# Supplementary material for: A stimulus‐contingent positive feedback loop enables IFN‐β dose‐dependent activation of pro‐inflammatory genes
Source: Mol Syst Biol. 2023 Mar 17;19(5):e11294. doi: 10.15252/msb.202211294 (PMC10167482; doi:10.15252/msb.202211294)
Supplement: Supplementary file 2 — Table EV1 [file MSB-19-e11294-s008.xlsx]

## Sheet: Table EV1 Description
Table EV1: Molecular species of the mathematical model.

## Sheet: Table EV1
Species
Rec
SOCS1
IFN
aRecIFN
USP18
STAT1c
STAT2c
pSTAT1pSTAT2c
pSTAT1pSTAT2n
STAT1n
STAT2n
ISGF3c
ISGF3n
IRF9n
pSTAT1dimc
pSTAT1dimn
OccGAS_ISREbs
OccGASbs
IRF9c
SOCS3
STAT1mRNA
STAT2mRNA
IRF9mRNA
IRF2mRNA
IRF2
USP18mRNA
SOCS1mRNA
SOCS3mRNA
