# Supplementary material for: A stimulus‐contingent positive feedback loop enables IFN‐β dose‐dependent activation of pro‐inflammatory genes
Source: Mol Syst Biol. 2023 Mar 17;19(5):e11294. doi: 10.15252/msb.202211294 (PMC10167482; doi:10.15252/msb.202211294)
Supplement: Supplementary file 3 — Table EV2 [file MSB-19-e11294-s010.xlsx]

## Sheet: Table EV2 Description
Table EV2: Reactions and parameters of the mathematical model. Each row represents a molecular reaction. The parameters and values are indicated in each column for the original value and confidence interval (C.I.) from the (Kok et al 2020) IFNα signaling model as well as the estimated parameters for each model simulation.

## Sheet: Table EV2
Reaction	Parameter	original value (log10) from Kok et.al.	original 95% CI (log10) from Kok et.al.	value in "3 free" model	value in "6 free" model	value in "9 free" model	value in "12 free" model	value in "15 free" model	value in "18 free" model	value in "21 free" model	value in "all param free" model
Ø → Rec	prodRec	1.2299	[ 0.7909, 1.6660]								3.78
Rec → Ø	degRec	-4.6861	[-∞ , -3.2572]								-1.6864
Rec → Ø	degRecBySOCS	-1.988	[-2.0846, -1.9109]		-3.4147	-2.332	-3.00152	-3.02092	-2.85777	-3.1548	1.012
IFN + Rec → aRecIFN	BindIFN	-1.2269	[-3.1269, ∞ ]				-2.37153	-2.38778	-2.60877	-2.3366	-4.2269
	kinhBySOCS3	-									2.9853
	kinhBySOCS1	2.9491	[ 0.9989, ∞ ]								2.8394
	kinhByUSP18	-3.8652	[-4.1692, -3.5612]								-0.8652
aRecIFN → Ø	degaRecIFN	4.2975	[ 0.7817, ∞ ]								4.7197
aRecIFN → Ø	degaRecIFNBySOCS	-0.0537	[-∞ , ∞ ]								-2.9643
aRecIFN → Ø	degaRecIFNBySOCSandUSP18	1.4444	[-2.1280, ∞ ]								4.4016
USP18 → Ø	degUSP18	-0.1727	[-0.4343, 0.1433]								2.8273
STAT1c + STAT2c → pSTAT1pSTAT2c	ComplFormSTAT1STAT2c	-2.9539	[-6.5144, ∞ ]								-1.3108
pSTAT1pSTAT2c → pSTAT1pSTAT2n	TrLocSTAT1STAT2c	-0.7317	[-0.7817, -0.6949]								-3.7279
pSTAT1pSTAT2n → STAT1n + STAT2n	decaySTAT1STAT2n	0.0745	[ 0.0161, 0.1346]								2.7359
pSTAT1pSTAT2c + IRF9c → ISGF3c	BindIRF9c	-2.047	[-2.4755, -1.3029]								0.80278
ISGF3c → ISGF3n	TrLocISGF3c	-0.0637	[-0.1042, -0.0174]								1.0409
ISGF3n → STAT1n + STAT2n + IRF9n	decayISGF3n	0.5324	[ 0.4777, 0.6080]								0.8534
2 STAT1c → pSTAT1dimc	ComplFormSTAT1dimc	-5.1475	[-8.7857, ∞ ]								-5.1225
pSTAT1dimc → pSTAT1dimn	TrLocSTAT1dimc	0.6331	[ 0.4777, 0.8252]					0.758165	0.854227	0.7642	-2.3491
pSTAT1dimn → 2 STAT1n	decaySTAT1dimn	1.0224	[ 0.8252, 1.1726]				0.440773	0.219278	-0.155521	0.0427	-0.28019
Ø → OccGAS_ISREbs	genOCcGAS_ISREbsByISGF3n	-3.4458	[-3.5615, -3.3231]								-3.97
Ø → OccGAS_ISREbs	genOCcGAS_ISREbsBySTAT1STAT2n	-3.527	[-3.6046, -3.4309]			-3.14735	-2.62767	-2.5537	-2.54659	-3.2721	-6.5265
OccGAS_ISREbs → Ø	hlOccGAS_ISREbs	-0.2581	[-0.2953, -0.2171]								0.02258
Ø → OccGASbs	genOccGASbsBySTAT1dimn	3.1446	hlOccGASbs								3.1362
OccGASbs → Ø	hlOccGASbs	3.1446	[ 1.4332, ∞ ]								2.6489
STAT1c → Ø	degSTAT1	-0.3014	[-0.5385, 0.1042]						-1.11495	-1.1546	-1.0119
STAT1n → STAT1c	TrLocSTAT1n	-0.0131	[-0.2389, 0.2215]								2.7609
STAT1c → STAT1n	TrLocSTAT1c	-1.0131	0.1*TrLocSTAT1n								-4.0131
STAT2c → Ø	degSTAT2	-0.8333	[-0.9120, -0.7383]								-1.0018
STAT2n → STAT2c	TrLocSTAT2n	0.2577	[ 0.1520, 0.3692]								2.9276
STAT2c → STAT2n	TrLocSTAT2c	-0.7423	0.1*TrLocSTAT2n		-1.01127	-1.19655	-1.21865	-1.30674	-1.29406	-1.2561	-3.3024
IRF9n → IRF9c	TrLocIRF9n	3.4744	Fixed					2.78251	2.78168	2.741	0.47436
IRF9c → IRF9n	TrLocIRF9c	2.4744	0.1*TrLocIRF9n								2.5676
IRF9c → Ø	degIRF9	-0.6929	[-0.7817, -0.6080]								1.9885
SOCS1 → Ø	degSOCS1	-0.0444	[-0.1867, 0.1650]								0.13831
Ø → SOCS3	synthSOCS3	3.2918	degSOCS3								5.1303
SOCS3 → Ø	degSOCS3	3.2918	[1.6937, ∞ ]								2.1433
Ø → STAT1mRNA	synthSTAT1mRNAbasal	-0.6207	[-0.6514, -0.5646]								1.1855
Ø → STAT1mRNA	synthSTAT1mRNA	0.641	[ 0.6080, 0.6949]								3.6408
	kmSTAT12	-0.0105	[-0.1129, 0.0912]							-0.7029	-1.9906
STAT1mRNA → Ø	hlSTAT1mRNA	-0.6258	[-0.6514, -0.6080]	0.132397	0.515052	0.596032	0.857417	0.890533	1.70784	1.6911	-0.0317
Ø → STAT2mRNA	synthSTAT2mRNAbasal	-0.6842	[-0.7383, -0.6514]								-0.9268
Ø → STAT2mRNA	synthSTAT2mRNA	0.1934	[ 0.1042, 0.2866]								3.1401
STAT2mRNA → Ø	hlSTAT2mRNA	-0.6115	[-0.6514, -0.5646]				-0.106401	-0.140141	-0.199176	4.3866	0.5341
Ø → IRF9mRNA	synthIRF9mRNAbasal	-0.4431	[-0.4777, -0.4082]	-0.0835918	0.0597719	-0.0045379	0.0130236	-0.00462615	0.00663597	0.003	0.9499
Ø → IRF9mRNA	synthIRF9mRNA	1.27	[ 1.2421, 1.2985]								2.1768
	kmIRF9	-0.9172	[-1.0423, -0.8252]								-3.9172
IRF9mRNA → Ø	hlIRF9mRNA	-0.3779	[-0.4082, -0.3474]								0.5172
Ø → IRF2mRNA	synthIRF2mRNAbasal	-0.0073	[-0.0738, 0.0651]								2.5366
Ø → IRF2mRNA	synthIRF2mRNA	-0.1691	[-0.2736, -0.0565]								2.6864
Ø → IRF2	synthIRF2	0.0261	[-0.0391, 0.0955]			1.32306	0.568313	0.545701	3.34723	-1.9104	2.9908
Ø → USP18mRNA	synthUSP18mRNAbasal	-1.191	[-1.2160, -1.1292]			-2.43408	-2.62921	-2.62286	-2.59399	-2.6371	-2.7152
Ø → USP18mRNA	synthUSP18mRNA	0.4447	[ 0.3474, 0.5646]								3.2951
USP18mRNA → Ø	hlUSP18mRNA	-1.0408	[-1.0857, -0.9989]								0.022
Ø → SOCS1mRNA	synthSOCS1mRNAbasal	0.1143	[ 0.0304, 0.2041]								-0.4172
Ø → SOCS1mRNA	synthSOCS1mRNA	0.9468	[ 0.8252, 1.0857]								3.9468
SOCS1mRNA → Ø	hlSOCS1mRNA	-0.2484	[-0.3735, -0.1216]								0.9745
	hlSOCS1mRNAByIRF2	-0.2484	[-0.3735, -0.1216]						0.536885	1.5559	-3.244
Ø → SOCS3mRNA	synthSOCS3mRNAbasal	0.0993	[ 0.0217, 0.1911]								-1.8469
Ø → SOCS3mRNA	synthSOCS3mRNA	-1.919	[-2.0412, -1.7806]								0.8803
SOCS3mRNA → Ø	hlSOCS3mRNA	0.0656	[-0.0087, 0.1520]								-2.1544
IRF2 → Ø	degIRF2	-0.2581	[-0.4604, -0.1021]								2.6238
Ø → STAT1_LC1	synthSTAT1	6.1855	[ 6.2457, 6.4124]								8.3695
	kmsynthSTAT1	0.7302	[ 0.6514, 0.8252]								3.7302
STAT1_LC1 → … → STAT1c	delaySTAT1 (3)	-0.2778	[-0.3778, -0.1607]					-0.15056	0.365729	0.2423	0.72435
Ø → STAT2_LC1	synthSTAT2	3.7221	[ 3.5174, 3.9671]							8.3662	6.7221
STAT2_LC1 → … → STAT2c	delaySTAT2 (5)	0.248	[ 0.1650, 0.3474]	4.37442	5.24343	5.23312	5.24795	5.24796	5.09298	1.0507	1.1453
Ø → IRF9_LC1	synthIRF9	2.5184	[ 2.2828, 2.7470]								1.8482
IRF9_LC1 → … → IRF9c	delayIRF9 (2)	0.0558	[-0.0434, 0.1607]		1.18374	0.812189	1.10197	1.10227	1.11834	1.3661	0.5785
Ø → USP18_LC1	synthUSP18	3.2196	[ 2.9131, 3.5646]								3.6772
USP18_LC1 → … → USP18c	delayUSP18 (2)	-0.1725	[-0.3040, 0 ]								-0.2195
Ø → SOCS1_LC1	synthSOCS1	-0.0444	degSOCS1								1.27
SOCS1_LC1 → … → SOCS1	delaySOCS1 (1)	-0.0444	[-0.1876, 0.1650]							4.3275	-1.9796
IRF2mRNA → Ø	hlIRF2mRNA	0.0261	[-0.0391, 0.0955]						3.42743	-0.4641	3.0256
