# Supplementary material for: A stimulus‐contingent positive feedback loop enables IFN‐β dose‐dependent activation of pro‐inflammatory genes
Source: Mol Syst Biol. 2023 Mar 17;19(5):e11294. doi: 10.15252/msb.202211294 (PMC10167482; doi:10.15252/msb.202211294)
Supplement: Supplementary file 4 — Table EV3 [file MSB-19-e11294-s013.xlsx]

## Sheet: Table EV3 Description
Table EV3: Genes classified as IFN-λ3-specific. Genes are differentially induced during at least one time point by IFN-λ3 (FDR corrected p-value ≤ 0.05), but not IFN-β.

## Sheet: Table EV3
geneEnsembl	geneID
ENSMUSG00000026473.13	Glul
ENSMUSG00000000308.12	Ckmt1
ENSMUSG00000016024.7	Lbp
ENSMUSG00000017707.9	Serinc3
ENSMUSG00000038393.12	Txnip
ENSMUSG00000061887.12	Ssbp3
ENSMUSG00000029385.12	Ccng2
ENSMUSG00000004655.5	Aqp1
ENSMUSG00000030168.11	Adipor2
ENSMUSG00000002980.12	Bcam
ENSMUSG00000031075.15	Ano1
ENSMUSG00000048756.9	Foxo3
ENSMUSG00000020108.3	Ddit4
ENSMUSG00000004207.12	Psap
ENSMUSG00000019929.13	Dcn
ENSMUSG00000034127.12	Tspan8
ENSMUSG00000001496.13	Nkx2-1
ENSMUSG00000021190.12	Lgmn
ENSMUSG00000052180.12	Serpinb6c
ENSMUSG00000021365.12	Nedd9
ENSMUSG00000022037.12	Clu
ENSMUSG00000022097.3	Sftpc
ENSMUSG00000033595.6	Lgi3
ENSMUSG00000064373.9	Selenop
ENSMUSG00000023046.6	Igfbp6
ENSMUSG00000022892.10	App
ENSMUSG00000091705.6	H2-Q2
