# Supplementary material for: A stimulus‐contingent positive feedback loop enables IFN‐β dose‐dependent activation of pro‐inflammatory genes
Source: Mol Syst Biol. 2023 Mar 17;19(5):e11294. doi: 10.15252/msb.202211294 (PMC10167482; doi:10.15252/msb.202211294)
Supplement: Supplementary file 5 — Dataset EV1 [file MSB-19-e11294-s003.xlsx]

## Sheet: Dataset Description
Dataset EV1: RNA sequencing data. The average RPKM of the biological replicates are shown for each induced gene (rows) and at specific time points (columns). The relative induction for each gene is reported as Z-scores with the standard deviations from the mean log2FC for all time points and conditions (IFN-β, IFN-λ3, low IFN-β, and pulse IFN-β). The gene expression temporal dynamics for each gen…

## Sheet: Replicate Average RPKM
	beta0	beta05	beta1	beta2	beta03	beta4	beta6	beta8	beta12	beta24	beta36		lambda0	lambda05	lambda1	lambda2	lambda3	lambda4	lambda6	lambda8	lambda12	lambda24	lambda36		beta1.0	beta1.05	beta1.1	beta1.2	beta1.3	beta1.4	beta1.6	beta1.8	beta1.12	beta1.24		pulse.0	pulse.05	pulse.1	pulse.2	pulse.3	pulse.4	pulse.6	pulse.8	pulse.12	pulse.24	Cluster	geneID
ENSMUSG00000026102.7	2.71348	2.89268	2.95938	4.8128	11.5702	14.6755	8.76868	4.64268	3.17307	2.97312	2.03712		2.74938	2.23617	2.75136	3.06115	3.78246	3.62225	4.46404	4.05517	4.1455	3.78	2.03712		2.52054	2.33982	2.5105	3.22667	4.25779	4.62509	3.81085	3.26957	3.08238	2.72202		2.43099	2.43205	2.77683	3.98126	5.30605	4.44345	2.8006	3.00175	3.07012	2.87788	Cluster 1	Inpp1
ENSMUSG00000070034.11	0.0996186	0.117581	0.191592	0.543923	2.53376	5.60144	8.54402	4.21435	1.33517	0.644243	0.623157		0.104722	0.114181	0.102365	0.22659	0.643868	0.751992	1.26527	1.44493	1.98708	1.95147	0.623157		0.130299	0.0901929	0.112393	0.154339	0.2978	1.00445	1.36558	0.926453	0.529715	0.211208		0.0945271	0.0689559	0.101543	0.373259	0.836899	0.842008	0.882502	0.503844	0.202944	0.125253	Cluster 1	Sp110
ENSMUSG00000070031.9	0.225204	0.136931	0.286661	0.499143	2.25376	3.97653	4.03536	1.55481	0.547472	0.65746	0.435332		0.161576	0.321305	0.297648	0.298	0.437306	0.362073	0.668388	0.613009	0.782817	0.966455	0.435332		0.493057	0.23628	0.279815	0.262063	0.75325	0.497002	0.588161	0.423106	0.281563	0.358624		0.192605	0.140502	0.335829	0.417069	0.477465	0.634552	0.543627	0.443941	0.364863	0.482064	Cluster 1	Sp140
ENSMUSG00000038866.13	6.01659	5.68933	5.71879	10.5624	14.7161	15.0063	11.1708	8.80775	8.27694	6.9733	5.18646		6.14929	5.32207	5.43748	7.35717	8.29978	8.35949	9.04198	9.44489	9.46509	9.69861	5.18646		6.48442	5.99758	5.41225	7.77644	9.20021	10.644	8.17973	7.867	7.15854	6.62469		5.64595	5.54978	5.83555	8.31661	10.3101	7.78219	6.54343	6.77484	7.64815	5.43324	Cluster 1	Zcchc2
ENSMUSG00000042772.13	16.2673	16.2217	18.9	23.5416	29.1039	37.1225	30.2074	24.5682	21.2409	17.5061	18.5449		16.0214	15.2786	18.7986	20.1199	18.3854	17.6483	19.2311	21.5636	21.8425	22.558	18.5449		17.1389	16.3967	17.7348	18.3479	19.1408	21.0865	17.7378	16.9792	15.972	15.8607		17.4037	14.4827	19.2886	21.4387	20.2144	18.3787	17.1299	16.6738	16.0344	14.4809	Cluster 1	Smg7
ENSMUSG00000026641.11	10.5596	9.97831	11.3011	12.738	18.0896	19.4913	15.4013	11.7629	11.033	11.8743	12.4346		10.4549	10.508	10.8531	12.7533	15.2322	12.6966	15.2034	12.8545	12.5635	12.9259	12.4346		10.0312	10.3376	10.8789	13.6758	14.3933	13.5194	12.0734	12.4296	12.4672	12.5617		10.508	11.1982	10.2787	14.2287	14.4538	13.8813	13.3167	11.4849	11.5108	12.1747	Cluster 1	Usf1
ENSMUSG00000073490.8	0.260472	0.301237	0.425223	1.97354	3.78325	6.58192	7.41922	4.74539	1.85922	1.27521	0.554931		0.198097	0.304173	0.667059	0.843069	1.16624	1.23973	1.82574	2.52733	2.48772	2.9562	0.554931		0.471386	0.276094	0.311446	0.601307	1.18023	1.48946	1.36252	1.21353	0.785131	0.434292		0.0613797	0.188057	0.71668	1.19621	1.41291	1.34814	0.659661	0.663169	0.511611	0.325324	Cluster 1	Ifi207
ENSMUSG00000090222.1	0.106835	0.0473897	0.324549	0.898594	2.17635	3.58176	4.01796	2.02987	0.815686	0.666772	0.613703		0.189048	0.158256	0.242003	0.255468	0.67253	0.632881	0.881065	0.941657	1.03362	1.41114	0.613703		0.233314	0.242249	0.17983	0.16121	0.54703	0.717519	0.626212	0.200213	0.396929	0.257379		0.148103	0.129646	0.269767	0.339569	0.874155	0.903586	0.546641	0.298696	0.224448	0.0872192	Cluster 1	Ifi203-ps
ENSMUSG00000026536.9	0.597676	0.389608	0.442487	1.9003	3.66451	5.76867	6.51083	4.26701	2.50933	1.42332	0.541097		0.0908251	0.413059	0.642325	0.828877	0.858237	2.06792	1.91375	3.11516	2.82832	3.4675	0.541097		0.70713	0.685264	0.556749	0.732896	1.4824	2.2523	1.64487	1.8811	1.18115	0.802354		0.478796	0.104782	0.805023	1.50945	1.48366	1.97179	0.779655	1.08635	0.77096	0.422952	Cluster 1	Ifi211
ENSMUSG00000039997.14	0.153445	0.256733	0.241805	0.978394	3.10833	4.76686	5.01943	2.90235	1.09247	0.86641	0.360072		0.144654	0.131165	0.270326	0.519452	0.833825	0.816349	1.30312	1.31401	1.52219	1.42937	0.360072		0.0752894	0.156346	0.172728	0.325136	0.73725	1.14659	0.527643	0.856054	0.43084	0.16611		0.143377	0.223127	0.226944	0.657465	0.91396	0.944731	0.498068	0.564558	0.506999	0.168872	Cluster 1	Ifi203
ENSMUSG00000042901.8	5.28267	5.37653	6.0738	8.74514	14.6748	20.8333	20.9678	17.7731	10.5647	7.43657	5.90463		5.40625	5.36063	5.87225	7.0709	7.86444	9.14027	10.5495	10.8388	11.51	11.7579	5.90463		6.2958	5.51818	5.72344	6.70881	8.14179	10.1337	9.37552	8.61259	8.10586	5.90147		5.5362	5.57322	6.10908	8.3168	9.47214	9.91772	8.44026	7.25259	6.12211	5.945	Cluster 1	Aida
ENSMUSG00000026672.9	27.1256	24.9878	28.9473	33.8647	49.7543	69.6483	68.0352	50.2475	36.2372	31.5908	30.175		25.1082	25.7906	25.2263	29.1559	34.5741	33.9165	34.567	36.7366	38.6886	36.5698	30.175		26.8723	27.4242	27.1661	31.256	35.1045	38.1214	35.9472	33.3632	30.5232	28.918		28.124	28.631	28.5394	35.0042	38.3879	35.8874	31.3157	28.9346	27.3072	26.604	Cluster 1	Optn
ENSMUSG00000023206.14	0.92381	0.774163	1.20554	1.81552	4.72759	5.12105	3.71769	1.68654	1.52835	1.15369	1.08621		1.20665	1.01524	0.84778	1.02212	1.96404	1.57127	1.78684	1.99744	1.91672	1.44134	1.08621		1.164	0.903975	0.937355	1.33392	1.92644	1.97878	1.89651	1.82718	1.49289	1.19905		1.03323	0.883436	1.04936	1.37732	2.24652	1.75921	1.6277	1.39153	1.63868	1.10376	Cluster 1	Il15ra
ENSMUSG00000026797.13	12.8747	13.4103	12.593	13.6569	19.2861	28.4805	30.6312	20.3042	14.5252	13.6749	14.9798		13.3676	12.8031	12.3565	12.9962	14.9762	14.7135	16.534	16.5748	15.6653	15.9798	14.9798		14.1707	12.9911	11.8956	13.4566	14.172	15.7033	16.678	15.6501	14.9548	12.8498		13.084	14.2607	12.6133	14.1988	15.733	17.3271	17.1559	15.1343	14.5475	13.7487	Cluster 1	Stxbp1
ENSMUSG00000036249.14	6.67183	7.05792	7.5977	13.0539	30.739	38.9553	30.5704	14.4911	11.1735	10.4833	9.17069		6.63799	7.14123	6.03202	8.63419	12.6548	11.934	14.4524	14.236	14.7217	13.8375	9.17069		6.61554	6.43752	5.99671	9.60586	13.4348	13.488	13.0097	12.0944	9.16401	9.0355		6.57299	6.038	6.68613	9.55086	14.2827	14.6151	9.88398	8.94288	9.77682	9.06794	Cluster 1	Rbm43
ENSMUSG00000033955.10	76.5858	82.148	84.5964	87.5655	100.317	116.939	100.816	83.3731	85.5028	81.7741	90.2367		78.8215	79.0567	83.8961	85.5356	87.8074	91.1423	84.3115	85.3512	83.6126	86.2386	90.2367		80.1955	76.2378	79.7594	82.2784	88.8551	92.9119	85.1091	81.6392	86.8375	88.8307		79.0179	81.7375	85.8089	82.334	92.4178	87.3588	84.8874	74.9289	80.3487	83.2157	Cluster 1	Tnks1bp1
ENSMUSG00000032698.13	0.311871	0.405423	0.467552	0.749454	1.20797	3.65298	2.86164	1.85638	0.61342	0.3437	0.278698		0.443112	0.162947	0.4583	0.49169	0.212182	0.374953	0.220063	0.696463	0.661396	0.652146	0.278698		0.0582745	0.121013	0.449241	0.523448	0.321485	0.511994	0.521362	0.350049	0.180256	0.33061		0.049322	0.0431754	0.218847	0.414645	0.489075	0.505541	0.192754	0.341051	0.411108	0.435693	Cluster 1	Lmo2
ENSMUSG00000070730.9	13.9171	13.8598	14.1457	14.8604	20.1456	24.5369	28.915	19.5226	15.0579	14.6327	12.0493		13.7193	14.1901	13.0128	13.1997	16.4153	15.6951	16.6432	16.0817	15.2755	14.8851	12.0493		14.56	15.4141	13.4342	14.6467	14.7457	14.0566	17.1343	16.261	16.1825	14.2397		15.102	15.7582	15.2322	15.1891	15.3387	15.6119	16.7813	16.4473	15.6317	15.7419	Cluster 1	Rmdn3
ENSMUSG00000027293.11	40.7408	42.166	43.4287	45.0259	58.2016	80.0758	82.4998	62.9123	47.3786	43.1225	32.5709		39.7751	42.4604	41.2526	41.4173	40.9846	43.4911	48.2366	51.1034	52.4371	53.7365	32.5709		41.1397	40.5566	39.2613	39.7874	41.3945	45.6378	50.1271	48.3323	43.7302	39.5948		42.338	44.2267	42.1178	43.3606	45.9628	46.671	45.8627	43.7617	39.8188	41.0504	Cluster 1	Ehd4
ENSMUSG00000002728.12	6.76318	5.58733	6.01268	8.03379	10.3811	14.7348	17.1246	11.0311	8.05329	6.41926	4.30139		6.01803	6.46921	5.94698	6.13274	7.7528	7.771	8.877	8.16739	7.65782	8.85963	4.30139		5.996	6.93309	5.94721	6.92067	8.02527	7.38316	9.1642	6.95789	6.28067	5.1756		7.15093	5.88116	6.64643	7.93336	7.59732	8.65531	7.58759	6.38028	6.37993	5.78198	Cluster 1	Naa20
ENSMUSG00000038467.13	82.1873	87.2716	92.4805	102.493	125.939	136.097	178.206	149.681	132.603	103.475	84.5185		94.2387	91.5753	89.105	93.42	109.701	98.5991	117.694	117.997	116.949	128.676	84.5185		100.941	102.759	89.6082	111.525	107.594	96.0432	122.156	118.468	117.881	98.2907		102.457	99.6541	91.4361	110.246	108.293	116.531	118.4	104.776	100.04	106.709	Cluster 1	Chmp4b
ENSMUSG00000027639.14	36.1683	36.6325	37.5059	44.8298	59.8878	80.2966	82.9359	68.0899	47.533	38.4755	30.9681		36.2926	36.8191	37.0195	38.0213	40.9777	39.6753	47.3878	45.2865	47.3333	47.5805	30.9681		37.784	37.6699	35.8077	38.3935	41.0801	42.9985	46.7916	43.113	41.1684	33.4441		37.6304	39.1651	37.4987	41.0557	43.2252	45.3302	44.9674	42.2138	38.414	32.2099	Cluster 1	Samhd1
ENSMUSG00000056501.3	27.1866	38.2222	38.0659	42.3333	45.7532	35.257	66.7409	23.9243	24.7869	20.936	30.6647		37.4244	44.066	43.6057	34.6935	30.6085	31.4265	24.9315	27.8415	30.1741	22.0125	30.6647		36.0876	50.3662	40.5379	27.8924	34.6317	26.6494	26.7801	21.6054	23.4157	19.2569		37.9308	31.0276	39.1242	24.8091	21.4322	21.1657	18.6452	17.2523	21.5833	25.6634	Cluster 1	Cebpb
ENSMUSG00000027555.8	9.27921	8.4951	11.3225	13.1632	15.0227	19.1104	21.5687	18.1494	17.6107	17.9901	18.8004		9.46712	9.68367	10.075	11.4447	11.428	11.8195	13.8567	15.6549	16.2113	17.6187	18.8004		8.3453	9.76702	10.3039	11.0393	12.2366	13.5385	13.3279	14.888	12.7371	13.29		9.3402	9.31519	9.82122	11.2936	12.3094	11.5672	11.6226	12.4914	12.6057	11.9452	Cluster 1	Car13
ENSMUSG00000039304.9	0.0347237	0.0194742	0.0732906	0.819522	4.96859	7.85532	3.97252	0.941889	0.37484	0.128004	0.13756		0.0102622	0.0200019	0.0376614	0.111922	0.189094	0.240078	0.497837	0.509162	0.679493	0.545944	0.13756		0.0239694	0.0497747	0.0536719	0.0496855	0.383475	0.498437	0.31452	0.102844	0.0741425	0.0604381		0	0	0.0710601	0.108533	0.387961	0.252496	0.0264277	0.10521	0	0	Cluster 1	Tnfsf10
ENSMUSG00000027995.10	7.12182	7.30001	7.30349	9.81478	25.4933	29.1058	26.7346	11.9011	8.31256	5.99536	5.40771		6.51236	7.74199	7.50736	7.8879	11.9446	9.02038	10.5432	8.37965	9.11413	7.61149	5.40771		7.91509	8.31968	7.04989	7.75498	11.621	10.7556	10.2911	8.91246	7.74651	5.91339		8.86127	8.93603	7.28984	12.3528	14.9375	14.0392	9.78889	8.67024	7.06373	6.48136	Cluster 1	Tlr2
ENSMUSG00000050144.11	13.4473	13.9665	16.3348	17.3019	19.0128	24.0948	14.773	14.8717	16.0477	16.3829	16.3653		14.861	14.5139	15.2068	16.2954	14.429	15.0312	13.6993	15.0611	15.1167	15.5807	16.3653		13.1585	12.8688	15.4314	15.917	14.9465	15.668	14.9391	15.106	14.0984	15.055		11.7341	13.2514	14.7212	15.403	15.5648	13.3126	14.6636	14.091	15.2716	15.5615	Cluster 1	Slc25a44
ENSMUSG00000014599.8	49.2447	48.1346	52.1646	80.2027	91.5587	78.8902	83.9522	67.4916	61.8807	50.1141	25.2621		48.0765	50.2757	50.0618	65.0263	70.4188	56.2183	68.6267	58.1596	60.928	53.2399	25.2621		51.7224	50.262	44.5069	74.3165	75.5541	59.9546	70.2096	69.5095	66.0803	48.7556		49.8452	54.8075	51.4865	79.0037	75.5522	66.6326	67.6473	65.3424	63.7061	48.642	Cluster 1	Csf1
ENSMUSG00000045328.9	13.6281	13.7389	11.5286	15.8693	24.313	26.9168	15.2002	14.7572	10.8973	16.2482	16.8913		12.1305	10.5154	11.7787	13.8808	17.2123	17.6602	12.9394	15.7375	15.6989	15.4825	16.8913		10.499	12.0819	11.6122	12.9608	16.3906	19.2394	11.4586	11.4724	14.014	14.1134		13.1123	9.22161	11.9909	14.3878	17.9248	16.396	11.6566	13.7224	14.2932	11.9989	Cluster 1	Cenpe
ENSMUSG00000105504.2	0.0264103	0	0.044965	0.435899	2.48361	4.27823	3.9172	1.63079	0.374646	0.217299	0.291052		0.0162847	0.0404645	0.0362623	0.0967648	0.150033	0.167114	0.263333	0.289808	0.429997	0.618837	0.291052		0.038036	0	0.0136124	0.0657033	0.188852	0.317467	0.283579	0.0815994	0.0823577	0.0479535		0	0	0.0473646	0.13532	0.285019	0.329969	0.136296	0.0278257	0.0365907	0.0568758	Cluster 1	Gbp5
ENSMUSG00000040264.10	0	0.0202087	0.0539166	0.446191	2.2553	3.27602	2.4701	1.57369	0.732864	0.0944567	0.0427673		0.0455629	0.0615332	0.0501276	0.069107	0.217067	0.268034	0.22513	0.285351	0.490097	0.43731	0.0427673		0.134137	0	0.013947	0.0926829	0.0986663	0.389614	0.186678	0.153475	0.193627	0.0845556		0.11353	0.132509	0	0.0578445	0.134018	0.0831184	0.0492981	0.228968	0.0573509	0.0334294	Cluster 1	Gbp2b
ENSMUSG00000049969.3	9.04498	8.89572	11.4537	14.3683	17.0183	18.0418	13.9655	10.2904	9.98722	9.22392	8.50171		8.47377	8.9496	9.8385	10.6976	10.0568	9.49166	10.0382	10.0126	11.1705	11.2966	8.50171		9.26214	9.88999	9.53271	10.1879	9.69236	10.4246	8.42276	9.08863	8.81336	8.03784		9.84297	9.6626	10.3988	11.4183	10.1835	8.4417	7.37286	8.38622	7.75146	7.35964	Cluster 1	Plekhf2
ENSMUSG00000028228.5	26.8114	25.3443	27.8904	31.9126	34.6855	53.5564	42.6153	46.7432	33.4062	36.5362	38.4325		26.6113	25.1459	25.3585	29.3641	26.3919	31.6855	26.5143	34.2083	37.1061	38.3429	38.4325		21.2053	19.7507	25.0683	23.36	26.3458	36.8835	25.5805	27.2193	24.2878	26.6338		21.5281	19.4223	23.8202	23.0596	26.6548	26.4115	24.1803	26.8693	26.802	25.1842	Cluster 1	Cpne3
ENSMUSG00000025791.16	32.1903	33.9022	33.7773	32.8988	36.0983	45.3169	54.6411	48.6898	41.7695	35.5399	24.1382		31.3072	33.869	34.418	33.4446	35.4012	33.425	38.6743	35.6451	38.7825	37.9247	24.1382		34.5265	35.445	33.3668	35.7099	35.1387	34.3359	40.98	43.0146	40.0726	36.2286		32.6236	38.0027	32.8133	37.8468	34.5565	38.6654	41.8077	37.8716	36.4708	40.5786	Cluster 1	Pgm1
ENSMUSG00000086782.2	0.329232	0.435015	0.899481	1.7301	4.9403	3.56805	1.12533	0.560116	0.827157	0.836757	0.789099		0.198981	0.481777	0.72577	0.659781	0.417199	0.99528	0.692311	1.62795	1.36058	1.83042	0.789099		0.824984	0.190351	0.418935	0.855045	0.910245	1.58067	0.574066	0.235981	0.765557	0.346696		0.349122	0	0.820666	0.889406	0.494555	0.426005	0.227399	1.00588	0.352727	0.616805	Cluster 1	E130102H24Rik
ENSMUSG00000034610.12	7.29208	7.27731	7.66133	9.5199	12.9357	20.9253	14.0274	10.5463	9.09297	9.23353	15.2097		7.40619	6.63623	7.58173	8.78483	7.79737	8.75982	7.92232	10.2665	10.7763	12.0687	15.2097		6.17741	5.92603	7.23802	7.99433	8.54786	11.0108	7.18689	7.32162	7.44541	6.78022		6.74155	4.82451	7.70736	8.73451	8.64366	7.94393	6.86708	7.40078	6.68376	6.77029	Cluster 1	Tut4
ENSMUSG00000090125.3	0.186095	0.201327	0.215798	0.840261	2.19794	3.53778	1.9906	0.439944	0.256441	0.205724	0.0941015		0.253997	0.239411	0.224625	0.210142	0.179106	0.26277	0.330237	0.275594	0.381667	0.308178	0.0941015		0.262349	0.181598	0.13782	0.135954	0.343736	0.581062	0.215155	0.0562822	0.101438	0.144705		0.166534	0.194374	0.281339	0.190914	0.373518	0.101604	0.144628	0.143943	0.105158	0.14711	Cluster 1	Pou3f1
ENSMUSG00000042608.13	11.7477	11.7987	11.8184	14.0719	18.3243	22.161	17.6692	12.5669	13.416	13.1475	10.1759		12.5259	11.5278	11.7244	12.6987	13.4516	13.8986	15.7458	14.2002	14.5921	14.6262	10.1759		11.2212	10.6747	11.7001	11.5029	13.9538	14.1281	16.4211	15.2857	13.4286	13.7604		10.8207	11.3803	11.8303	11.1851	14.3541	15.5593	14.7045	12.5377	11.6009	13.3179	Cluster 1	Stk40
ENSMUSG00000028793.13	16.1647	16.9405	17.0124	22.2516	45.9156	55.1112	41.3353	18.3479	16.3371	16.611	14.8393		16.5871	17.6693	17.2	15.2454	18.9894	16.3857	18.45	17.9747	18.0007	18.6582	14.8393		19.8651	20.8389	16.7743	15.6998	18.3055	16.8869	17.9561	14.1805	15.3074	13.4366		18.9708	19.4721	17.3522	19.4169	20.1813	16.9664	16.1362	14.4361	14.4877	14.688	Cluster 1	Rnf19b
ENSMUSG00000037622.12	28.9691	29.8892	30.2731	31.4419	43.6621	53.898	62.5571	48.3697	37.7245	33.097	37.0245		30.7108	29.0677	28.158	30.6887	33.6551	30.1708	35.0707	37.4129	35.9556	37.8617	37.0245		28.9786	27.4855	27.8149	30.2889	31.6398	31.334	36.2621	34.6834	33.4472	33.3352		28.1545	31.4649	28.7304	31.3152	33.6087	36.6304	36.4592	32.9345	30.0024	31.1425	Cluster 1	Wdtc1
ENSMUSG00000037266.16	36.471	31.2151	52.6179	75.5068	68.8555	88.1424	75.4199	69.045	62.5912	72.2406	87.2055		34.4349	28.7098	45.4709	67.884	53.8631	73.2832	82.0521	72.0332	72.8197	68.0991	87.2055		34.373	26.5061	52.0997	69.2196	58.6138	87.4678	78.2519	51.457	53.9776	55.6421		30.8149	18.4299	41.7618	61.0466	58.6085	50.9129	74.3839	51.8359	54.8696	55.7942	Cluster 1	Rsrp1
ENSMUSG00000037242.8	137.703	135.598	141.018	148.446	182.313	242.097	245.832	203.924	160.654	135.129	134.18		136.997	141.857	134.022	136.644	145.55	140.173	145.528	150.748	155.528	159.426	134.18		141.818	146.545	137.137	136.342	143.495	149.56	147.488	144.673	136.973	128.503		143.471	153.895	136.122	142.647	151.725	149.086	141.191	133.283	126.834	128.877	Cluster 1	Clic4
ENSMUSG00000036995.7	1.21609	1.16508	1.20646	1.64862	3.55054	6.38609	4.72718	1.84246	1.71168	1.6515	2.68611		1.48044	1.19521	1.26765	1.12947	1.61354	1.12887	1.42903	1.71207	1.86146	2.12401	2.68611		1.19501	0.992619	1.32087	1.15598	1.53277	1.67117	1.69279	1.38438	1.57098	1.3936		1.23899	1.01818	1.45735	1.58464	1.86257	1.74016	1.81166	1.44247	1.30288	1.20616	Cluster 1	Asap3
ENSMUSG00000028920.9	12.5669	12.234	12.4619	14.7201	18.9011	23.9266	18.6857	14.1341	15.517	14.2823	17.6602		13.0244	12.1847	11.6249	13.0108	13.0244	13.8453	14.3516	15.0171	14.8721	15.4113	17.6602		11.2737	11.4257	12.4945	12.3605	14.6332	14.8936	13.6385	14.2011	13.3698	13.717		10.802	10.953	11.145	13.9381	14.5749	14.7361	14.7869	12.8535	13.9966	14.4085	Cluster 1	Fbxo42
ENSMUSG00000025746.9	0.295008	0.511599	0.728076	1.70405	4.02311	5.43562	2.8365	1.45203	0.531525	0.429537	0.149175		0.345445	0.438129	0.443729	0.368319	0.315476	0.460707	0.55623	0.487826	0.625777	0.699316	0.149175		0.0519863	0.323863	0.279579	0.431044	0.286795	0.605271	0.403089	0.53533	0.450254	0.426017		0.571997	0.231099	0.63908	0.470784	0.311643	0.225495	0.401227	0.304249	0.233384	0.466414	Cluster 1	Il6
ENSMUSG00000035505.12	12.2885	11.8815	13.0638	14.4073	22.2383	24.0619	32.9738	23.9553	19.7856	14.5827	7.5736		12.833	12.3574	13.1246	12.3425	16.5915	13.8923	18.7321	16.081	17.0143	18.7095	7.5736		14.3922	14.6693	12.3854	15.2545	17.1129	14.9527	20.9186	18.5455	16.8852	14.1224		13.0878	14.0795	12.4587	15.4558	16.8645	17.2014	17.4346	16.0146	15.4733	14.2775	Cluster 1	Cox18
ENSMUSG00000082361.4	4.52824	3.84859	4.81933	10.3645	17.9061	26.8289	29.7688	22.5759	10.8466	7.43619	5.55582		3.93327	3.99069	5.02481	7.5755	8.65961	11.0875	10.774	10.9306	11.1355	11.0287	5.55582		4.02125	4.07861	4.94362	7.00418	10.3526	12.5683	10.5931	8.72272	6.73758	5.33379		4.04163	4.36555	5.01754	8.07443	11.1826	12.5974	8.85198	6.82333	5.37284	3.84166	Cluster 1	Btc
ENSMUSG00000029426.8	33.154	32.3088	36.6803	44.6833	52.4957	66.6795	62.8707	61.4171	53.5819	45.5228	42.165		32.8355	32.9099	35.3113	40.3926	41.4127	45.6189	45.1755	48.0493	47.5912	50.19	42.165		33.0569	32.9327	35.1618	36.9118	42.7109	46.1597	42.7751	46.0318	41.8824	41.2203		32.5849	32.1696	34.1708	40.5834	44.2805	42.8219	40.278	41.6961	37.8543	36.8776	Cluster 1	Scarb2
ENSMUSG00000079363.5	0.244391	0.237167	0.269476	1.18655	3.86382	6.57191	6.1803	3.89329	1.88181	1.30895	1.44995		0.212879	0.238202	0.23611	0.433372	0.797254	0.845025	1.38871	1.43783	1.6251	2.37183	1.44995		0.117902	0.151565	0.205885	0.453879	0.808398	1.42568	1.23566	0.780493	0.698134	0.583957		0.185323	0.187186	0.228363	0.599227	1.15106	1.17937	0.733541	0.653056	0.529302	0.440751	Cluster 1	Gbp4
ENSMUSG00000051391.9	107.202	105.348	107.413	111.674	125.32	129.973	130.65	119.472	115.217	109.602	90.3735		107.9	108.373	104.601	110.527	118.518	113.855	116.044	116.833	114.687	114.201	90.3735		108.873	108.69	107.259	112.84	119.821	115.04	121.386	122.829	119.856	118.468		104.928	114.143	103.538	112.347	122.539	121.83	119.609	117.741	111.624	122.082	Cluster 1	Ywhag
ENSMUSG00000018143.8	33.0601	34.5944	34.1617	45.7748	63.3155	66.3529	55.8544	37.9027	31.8737	26.8214	16.0316		34.3103	34.6524	33.5039	33.7796	34.4405	32.3918	40.2814	35.913	34.1003	33.4527	16.0316		36.3363	37.3808	31.6312	37.1797	37.3962	34.2163	39.7748	36.6789	36.1509	26.3523		34.2321	40.6339	35.2728	41.3784	37.2224	37.2727	38.0653	33.3758	29.8611	29.4895	Cluster 1	Mafk
ENSMUSG00000047843.14	47.9532	56.6509	61.817	67.8719	72.1855	74.1781	77.7819	52.2648	56.8748	53.6631	56.2635		59.4545	59.3837	59.8959	71.0168	75.5287	64.5637	56.9307	57.22	59.7741	56.7695	56.2635		55.0692	59.9616	61.1937	61.8652	72.0844	64.258	63.6356	55.2749	63.3034	64.5515		59.5741	48.1777	58.7484	53.0114	53.9953	47.0331	49.9926	32.6663	59.8781	79.5397	Cluster 1	Bri3
ENSMUSG00000029640.15	15.6817	16.0452	14.9705	17.1268	24.8918	31.7743	27.0381	18.3743	15.9367	14.647	10.6704		15.8187	16.302	15.9265	16.5647	18.7242	18.6892	16.9708	17.5267	17.6347	16.1895	10.6704		15.9173	16.8	15.8363	16.2623	18.2077	18.1202	17.0076	17.3015	16.5802	16.5686		16.6039	14.2323	14.8181	17.5298	19.1328	18.091	16.9198	16.2027	16.2111	16.4371	Cluster 1	Usp12
ENSMUSG00000107215.1	0.0707916	0.16775	0.798033	2.33892	4.01805	5.3879	2.86626	2.10881	1.48442	1.05617	0.654375		0.112562	0.0448337	0.697037	0.734883	0.711709	1.14197	1.90687	1.3111	1.96058	2.20377	0.654375		0.1466	0.0676509	0.387467	0.776591	1.21313	2.44759	1.31158	0.293537	0.393004	0.184824		0.124078	0.0362052	0.846059	1.51726	1.28894	0.878133	0.37715	0.35749	0.470098	0.109606	Cluster 1	Gm43197
ENSMUSG00000029771.10	2.02868	2.45006	1.91314	3.04485	11.4386	18.403	16.6545	5.31985	3.09041	1.77081	1.37148		2.29564	2.20284	1.72839	1.86649	3.45415	3.48615	4.18407	3.39764	2.82591	2.86039	1.37148		2.78081	2.49632	1.92807	2.19162	3.52364	3.89049	3.60226	2.90829	2.7149	1.75293		2.46393	3.47674	2.43069	2.81058	4.58429	4.01169	3.2816	2.92435	2.39648	2.17655	Cluster 1	Irf5
ENSMUSG00000057137.7	16.5762	17.4164	18.198	32.5468	43.8982	42.0993	25.4454	18.6928	21.3742	20.7769	19.3691		17.0762	17.4797	17.7822	22.5868	26.4879	22.6059	22.2461	21.5915	22.3123	21.7195	19.3691		16.1094	16.1666	17.1398	22.8132	25.9	23.2622	21.1718	21.0227	21.8131	19.9155		15.1495	14.7635	16.394	26.337	28.8162	23.626	20.7457	19.7206	20.1513	20.7833	Cluster 1	Tmem140
ENSMUSG00000029923.4	1.19353	0.759349	0.750329	1.61063	3.59936	4.99381	4.04476	1.80751	1.73528	1.81677	2.06969		0.780942	0.451323	0.844703	0.942006	1.1672	1.6078	1.91671	1.59949	2.00818	2.26867	2.06969		0.320565	0.610211	0.8736	1.10749	1.14951	1.8365	1.38619	2.407	1.43779	1.21245		0.678295	1.36566	0.399186	1.34783	1.44127	1.83742	1.5905	1.05531	0.925152	1.25828	Cluster 1	Rab19
ENSMUSG00000029817.9	80.7955	76.2269	78.0536	81.1663	109.83	159.276	115.521	70.0176	72.7065	82.2538	83.4162		80.7401	80.2283	74.5722	79.9391	82.464	99.0354	97.0435	84.391	90.2979	90.9411	83.4162		76.1617	77.3818	78.427	74.2373	79.3474	102.948	95.5884	69.0301	81.5042	79.5233		80.0067	69.985	77.6567	75.7963	83.9041	88.1838	84.506	74.4071	78.7367	69.4877	Cluster 1	Tra2a
ENSMUSG00000038301.13	23.3786	22	23.5198	26.7257	32.1198	41.2203	32.9839	26.2734	22.969	24.9109	22.9568		22.5354	23.408	23.407	23.7332	25.8081	27.0786	24.8905	26.2318	26.6289	25.3529	22.9568		20.5317	22.7677	22.7014	21.9457	24.0571	27.5543	24.5533	22.6465	24.7042	24.2815		21.7273	19.4004	21.3959	23.1877	26.2184	25.6999	24.7766	24.2504	24.2589	23.9962	Cluster 1	Snx10
ENSMUSG00000029780.12	10.704	10.5932	11.3748	11.7013	16.7248	24.3213	20.7218	12.304	9.83428	10.8407	7.47119		10.0633	10.5928	10.6788	11.2081	12.2737	11.792	12.2061	11.3168	12.2709	12.0951	7.47119		11.3452	11.0602	10.6378	11.5534	10.6007	11.7921	11.6735	10.7041	9.88488	9.81012		11.4372	11.0681	9.92242	11.7188	12.1067	12.2567	9.62718	10.0161	11.0474	10.1477	Cluster 1	Nt5c3
ENSMUSG00000037826.3	0.734942	0.623082	0.670596	2.26448	5.27056	6.80173	2.36896	1.45379	1.21536	1.30121	0.998863		0.748324	0.669488	0.902347	1.20847	1.07457	1.54235	1.32881	1.64947	1.75787	1.65348	0.998863		0.612952	0.675712	0.676267	0.925478	1.67822	2.03963	0.717641	1.0325	1.02524	0.887256		0.480357	0.403675	0.570754	1.14541	1.52422	1.20979	0.788455	1.09612	1.04828	1.06931	Cluster 1	Ppm1k
ENSMUSG00000051397.5	184.152	177.228	178.231	195.697	254.206	299.732	328.225	272.629	210.174	178.509	71.3955		180.513	185.502	176.268	180.082	217.608	206.987	233.566	226.978	233.615	207.426	71.3955		195.045	193.475	171.442	207.656	211.951	204.478	255.273	228.679	222.199	174.084		189.957	226.222	174.615	210.636	217.144	236.672	233.899	216.932	196.382	192.223	Cluster 1	Tacstd2
ENSMUSG00000004446.10	9.13688	10.3088	10.1249	13.0943	19.2856	21.5508	17.5813	12.2377	10.7413	9.66975	6.35969		9.51969	9.54945	10.2021	11.9902	13.3129	11.9382	12.9794	10.1481	11.3469	10.8888	6.35969		10.4534	9.9923	9.65066	11.3502	14.0641	13.3099	12.9574	13.425	12.2299	10.1083		10.623	11.2222	9.59632	13.9146	15.6875	14.5413	11.9371	12.7975	11.7892	9.57003	Cluster 1	Bid
ENSMUSG00000040613.12	0.841239	0.552748	0.487212	0.877365	3.68413	3.73391	2.73637	1.31465	0.889122	1.16391	0.403955		0.383107	0.400856	0.426834	0.499816	0.640717	0.865259	0.996772	1.16821	1.08578	1.11094	0.403955		0.263954	0.4385	0.482537	0.401238	1.01931	1.04355	0.75568	0.498313	0.620514	0.665553		0.268084	0.117337	0.661534	0.546365	0.82281	0.948649	0.523846	0.579295	0.507847	0.631509	Cluster 1	Apobec1
ENSMUSG00000038213.7	8.91389	8.75209	8.63183	11.5506	20.4689	25.566	31.3312	24.0173	14.615	9.83632	8.77772		8.81153	9.86195	8.51248	10.2809	11.659	11.2692	14.0849	13.9358	12.5596	12.1118	8.77772		10.2502	8.87827	8.93104	8.97361	10.0365	10.6676	14.596	13.7696	13.0145	9.5399		8.49383	10.4572	8.31464	10.3101	12.0321	13.2685	14.1713	13.8588	10.3598	9.66983	Cluster 1	Tapbpl
ENSMUSG00000030275.4	14.7779	13.7961	14.6523	20.9058	26.1415	34.6419	23.7682	19.2652	18.2048	17.4441	16.6948		14.1994	13.9411	15.3006	18.9873	16.3227	17.9956	17.1514	18.9466	20.4809	20.4116	16.6948		12.5261	12.6524	14.365	14.9767	18.0556	20.6274	15.3052	15.3653	16.0206	15.854		12.4795	11.1279	14.1636	17.4369	17.7721	15.8643	14.3195	15.5695	16.3186	14.8992	Cluster 1	Etnk1
ENSMUSG00000048776.6	2.16808	2.173	2.56536	3.86928	6.58331	8.53507	4.83337	2.4901	1.57474	1.18933	1.50633		2.64012	2.55989	2.48985	1.97024	2.96261	3.1618	2.37882	2.11119	2.54029	2.2654	1.50633		3.85833	3.3793	2.10397	2.82917	2.99734	2.89399	2.30128	2.22982	1.55881	1.73727		3.66546	3.5587	2.73325	3.92193	3.35143	2.87876	1.9968	2.59219	1.51499	1.35405	Cluster 1	Pthlh
ENSMUSG00000041571.9	71.1161	76.1438	74.4854	78.7093	78.8018	91.1418	118.721	100.595	105.322	87.6512	54.4607		70.2903	76.1139	74.3122	74.6956	77.6384	76.2083	76.7443	80.7352	85.6844	95.4571	54.4607		77.0027	76.6872	73.941	76.6682	78.0541	73.3772	85.2066	85.9457	84.2404	74.5939		67.9309	76.9999	81.5324	77.432	74.9472	78.1082	80.7404	76.406	74.2416	81.6772	Cluster 1	Selenow
ENSMUSG00000041187.14	4.65734	5.15914	3.98224	5.77975	11.3285	13.2048	10.5404	7.43409	7.58327	6.74582	8.54798		5.06101	5.11938	3.96898	5.18553	7.76782	7.53253	8.56383	7.27815	7.87954	7.70139	8.54798		4.16598	4.51158	4.77547	4.64278	7.35816	7.94281	7.73486	6.89042	6.27688	6.60762		3.55441	4.92855	4.67504	5.95459	8.6603	8.01505	7.90856	7.27509	6.37781	7.13372	Cluster 1	Prkd2
ENSMUSG00000062300.11	12.4692	13.6593	13.8329	13.1479	16.0486	25.438	28.8043	22.53	19.4556	20.8692	24.2166		14.1022	12.7379	13.5397	12.322	13.1819	13.6175	15.3805	16.7943	18.0323	23.6754	24.2166		12.1453	11.7849	12.7158	11.7638	12.9146	14.3031	15.0569	14.8618	15.345	17.6712		11.6459	12.1791	12.6354	12.1047	14.1655	15.1199	17.6793	13.9315	14.237	19.2309	Cluster 1	Nectin2
ENSMUSG00000044786.5	5.86145	8.64929	10.243	14.6571	14.4061	16.1591	11.3374	8.05596	7.35081	6.86523	7.00678		5.70431	8.80873	8.67678	7.8324	8.24964	7.53142	8.24573	7.38463	8.35495	7.70725	7.00678		6.69149	5.99701	7.06195	9.05241	6.91674	7.70966	7.35201	6.10481	7.10277	5.99415		7.27312	9.08043	9.6512	9.34025	7.68491	7.63813	6.75651	5.41052	5.60151	6.47748	Cluster 1	Zfp36
ENSMUSG00000040428.15	0.129208	0.19059	0.29796	0.565631	0.874861	2.78966	3.72149	2.28053	0.897623	0.346228	0.46136		0.154241	0.128284	0.149011	0.157279	0.182942	0.316555	0.56921	0.823602	0.56987	0.973427	0.46136		0.180878	0.0417345	0.138869	0.124979	0.199571	0.61368	0.395572	0.284563	0.391646	0.133023		0.10206	0.134012	0.127505	0.312004	0.307221	0.298885	0.315763	0.242593	0.174005	0.157774	Cluster 1	Plekha4
ENSMUSG00000025324.7	2.26186	2.11468	2.19216	3.12476	7.24003	12.5985	15.9771	10.9107	6.07346	3.91985	3.66457		2.37533	2.12722	2.12877	2.97439	3.61349	4.08342	4.96789	5.23042	5.75656	6.16616	3.66457		2.03101	1.74135	2.15217	1.9296	3.2977	5.05432	5.12084	5.18898	3.8408	2.93884		1.93387	2.08616	2.20431	2.47824	4.2752	4.70517	4.33868	4.373	2.84194	2.41579	Cluster 1	Atp10a
ENSMUSG00000097415.1	11.8563	13.0591	12.559	16.4628	26.59	29.5319	34.5138	19.0383	22.279	20.3653	24.4777		12.8293	13.2705	12.6503	12.1569	19.1494	17.6333	20.9506	19.8301	20.2306	21.5687	24.4777		16.5475	12.1201	11.5434	13.8267	17.6207	20.7234	21.1164	19.1533	21.3072	15.5252		12.3768	11.6897	12.2769	13.5664	21.2236	18.8382	19.9418	19.9882	19.0037	21.0033	Cluster 1	AU020206
ENSMUSG00000045795.9	4.03162	3.91289	4.18844	5.22171	8.26968	10.433	7.18099	4.50007	4.2861	4.57339	3.93393		4.35104	3.71743	3.83387	4.44092	5.06658	4.61541	4.97002	4.40398	4.43686	5.09733	3.93393		3.82493	3.27393	4.05099	4.23427	4.10678	4.98368	4.73442	4.44695	3.74023	3.50001		3.72465	3.71756	4.47927	4.57588	4.9557	4.10314	4.58	4.00168	3.98292	3.84372	Cluster 1	Whamm
ENSMUSG00000070427.3	1.4205	1.79926	1.77638	2.34605	2.55416	6.12225	8.11684	6.9723	4.94866	2.61044	2.32841		0.968516	1.24118	1.95376	1.48074	1.3131	1.27912	1.36188	2.00519	2.45635	2.87724	2.32841		1.08191	0.748895	1.99222	1.6197	1.49215	2.16542	1.82834	1.46999	2.1195	1.1935		1.9077	0.801583	1.48613	1.63295	1.67548	2.01123	1.83901	1.31914	1.15644	1.28075	Cluster 1	Il18bp
ENSMUSG00000019082.15	3.20006	2.68065	2.95038	5.64341	12.7359	17.9281	16.1343	6.46802	4.95414	3.68004	2.51861		3.3909	2.93929	3.0702	4.064	5.10055	5.19415	7.17265	5.70961	6.31575	5.10703	2.51861		4.14984	3.14956	3.25008	4.27922	6.39162	6.29258	7.04851	5.13376	4.86088	3.6384		3.47666	3.52721	3.11049	4.83726	6.33924	6.94427	6.46836	5.33203	4.91757	3.79563	Cluster 1	Slc25a22
ENSMUSG00000031538.5	115.454	110.555	125.222	129.517	121.295	148.021	136.359	138.389	125.779	117.729	97.6447		113.401	121.081	114.571	126.935	120.662	130.661	118.803	120.559	121.869	124.308	97.6447		112.009	106.012	114.328	109.992	115.579	128.858	121.389	125.048	116.775	119.995		106.663	113.138	117.886	111.842	117.402	121.416	126.302	121.745	115.941	118.831	Cluster 1	Plat
ENSMUSG00000031539.5	3.44248	3.4737	4.96556	6.64663	9.38313	10.0613	9.088	7.26004	6.54241	5.56571	6.96465		3.88815	3.24915	4.5596	5.67678	5.92102	6.43245	6.62214	6.33344	6.95027	6.80025	6.96465		3.93194	2.89809	3.94083	5.96188	6.34677	7.21851	6.84011	6.12338	5.49558	5.37024		3.38952	3.04803	4.21982	6.33492	6.28556	5.95576	6.26198	6.12579	5.04338	4.73625	Cluster 1	Ap3m2
ENSMUSG00000031557.13	11.3762	11.3891	9.35952	10.7439	20.2323	26.7371	23.9903	15.7154	14.9257	14.3084	14.6525		11.4994	11.3141	9.50638	9.98213	14.4623	14.8831	15.3969	14.6265	15.8901	15.2129	14.6525		10.8518	10.6684	9.08221	9.97061	14.8893	15.2412	16.251	14.43	14.3383	12.1186		10.2536	11.2284	10.0518	10.8319	15.7587	17.3327	14.7369	14.0982	14.4293	12.1702	Cluster 1	Plekha2
ENSMUSG00000031627.7	17.4318	18.0289	18.3535	31.2835	56.2124	61.1922	33.028	19.0864	25.2011	25.277	29.4054		18.5788	18.0652	16.3038	24.4113	30.5589	25.7388	26.8647	25.555	27.7247	28.2834	29.4054		14.5837	15.6522	15.6385	24.4018	30.7241	29.8932	23.3976	23.7212	22.4138	24.9847		15.2678	16.0005	17.5363	27.2487	34.5436	29.1887	20.9537	22.6388	22.8122	24.6565	Cluster 1	Irf2
ENSMUSG00000031609.3	27.4492	28.2992	28.5543	36.7403	58.341	63.2961	56.052	39.5375	37.1399	36.2232	30.1318		28.4067	28.33	27.3954	35.9818	48.3775	42.3341	42.2166	40.2721	44.3092	39.6871	30.1318		28.0733	32.9311	24.0592	38.7209	47.7033	42.8175	43.7136	38.3424	38.4468	36.879		29.6552	31.1991	24.4209	38.5365	45.9268	44.8173	40.1675	36.9986	40.4067	44.7822	Cluster 1	Sap30
ENSMUSG00000051147.9	5.82032	5.97326	6.98782	9.40955	11.386	13.5148	10.0978	10.8641	8.86796	9.53455	8.64087		5.77345	5.24898	5.68487	8.3181	9.99983	9.92124	10.266	10.0608	9.95865	11.4479	8.64087		4.68421	5.211	6.02856	7.34013	10.2443	10.3807	9.97808	8.46997	9.36628	7.38194		5.02653	4.33814	5.24773	8.33248	8.17342	9.74441	8.94589	9.30127	8.47597	9.44337	Cluster 1	Nat2
ENSMUSG00000031803.7	32.5671	34.4846	30.7953	32.1942	46.4899	49.8976	64.4327	55.4819	52.1039	52.1497	34.1586		36.2977	34.8152	32.8568	33.2888	42.4693	39.3831	47.711	45.4305	48.4157	53.0418	34.1586		30.3102	31.9488	31.254	35.3337	40.2306	39.9794	51.6575	51.196	47.3422	50.7744		34.3405	34.9525	32.1534	36.6889	44.3639	47.0477	51.9483	45.7527	46.2686	55.42	Cluster 1	B3gnt3
ENSMUSG00000001911.14	25.7342	27.1343	25.7567	26.7752	39.1763	50.6916	52.6293	35.4496	27.7781	26.7822	35.5742		26.3933	24.8785	24.2813	26.0058	27.2484	26.4002	28.0119	30.1275	30.3281	33.2127	35.5742		23.6785	24.2823	23.8032	25.4371	28.2002	27.1936	27.5392	25.6385	26.2485	25.4579		24.27	25.9143	26.0393	27.0344	29.8921	29.4408	28.3221	23.3895	23.6763	27.0109	Cluster 1	Nfix
ENSMUSG00000031652.10	9.52847	8.41969	11.3669	21.0625	35.3094	36.8503	24.3265	15.5712	15.4542	14.1535	12.691		10.2415	8.35137	10.4991	14.8633	16.8612	16.869	17.4629	17.4252	17.8048	17.817	12.691		8.05842	8.00913	9.47718	15.0593	19.8708	19.2159	14.5937	14.0312	13.4108	12.9516		7.46449	7.51729	10.3867	18.099	19.0658	16.5521	12.5422	13.5605	13.4397	12.152	Cluster 1	N4bp1
ENSMUSG00000042812.5	1.18518	1.06639	1.62628	2.35215	4.11699	7.12509	5.38271	2.77147	1.40687	1.54524	2.59962		1.22316	1.09014	1.28488	1.2994	1.33213	1.79322	1.77636	1.89082	2.43139	2.60616	2.59962		0.574927	0.868285	1.24326	0.830615	1.84537	2.02838	1.52751	2.06314	1.09936	1.25198		1.10592	0.890648	1.76654	1.41996	1.40994	1.84605	0.835587	0.764717	0.93856	1.17231	Cluster 1	Foxf1
ENSMUSG00000033538.11	4.28814	4.93526	5.46495	8.2388	15.962	19.7085	19.3987	12.744	7.4899	8.2744	5.46712		4.66177	4.14358	4.7064	5.18887	7.4946	7.54332	10.1498	9.16267	9.67051	9.13847	5.46712		4.55898	5.51074	3.9593	5.50087	6.73814	8.30005	9.35477	7.41564	7.38773	6.04794		5.09681	4.71371	4.9803	6.40415	7.70945	8.43282	8.44014	6.74502	5.93494	5.87594	Cluster 1	Casp4
ENSMUSG00000050578.9	3.91551	3.57551	3.81634	5.02543	6.06431	12.0868	10.4593	13.6069	9.5653	7.64267	3.38501		3.39929	4.01774	3.74025	4.26842	3.83704	4.89402	4.48443	7.57941	8.31013	8.65756	3.38501		2.87835	2.97225	3.33599	2.7387	4.11295	5.43836	5.00959	6.35719	6.85997	6.75202		2.9154	2.23744	3.75666	3.87635	3.16811	4.4151	4.50021	5.55764	5.93135	5.46823	Cluster 1	Mmp13
ENSMUSG00000037419.8	7.37688	6.75511	7.55748	8.09255	17.2284	22.1963	28.9655	18.5027	8.76376	6.96402	3.32216		8.02057	7.23836	7.01273	6.80799	9.68181	8.16188	10.7879	8.69469	8.8803	8.43808	3.32216		9.57259	9.7926	7.57671	8.6239	10.3126	9.32557	11.2674	10.6861	9.50319	6.26566		7.98248	10.2514	7.34693	8.91364	11.477	12.5108	10.0562	8.94476	8.07697	7.38924	Cluster 1	Endod1
ENSMUSG00000031937.6	8.44957	6.95262	7.1192	12.1936	15.0234	16.2592	17.9349	13.6757	13.6763	12.9028	6.31881		7.7073	7.23293	7.63898	11.3782	14.1675	15.3838	16.6313	14.0443	13.3184	11.7272	6.31881		7.76064	6.4818	8.53873	13.871	14.6486	15.3555	16.9467	13.4843	13.0938	12.493		7.11124	6.70022	6.93725	12.2803	13.6493	14.7844	15.7696	15.0615	11.394	13.4268	Cluster 1	Vstm5
ENSMUSG00000038884.12	0.827414	0.736785	1.15257	2.27039	4.23697	6.56897	8.16284	5.21501	2.68846	2.42527	2.08463		0.897543	0.730611	1.03203	1.255	1.883	1.59658	3.09215	2.44545	3.21025	3.78218	2.08463		0.849611	0.741517	0.958627	1.14857	1.67105	2.4424	2.97437	1.87023	1.98816	1.30399		0.719088	1.04	0.918532	1.48146	1.92655	1.62518	1.93459	1.54034	1.5162	1.15996	Cluster 1	A230050P20Rik
ENSMUSG00000011114.15	52.7022	52.8945	56.2158	59.6294	83.2828	91.4142	108.487	74.8975	59.9349	57.2946	44.7285		50.7182	53.9229	55.0231	54.426	69.5803	58.851	68.3089	62.2899	62.3579	64.0651	44.7285		61.1901	61.476	55.1623	65.6489	64.0542	58.2889	68.9929	63.6141	59.9443	53.7681		56.4838	63.8404	54.8579	68.3756	69.0607	74.3509	68.4851	57.0161	53.8432	52.6603	Cluster 1	Tbrg1
ENSMUSG00000023186.12	4.65932	4.14933	5.43106	5.68457	10.913	16.7329	18.6444	16.0731	8.49278	6.64815	6.94968		4.68486	4.41196	4.41493	4.61234	5.53492	6.12299	6.69725	7.02052	6.8146	7.51947	6.94968		3.73592	4.45862	4.22455	4.43283	4.94643	6.38922	6.76163	6.80977	5.49907	5.50585		4.38316	4.14236	4.24528	5.24984	5.94647	6.08281	6.53373	6.01273	5.91557	4.95068	Cluster 1	Vwa5a
ENSMUSG00000034218.13	5.65093	5.50007	4.68934	5.59948	7.44932	12.3499	9.14338	9.53624	6.49038	7.46492	7.92969		4.92038	5.12267	5.45732	5.91863	5.80151	7.03121	5.72498	6.7795	7.0532	6.75534	7.92969		3.74834	4.58914	5.11678	4.28565	6.04193	8.02635	5.27968	6.13974	5.3629	5.79549		4.5469	3.39227	5.07119	4.63601	5.70173	5.59107	5.15588	6.39535	6.71067	4.94768	Cluster 1	Atm
ENSMUSG00000032322.12	3.6677	3.70924	3.88604	4.33565	6.67208	9.87724	12.9469	7.97527	4.88625	4.57418	2.23812		3.47438	3.8754	3.60716	3.95967	3.49989	4.11405	3.98251	3.98721	3.99108	4.79884	2.23812		3.69111	4.01497	4.3196	3.96223	3.43623	4.21772	4.14753	3.42197	3.99609	3.44859		3.96085	4.12651	3.674	3.92249	4.50445	4.16599	3.85166	2.7726	3.04358	3.91776	Cluster 1	Pstpip1
ENSMUSG00000032344.15	5.33	5.13014	8.5768	12.891	15.9803	17.9123	12.1015	8.7906	9.06254	7.53134	7.52016		5.45518	5.76927	7.16844	7.44876	8.44691	8.00444	9.41529	8.60353	9.2336	9.37504	7.52016		5.29242	4.70102	6.74014	7.1023	8.26964	8.66808	7.88244	7.98056	6.92675	6.63378		5.6704	4.7371	8.18613	8.03414	8.12419	7.50677	6.62787	6.4678	6.39602	5.9468	Cluster 1	Cgas
ENSMUSG00000043953.10	0.137852	0.42558	0.270332	1.3145	7.45258	13.3737	5.89823	2.02203	1.01555	0.512924	0.79001		0.244624	0.375076	0.288645	0.514743	0.678117	0.877382	0.76446	0.987147	0.914075	1.29089	0.79001		0.0971691	0.571713	0.204184	0.369269	0.482451	1.0103	0.782404	0.458609	0.360678	0.183757		0.246724	0.431954	0.316932	0.754249	0.844626	0.752641	0.241054	0.355426	0.373907	0.363245	Cluster 1	Ccrl2
ENSMUSG00000032508.8	11.4771	11.7147	15.0678	19.2734	32.1979	37.5758	29.3086	17.7505	14.6337	13.0711	9.32675		11.471	12.1698	12.5696	13.7042	15.6704	12.9035	15.6357	15.5104	15.4857	15.5799	9.32675		11.4659	13.0921	12.602	15.0323	15.4892	15.9071	15.6356	14.1281	13.0044	11.0269		13.3954	11.4719	13.1648	15.4357	16.1556	17.3675	14.0195	12.7612	10.9359	12.1994	Cluster 1	Myd88
ENSMUSG00000019794.11	16.4804	16.4069	18.7112	18.9103	27.3765	31.4835	21.0611	19.5254	19.6732	19.3993	20.2962		16.1105	17.9839	17.8695	17.5848	19.8561	18.4575	19.1097	18.5426	19.5481	19.0761	20.2962		18.2865	16.9568	17.6773	15.1781	18.6853	21.4975	20.3388	19.0477	20.0287	20.4083		16.2559	16.8716	17.3021	18.4497	18.3738	18.5292	16.9285	20.361	17.2597	18.5303	Cluster 1	Katna1
ENSMUSG00000039531.7	2.55625	2.7864	3.07025	4.95867	7.52619	11.9508	5.6445	3.74106	3.76574	4.44372	5.15818		2.71238	2.57513	2.86374	3.92379	3.7262	3.99775	4.20065	4.56494	4.33857	4.67144	5.15818		2.40271	2.29146	2.81141	2.91453	3.79981	4.20254	3.15278	3.43639	2.97285	2.72627		2.57588	2.01752	2.79663	4.11	3.87296	3.67251	2.61971	3.67171	2.84218	3.27345	Cluster 1	Zup1
ENSMUSG00000019866.11	9.39141	9.80645	9.04193	10.7926	18.7112	24.4251	24.9253	16.1176	11.2132	8.79719	6.48701		8.89931	9.73165	9.52801	9.3787	11.2741	11.6022	13.028	12.6036	12.3281	10.9868	6.48701		9.94803	10.5014	9.5626	9.97182	11.5081	13.1138	12.8638	11.8741	11.2547	8.81374		9.76636	9.93048	9.50905	10.5828	13.2277	13.8822	12.2441	11.0398	10.8532	8.36291	Cluster 1	Crybg1
ENSMUSG00000037855.13	9.5597	8.34938	8.74603	12.0187	17.0242	20.5476	22.6755	16.6333	12.3655	9.186	6.77306		8.43789	8.6299	8.18169	10.3551	11.876	10.6302	14.0265	12.5564	13.8234	12.064	6.77306		8.80285	9.16516	9.44216	9.56763	12.5354	13.0675	13.3068	13.0269	11.5368	8.75923		8.8667	8.94754	8.87357	11.153	13.7669	13.2386	12.1655	11.4604	11.4778	8.5215	Cluster 1	Zfp365
ENSMUSG00000048701.11	17.9242	17.5746	17.3545	21.2029	30.3785	41.031	32.6553	21.395	19.715	19.404	22.5203		17.7684	17.8349	16.5888	19.7393	19.9382	20.3435	19.982	20.986	20.7136	22.517	22.5203		17.1394	17.2963	17.1003	18.4127	21.3645	23.3857	19.5964	18.3211	18.1122	18.2063		16.9659	16.243	17.5124	18.7079	22.5875	21.927	18.7992	16.8626	17.1791	18.5638	Cluster 1	Ccdc6
ENSMUSG00000035852.8	0.0480016	0.0229389	0.0424038	0.760729	3.19123	5.71791	3.77304	1.22945	0.396834	0.126268	0		0	0	0.0681106	0.174892	0.215595	0.203338	0.287489	0.498287	0.50588	0.506262	0		0.050753	0.0351311	0.0204957	0.105205	0.223993	0.512818	0.302713	0.217763	0.031398	0.0639862		0.0429559	0	0	0.295467	0.486799	0.408841	0.111917	0	0.0325496	0.0758915	Cluster 1	Misp
ENSMUSG00000020132.9	27.1921	24.9354	27.4644	33.8142	42.1963	53.9939	52.701	39.0351	32.3711	33.9993	32.2526		29.3835	28.283	27.6853	31.6175	32.1853	34.1386	34.906	34.9184	33.9358	35.3295	32.2526		27.4186	26.8392	27.7179	30.5227	33.0025	36.7934	34.9373	32.2628	31.2262	29.9849		26.8983	25.5982	26.2223	30.6346	34.6166	35.8679	31.9484	30.0876	29.7515	26.0905	Cluster 1	Rab21
ENSMUSG00000040043.13	19.6091	19.4882	19.2363	20.7533	28.455	41.2392	40.9642	29.1766	23.3464	22.505	21.6754		19.6019	20.1581	19.5201	19.0157	20.3341	22.1182	24.3611	25.7601	24.6228	24.7996	21.6754		19.4431	19.0039	18.7352	17.8192	21.3159	23.8691	24.7235	23.2504	23.1379	21.6472		17.656	20.3742	19.2618	18.2247	21.0043	22.9805	23.2981	22.6528	21.8361	20.1226	Cluster 1	Rbms2
ENSMUSG00000020476.12	37.2106	36.1669	37.1199	35.1978	44.1281	53.8625	70.8591	53.3399	42.9129	37.4499	33.348		38.3519	39.2897	36.5329	36.7141	39.7355	38.2015	42.8706	42.228	42.4782	42.9433	33.348		39.3302	39.2909	36.1753	37.4361	39.1504	36.3583	50.6711	46.1239	45.3676	41.9201		40.2098	41.9356	37.0865	38.2135	41.8651	45.8751	49.5039	43.3752	38.4741	44.6111	Cluster 1	Dbnl
ENSMUSG00000020134.11	6.06087	7.20335	7.39564	9.74014	11.6323	14.5915	8.19758	6.61	6.7462	7.86211	9.06458		6.31798	6.87323	7.05105	7.98753	6.60426	7.21847	6.49799	7.46383	8.09432	7.67267	9.06458		6.14452	6.15985	6.65234	6.97397	6.50326	7.10535	5.81322	5.25625	6.06534	6.8724		6.47216	4.89496	7.12097	7.73738	6.42008	5.69331	4.58727	5.1292	5.5219	6.03411	Cluster 1	Peli1
ENSMUSG00000048852.11	0.17094	0.0815656	0.0911668	0.704196	2.2479	3.91637	2.09557	1.00958	0.5028	0.359285	0.324142		0.166273	0.156447	0.16473	0.25318	0.479849	0.373342	0.54033	0.392474	0.699021	0.76727	0.324142		0.0903688	0.125106	0.101176	0.202933	0.42376	0.600489	0.431199	0.348966	0.251577	0.256346		0.13385	0.066954	0.130399	0.379959	0.446931	0.44798	0.224184	0.148748	0.362229	0.13513	Cluster 1	Gm12185
ENSMUSG00000069893.8	1.49601	1.38757	1.53684	4.23893	6.89526	7.30604	4.23843	4.12505	3.23771	3.13268	2.63909		1.31202	1.15745	2.0511	2.52356	2.1438	2.57476	2.15851	3.78021	3.84283	4.04732	2.63909		1.21194	1.05309	1.6058	2.17368	3.48524	3.93459	2.01477	2.10213	1.75476	1.86929		0.80751	0.974345	1.50964	2.66876	3.12251	2.71633	1.94751	2.33914	2.06718	1.71584	Cluster 1	9930111J21Rik1
ENSMUSG00000040328.12	0.0576159	0.0550667	0.0225619	0.595674	1.34695	3.0836	2.90837	1.18373	0.311438	0.124772	0.0582684		0	0.0228897	0	0.145165	0.295744	0.195982	0.230047	0.309436	0.465195	0.384366	0.0582684		0	0.0843351	0	0.0841839	0.201642	0.450438	0.363343	0.261378	0.0376867	0.115203		0	0.0451342	0.0746603	0.197026	0.219112	0.188741	0.0671663	0	0.0390689	0	Cluster 1	Olfr56
ENSMUSG00000069892.7	2.28704	2.40088	2.90134	7.12406	10.8879	11.1123	6.19557	7.19271	5.99675	4.70997	4.35303		2.03991	1.9392	2.87624	3.87123	4.42099	4.83593	4.20026	6.39039	6.36214	6.4083	4.35303		1.54698	1.83035	2.09805	3.62928	4.64423	6.41298	3.20794	3.70466	4.20647	3.11827		2.00965	1.27943	2.90324	4.02594	5.16523	4.46971	2.77663	3.89519	3.81854	2.70323	Cluster 1	9930111J21Rik2
ENSMUSG00000078921.3	0	0.0349051	0.167259	0.928307	2.31545	4.04722	2.43202	1.11715	0.684792	0.419013	0.287653		0.0218897	0	0.105821	0.160485	0.260714	0.309051	0.405596	0.657078	0.894117	1.51181	0.287653		0	0.0297383	0.0749023	0.148425	0.402918	0.541059	0.153747	0.294936	0.132891	0.027082		0	0	0.09001	0.222321	0.360564	0.346082	0.142105	0	0.110212	0.0321209	Cluster 1	Tgtp2
ENSMUSG00000020357.3	7.26336	7.36838	7.50205	7.62898	10.0967	14.2194	18.0291	16.6576	12.9536	9.81429	8.90238		7.49648	7.49689	7.65891	7.77641	8.38369	8.27942	8.86879	10.2452	10.2957	10.7641	8.90238		8.09591	7.30216	7.63797	7.79761	8.37432	9.15159	9.43801	9.19731	9.56165	8.59267		8.35756	8.42934	7.64732	8.28178	9.37563	8.86468	9.56868	9.24294	8.83064	9.03358	Cluster 1	Flt4
ENSMUSG00000033352.9	17.8638	18.6747	19.0814	24.584	24.8145	33.598	25.2873	19.7851	19.5755	19.3744	19.518		18.5695	18.246	18.8466	21.3767	20.0691	18.6406	17.2716	18.4581	19.9988	21.1586	19.518		16.8062	16.6537	18.8145	17.8019	17.7369	20.812	17.8042	17.0694	16.4913	17.8616		16.7898	17.2038	18.9512	18.6263	18.7869	18.648	16.0682	16.5118	16.5755	16.2883	Cluster 1	Map2k4
ENSMUSG00000051790.13	5.00653	5.18617	5.91254	6.54765	8.00541	11.5725	15.5062	10.9138	7.94356	6.79995	10.0384		4.66171	4.86843	4.543	5.46306	4.6475	6.88319	7.05852	9.65571	8.93987	9.99954	10.0384		4.34197	3.76066	5.15767	5.17106	5.70551	7.75489	7.74319	6.89023	6.31714	6.32683		4.04427	3.94441	5.3442	4.58694	5.89901	6.17874	7.27718	5.57071	5.02357	5.6117	Cluster 1	Nlgn2
ENSMUSG00000020790.12	13.1614	13.2559	13.1177	15.4707	18.6021	23.3845	23.5199	25.3171	23.145	20.3468	20.5091		12.5067	13.1394	13.0783	14.4706	14.8707	15.7225	17.0986	19.2956	19.9824	22.5896	20.5091		11.896	11.8505	13.0805	12.799	16.2839	17.8051	17.3463	16.9852	15.7524	14.6256		11.2658	11.7764	12.4075	14.1507	16.0188	17.6141	16.1802	15.303	14.9086	14.0407	Cluster 1	Ankfy1
ENSMUSG00000004040.14	13.5718	14.0766	15.9186	24.0561	28.5347	31.7377	22.9971	18.1771	17.3434	17.4268	19.5285		13.7455	13.825	15.467	17.306	17.2138	16.7327	16.0436	16.3392	15.9699	17.2503	19.5285		13.6464	13.0227	13.4452	14.2077	15.6561	16.522	16.2549	15.6441	14.6797	14.365		13.389	14.1744	15.1978	16.6346	17.9974	16.5098	16.2731	14.3448	14.122	15.4825	Cluster 1	Stat3
ENSMUSG00000020611.12	23.5565	23.8725	27.2668	34.8723	36.6464	40.29	25.219	23.1648	23.3117	24.5152	28.5613		23.8378	22.9106	26.0033	28.1887	23.6438	24.1106	21.5526	24.3104	24.5186	26.0087	28.5613		23.0782	22.9688	24.9364	25.8886	24.9536	26.8099	19.9907	21.5753	20.8686	21.4871		22.6607	22.9244	24.7862	26.8937	25.4776	21.7675	19.1273	21.5857	22.2391	21.4286	Cluster 1	Gna13
ENSMUSG00000039989.7	7.25827	8.87386	9.42824	14.5647	21.9294	23.0424	15.1521	8.95573	8.81271	8.29672	9.31561		8.43965	8.4539	8.7988	8.47654	9.49752	9.57989	10.2467	9.49889	10.0553	10.3411	9.31561		9.01244	8.80419	7.19405	9.39105	10.1844	9.7683	9.50811	8.23278	8.15341	7.84978		9.16577	9.74669	9.97296	11.7535	9.89043	9.26263	8.46764	7.76291	7.56681	8.15106	Cluster 1	Cbx4
ENSMUSG00000085501.1	0.210171	0.385531	0.549721	4.12196	12.1314	15.142	13.5928	3.70498	2.03363	0.781094	0.22694		0.343355	0.306829	0.213589	1.08496	1.29583	1.32155	1.79194	2.43682	2.56639	2.54984	0.22694		0	0.164231	0.191627	0.327874	1.30891	1.94543	1.41512	0.814399	0.440339	0.598247		0.401622	0.703143	0.853675	2.45556	1.849	1.32318	1.56957	0.694283	0.608653	0.354779	Cluster 1	Gm11772
ENSMUSG00000059436.10	43.6844	43.1124	44.3847	51.5487	54.1996	61.1608	65.3064	47.3585	45.8563	44.1344	32.2755		45.125	45.3335	44.2758	51.6819	50.161	47.3013	46.0015	46.104	46.6284	48.2655	32.2755		44.1307	45.3197	43.5991	54.5907	48.7957	48.271	50.1272	50.2949	48.9552	44.5257		45.3434	47.2487	44.6756	56.1555	52.797	51.8049	49.6634	46.6994	43.3622	46.2207	Cluster 1	Max
ENSMUSG00000066440.4	4.45956	3.865	4.62698	7.45815	9.58921	11.547	9.52037	7.55499	7.34275	7.08898	7.50065		4.32151	4.17697	4.85885	6.69505	6.53304	7.00626	6.51281	6.27471	6.66242	7.21636	7.50065		3.73224	3.63736	4.50763	5.99554	7.32165	8.16378	6.37283	5.64238	5.75149	5.29992		3.62643	3.57381	4.38363	6.62383	7.98831	6.9882	6.27655	5.80573	5.79825	5.15777	Cluster 1	Zfyve26
ENSMUSG00000042350.11	7.48614	7.15733	7.2661	8.57316	18.1097	27.7067	24.0573	11.5525	9.37742	8.78122	8.90909		7.38216	7.72256	6.94994	7.86315	9.53035	9.52492	9.79233	9.17383	10.7459	10.0487	8.90909		7.2885	8.00854	7.25277	7.24383	9.07866	10.4556	8.98084	8.51252	7.82936	7.60914		7.01722	8.1542	6.95392	7.95671	9.99043	10.0421	8.6232	7.95979	7.79507	7.49473	Cluster 1	Arel1
ENSMUSG00000021036.8	26.9013	26.8483	29.3045	31.8808	32.9731	43.9482	39.2195	38.8191	33.8438	31.9877	33.7128		26.48	26.3248	27.101	28.2165	26.401	28.9293	27.871	31.6257	32.5512	34.6719	33.7128		23.9069	24.5694	26.1971	24.5254	26.4977	31.2868	28.1192	27.7895	26.2888	28.5323		25.5132	24.5578	26.1899	25.274	26.6769	26.3124	26.5646	26.0349	25.1681	26.6658	Cluster 1	Sptlc2
ENSMUSG00000021266.14	32.2363	30.7751	32.261	32.8442	41.6468	53.815	57.9912	50.6995	38.0497	33.2272	25.8487		33.07	33.2805	32.4149	31.9317	34.8878	31.1628	36.368	34.3551	37.6482	36.126	25.8487		37.204	32.7483	32.4582	34.309	30.5241	30.8449	38.3084	38.6503	36.4722	33.5856		33.286	35.9476	32.2315	34.4639	33.059	35.42	38.8396	35.7089	33.7236	35.6732	Cluster 1	Wars
ENSMUSG00000033799.9	11.264	11.295	11.3438	13.2492	17.9619	22.0604	11.3896	10.1498	9.54843	11.2205	10.8032		9.92684	9.64174	11.7146	10.9183	11.6959	11.2852	10.6533	12.4373	12.6509	11.3146	10.8032		9.58365	10.5638	11.0021	10.1996	11.2757	13.4666	8.80443	9.30234	10.1812	9.86831		11.7634	8.30074	11.3109	11.6737	12.5521	10.7513	7.58691	10.1898	10.4866	8.38779	Cluster 1	Fam208b
ENSMUSG00000033781.6	6.44996	5.95385	6.2959	8.65933	12.7422	22.7091	20.0108	14.2041	8.04152	7.98446	6.24041		6.22833	6.13387	6.52476	7.48948	7.94126	8.19301	9.23311	9.5656	9.15051	9.26329	6.24041		5.92081	6.81323	6.02414	7.19188	7.48974	8.86063	8.86231	7.05488	7.16243	7.51213		6.63906	5.69993	6.94582	7.48903	8.99773	8.22572	8.58628	7.94557	7.69118	7.69744	Cluster 1	Asb13
ENSMUSG00000042842.8	42.6727	42.859	40.5621	42.5341	50.7038	57.7492	66.0919	63.9697	52.8349	47.8867	38.744		42.3959	42.4394	39.9861	40.4016	45.3319	44.5957	52.4683	47.2138	52.4093	52.4127	38.744		43.4321	45.1947	38.8723	43.7262	44.9771	45.8664	48.1137	45.0985	44.8644	35.8412		45.5976	43.3583	42.6319	44.2381	47.7733	48.7063	42.0036	42.0145	43.6031	36.0755	Cluster 1	Serpinb6b
ENSMUSG00000045827.8	22.6918	22.1448	23.4325	27.2356	32.4	44.744	46.2469	45.0083	36.5003	31.8278	26.2266		23.9045	22.4235	20.9316	25.3402	26.5045	28.2483	28.4893	30.2653	34.1032	34.2458	26.2266		22.3978	21.8053	23.2063	22.4651	25.0514	29.0903	28.3556	27.3113	25.3883	21.2922		21.2501	20.2881	22.9541	24.8401	26.6372	29.7054	26.5472	24.2345	24.4196	20.2841	Cluster 1	Serpinb9
ENSMUSG00000050002.11	4.71847	3.02267	4.08108	5.77211	9.4084	13.1434	18.0608	9.44165	6.105	4.41586	3.27599		4.11559	4.67781	4.40241	4.40104	4.46102	5.32942	8.14932	7.34613	6.82112	7.03178	3.27599		3.75911	3.93199	3.66707	4.44442	5.53015	5.51033	7.27436	7.31181	6.51154	4.73925		4.45426	4.88942	3.91032	4.10669	5.60866	7.29863	6.90777	5.92783	4.3931	5.18385	Cluster 1	Idnk
ENSMUSG00000035248.8	12.0544	12.5522	12.7888	14.2977	17.0628	22.0578	21.9911	18.4653	16.413	15.5393	17.9652		12.0512	11.7664	12.8951	12.764	14.1163	14.7797	14.6978	14.834	15.377	16.2007	17.9652		10.7327	12.5918	11.9728	12.2236	13.159	14.6425	14.2812	13.9516	13.0684	13.2157		10.8159	10.7484	12.4443	12.3258	14.9671	13.8647	13.2124	13.4076	12.9206	12.0535	Cluster 1	Tut7
ENSMUSG00000034575.9	14.7231	15.902	18.8909	24.9544	26.6971	29.6414	22.6728	17.8028	16.7511	15.4327	14.4879		14.744	14.6813	18.2042	19.2695	16.9482	17.3211	19.1499	17.7993	20.0655	19.7456	14.4879		15.9971	15.0462	15.9475	17.4246	19.2776	19.0919	16.8638	16.1675	15.1078	13.5012		15.6311	15.9079	17.6191	21.4862	19.0043	16.2686	16.3779	14.716	14.7245	14.2451	Cluster 1	Tent4a
ENSMUSG00000021583.6	17.5804	14.9734	16.6951	17.18	22.9445	27.3431	28.2455	32.1231	31.067	26.0386	15.9111		16.401	16.4183	16.005	17.7282	19.5979	19.7272	21.2758	22.8395	26.3242	28.4623	15.9111		16.8234	16.9126	16.6193	17.8601	18.6835	19.1946	18.8118	23.8811	24.5116	20.1395		19.0561	14.7709	16.2016	18.9372	20.6604	21.434	18.5489	25.4659	23.1317	17.7269	Cluster 1	Erap1
ENSMUSG00000021676.9	5.36288	5.87107	5.15889	4.58104	5.81838	7.84531	12.0681	14.7703	8.14018	6.22506	6.6318		4.79629	5.12537	5.17611	5.0839	5.34896	5.33722	5.75413	6.89179	7.36993	6.79432	6.6318		5.03053	5.84392	5.34666	5.72766	5.75555	6.11718	6.3009	7.73277	7.27963	6.74201		5.99781	5.63928	5.40062	5.50353	5.36263	5.55673	5.45002	7.42429	7.35024	6.29577	Cluster 1	Iqgap2
ENSMUSG00000021948.13	31.7689	31.7682	32.9525	33.7462	44.7716	70.4221	72.975	54.3146	39.7185	37.4305	38.7903		32.384	32.0955	31.0923	28.4833	33.9102	36.6771	42.0091	40.3135	43.6884	45.0556	38.7903		31.5113	32.3675	30.2173	30.1217	35.5785	41.3687	43.8292	36.0833	32.2659	32.1429		31.9015	35.583	31.2974	30.6731	34.9862	40.0568	41.8371	34.1525	32.1172	34.0516	Cluster 1	Prkcd
ENSMUSG00000041028.13	87.3723	86.8143	94.0845	96.221	101.992	112.794	116.125	111.414	106.425	102.285	82.7217		87.7129	88.6975	86.5842	95.0338	99.4204	98.3847	101.334	101.409	100.795	105.953	82.7217		92.4649	90.7457	89.4547	96.9806	94.6079	97.0844	99.5243	100.968	100.897	95.2168		87.0671	87.3259	84.4311	97.2826	98.2122	100.123	94.1793	95.9361	96.4001	92.9315	Cluster 1	Ghitm
ENSMUSG00000021871.15	8.40744	8.65079	10.7892	11.9474	25.1327	39.5388	47.2715	29.3803	13.7756	12.166	8.60975		9.70276	10.9888	9.80699	10.2283	11.8931	12.2791	15.5538	12.6781	12.808	14.5653	8.60975		11.047	9.94077	10.0053	10.9124	10.8796	11.356	13.6903	12.9908	11.6687	10.394		9.31529	10.9433	8.07474	10.1894	13.6127	14.0963	13.6462	13.1101	10.9684	10.2172	Cluster 1	Gm49342
ENSMUSG00000022216.14	37.5739	38.6003	43.6509	45.1106	62.1838	72.5109	100.546	87.9089	82.8656	54.7652	46.6751		36.5278	43.0799	38.2705	42.5825	51.5275	47.1194	62.3242	56.9207	64.2346	72.5	46.6751		46.7407	47.3442	37.8458	47.3383	48.9233	45.0253	62.4702	58.5461	64.2652	47.2934		42.4134	44.8328	41.7885	51.8936	53.6758	56.3328	59.9451	55.9305	53.7596	48.4458	Cluster 1	Psme1
ENSMUSG00000079197.8	25.2956	23.2946	27.2279	32.0825	46.5741	50.8496	61.6376	52.3416	48.5816	33.7005	24.0232		23.6473	27.1381	26.0303	26.6277	35.3461	31.55	43.009	34.6192	42.0479	44.3358	24.0232		29.1943	30.0153	26.1105	33.6696	32.6458	31.9505	44.1721	38.2541	37.8925	25.7104		30.8866	31.3317	26.8267	36.658	34.4018	39.9497	38.7763	34.8106	32.4905	27.6587	Cluster 1	Psme2
ENSMUSG00000047098.15	5.07341	5.11142	6.54311	12.048	19.7938	22.7885	19.1108	13.4811	12.2289	10.0076	9.58271		5.20752	5.1855	6.34834	9.42573	12.2069	11.1857	12.299	10.9158	12.4075	12.0987	9.58271		5.29624	5.49004	5.47849	10.4196	15.1271	13.125	12.2621	10.5897	9.63577	7.74617		4.61508	5.16108	5.76956	11.3746	15.8904	13.1112	11.3337	8.68428	8.36615	7.11977	Cluster 1	Rnf31
ENSMUSG00000064128.6	7.47181	7.03151	8.05411	7.91362	14.9323	16.0038	11.5034	9.32196	8.82265	9.69486	12.646		6.47352	6.80529	7.02719	8.01107	10.5337	9.74672	10.1238	10.1885	9.95171	10.9427	12.646		6.27786	6.70853	6.78775	7.73597	9.65584	11.8449	8.35154	7.79531	9.16353	8.86305		7.81096	5.59436	7.4256	9.03867	11.1688	10.1465	7.99031	8.71967	9.03577	8.19772	Cluster 1	Cenpj
ENSMUSG00000090881.1	0.0706845	0.0635291	0.176155	0.198398	0.971217	2.16874	3.06771	1.88568	0.528446	0.244181	0.268891		0.0601792	0	0.0471579	0.144832	0	0.226099	0.530798	1.14898	0.642764	1.00393	0.268891		0	0	0	0.194242	0.387716	0.298506	0.503015	0.361854	0.173913	0.0886045		0	0	0.0611098	0.181843	0.168523	0.0870985	0.38744	0.308484	0.0901457	0	Cluster 1	Gm6904
ENSMUSG00000091144.2	1.33725	0.998402	2.09895	3.26257	4.33681	7.44308	4.08164	2.93091	2.57921	2.21445	2.30365		0.787743	0.934563	2.01695	2.29742	1.83799	2.29853	2.82494	2.34401	2.73326	2.6882	2.30365		0.948768	0.909327	1.71124	2.06753	1.8722	3.41761	1.71942	1.06468	1.30935	1.10414		0.895667	0.675903	1.83623	1.69951	1.81565	1.83156	1.97145	1.46825	1.73182	0.954897	Cluster 1	Phf11c
ENSMUSG00000071350.10	6.79789	7.87975	8.82228	14.8789	19.7619	28.2296	15.6136	11.9049	9.73208	9.72959	8.20394		7.19163	7.49598	8.63971	10.7991	8.00613	9.98551	9.63834	9.93268	11.2584	11.3916	8.20394		7.23589	7.42665	7.72115	9.30978	10.0485	12.6951	8.94784	7.949	8.56698	7.78563		7.70812	6.63199	8.85635	10.7935	10.0029	8.21377	7.23869	8.39659	7.14096	7.01895	Cluster 1	Setdb2
ENSMUSG00000022035.5	36.1748	32.3914	39.6188	52.5504	60.193	63.9727	53.7323	49.5608	42.6155	41.1972	32.6904		30.9667	31.5449	40.1652	43.8486	46.2613	45.704	46.1603	43.9185	45.3812	47.2415	32.6904		30.7763	34.9955	36.0221	45.5458	42.712	46.3442	41.5806	38.6666	42.2518	39.6226		39.1923	29.059	35.3478	47.5146	47.398	45.4817	35.9326	41.671	40.8207	38.1807	Cluster 1	Ccdc25
ENSMUSG00000033487.12	6.51943	6.14115	6.41073	8.95835	11.5422	16.3494	12.2154	10.0925	8.36611	9.81452	10.6357		6.30266	5.75278	6.57079	7.93454	8.10346	8.6506	7.46174	9.37698	9.2804	10.0037	10.6357		5.61046	5.44752	6.4325	7.01646	7.86391	9.41851	7.06361	7.28709	7.43647	7.91347		5.97328	4.76806	6.20151	7.95619	7.89845	7.63739	7.05359	7.66092	7.75806	7.74405	Cluster 1	Fndc3a
ENSMUSG00000037075.6	10.22	9.70924	11.1124	12.6307	15.2847	19.8067	13.4834	9.83314	10.6039	11.2562	11.579		10.9694	9.80984	10.7549	11.1407	10.4115	10.937	10.1039	10.7153	11.0378	11.3967	11.579		8.85416	9.34397	10.0158	10.6912	9.44892	11.2911	8.57081	9.26707	8.54861	9.66221		9.26298	9.22705	10.0543	9.8022	10.9985	9.44402	8.36995	7.90026	8.67596	11.0476	Cluster 1	Rnf139
ENSMUSG00000022575.4	15.2363	15.5316	14.0082	14.3302	23.719	30.4624	48.7636	36.8989	24.8154	20.2859	15.5674		15.0601	16.351	14.714	13.6657	17.8987	16.4816	24.96	21.6434	24.3633	25.028	15.5674		16.3464	17.12	14.4722	15.8126	16.7027	17.7275	27.3839	23.9684	22.6874	17.4724		15.76	17.3767	15.2454	16.4582	17.8942	20.1702	25.428	22.9809	18.4145	16.1536	Cluster 1	Gsdmd
ENSMUSG00000033088.16	10.5775	10.6052	10.7354	12.4791	16.3391	19.7692	21.8101	16.9086	14.9737	14.0255	12.739		10.7683	10.6201	10.6194	11.6702	13.2241	13.2849	14.3028	14.223	14.5543	15.5846	12.739		10.3994	9.85696	10.0065	11.9541	13.4365	14.032	15.1189	14.2074	13.5689	13.8335		9.23185	10.4891	11.1714	11.7491	13.6938	14.7554	14.5996	12.7171	12.8918	15.1086	Cluster 1	Triobp
ENSMUSG00000009035.11	47.4183	49.286	47.236	54.3282	71.7989	95.9786	113.413	82.1252	61.1706	51.4043	49.1156		47.8098	47.8908	45.389	47.8974	51.5261	53.6882	63.4339	61.1263	62.4068	66.2331	49.1156		46.3502	46.2044	45.3409	49.1693	55.0338	57.2551	65.6822	59.2358	52.8235	51.3454		47.0693	50.1086	48.5804	53.5202	59.4273	62.1342	62.0665	55.3123	53.1343	51.3627	Cluster 1	Tmem184b
ENSMUSG00000009585.15	3.32231	3.42141	3.4258	5.36974	11.5561	15.0192	12.6945	6.20143	5.44171	4.40246	3.87026		3.1918	3.16022	2.9582	3.73998	5.27609	5.11623	5.78549	5.47722	5.50141	5.32541	3.87026		3.67276	3.23171	3.1101	4.20087	5.97548	5.83075	5.96534	4.73645	4.81384	3.9633		3.31927	3.13623	3.24018	4.4696	6.38124	6.91753	5.68525	4.66024	4.44478	4.21978	Cluster 1	Apobec3
ENSMUSG00000039457.3	61.9947	65.5373	70.4808	76.6825	72.1398	83.1897	69.918	73.9437	74.7616	76.3836	76.6862		60.4806	62.1292	68.6416	76.5194	71.9972	78.6887	63.2555	62.7861	67.3528	75.4566	76.6862		61.2513	59.7693	66.7609	68.1377	75.4245	80.4632	62.5113	60.3265	68.0103	77.3992		61.917	57.6722	73.1542	67.7816	74.0033	67.7102	63.6202	60.0053	64.121	74.5106	Cluster 1	Ppl
ENSMUSG00000008393.8	80.5367	81.8947	91.621	93.9797	90.95	118.394	113.283	97.1526	87.3321	90.8299	97.8062		84.2636	88.4977	86.7596	87.1525	80.9532	85.5625	80.0562	88.421	87.3002	95.5958	97.8062		81.1653	77.1589	86.9077	79.2554	78.2371	85.3548	84.0841	81.0938	79.0736	86.0182		76.0082	79.83	77.5643	81.4755	78.429	83.4031	83.6769	75.583	73.7337	84.6657	Cluster 1	Carhsp1
ENSMUSG00000038037.4	0.941299	2.17493	7.5403	23.0844	50.542	51.1921	13.6894	4.97993	4.26268	2.46192	0.989608		1.96547	2.59461	3.96658	3.37832	5.0228	4.34149	5.01401	5.40808	6.1409	5.30606	0.989608		2.27615	1.43231	2.06572	4.71817	7.19168	6.18832	4.62815	2.04201	1.85616	1.95656		1.8389	2.45293	4.62607	9.16861	5.45794	3.71839	2.73774	1.51376	2.1233	2.01119	Cluster 1	Socs1
ENSMUSG00000071637.4	5.35805	5.39517	8.56756	18.1464	14.3388	10.7385	9.0465	6.87887	6.73959	5.23759	3.88798		6.24238	5.20485	6.92149	9.21436	9.2826	6.95743	8.68484	6.52486	6.93273	5.14258	3.88798		6.739	5.25708	5.90107	10.4953	8.79274	7.67495	8.99587	7.43519	6.88223	6.00123		3.80247	5.62693	7.23546	10.1713	8.6568	8.02029	7.54812	7.12111	7.13465	7.5177	Cluster 1	Cebpd
ENSMUSG00000055447.16	31.7652	30.3573	31.9826	36.5348	56.0776	70.2482	83.5754	67.0407	48.5755	35.6686	31.2298		30.4011	30.8402	29.2546	32.6546	40.8173	37.5933	46.2174	44.5389	47.3361	48.5753	31.2298		37.6013	36.8724	30.8051	36.8724	41.4609	41.5691	47.7074	42.8786	36.9792	25.9644		35.3675	37.0031	29.903	39.9805	44.8954	45.7696	41.2996	36.7644	31.6778	27.7373	Cluster 1	Cd47
ENSMUSG00000000386.12	0.0306667	0.0156471	0.284323	2.64114	11.6734	25.1586	13.2461	4.85186	1.86891	0.301079	0.132454		0	0.0288892	0.112758	0.100332	0.336139	0.344675	1.11124	0.717789	1.45158	2.14543	0.132454		0	0	0.063539	0.167444	0.592059	0.874624	0.247783	0.0891238	0.0428343	0.0436461		0.029301	0.0256495	0.20663	0.492662	0.373561	0.30033	0.209936	0	0.0222026	0	Cluster 1	Mx1
ENSMUSG00000097006.5	0.305844	0.341116	0.480948	1.05924	3.11612	4.39256	4.51596	3.08945	1.57584	1.18849	1.12205		0.331595	0.249083	0.46848	0.609463	0.680236	0.930068	1.05005	1.30442	1.77878	2.2308	1.12205		0.312819	0.126311	0.266957	0.378254	0.790966	1.35516	1.44599	1.1185	0.806349	0.509412		0.308889	0.309023	0.4019	0.57332	0.781359	0.904587	0.905371	0.648399	0.601865	0.487253	Cluster 1	9530082P21Rik
ENSMUSG00000092564.1	1.25332	1.45472	1.61967	2.90136	4.98882	8.04203	8.61756	5.85087	2.90805	1.8907	1.60319		1.52688	1.22123	1.3611	1.27047	3.20787	2.89963	3.00243	3.63997	3.64566	3.50088	1.60319		1.80502	1.78491	1.59718	1.69262	2.41833	2.71861	3.76808	2.21277	1.91428	1.30038		1.20035	1.05076	1.11117	2.25177	2.39599	2.55655	1.70584	2.16937	1.73643	1.06035	Cluster 1	BC051226
ENSMUSG00000067212.8	0.444065	0.374719	0.670412	1.14552	2.38491	4.30686	5.42332	4.40796	3.13384	2.0048	1.2955		0.439968	0.423004	0.66181	0.603592	0.848434	1.0555	1.29242	1.45188	2.20147	3.05526	1.2955		0.524289	0.725825	0.353607	0.513204	0.723092	1.16449	1.06842	1.49969	0.8379	0.743615		0.332808	0.679778	0.338555	0.56523	1.07385	0.947561	0.891179	1.34242	0.700509	0.555316	Cluster 1	H2-T23
ENSMUSG00000056116.16	0.674112	0.964412	1.11569	1.36332	2.83565	4.1249	6.05186	4.60762	4.3144	2.64804	1.94501		0.665475	1.05836	1.04958	1.10131	1.25644	1.39371	1.90811	2.21233	2.89934	3.52594	1.94501		0.961274	0.818944	0.65952	0.843023	1.52974	1.84609	1.9185	1.74497	2.15002	1.09538		0.625843	0.98613	0.814095	0.837042	1.4628	1.51205	1.91591	1.81217	1.42269	0.718702	Cluster 1	H2-T22
ENSMUSG00000092365.2	5.69838	6.66159	7.23177	8.15611	12.2173	15.6454	12.1473	8.3418	7.278	6.79132	5.55516		6.3453	7.75554	6.19224	6.99062	9.63345	8.86252	9.17897	7.93972	7.56236	8.91061	5.55516		6.32404	8.04029	6.26946	9.27435	10.2528	7.5684	10.546	6.31284	6.54716	6.42718		7.53719	8.12784	7.52085	8.51538	9.9806	9.99673	8.82254	6.23151	6.20789	7.04406	Cluster 1	BC023719
ENSMUSG00000024457.14	5.38811	6.3532	6.33885	9.28793	18.2228	23.4416	17.4858	9.29772	9.24159	7.78838	6.52179		5.06376	5.86412	5.99969	6.26871	7.58393	7.68173	9.97083	10.0025	10.3871	10.746	6.52179		5.45837	6.57701	6.052	6.05727	9.43929	10.2536	9.26259	8.51633	7.59494	6.14013		6.08199	6.63123	6.49949	7.22796	9.60709	9.86222	7.62914	6.18466	5.91691	5.1665	Cluster 1	Trim26
ENSMUSG00000016206.6	2.82141	3.24743	2.80717	3.36251	8.30911	10.1298	15.685	8.99007	6.24303	3.8343	4.36584		3.27073	3.58954	2.72597	2.65139	4.52768	3.5566	5.91125	5.42821	6.27197	5.9209	4.36584		2.9844	4.19236	3.18462	3.09315	4.26131	3.6501	5.60185	5.34796	4.6157	2.98791		3.566	3.38174	2.5228	4.71261	5.10409	5.00398	5.51641	5.84347	3.7717	3.54384	Cluster 1	H2-M3
ENSMUSG00000023952.11	6.73935	6.34891	7.06753	7.69838	9.99564	15.4598	13.1606	8.30575	7.83946	8.57295	8.7619		6.4279	6.05085	5.91514	6.90131	7.13275	7.81882	8.94011	7.30488	8.52533	8.96841	8.7619		7.39967	5.79729	6.43205	6.60891	7.14058	9.19115	8.38703	6.59487	6.78568	7.40924		5.25599	6.02887	5.56821	6.38712	8.0873	7.76984	8.31601	7.18874	6.65308	7.20458	Cluster 1	Gtpbp2
ENSMUSG00000000708.12	14.0853	14.1909	14.0557	19.2924	24.7113	32.8023	27.5757	22.7415	21.0679	19.8767	21.4574		14.3374	13.5081	13.701	17.3924	18.1933	19.9268	19.5546	20.856	22.0417	21.4576	21.4574		11.8001	12.0097	13.1479	14.5328	18.1417	21.8752	18.4692	17.2031	16.3811	16.7733		12.2701	10.9524	13.4509	15.7021	18.7185	19.0594	16.1987	16.2975	16.8488	15.7835	Cluster 1	Kat2b
ENSMUSG00000024472.9	10.2567	9.73973	12.8081	22.3438	22.1596	22.3348	10.8821	12.3121	12.012	12.1308	12.6948		9.82212	9.26181	12.6588	15.3637	11.9095	13.4841	11.2564	13.3477	14.4518	14.629	12.6948		7.68766	6.968	11.1509	12.2473	14.1716	15.9895	8.72063	8.80014	9.68234	9.77441		7.61152	5.53456	11.3231	15.0685	13.7734	10.1745	7.74047	9.26367	10.6607	9.30481	Cluster 1	Dcp2
ENSMUSG00000024601.8	21.1577	20.5808	22.1259	24.1503	29.9452	35.1995	36.746	34.8089	30.075	23.0815	18.8894		21.6336	22.0238	20.3081	22.0841	21.9662	21.8924	25.8197	24.0898	28.9984	25.916	18.8894		19.7484	20.5218	20.9524	20.3489	21.8166	23.1919	25.2613	26.2864	22.4237	20.3962		19.3822	21.0169	19.1734	19.1456	20.9907	23.0096	23.7287	21.1124	23.2461	19.294	Cluster 1	Isoc1
ENSMUSG00000068606.5	0.044732	0.0201019	0.391894	4.24173	11.9545	17.7914	6.43079	2.09808	1.09018	0.458578	0.34033		0	0.0167115	0.299547	0.607247	0.755721	0.76408	1.31565	1.6661	1.63777	2.19962	0.34033		0	0.0615723	0.0538825	0.338041	0.588869	1.75855	0.50402	0.19083	0.220118	0.0560725		0	0.0329521	0.130104	0.89185	1.17313	0.799231	0.220669	0	0.0855717	0.0332527	Cluster 1	Gm4841
ENSMUSG00000090942.1	0	0	0.0959584	0.700819	1.95752	4.22671	1.93221	1.78636	0.644778	0.201986	0.109856		0	0	0.0473089	0.107258	0.0929302	0.294525	0.289145	0.59265	0.738576	1.07097	0.109856		0	0	0.0154604	0	0.190083	0.454176	0.0913371	0.13141	0.0710526	0		0	0	0.0332888	0.0495283	0.229502	0.0711687	0.147737	0.112029	0	0	Cluster 1	F830016B08Rik
ENSMUSG00000036880.9	56.0193	53.537	58.9664	54.3308	52.0413	57.7071	58.7556	67.0963	85.0464	82.4009	71.483		54.7241	59.0258	55.8797	58.0955	53.3909	55.5221	59.5165	60.4501	68.258	75.1902	71.483		50.3224	50.3465	57.4023	55.4374	55.2474	55.139	61.2712	59.3409	68.9123	76.048		46.9635	47.4071	50.8537	51.1442	53.0417	53.4336	64.5779	63.2664	66.0965	73.815	Cluster 1	Acaa2
ENSMUSG00000024807.15	21.179	21.9904	20.3266	22.5417	31.6914	34.7649	35.7376	25.5509	21.228	20.4224	19.9112		21.4784	21.7765	19.9266	19.2427	23.6599	22.6448	26.5863	23.7013	22.9426	22.8651	19.9112		24.0701	22.2456	19.383	20.7436	26.047	25.1966	27.1984	22.9704	21.7308	21.9592		23.8199	25.0061	20.6626	22.1913	25.513	26.5195	25.7806	23.7815	20.3565	21.7734	Cluster 1	Syvn1
ENSMUSG00000039699.11	0.0473355	0.158072	0.192477	0.820814	3.38902	4.89322	4.9154	2.35065	1.27941	0.497522	0.143615		0.144857	0.12114	0.174067	0.348129	0.546692	0.300024	0.629998	0.632302	0.773843	0.795553	0.143615		0.100097	0.0692872	0.169915	0.207489	0.552211	0.366389	0.656725	0.171792	0.185774	0.0630982		0.0423598	0.0741618	0.0830978	0.453237	0.570052	0.43418	0.551818	0.40275	0.385175	0.112257	Cluster 1	Batf2
ENSMUSG00000075010.4	6.39747	6.42102	6.55136	14.9545	61.164	80.5131	97.4915	61.5545	34.9544	14.7547	12.23		7.15395	7.01947	6.44971	8.65173	13.7279	14.7352	21.3567	19.1147	17.6181	17.8792	12.23		10.3273	9.8718	6.20305	9.06125	15.012	14.8698	18.1856	18.1463	15.8202	7.33668		5.68843	6.80131	7.47892	14.951	18.5728	18.3855	14.7302	14.9902	11.8798	8.94687	Cluster 1	AW112010
ENSMUSG00000024727.8	2.24096	2.5323	2.66309	2.72923	4.50282	7.43181	7.07697	3.92769	3.82658	3.45981	4.78625		2.36347	2.60717	2.33923	2.37276	2.55404	2.92904	3.47898	3.35812	4.02597	4.29342	4.78625		1.86192	2.32256	2.31265	1.96997	2.63213	3.41103	3.06552	2.96252	2.75968	2.42075		2.00268	1.92554	2.27858	1.78149	3.03458	3.02859	2.97241	2.65327	2.77382	2.23312	Cluster 1	Trpm6
ENSMUSG00000016496.7	0.622055	0.610522	1.42817	7.4381	23.4773	24.2705	5.63302	2.24055	1.79215	1.5761	1.06666		0.82048	0.639774	1.02779	1.63282	1.64954	2.18899	2.28107	2.18536	2.78891	2.94873	1.06666		0.243942	0.385958	0.597964	1.54106	2.65308	2.38069	1.5589	1.52514	1.14263	0.637062		0.678388	0.542208	1.36111	2.34438	2.44424	1.5116	1.11427	0.943282	0.692843	0.781649	Cluster 1	Cd274
ENSMUSG00000024781.13	24.8079	26.0688	27.2395	28.4839	30.9322	41.3348	40.3908	39.4194	39.4205	33.8262	34.0766		27.3389	27.3579	25.6356	27.1622	28.4823	29.093	29.7007	35.6742	37.2448	36.8661	34.0766		21.5969	24.1602	25.8562	25.9382	27.8394	32.3908	32.4822	34.6944	33.7175	30.5779		23.8203	25.3245	25.0013	26.5925	28.0597	29.584	31.4524	33.1539	29.4738	29.0837	Cluster 1	Lipa
ENSMUSG00000067297.4	0.0354559	0.0474014	0.135616	0.601386	1.60598	2.14347	2.22442	1.54797	1.34167	0.65467	0.609577		0.0160502	0.0859856	0.0377319	0.225751	0.432241	0.539909	0.684241	1.09859	1.73517	1.54136	0.609577		0	0	0.0454169	0.155417	0.49635	0.848154	0.760225	0.353866	0.371069	0.236314		0.031729	0	0.125961	0.412238	0.516881	0.627202	0.371998	0.164549	0.144255	0.0840848	Cluster 1	Ifit1bl2
ENSMUSG00000024805.13	37.8052	37.8184	38.8814	45.4561	61.5081	81.6827	71.143	45.8202	40.0215	34.8845	28.7458		37.6069	36.6199	37.1158	37.5282	38.7375	39.0975	41.4213	42.7111	43.2525	41.5219	28.7458		38.9548	40.71	34.4757	38.4291	42.0153	44.4308	43.0652	39.8265	33.0422	31.3183		37.7355	38.7826	36.1389	41.9803	44.1504	46.014	39.1333	33.2846	36.401	30.5469	Cluster 1	Pcgf5
ENSMUSG00000023307.11	44.453	48.8055	55.9185	66.6828	96.3882	117.837	125.431	74.4275	52.5538	46.2741	38.9507		48.2025	52.4312	51.6553	54.6546	60.9329	57.2	65.716	59.9867	61.6665	58.0766	38.9507		55.2092	53.6406	50.7745	54.9277	59.52	62.2482	64.6643	53.6603	48.3643	43.3367		53.1036	46.8761	53.6521	57.419	63.2873	62.0231	54.3954	45.2063	46.9623	46.3978	Cluster 1	2020-03-05
ENSMUSG00000025171.1	6.89049	7.55509	8.99826	10.4046	17.8771	23.4064	23.3965	10.7524	9.04881	7.97643	6.088		7.60063	8.13773	8.10106	8.58457	11.3367	9.21132	8.94836	8.57236	10.3494	10.0975	6.088		10.4152	10.0703	7.64544	9.76666	10.5796	10.3791	11.3888	10.1435	8.89791	8.18074		7.90567	8.63526	7.75171	12.5118	11.3475	11.832	9.97967	8.8288	10.1255	9.64106	Cluster 1	Ubtd1
ENSMUSG00000025178.8	20.6712	22.1678	23.5698	26.4172	34.3449	44.9767	44.0826	28.4104	24.0397	23.1435	22.9875		21.7453	22.4872	23.2143	24.4606	24.2529	23.8569	24.922	23.7312	25.2321	25.2527	22.9875		22.0915	22.2425	22.9342	23.2665	24.153	24.4799	25.7337	25.6211	20.6865	22.0069		22.1255	25.0224	22.1842	25.8734	24.8812	23.9974	24.4126	21.9157	22.6473	23.0735	Cluster 1	Pi4k2a
ENSMUSG00000025185.12	11.2087	11.1251	11.3468	13.1061	10.33	12.878	9.21565	13.4731	21.6526	21.4751	13.2396		10.9589	11.9243	11.7508	14.239	11.7269	13.8648	11.8231	12.8082	15.7748	19.9609	13.2396		8.83828	8.68942	11.1675	10.5784	12.826	14.7241	12.0084	14.3974	16.7369	18.886		8.24121	8.30186	11.5167	10.3101	10.7223	10.7677	11.8754	13.6767	16.6014	19.4208	Cluster 1	Loxl4
ENSMUSG00000040414.7	19.7181	20.9835	20.3531	23.3664	44.875	43.5416	38.6087	19.9522	20.2722	18.552	16.5867		19.1672	21.3336	21.1069	18.7447	21.9573	21.4133	23.6649	21.868	23.0921	21.5938	16.5867		23.1769	23.9492	19.056	23.4454	25.8482	21.7177	24.7136	19.6741	20.3211	17.2377		21.0981	22.2368	20.1778	22.0567	25.8887	24.5905	22.7505	18.5411	20.3714	18.949	Cluster 1	Slc25a28
ENSMUSG00000040018.9	11.148	10.5075	12.3187	14.1316	18.5837	21.5402	21.5701	16.296	13.3046	11.8074	10.5263		11.3886	11.1162	11.74	12.4185	13.1382	13.165	14.9855	14.0708	13.8271	14.684	10.5263		10.5164	11.9604	11.2139	12.3476	14.6246	14.4671	15.1367	14.9157	12.471	11.4269		11.36	11.5826	10.3875	13.2725	15.5218	14.2918	12.729	13.1484	11.3783	10.4964	Cluster 1	Cox15
ENSMUSG00000031230.3	5.61206	5.94472	7.25011	10.1078	10.4446	14.8743	14.5486	11.3164	8.36566	7.19731	5.13754		7.76922	5.02958	7.15715	8.09997	6.93803	8.18106	7.05084	7.65949	7.95868	8.73465	5.13754		4.60386	5.09886	6.84826	7.42252	6.39191	7.63521	6.49873	5.39929	5.60137	7.69065		5.13051	3.92264	6.7611	7.49469	7.2677	6.609	5.71056	5.72562	5.51155	5.39264	Cluster 1	Fgf16
ENSMUSG00000026088.13	5.00645	4.87908	9.38632	20.5845	28.7464	32.6614	30.0841	24.0286	20.5845	14.2412	10.8964		4.93599	5.12565	7.68183	14.1988	18.1678	19.504	23.8902	23.4438	23.24	23.4999	10.8964		4.83018	5.14133	6.39532	14.6092	18.2003	24.4655	20.6829	13.8815	14.2079	9.04821		4.58951	4.01756	8.08242	16.978	20.8425	20.1042	12.7864	12.9009	9.90698	8.07435	Cluster 2	Mitd1
ENSMUSG00000026104.12	1.66555	1.65968	4.2512	12.7649	23.8262	34.6545	35.9254	21.2191	12.425	6.91077	4.7919		1.64987	1.66201	3.82037	7.07281	10.3388	11.389	15.0835	15.0014	16.2551	17.7941	4.7919		1.54558	1.67241	2.16756	5.33967	10.9179	15.2316	14.7496	9.61954	6.48434	3.16923		1.57879	1.84272	3.00085	9.68738	14.7926	14.1898	8.93185	5.8094	3.5092	2.23144	Cluster 2	Stat1
ENSMUSG00000026222.14	1.24175	1.17485	1.86833	8.03256	20.1994	35.1347	45.8922	36.353	21.872	11.6864	8.3247		1.07605	1.09914	1.55215	4.31598	8.01863	10.3699	17.9366	21.8914	24.2285	28.7647	8.3247		0.851953	1.12163	1.27295	2.92023	7.93471	15.4737	18.7614	12.9445	9.82803	4.00151		1.07454	1.21291	1.60136	5.00301	10.8253	13.9121	12.1561	7.34464	4.26395	2.49791	Cluster 2	Sp100
ENSMUSG00000026466.14	19.0568	19.4822	26.4338	48.3483	67.7266	92.633	88.349	67.4191	50.0118	34.3336	24.7003		19.0973	18.856	25.9684	35.5384	40.4384	40.4563	45.8934	52.4465	54.6368	56.2469	24.7003		18.7956	19.4266	21.7186	31.8303	42.9189	53.8057	48.1565	38.6296	30.839	22.3717		20.4928	20.5338	25.3816	41.3674	48.1911	49.7557	35.2298	28.9693	22.2368	18.7136	Cluster 2	Tor1aip1
ENSMUSG00000050565.14	21.8537	21.4684	27.5605	44.5827	51.7539	65.8082	52.1868	45.7568	40.6618	35.2065	32.1411		21.4418	21.6339	25.8484	35.2682	35.7561	38.855	39.9799	41.4059	43.6185	47.4745	32.1411		20.6354	21.2978	24.0667	31.1656	39.3871	46.1368	37.2993	32.2548	29.8438	26.3266		20.6524	20.2294	25.6783	36.4836	42.1101	40.0321	30.044	27.3373	25.4585	24.3964	Cluster 2	Tor1aip2
ENSMUSG00000060519.9	11.9325	12.2613	21.7361	66.4126	137.232	194.598	203.54	119.525	63.4275	30.8479	17.4026		11.285	11.4801	18.4619	32.3913	42.9632	47.2982	66.6854	67.602	77.0042	79.4215	17.4026		12.7779	11.9653	14.2049	27.0249	51.5275	65.5489	61.4734	40.8547	30.1152	17.1931		11.309	12.1823	20.1545	47.7046	63.6325	62.5796	38.4036	25.6473	18.5114	16.7065	Cluster 2	Tor3a
ENSMUSG00000038235.4	67.6347	67.2034	75.2838	74.6815	80.9599	99.4798	108.491	91.0565	85.3201	90.0439	108.673		70.6506	73.4386	71.3703	71.8333	73.5487	73.6835	79.741	88.2154	88.5967	98.5722	108.673		64.9362	68.0137	68.5359	69.5293	72.4316	79.8623	78.0551	80.0466	78.3214	83.7498		63.8261	67.6715	64.9423	72.3881	74.5303	78.4788	77.0313	74.5167	69.5211	78.7784	Cluster 2	F11r
ENSMUSG00000073489.5	1.39821	0.982005	2.4667	8.84651	15.8217	25.4743	25.9158	17.3524	8.21344	4.60879	2.71232		1.22684	1.23504	2.36868	3.54307	5.14093	5.58836	8.41053	10.0807	10.3596	11.8093	2.71232		1.34694	1.27585	1.35107	2.69408	4.45844	7.0201	5.81389	3.71088	4.49531	1.76517		1.50002	0.709066	2.33031	4.92957	6.43838	6.58925	3.67364	2.87832	2.13687	1.72258	Cluster 2	Ifi204
ENSMUSG00000026535.9	7.04338	7.41138	12.0644	41.4472	98.3163	131.29	144.782	86.5004	38.764	29.1733	12.3791		6.53288	6.68847	12.7932	19.7268	35.2972	36.2282	51.495	48.7293	58.3666	61.8414	12.3791		9.89252	9.73079	8.60408	17.0626	28.231	45.1798	41.7903	26.7437	23.0994	12.1906		10.765	7.32934	11.1525	31.4177	40.754	43.2323	26.8988	18.8815	16.0757	8.73086	Cluster 2	Ifi202b
ENSMUSG00000026946.7	4.54698	5.16911	5.50927	6.97713	15.3858	20.8701	30.89	25.0611	14.2283	9.18945	6.93863		5.09824	5.25921	5.05055	5.61261	6.54583	8.08906	10.7194	11.4563	12.9912	14.0247	6.93863		5.2987	5.67629	4.817	5.92763	7.79508	7.7909	11.6633	9.85175	9.91207	6.95862		5.65924	3.73885	4.95997	7.09978	9.18893	9.22469	9.70215	9.36779	7.07966	7.02713	Cluster 2	Nmi
ENSMUSG00000026896.12	1.8809	1.84172	2.68548	10.0702	24.9843	38.6556	35.8479	24.3623	13.7875	8.95445	5.92941		1.75457	1.54107	2.45525	5.73291	7.91775	9.18479	12.2691	15.7261	16.8524	17.8816	5.92941		2.05605	2.15084	1.93809	4.44351	9.32146	13.8769	12.6227	8.78195	6.93361	3.52764		1.96261	1.87838	2.46037	7.40977	11.8435	12.9415	7.94274	5.36056	4.28301	2.69302	Cluster 2	Ifih1
ENSMUSG00000027078.12	7.95262	7.87315	13.6784	29.4565	54.2692	83.8947	110.025	96.0544	73.0893	39.1989	27.5821		8.01179	8.54053	10.4764	15.8334	21.4903	27.7821	38.5671	49.8857	63.5393	73.413	27.5821		6.57673	6.08446	8.96457	12.4093	22.6065	33.1568	42.2816	40.591	35.7963	19.1742		5.8875	7.16846	10.9818	18.2848	26.309	32.9159	33.9903	27.5261	20.7649	15.6497	Cluster 2	Ube2l6
ENSMUSG00000068735.12	19.9781	20.749	22.8227	22.6811	20.9884	26.5137	29.7924	32.813	38.0194	38.039	33.8312		21.5039	20.6588	20.9027	21.9732	17.7898	20.3174	18.4936	23.2087	29.1957	39.3982	33.8312		17.206	16.6455	20.4715	17.0175	17.6821	22.0254	20.9532	21.1053	24.1667	31.5033		16.8209	16.448	20.55	19.3608	19.1115	19.543	22.5913	20.57	21.8721	30.8944	Cluster 2	Trp53i11
ENSMUSG00000060802.8	328.263	349.275	401.584	519.627	655.534	838.508	1014.53	1022.65	1114.41	1333.89	1127.58		329.27	335.964	347.785	414.041	487.642	488.009	590.278	655.052	806.429	1222.39	1127.58		358.707	356.799	344.769	448.445	482.497	526.625	597.637	575.959	653.569	590.275		364.718	348.083	377.033	486.847	507.584	566.054	541.624	549.636	559.596	586.089	Cluster 2	B2m
ENSMUSG00000039501.12	3.66984	3.65714	6.69463	17.1715	32.8775	43.0041	33.0411	17.856	12.72	8.60937	7.8139		4.29692	3.62478	6.1097	9.15534	9.87754	10.2201	12.7958	13.2028	13.4069	15.7224	7.8139		3.62221	3.51021	4.87659	9.31893	12.9761	13.7887	10.4713	8.82234	7.74289	5.68404		3.06575	3.32321	5.94522	12.8319	13.6476	10.3153	8.04693	7.27306	6.44523	5.90036	Cluster 2	Znfx1
ENSMUSG00000017929.11	21.8291	20.7373	26.356	39.9035	51.321	64.611	58.9105	39.9332	32.6208	27.4149	27.3805		20.5102	20.9809	23.5128	33.4377	39.0634	38.1613	37.7298	35.4023	34.7765	35.5631	27.3805		24.8753	22.1876	24.2239	33.242	41.7512	42.2883	40.7879	33.7165	30.7417	25.8758		22.9881	23.7051	22.7782	37.5449	43.9633	41.8306	34.2268	29.0008	25.7246	24.4909	Cluster 2	B4galt5
ENSMUSG00000006418.15	13.7947	13.7887	17.1565	29.6307	41.8405	51.9537	47.4047	35.2729	30.276	24.5651	25.7941		14.6465	13.8925	16.0098	23.0634	23.3719	24.199	27.2226	28.4479	29.2013	36.0518	25.7941		14.3674	14.7615	14.9355	23.103	26.289	27.4715	25.6407	21.3984	19.4054	17.995		13.5927	14.6575	16.1357	25.156	26.5601	24.3779	22.2064	18.4624	17.1743	18.3624	Cluster 2	Rnf114
ENSMUSG00000027514.12	0.0158417	0	0.0397407	0.585158	3.65765	6.37498	13.7828	12.7469	8.76132	2.11549	0.684229		0.0335372	0	0.0479998	0.118634	0.477515	0.644844	1.71087	2.79953	5.06038	12.6456	0.684229		0	0	0.0256008	0.0247137	0.236782	0.788345	1.06666	0.705936	0.575307	0.180372		0	0	0	0.208225	0.536036	0.687064	0.709842	0.418655	0.229387	0	Cluster 2	Zbp1
ENSMUSG00000049401.10	22.789	23.0235	33.3466	50.1435	84.849	102.687	115.718	76.4865	59.2519	39.6149	33.6927		23.6432	24.6069	27.7153	36.6249	51.9558	46.7084	61.6143	61.9633	64.447	68.0091	33.6927		27.9353	25.805	27.0921	35.9	49.1215	56.633	61.6575	49.2876	44.794	28.8969		26.5836	26.8592	30.4237	48.3872	58.4805	63.0869	51.1094	35.7548	28.4897	25.8972	Cluster 2	Ogfr
ENSMUSG00000027580.15	2.94914	3.25335	8.53055	29.2186	50.6543	70.1573	61.5285	38.1352	25.1887	13.6798	11.2993		2.88586	2.82899	7.05118	15.6589	18.4103	19.7185	27.8039	26.1846	27.4709	30.0427	11.2993		2.43052	2.87978	5.27804	11.9675	24.5279	32.9065	24.6312	15.8776	11.4804	6.45976		2.30731	2.73359	7.12752	19.1212	27.9985	23.6767	15.5959	9.65125	6.88107	4.45294	Cluster 2	Helz2
ENSMUSG00000027951.14	4.83255	4.91297	10.1311	25.4391	37.8706	41.782	38.5475	30.9634	26.4045	19.7371	15.824		4.58394	4.31257	8.59982	19.6758	20.7959	21.0672	25.4534	25.8445	26.6307	30.2993	15.824		4.88223	5.06921	7.53165	16.9423	25.4157	27.7887	24.1489	19.7203	17.1314	10.5266		4.93493	4.76921	8.07778	20.8896	27.5991	24.7515	18.4804	14.2752	11.0487	8.23045	Cluster 2	Adar
ENSMUSG00000002227.13	4.51083	5.0595	5.16504	10.6606	21.8855	31.5274	37.1864	24.0416	16.1739	12.1869	9.02208		5.23409	4.12927	5.34008	7.32909	10.9425	11.7994	18.2348	16.3196	17.6363	18.7145	9.02208		3.73693	4.39427	4.7426	7.65286	12.0713	14.4415	16.4077	14.1407	13.3	9.13876		3.98212	4.25309	5.52099	9.81459	15.1954	16.279	14.247	10.9846	9.57204	8.33132	Cluster 2	Mov10
ENSMUSG00000040253.13	0.717087	0.858796	2.58223	16.0165	48.6722	78.8392	66.3829	41.4197	14.0106	7.90435	7.07533		0.64948	0.722185	1.7141	5.00094	9.07329	10.2445	14.632	19.502	22.3901	24.867	7.07533		0.359737	0.638086	1.0523	3.16918	10.0717	18.5537	11.8948	7.62103	5.91146	2.45192		0.72312	0.66632	1.56063	6.54459	15.0282	14.8655	7.39968	4.58902	2.76854	1.31118	Cluster 2	Gbp7
ENSMUSG00000028268.12	0.514208	0.432867	2.04934	11.8975	35.9813	66.8027	92.8903	92.7945	56.7041	18.3864	10.0579		0.458653	0.480697	1.24047	3.54556	7.48382	10.5123	20.4872	29.2111	41.2004	54.5979	10.0579		0.502571	0.508438	0.780489	2.80476	8.48828	16.3807	18.5848	18.611	16.1435	4.75208		0.359922	0.400996	0.993313	5.25144	12.3987	16.1939	13.1922	11.5106	5.90086	1.70533	Cluster 2	Gbp3
ENSMUSG00000028270.10	1.2781	1.00981	1.58627	12.7413	61.841	112.884	125.539	97.3527	38.9876	5.45754	3.88685		0.932637	1.14918	1.24354	2.60748	7.15439	7.58389	13.893	14.857	18.0025	18.3563	3.88685		0.451512	0.868155	1.17114	2.35715	6.5593	8.96598	11.0713	9.90162	6.61069	3.06756		0.934138	1.00357	1.17611	4.9326	11.2778	12.8389	10.5372	7.00988	4.21485	1.38781	Cluster 2	Gbp2
ENSMUSG00000028037.11	0.0687902	0.165549	1.07487	7.28635	22.6683	43.2276	53.6134	69.1082	47.8044	20.7909	10.0265		0.0755654	0.138292	0.791453	2.57321	5.09901	8.65384	15.606	27.6374	42.5364	63.2927	10.0265		0.0411887	0.0570215	0.402584	1.69335	6.18058	15.8143	13.8188	13.873	11.7595	3.20656		0.0174305	0.0305166	0.617877	3.98313	9.12348	10.5026	9.58217	8.76842	3.39441	0.877656	Cluster 2	Ifi44
ENSMUSG00000040296.13	7.301	7.37852	16.7588	46.5908	73.8546	100.249	93.7318	76.8434	61.3528	39.6035	31.9897		7.20761	7.80307	14.3249	31.9004	44.3832	48.2645	58.5735	62.6258	66.7398	70.5634	31.9897		6.76768	7.13841	11.2395	29.2571	52.0426	66.7479	59.1278	44.0481	33.7601	17.832		6.71295	7.45491	14.6804	39.7003	57.4531	57.6679	38.9474	27.6233	19.6923	11.5655	Cluster 2	Ddx58
ENSMUSG00000035517.15	24.3394	24.349	27.82	39.3733	59.7594	79.3481	88.3062	73.6887	51.0299	39.1868	29.0087		25.9152	25.3866	26.2906	31.984	38.1827	41.6378	52.547	53.8239	57.9692	54.6884	29.0087		26.3734	24.9443	26.2317	31.4219	40.7458	49.7852	54.5328	47.316	37.8597	30.5763		25.1829	25.6359	25.7678	34.924	43.1863	48.8297	46.0613	37.981	32.4376	28.5641	Cluster 2	Tdrd7
ENSMUSG00000039853.16	0.493608	0.764473	1.28943	4.39375	11.5402	13.6983	12.5421	6.37991	4.41908	2.91165	2.42132		0.663129	0.689522	0.917211	2.38841	4.27308	3.78737	5.32915	5.28646	5.62461	6.02313	2.42132		0.407357	0.765353	0.704372	2.33216	5.65032	6.23127	4.66841	2.52186	2.43009	1.46735		0.615672	0.560504	0.764904	3.14318	5.28517	4.99433	2.32589	2.14991	1.39957	1.28352	Cluster 2	Trim14
ENSMUSG00000041936.16	13.9189	13.379	13.0431	16.8623	22.9568	28.5001	33.6192	34.0846	35.7188	33.4523	31.038		13.3662	12.9185	13.0175	14.6914	15.567	19.714	27.2681	29.3917	37.1085	45.561	31.038		11.7047	11.9318	13.2031	12.69	18.059	26.4029	29.1003	27.7525	28.0726	20.5922		10.6889	11.3712	13.0371	12.9704	19.7296	20.9835	23.3221	21.7796	21.0463	17.8883	Cluster 2	Agrn
ENSMUSG00000035692.6	4.72729	8.40847	45.6711	235.236	591.357	890.632	1153.87	861.721	688.118	319.668	133.508		5.88102	9.2101	33.3214	96.2196	196.864	247.085	473.609	566.132	691.748	903.259	133.508		6.51148	6.58751	16.3446	80.985	228.889	339.681	465.649	344.287	274.957	64.2007		5.22852	6.06135	29.7484	148.391	274.543	322.272	247.595	145.594	76.5607	24.9659	Cluster 2	Isg15
ENSMUSG00000078349.2	0.215859	0.45607	1.88081	4.37334	9.76924	12.253	10.5746	6.73801	5.02261	2.68588	1.69861		0.55972	0.370635	1.21965	2.02137	3.52316	3.63112	4.98666	5.38969	5.34074	7.7121	1.69861		0.409814	0.567345	0.922597	2.73725	5.0492	6.44617	4.60344	2.81338	2.53529	0.68889		0.578092	0.556655	1.19344	3.26943	5.73234	5.75604	2.48515	1.89876	1.09511	0.663866	Cluster 2	AW011738
ENSMUSG00000100801.1	88.8628	95.3644	83.3184	87.9184	89.8663	103.225	138.468	133.845	99.09	101.06	94.6077		87.8856	101.943	81.1863	90.0298	101.42	111.617	134.615	139.04	111.14	113.293	94.6077		83.6932	89.8919	82.0795	88.0234	100.558	104.919	137.382	145.313	127.409	120.805		99.0158	91.8799	94.5553	81.8157	100.187	103.681	125.832	116.554	111.229	107.887	Cluster 2	Gm15459
ENSMUSG00000028954.9	21.4875	21.6775	24.2152	33.5069	54.1789	66.1014	51.2659	35.1861	32.7719	30.3255	36.6194		22.0434	21.2666	22.1304	27.8309	32.6857	30.6067	32.2443	32.1768	34.3398	37.6524	36.6194		20.6328	22.3738	21.6282	25.6656	31.278	34.6469	31.1318	27.712	28.6927	26.3626		21.0002	21.2629	24.1695	30.1145	37.1239	35.5306	27.0346	24.8006	23.8598	22.9209	Cluster 2	Nub1
ENSMUSG00000034855.11	2.44445	2.46839	4.4786	44.3373	273.651	436.087	203.254	29.6254	10.5263	4.17487	2.62694		1.7343	2.32489	2.57085	4.54112	10.5781	12.3876	22.9297	16.1801	21.0082	16.0808	2.62694		2.91455	3.02618	1.96874	6.54497	16.1407	20.5801	8.92584	5.72358	5.02779	2.7912		2.41936	3.32213	3.06229	12.2544	16.2287	12.3295	5.09831	3.93633	2.98353	1.84384	Cluster 2	Cxcl10
ENSMUSG00000029330.8	8.21221	9.05496	11.2681	12.1767	11.8235	18.3718	15.6265	15.4363	16.9149	17.1325	26.2368		8.68911	9.33836	9.15913	11.4691	9.97578	13.3419	8.93453	13.4888	13.7276	16.5399	26.2368		6.505	6.47687	9.66921	9.07793	10.0942	13.7286	9.97679	9.34936	9.41641	11.8371		5.77687	6.38648	8.65684	8.56065	10.2387	8.73682	9.53935	9.28319	9.67958	13.1051	Cluster 2	Cds1
ENSMUSG00000029298.13	1.12146	0.98715	1.28118	2.96683	8.36242	18.5758	21.3513	19.0096	9.3712	5.37262	5.43797		0.805773	0.642289	1.23044	1.42618	2.35435	3.42908	7.00288	6.49732	9.07753	11.2487	5.43797		0.92721	0.945831	0.94133	1.4162	2.74604	5.8979	5.85046	3.83175	3.48696	1.84574		0.970632	0.614655	1.29147	1.3258	2.82306	3.35658	4.18339	3.1952	1.94044	1.14931	Cluster 2	Gbp9
ENSMUSG00000105096.1	0.10886	0.144141	0.376291	1.30794	3.06256	5.69602	4.60112	4.25062	2.52883	1.88268	1.65216		0.180699	0.141389	0.278176	0.670641	0.870203	1.13851	1.62044	2.02876	2.43202	3.23943	1.65216		0.0977712	0.0902361	0.159113	0.360298	0.647254	1.89714	1.51619	1.0907	1.08874	0.534143		0.0827509	0.0724384	0.162334	0.505949	1.50435	1.39344	0.862392	0.572205	0.418027	0.560428	Cluster 2	Gbp10
ENSMUSG00000029561.15	0.337126	0.570146	4.27916	26.2363	67.2381	109.328	133.886	93.1915	67.1374	32.0709	17.2745		0.362883	0.413901	2.96985	10.5648	22.0876	28.5828	52.4093	59.565	73.1225	93.4086	17.2745		0.257436	0.493467	1.54651	9.37276	26.4595	43.8568	50.8472	31.9983	24.1464	6.70338		0.268168	0.308108	3.5022	14.8974	34.2365	40.5061	27.1066	13.0382	7.6074	2.44293	Cluster 2	Oasl2
ENSMUSG00000041827.13	1.04813	1.29709	10.7737	41.3757	89.4893	124.723	117.215	54.0281	31.9564	14.8232	8.56421		0.87011	1.34293	6.80511	15.4577	22.292	22.1357	37.254	35.7018	39.4992	51.1423	8.56421		1.59714	1.20604	2.74019	13.9784	33.5086	36.3713	28.6936	11.2967	9.46144	3.87461		1.72044	1.36261	7.37567	28.8646	37.021	33.1991	13.1004	6.33773	3.50746	3.03956	Cluster 2	Oasl1
ENSMUSG00000032690.14	0.0142608	0.0306687	0.115778	1.08904	5.11417	11.9865	22.8226	22.468	20.3411	15.4809	9.79203		0.0144489	0.0366733	0.0733367	0.504103	0.860455	2.03162	5.42588	7.45558	13.2307	25.2887	9.79203		0.0567165	0.0196296	0.0749515	0.176349	1.07947	3.38884	4.5668	3.65025	3.26312	1.03682		0	0	0.012329	0.440247	1.479	2.42498	2.39191	1.4937	1.03667	0.339236	Cluster 2	Oas2
ENSMUSG00000032661.9	0.0448965	0.0290144	0.110887	1.2633	8.03185	15.8475	35.2315	30.122	21.4744	9.14443	2.95468		0.00764478	0.0841744	0.0301022	0.533603	1.28945	2.31285	6.68672	8.72096	15.2515	27.9103	2.95468		0.0714232	0.0370793	0.0671845	0.468829	1.92086	3.96911	6.38998	5.0258	3.42438	0.799157		0.0302253	0.0264586	0.0811772	0.900906	2.94361	4.4479	4.00634	1.63283	0.698543	0.2136	Cluster 2	Oas3
ENSMUSG00000001166.15	1.05185	0.966621	1.6301	3.34799	5.36709	7.89296	9.77212	7.14212	4.83812	4.14116	2.86143		0.868718	0.926376	1.72616	2.19716	3.21678	3.09114	5.15304	4.05517	4.728	5.95783	2.86143		1.10215	1.23518	0.983429	2.35715	3.56131	4.01943	5.22766	3.91826	2.95464	1.6542		0.710729	0.738812	1.29461	2.07089	3.61817	4.19529	3.35625	2.87961	1.51467	1.80502	Cluster 2	Oas1c
ENSMUSG00000029605.14	0.614497	0.434695	6.72944	15.4093	22.8546	30.9903	23.0345	14.7947	11.6535	8.00991	5.93963		0.383614	0.634229	4.67421	5.22788	5.53718	6.92719	10.6083	10.4867	13.483	15.4867	5.93963		0.443553	0.175444	2.98313	5.56037	8.56439	12.9264	7.82325	3.75188	4.11602	2.15693		0.268151	0.0938936	5.45046	8.44346	7.90096	6.91051	3.80757	3.01309	1.74743	1.137	Cluster 2	Oas1b
ENSMUSG00000066861.12	0.0271259	0.0388907	0.327784	1.32847	3.16808	5.03928	8.79272	7.59625	6.81348	4.43637	2.0638		0.0505782	0.0202681	0.109034	0.342208	0.523745	0.780104	1.62959	2.45158	3.71874	8.44745	2.0638		0.107883	0	0.108916	0.260898	0.74395	1.56406	1.25474	1.06464	1.56841	0.306026		0	0	0.0916835	0.453597	0.743734	1.0696	1.04079	0.710305	0.103783	0.282307	Cluster 2	Oas1g
ENSMUSG00000052776.10	0.223668	0.241754	0.732479	4.22897	12.9088	26.3229	48.1817	47.7243	42.2109	25.109	13.9627		0.251147	0.212398	0.547968	1.45557	3.81973	4.61054	11.2948	12.8744	26.3313	46.2816	13.9627		0.40177	0.370806	0.640229	1.38803	3.95268	6.55968	13.3396	12.4692	12.0548	3.46126		0.283372	0.198447	0.802097	2.25234	5.94095	6.92934	9.48708	6.9071	4.55214	2.05263	Cluster 2	Oas1a
ENSMUSG00000042726.12	8.44135	8.20047	8.51741	12.7765	25.002	38.6786	44.3296	24.6198	15.3757	11.1838	10.4154		8.48509	8.43331	8.08898	9.60545	11.5255	11.2379	14.0256	14.6725	15.5472	18.9934	10.4154		7.82209	7.86847	9.01045	9.0403	11.2538	12.4226	12.5698	11.2999	10.27	8.42493		7.19195	8.77643	8.78275	10.4107	12.8529	12.9718	11.8662	9.38628	9.50983	8.6882	Cluster 2	Trafd1
ENSMUSG00000043279.9	10.9343	10.9184	14.165	27.0888	40.8496	39.5932	21.1393	16.5862	19.8398	18.1308	23.1422		10.7093	10.2606	13.2404	17.6836	21.2519	21.2561	22.8716	24.0056	22.0788	23.8941	23.1422		9.62888	9.4987	11.2395	14.3964	23.1837	26.0387	18.8191	16.3739	17.3994	14.2313		9.4043	9.19965	13.1364	20.2249	25.7386	22.1387	14.3502	14.2375	14.976	12.5171	Cluster 2	Trim56
ENSMUSG00000106734.1	0.0866687	0.189554	1.28585	4.24117	7.9405	10.7134	7.96632	5.11883	3.23366	2.24852	1.13267		0.193121	0.192014	0.955211	1.75071	2.10684	2.89717	4.2855	3.64748	4.55416	4.70405	1.13267		0.242218	0.204922	0.60316	1.61784	2.79129	4.5484	2.71281	1.63974	1.46517	0.780399		0.182228	0.119639	0.95427	2.87246	3.01699	1.85113	1.76557	1.12225	0.863015	0.583531	Cluster 2	Gm20559
ENSMUSG00000047735.14	4.57312	4.98305	11.4163	44.9324	97.4844	136.025	107.772	87.7407	43.6365	30.5939	13.5482		3.78952	4.16185	10.8443	21.7684	31.4182	35.2889	43.0223	55.742	62.978	69.5955	13.5482		3.25616	4.65271	6.60336	16.2473	30.5506	56.7914	34.6251	22.2937	22.1584	9.86705		5.0394	3.29131	10.672	27.8627	41.5213	40.0944	19.7328	17.3892	13.3054	6.31228	Cluster 2	Samd9l
ENSMUSG00000029826.12	28.1442	28.0438	40.921	66.9396	69.3654	66.0941	43.4929	40.5801	44.2319	38.5768	40.491		26.3818	27.9498	36.4271	48.6405	44.586	40.7502	35.4555	40.3494	44.608	51.7372	40.491		25.9881	26.6885	32.1373	41.4263	52.3695	50.5774	31.1626	28.0177	31.5438	28.6748		26.1916	25.7397	38.462	53.5381	52.4723	38.9152	24.8957	25.4579	28.267	26.1482	Cluster 2	Zc3hav1
ENSMUSG00000038507.6	8.98193	10.3109	15.1203	41.2663	92.6512	147.278	194.047	144.414	80.8407	43.8045	28.6796		9.49171	10.3533	13.8625	23.3677	40.2449	47.9955	69.2812	73.9073	89.8044	96.2911	28.6796		9.32057	10.1477	12.1797	22.1366	43.7673	62.7112	75.6992	57.0179	38.7796	20.5141		10.0547	10.4169	13.3971	31.3305	51.4231	63.5505	56.7996	33.4226	21.3167	13.7954	Cluster 2	Parp12
ENSMUSG00000029798.9	4.06536	4.01879	3.9765	10.87	35.8344	63.7406	78.1785	57.5622	24.7473	15.1804	10.7719		3.69788	4.16697	4.09439	7.39801	10.1714	13.9205	21.8208	26.7002	31.499	34.945	10.7719		3.89738	4.02182	3.94549	5.0224	10.8032	20.9454	21.0352	15.3681	12.0407	6.76747		4.29026	3.24186	3.70521	7.20737	15.8242	18.6387	14.2622	10.0228	6.82385	5.18424	Cluster 2	Herc6
ENSMUSG00000030107.9	0.202339	0.366815	9.73646	65.2018	156.15	237.693	202.963	105.063	79.8052	37.5551	20.2584		0.194795	0.119017	6.10305	23.0634	34.1444	42.3623	67.1448	75.4221	96.1935	117.841	20.2584		0.285249	0.0493622	1.75391	18.724	52.0483	73.5438	55.9318	32.8617	23.9996	5.9338		0.18107	0.158505	6.38238	40.8699	62.158	57.6666	23.1947	12.7815	6.08275	1.59951	Cluster 2	Usp18
ENSMUSG00000037997.10	2.71715	2.58709	2.8889	8.58436	19.1397	29.7376	29.1904	17.6692	12.0771	7.8246	5.67383		3.13369	2.94808	2.86228	5.6028	7.1449	8.2108	11.5736	11.8903	13.0247	15.6596	5.67383		2.19299	2.11522	2.72004	4.96808	8.55795	12.1174	10.0673	7.7434	6.61659	5.37093		2.23643	1.75796	2.52468	5.89508	10.5494	9.85756	7.32309	5.97012	4.95712	4.87848	Cluster 2	Parp11
ENSMUSG00000030157.5	0	0.253631	1.00384	5.9843	11.8636	13.0996	6.45835	2.97562	1.83079	0.484848	0.895787		0.0891029	0.165033	0.968203	0.569629	2.14701	1.83343	3.53661	2.35176	2.48442	2.43839	0.895787		0.104058	0.216087	0.381968	1.6537	2.58328	2.33899	0.930972	0.625067	0.450625	0.26238		0.176144	0.154193	0.77338	1.34621	1.99616	0.644802	0.631019	0.380625	0.266944	0.233399	Cluster 2	Clec2d
ENSMUSG00000039236.16	5.8939	6.82049	7.98212	10.8679	18.2932	26.7256	37.0564	32.4939	19.3755	11.2417	8.85986		6.01096	6.93413	7.23507	8.14512	9.01889	10.1869	14.8357	15.7024	20.3091	20.2656	8.85986		5.73739	6.60308	7.00785	7.49873	10.0675	10.6033	13.9355	13.7025	11.8028	7.62552		5.73356	6.81155	7.14044	9.83704	11.6028	11.3081	10.8225	10.0127	8.37881	6.92537	Cluster 2	Isg20
ENSMUSG00000030966.10	1.74094	1.63803	7.71844	23.5361	40.7947	41.1779	18.9858	11.4008	9.69892	6.54902	5.96047		1.70229	1.78953	5.3154	7.6929	9.21932	9.55823	12.7967	12.2666	13.0349	14.312	5.96047		1.36457	1.35386	3.05287	8.70574	14.1777	13.5113	8.46443	6.20616	5.65602	3.35471		1.00094	1.65131	5.05458	13.5344	11.5341	8.4838	4.71418	3.22773	3.55892	2.04046	Cluster 2	Trim21
ENSMUSG00000057143.12	1.83764	1.98369	3.18207	7.81903	14.0151	19.791	17.6779	14.1478	10.5511	8.03992	7.74752		1.94768	1.65424	2.63319	5.46678	7.70073	9.46247	12.2563	12.8474	13.3974	13.3053	7.74752		1.28248	1.26151	2.43745	4.36073	7.4847	12.5435	9.4609	7.06655	5.86695	4.29746		1.79957	1.42527	2.42002	6.04715	10.4801	9.99639	6.71655	5.11078	4.11248	3.07842	Cluster 2	Trim12c
ENSMUSG00000030921.14	0.0793326	0.116034	0.190669	2.06392	9.09849	21.6677	39.1184	34.0234	17.8464	8.63962	4.94513		0.129265	0.116808	0.205234	0.643885	1.36936	2.37066	5.96854	8.25185	12.1177	24.2824	4.94513		0.0285636	0.11863	0.119009	0.572352	1.49699	4.71006	4.8895	3.25999	2.06747	0.684213		0.048351	0.0634881	0.119687	0.702105	3.04791	3.50452	2.31475	0.982114	0.439652	0.170846	Cluster 2	Trim30a
ENSMUSG00000030654.7	101.556	96.1612	110.08	113.127	139.569	155.289	149.665	125.38	115.729	124.61	137.479		106.251	107.83	101.713	109.504	119.922	117.735	125.046	118.498	125.941	132.476	137.479		102.208	98.7531	102.484	112.717	120.799	124.555	126.439	122.121	112.52	115.398		94.7165	104.079	89.5752	110.649	126.017	131.872	121.039	106.662	108.036	114.537	Cluster 2	Arl6ip1
ENSMUSG00000025492.6	38.895	44.429	68.9881	175.663	326.607	496.283	772.885	797.945	893.68	630.988	268.887		32.0515	41.731	50.4506	89.0589	138.847	180.286	300.429	399.695	597.539	972.525	268.887		40.9572	35.0515	48.3691	82.1978	158.679	222.687	333.229	346.193	398.151	165.353		32.3015	42.759	54.1167	128.854	178.565	236.835	252.576	268.03	213.72	110.935	Cluster 2	Ifitm3
ENSMUSG00000025498.12	0.350756	1.28273	7.18281	33.1959	73.2666	114.623	168.071	163.955	162.154	106.159	41.6566		0.598049	1.00268	5.0508	13.3759	24.5265	29.929	52.8478	61.5751	91.0388	170.251	41.6566		0.543342	0.578617	3.05919	12.7356	30.9432	44.0387	53.4222	37.2288	34.7512	10.5913		0.318372	0.526426	5.68036	22.5477	40.0383	42.2928	31.2668	18.4679	10.4807	4.09358	Cluster 2	Irf7
ENSMUSG00000031639.9	8.12841	7.94276	13.55	47.4677	117.054	180.755	147.54	87.8322	39.4588	22.3248	15.6545		8.72099	8.60643	11.5771	18.8266	26.7465	32.3848	43.2995	49.2148	58.4955	58.9506	15.6545		7.55154	7.49293	9.19516	14.5225	33.0428	49.889	34.9364	25.1076	18.3493	11.8192		7.65512	6.95641	12.548	25.8538	41.1727	38.3244	20.4827	16.7833	13.7373	8.69434	Cluster 2	Tlr3
ENSMUSG00000037921.12	0.118384	0.106904	0.2236	2.5211	9.90311	17.2821	15.7867	11.633	6.75575	4.77163	2.05546		0.0775824	0.0828276	0.147246	1.31247	2.72971	3.46589	5.59343	6.35572	9.15408	11.3172	2.05546		0.127479	0.113453	0.120662	0.465581	2.78294	5.91111	4.22532	3.2818	2.89544	1.01023		0.0924814	0.094449	0.138933	1.49606	4.46512	3.93837	2.55005	1.53211	1.16795	0.476553	Cluster 2	Ddx60
ENSMUSG00000046718.7	81.4166	78.3354	106.312	243.612	486.305	674.95	1131.08	1135.77	1304.21	1021.58	442.316		83.6011	93.6418	94.1759	166.865	282.329	332.936	600.396	710.22	1014.38	1593.74	442.316		85.415	103.038	87.9669	174.886	310.618	388.114	655.094	710.286	896.977	435.014		86.5558	95.9661	87.5678	209.462	333.667	424.242	481.625	477.531	467.057	314.117	Cluster 2	Bst2
ENSMUSG00000062007.10	1.06686	1.27273	3.70692	8.21772	16.1715	20.6858	24.4893	16.2302	12.3627	7.59956	4.9747		1.07442	1.07279	3.19701	5.34649	8.31528	7.44668	10.1979	10.6596	11.3919	13.5048	4.9747		0.900161	1.24618	2.13848	5.73598	9.21461	9.97361	10.3203	7.46705	6.99193	3.15241		1.35444	2.00078	2.8587	8.2812	10.4327	9.11056	6.28574	4.90234	2.62994	2.46771	Cluster 2	Hsh2d
ENSMUSG00000074151.10	0.384013	0.411164	0.478543	2.6897	7.47136	17.1279	19.0731	9.4719	4.14062	2.70251	2.02115		0.399769	0.438734	0.500123	1.76924	2.30414	2.09205	3.12742	3.36953	4.36647	5.73338	2.02115		0.313658	0.285676	0.332963	0.387823	0.837864	2.30877	2.40249	1.91244	1.40936	0.790881		0.265472	0.354698	0.398087	1.17463	2.81054	2.79264	1.70184	1.15938	0.794051	0.802266	Cluster 2	Nlrc5
ENSMUSG00000031897.8	22.2226	22.7909	29.2696	53.5252	131.098	203.705	306.323	239.451	136.867	41.4125	21.2945		23.6396	27.7165	26.0336	28.0237	54.1009	44.351	81.1942	76.2494	90.8561	91.0931	21.2945		30.6115	33.1598	26.5159	35.2292	48.5791	48.3728	87.3776	84.4346	66.7735	30.5111		29.8623	36.0081	23.8161	47.3812	62.44	76.6748	78.7343	69.4365	43.7899	29.7975	Cluster 2	Psmb10
ENSMUSG00000012519.12	29.6218	28.7544	30.2039	42.9377	82.2164	110.113	139.579	98.9406	61.4085	43.7688	28.0992		29.2233	29.8004	30.3402	35.0045	43.7036	44.9615	57.8142	52.9433	58.9497	59.8783	28.0992		31.679	32.7025	29.965	33.0605	43.3888	52.0168	56.5534	50.6537	46.2147	34.7565		31.1727	32.2014	31.8921	42.0114	51.3536	52.9128	51.2138	43.744	36.2398	31.5117	Cluster 2	Mlkl
ENSMUSG00000036986.14	8.07543	7.67091	8.99704	19.834	37.87	50.0799	57.1446	30.8717	22.9973	14.8325	11.5509		7.35036	7.59335	9.02836	12.6998	16.623	16.4618	24.071	24.508	25.6845	27.4167	11.5509		6.47993	6.88493	7.82855	11.3969	18.2865	22.2438	22.5948	16.1957	14.339	10.5546		7.36372	8.05755	8.66822	15.4619	21.5415	20.4135	15.4132	12.7462	12.1041	11.0278	Cluster 2	Pml
ENSMUSG00000004936.8	27.5176	27.7737	30.7342	36.0045	49.6132	61.2264	62.6808	48.012	41.8182	36.3637	31.7585		28.4997	28.2798	28.659	31.1612	36.7967	36.0042	37.8823	38.7445	40.8525	44.7069	31.7585		28.1777	27.3888	28.6491	33.461	35.2994	40.0072	41.2722	35.8389	34.0349	34.3045		27.5348	27.3301	26.8867	33.0827	39.4066	41.333	37.2443	33.63	30.9385	36.0954	Cluster 2	Map2k1
ENSMUSG00000032265.12	0.809745	1.33614	4.00703	11.5836	15.9811	17.5628	9.37409	6.09866	4.38329	2.74817	2.37103		0.956427	1.09152	3.25673	4.17878	4.35168	4.6383	4.91729	5.61375	5.75945	6.41891	2.37103		0.99597	0.995813	2.14147	4.83251	6.14164	7.00064	3.45863	2.56401	1.75261	1.15799		0.805497	0.705115	3.83571	7.00081	5.59905	3.73037	2.07423	1.52199	1.47622	0.893572	Cluster 2	Tent5a
ENSMUSG00000032596.12	0.50559	0.536151	0.730179	2.26747	4.6136	7.39272	11.7065	11.2279	6.79868	2.59314	1.42526		0.575955	0.582369	0.635173	1.01741	1.46511	1.9235	3.79882	3.92686	6.21412	6.9886	1.42526		0.66016	0.548354	0.749828	0.964417	1.61286	3.32713	3.71248	3.09148	2.42709	1.01064		0.51085	0.447187	0.554762	1.18347	2.2501	2.26742	3.317	2.08357	1.66934	0.888431	Cluster 2	Uba7
ENSMUSG00000025647.14	18.7035	17.9945	18.7596	22.4904	29.0453	32.9545	49.2974	48.1887	48.5884	35.7102	22.5938		18.2348	17.9938	17.6111	19.0659	25.9043	24.085	32.2638	35.4625	41.0877	51.3896	22.5938		21.0562	20.4846	18.3501	19.7073	24.6263	25.0806	34.0231	32.8855	37.3974	24.471		19.96	22.408	18.6024	24.5661	24.8321	29.7723	33.663	31.7881	29.1688	22.2976	Cluster 2	Shisa5
ENSMUSG00000038774.8	23.5251	21.8607	19.8504	23.7561	32.2406	39.0017	38.709	51.2118	35.6059	32.5594	25.5771		21.5041	20.3625	22.5801	24.8292	26.2565	29.2616	29.2824	37.6587	39.6107	38.405	25.5771		19.9201	21.723	20.8734	21.3108	26.4398	35.8454	27.8	31.2907	28.9497	23.0389		24.1324	18.7611	21.4291	23.4121	28.7508	30.6288	26.058	29.3802	27.5755	21.1032	Cluster 2	Ascc3
ENSMUSG00000040033.13	2.44326	1.85055	19.1716	69.6079	84.9937	95.5125	74.9474	52.507	41.0445	22.4342	21.829		2.2471	1.66368	13.9585	33.1862	28.3779	31.5363	43.7233	44.758	50.0832	58.7011	21.829		2.12428	1.62939	7.17338	24.8533	39.5758	50.0206	30.4939	18.2291	16.6225	9.04785		1.57927	1.31865	13.4525	44.8996	44.1576	30.8091	15.8412	11.0673	7.99014	6.52464	Cluster 2	Stat2
ENSMUSG00000020464.13	9.44882	9.62262	10.5328	21.6703	36.1909	49.0112	51.7848	35.2988	20.4598	14.8331	9.85499		8.87007	8.80557	10.1273	14.0785	18.6701	18.7291	26.4583	25.5914	26.7875	25.0759	9.85499		8.83128	10.3374	9.33015	13.0227	19.4483	26.558	22.504	15.0951	14.1916	10.6134		10.7865	7.89956	11.0152	16.1391	22.7474	22.4677	15.9909	12.8425	11.8802	9.8773	Cluster 2	Pnpt1
ENSMUSG00000046879.6	3.02748	4.12339	18.5429	62.621	88.5513	109.834	68.0256	52.5257	44.2082	27.2999	15.8552		2.79653	3.9251	14.4464	27.6583	30.8105	31.6822	40.952	42.8238	48.1727	57.2516	15.8552		2.95461	3.03769	7.81769	25.2037	41.145	46.2373	29.9843	20.8987	17.6603	8.40861		2.99716	3.28359	14.0903	41.6669	41.6233	31.5685	16.5397	13.2867	9.39086	5.40888	Cluster 2	Irgm1
ENSMUSG00000058163.11	0.0167039	0.0239485	0.144768	0.804935	3.53451	7.15448	4.53093	2.36159	1.38361	0.540532	0.317716		0.0142213	0.0679178	0.0856233	0.179708	0.342674	0.411351	0.898957	0.916959	1.39606	2.69452	0.317716		0	0.0229924	0.0506029	0.206561	0.531415	0.673647	0.435858	0.456064	0.102746	0.0837545		0.0562271	0.02461	0.0695919	0.343779	0.438071	0.432238	0.0915582	0.0728997	0.0639086	0.0248345	Cluster 2	Gm5431
ENSMUSG00000078153.3	3.39595	3.07686	5.18915	11.3195	15.9426	17.1986	11.5195	9.55653	9.34264	7.05321	6.05824		4.25752	2.53528	5.31404	6.98337	6.49753	7.94102	7.68801	10.1798	10.3539	12.2625	6.05824		4.82572	2.71404	3.80266	4.89735	8.15306	9.67223	6.20626	5.56458	6.53056	4.84816		2.80799	2.2346	4.14916	8.3891	7.95541	8.59705	7.23277	5.07482	6.28651	5.75021	Cluster 2	Psme2b
ENSMUSG00000078922.7	0.0198049	0.0461945	0.324968	2.00725	3.67365	6.86928	3.8679	2.06588	1.39182	0.762932	0.715729		0.0401323	0.0657286	0.149857	0.29043	0.501888	0.661044	0.917124	1.22178	1.43032	2.44999	0.715729		0	0	0.0759014	0.27212	0.716978	0.743896	0.446305	0.473139	0.268005	0.173781		0	0	0.113656	0.560451	0.991578	0.87854	0.260534	0.144056	0.151546	0.0883349	Cluster 2	Tgtp1
ENSMUSG00000078920.2	2.25271	2.73299	4.32951	21.7715	57.4032	101.39	76.3903	36.8303	13.3202	6.405	5.31492		1.97883	2.45269	3.63645	6.45588	9.05816	10.7283	14.7776	16.0863	17.7979	20.0626	5.31492		2.39698	2.07398	2.63039	5.00627	11.0597	14.5588	11.0799	6.21748	4.92045	2.71289		2.35149	2.38134	3.47161	9.23247	13.7814	14.6842	6.72718	4.30413	3.7034	2.07722	Cluster 2	Ifi47
ENSMUSG00000018899.14	12.8509	16.9527	49.0629	63.7804	63.4373	59.1115	34.4048	21.5756	20.2887	16.7983	18.3102		13.6828	18.8548	37.9188	23.6798	27.5875	24.4547	25.5751	23.1143	23.3738	23.6574	18.3102		12.2858	13.4924	18.9407	29.8539	28.4244	24.0955	23.3655	19.0151	19.07	17.4303		12.7897	15.8294	38.3746	35.2176	26.5862	22.8978	19.2862	19.16	17.143	16.5434	Cluster 2	Irf1
ENSMUSG00000082292.3	0.0937049	0.286266	0.238943	1.68576	10.611	25.6336	23.8532	10.3349	2.72637	0.455258	0.473831		0.387719	0.231585	0.222151	0.443497	0.841733	0.792394	1.43421	1.55647	2.02618	3.41539	0.473831		0	0.205741	0.221849	0.273829	0.983836	1.66142	0.94549	0.340079	0.429049	0.187363		0.0838551	0.073405	0.121426	0.25635	1.12847	1.22786	0.218475	0.21744	0.254163	0.148149	Cluster 2	Gm12250
ENSMUSG00000078853.6	0.621798	1.27903	10.8584	51.7567	121.334	187.923	150.802	64.9624	38.9654	16.729	11.2851		0.916203	1.39857	6.34369	16.4137	23.8657	23.8829	39.132	42.4553	48.1685	59.7719	11.2851		0.624246	0.648154	1.86061	9.61862	26.965	38.5386	28.4458	15.1598	12.1262	3.817		0.686849	1.15626	6.22123	24.1874	37.3844	33.7305	14.1784	7.21546	4.32378	2.10025	Cluster 2	Igtp
ENSMUSG00000069874.6	0.419427	0.626067	7.47218	34.4536	64.2132	74.6348	44.6962	26.6679	23.1479	14.2634	11.0363		0.333266	0.852251	5.6265	12.3064	16.0345	15.7188	22.6634	23.9573	28.7869	35.7641	11.0363		0.209151	0.217161	2.39397	9.65839	21.8459	24.0041	14.429	10.2003	10.0924	3.71356		0.383543	0.258266	5.35644	19.4817	21.8997	14.7962	6.34156	5.25323	3.48753	1.3813	Cluster 2	Irgm2
ENSMUSG00000040483.13	0.217214	0.520262	3.16047	10.1771	18.6558	24.012	24.0142	18.1288	16.0986	9.82895	6.61722		0.248024	0.423389	2.64747	4.71744	7.13866	8.97831	14.0622	14.0999	16.822	18.8162	6.61722		0.107676	0.279498	1.51186	5.39395	9.56369	13.4438	12.1059	7.94634	7.67712	2.3926		0.182267	0.259274	2.57508	7.10432	11.1346	9.77472	7.03411	4.64751	3.07299	1.16731	Cluster 2	Xaf1
ENSMUSG00000001123.13	68.5794	66.8582	80.357	113.932	180.022	278.499	375.773	371.726	310.786	171.594	111.58		67.4117	72.8768	76.2994	88.6423	113.051	124.777	170.075	192.069	233.963	285.26	111.58		75.6036	74.0018	71.8778	92.5201	119.391	143.073	183.262	176.639	167.538	100.343		70.0878	79.6894	77.2869	101.4	127.894	147.462	151.412	144.105	115.119	89.8226	Cluster 2	Lgals9
ENSMUSG00000069793.9	10.3445	10.3972	16.7249	41.9244	79.1138	106.707	72.0251	62.108	42.9344	33.8242	43.7609		9.01539	9.22144	13.9406	23.2919	26.1106	33.6911	36.6284	49.8673	52.0741	59.3088	43.7609		8.09256	9.1882	10.8846	17.8268	34.2864	51.7961	26.4277	22.8044	21.8266	16.1457		8.81597	6.82685	14.7573	24.9123	35.8481	32.5369	17.8304	18.3077	17.6084	12.3006	Cluster 2	Slfn9
ENSMUSG00000035208.13	0.343909	0.420671	1.6171	10.451	32.7457	50.6212	31.3544	17.6241	9.44153	5.26485	5.16454		0.376747	0.314083	1.10112	3.25497	4.71831	5.72319	9.22398	11.1313	12.7175	17.3958	5.16454		0.123415	0.213569	0.599702	2.38769	7.3021	10.6291	5.07909	3.1507	2.38593	1.2642		0.235024	0.320032	1.00744	4.9695	7.7313	6.63417	2.63641	1.60257	1.12789	0.899651	Cluster 2	Slfn8
ENSMUSG00000000275.14	23.141	24.1359	53.562	113.797	119.379	120.265	82.5867	72.3978	68.674	57.0342	54.3442		23.5955	25.1948	47.5301	76.0604	71.5258	63.7718	63.7447	68.1952	70.095	80.2783	54.3442		25.1612	24.4773	37.3404	68.2226	88.0285	85.4411	55.2532	50.0915	44.5668	34.9712		21.8156	26.2318	43.8243	84.6699	90.2768	68.0332	42.822	39.0766	34.3978	27.324	Cluster 2	Trim25
ENSMUSG00000006930.13	19.8489	19.3005	24.8396	37.8233	52.9637	78.9137	97.7687	70.1436	43.3598	34.8253	42.5736		18.3246	18.4073	21.2878	23.7357	25.5868	31.5146	42.1051	45.2154	46.3342	51.6882	42.5736		16.8252	16.6808	21.7083	22.5794	28.4563	41.4933	46.1183	34.3698	27.9711	23.8743		15.29	16.4141	21.5948	24.8455	32.1273	36.345	36.7692	25.5246	21.9466	21.8512	Cluster 2	Hap1
ENSMUSG00000017830.13	0.735226	0.616464	1.91936	8.26184	23.5631	43.8326	70.6698	49.7941	28.871	11.3644	6.71554		0.654225	0.647029	1.37673	4.48591	7.63168	9.54478	19.8121	21.467	29.867	39.9734	6.71554		0.540072	0.347135	1.12574	2.34562	7.66141	13.7894	19.2353	12.0828	8.16189	2.52902		0.457103	0.514463	1.33739	5.68937	11.3547	13.6971	10.3781	6.15221	2.72145	1.29789	Cluster 2	Dhx58
ENSMUSG00000010358.11	14.974	15.8237	26.536	61.1168	120.748	178.209	222.273	143.464	91.0678	58.7097	34.1154		15.1456	16.3595	21.261	36.9262	58.546	62.365	93.8869	95.5281	102.54	113.642	34.1154		17.468	16.4928	19.4012	36.0069	61.0051	81.2415	99.4786	70.8094	55.9766	30.4077		14.7226	16.4618	21.1241	49.6882	73.6952	87.4987	73.2105	46.0896	35.7646	23.989	Cluster 2	Ifi35
ENSMUSG00000034947.11	6.14169	5.71019	6.72682	12.4931	26.6815	35.0192	40.5199	24.774	13.9053	8.51496	5.77114		5.98134	5.47691	6.20184	8.42476	12.4978	11.3917	16.2531	14.7239	13.905	14.6779	5.77114		6.51627	6.26466	5.88193	8.44909	12.0272	14.5567	15.7623	12.5988	10.3021	6.36433		5.41306	6.7054	7.13195	11.032	14.709	15.1544	14.214	10.6817	7.79068	6.64628	Cluster 2	Tmem106a
ENSMUSG00000034708.9	92.5256	93.0335	105.293	107.174	116.061	126.951	140.283	132.512	137.658	143.216	155.972		97.3784	95.5546	93.1686	105.209	120.828	112.63	114.911	121.761	124.909	146.319	155.972		105.367	99.8707	93.4466	106.671	113.611	113.744	118.886	118.448	127.447	129.245		101.634	109.562	96.042	112.506	118.118	123.648	123.044	127.771	121.729	135.798	Cluster 2	Grn
ENSMUSG00000033880.9	10.7515	11.8482	17.0165	37.7909	72.9398	110.786	183.968	190.673	210.239	185.149	103.812		11.5552	12.0188	14.9788	22.8751	33.0121	43.2903	75.0897	100.133	148.257	262.224	103.812		12.0149	10.649	12.4043	20.9842	35.0003	54.7486	77.0299	83.5856	109.958	65.8166		10.8445	12.5807	15.22	28.1048	42.6307	54.9452	63.9628	67.8195	61.1325	50.4837	Cluster 2	Lgals3bp
ENSMUSG00000025579.12	58.4023	59.2603	61.56	60.1136	68.9626	72.6314	87.5096	81.729	85.8551	89.2068	86.3527		58.0656	59.5374	57.9706	58.9636	65.4996	61.7966	71.2543	70.4661	78.0155	94.9673	86.3527		60.4855	57.943	59.0067	60.1002	67.6975	66.17	70.9718	77.9017	82.7724	80.4485		58.8768	65.6171	58.0109	65.038	68.8643	70.7249	74.6761	77.3969	76.4489	88.7085	Cluster 2	Gaa
ENSMUSG00000070327.11	6.81814	7.25877	8.71192	57.8268	121.398	199.04	171.105	129.003	86.0085	39.2934	33.5717		6.92762	7.05692	9.79967	33.9814	40.739	54.0166	73.2192	80.288	94.5185	107.286	33.5717		6.2334	5.90304	8.35556	17.9666	52.1016	94.1816	69.2576	45.0949	28.2838	14.596		5.48454	6.51215	8.51746	35.3848	67.3555	64.0147	41.5866	23.2653	17.0453	10.5279	Cluster 2	Rnf213
ENSMUSG00000020641.13	0.121501	0.07893	1.84041	22.889	102.571	198.069	70.1949	26.2011	16.2	6.1448	2.23165		0.0273459	0.083969	0.899518	2.37989	4.12367	6.53219	13.0324	16.2088	23.0594	36.164	2.23165		0.145821	0.121124	0.358117	2.21664	7.17575	13.5712	4.83575	2.62779	1.65989	0.680215		0.172787	0.0432153	0.800119	5.8104	8.14712	5.16851	1.35053	0.768075	0.579823	0.261657	Cluster 2	Rsad2
ENSMUSG00000020638.7	0.206496	0.324069	4.20937	28.687	77.8883	132.614	90.8255	40.7429	27.5926	13.2109	6.30465		0.246212	0.390231	2.28067	9.21623	14.874	16.3801	26.2822	28.9832	32.9959	43.4732	6.30465		0.157877	0.327847	1.22423	7.14516	18.5951	29.4914	19.6098	10.4996	7.83799	2.41338		0.100217	0.233941	2.5355	13.8122	22.5723	20.5197	7.94192	3.86914	2.45536	1.09185	Cluster 2	Cmpk2
ENSMUSG00000020572.7	21.6361	21.9619	26.7937	37.6349	49.7167	71.8924	64.5989	63.0907	41.9865	35.074	28.7028		22.6382	20.7502	25.6224	31.2058	30.5414	35.692	36.2358	43.9593	45.7856	49.1515	28.7028		20.6253	21.1174	23.5819	26.1625	30.3681	40.4173	33.1802	32.0634	29.435	26.8956		22.1557	18.0784	25.1879	29.7177	34.7631	35.71	27.898	27.6186	25.957	22.7055	Cluster 2	Nampt
ENSMUSG00000041645.11	36.7424	37.4866	46.2521	55.6177	65.0592	68.7081	74.3621	65.4734	60.7425	52.6908	44.438		36.5823	37.8996	44.2149	50.6652	57.8911	54.7916	63.6901	57.8997	56.9824	61.2629	44.438		38.8224	40.1016	41.5236	51.826	59.0244	59.7303	63.3373	60.6249	55.2816	39.9976		40.7766	42.212	45.6449	58.3455	65.9119	68.3292	58.3652	51.5663	42.9242	39.2491	Cluster 2	Ddx24
ENSMUSG00000064215.11	22.7574	20.9035	25.6963	26.769	30.0824	31.0459	34.7989	32.1439	40.4727	64.2871	73.4104		20.2712	21.9483	22.9498	25.9015	33.1036	36.5216	47.4923	48.285	52.6509	51.4338	73.4104		24.0055	21.5599	24.9077	29.5471	32.7521	33.8665	45.5711	55.8188	62.4908	73.2752		19.735	22.248	20.3889	26.9932	32.9592	33.8556	44.4922	52.8734	64.6724	63.4287	Cluster 2	Ifi27
ENSMUSG00000079017.3	0.137094	0.29483	0	0	1.13022	3.05332	4.8343	8.59937	11.1518	19.3854	21.3824		0.255622	0	0.214174	0.228279	0.661751	0.885223	0.514748	2.67655	6.30919	18.0781	21.3824		0	0	0	0	0.150397	0.798526	2.11382	3.97701	3.37308	3.78071		0.461475	0.201983	0	0	0.326855	0.844648	1.65319	1.99438	1.04904	2.03825	Cluster 2	Ifi27l2a
ENSMUSG00000057554.11	13.6882	13.5848	15.1308	19.7385	30.8139	44.4713	46.7787	32.4677	21.8937	18.5769	13.7493		13.5901	13.8749	14.262	15.2693	19.0456	19.0919	23.4795	24.109	24.4199	25.6569	13.7493		13.2794	12.7456	14.0116	15.2531	19.3343	22.3748	22.6997	20.5294	16.9598	13.894		13.5857	13.2365	15.6892	16.4933	20.8043	23.1165	19.2451	16.6001	15.6941	13.2038	Cluster 2	Lgals8
ENSMUSG00000037580.9	2.47711	2.64633	3.38614	5.72999	13.923	22.1991	23.36	13.4869	7.4281	5.34961	4.17668		2.6071	3.03518	2.8613	3.91379	4.9685	5.06121	6.87072	6.54742	7.20604	8.88695	4.17668		3.09302	3.46336	3.25303	3.36287	5.54561	6.33422	6.72814	5.11325	4.02393	2.78125		2.42536	3.20152	3.17217	5.50201	6.10788	6.59538	5.21568	3.99306	3.76312	3.46878	Cluster 2	Gch1
ENSMUSG00000002325.12	2.33348	4.02356	17.6167	28.6493	29.034	29.6882	29.5857	29.2273	26.8082	23.0199	18.8518		2.36849	4.30913	14.1115	19.9894	21.048	21.9357	26.8742	25.2015	25.5725	27.2056	18.8518		2.06231	2.43328	10.4379	21.0507	26.103	25.9042	26.0826	22.7047	19.8334	10.5774		2.22152	2.36139	15.2094	25.6645	24.9085	24.2224	20.6324	16.63	12.099	7.83214	Cluster 2	Irf9
ENSMUSG00000044703.5	0	0.0421338	0	0.289073	2.70535	7.8647	14.4327	10.8532	3.40651	0.79324	0.445835		0	0	0	0	0.396	0.336697	1.11478	0.952249	1.5728	2.86676	0.445835		0	0	0	0	0.257141	0.423217	0.500415	0.399982	0.0576712	0.117529		0	0	0.036861	0.0603009	0.0558839	0.346593	0.30835	0.0681977	0.0597864	0.069698	Cluster 2	Phf11a
ENSMUSG00000091649.3	0.100828	0.134798	0.380607	1.43263	10.1653	22.3569	42.5349	46.2925	29.2892	7.59604	2.24333		0.0456427	0.0889612	0.347227	0.799936	0.711634	1.80218	5.16646	7.51043	12.285	23.2758	2.24333		0.213214	0.0737932	0.45397	0.294644	1.64674	4.02778	4.06944	3.1104	2.17641	0.537614		0	0.0789848	0.311854	1.03438	1.78942	2.57632	2.46836	1.32582	1.1623	0.797053	Cluster 2	Phf11b
ENSMUSG00000068245.12	3.48291	4.20097	7.07156	19.6365	34.1842	57.7886	73.7813	64.282	51.145	31.977	18.2521		3.2686	3.58502	5.64744	11.0648	15.4626	20.8893	32.0032	38.8377	44.1926	51.7947	18.2521		3.11488	2.75827	5.01648	9.96627	18.0045	31.5314	32.4872	24.153	19.8429	9.72916		2.82635	3.13944	5.73722	12.7608	20.7251	25.1093	18.8734	14.863	10.4923	7.67893	Cluster 2	Phf11d
ENSMUSG00000034463.3	36.0862	38.0953	43.2311	40.4404	32.9907	37.7902	30.9713	40.6974	52.0605	52.3304	59.7101		35.5491	36.2575	38.882	40.4521	34.1484	35.0799	35.3468	35.5102	40.8478	55.9173	59.7101		29.767	33.1523	37.1172	34.2967	33.8046	35.6584	34.978	35.3416	43.2058	48.3476		33.3515	34.3037	37.4122	33.5222	34.7779	34.961	34.6184	38.5359	39.3224	50.6084	Cluster 2	Scara3
ENSMUSG00000022108.7	150.108	152.457	167.918	186.304	243.347	303.57	369.794	343.396	336.263	283.027	234.723		152.982	150.81	150.426	162.243	187.541	184.188	207.591	221.229	248.657	317.096	234.723		155.482	148.329	151.613	172.363	174.065	183.812	207.213	196.592	213.296	196.561		151.781	161.876	149.126	185.629	192.219	204.69	197.764	198.481	192.036	205.934	Cluster 2	Itm2b
ENSMUSG00000036461.13	18.9257	18.7542	21.6034	39.4043	42.7383	54.5589	41.2678	33.9614	29.132	27.4894	26.307		18.7217	17.9586	19.9641	30.076	24.485	27.105	26.794	32.3053	32.1095	37.2018	26.307		16.2094	17.458	19.3214	22.582	26.6816	33.6214	23.1752	22.4464	20.9426	20.2514		18.3996	16.9304	20.2215	29.222	26.5553	24.5485	20.1946	20.5913	19.3464	18.3098	Cluster 2	Elf1
ENSMUSG00000022587.12	18.3621	17.8491	19.9148	25.7228	54.6248	81.7454	153.816	146.173	138.747	76.6472	34.1075		20.0742	20.7007	18.859	20.0183	28.9063	25.942	42.6606	47.2702	68.844	114.988	34.1075		22.616	21.2425	18.5702	22.7486	27.1432	28.8783	44.0288	43.8814	48.6598	25.0854		21.2308	23.4042	20.0289	26.9713	32.7343	38.3838	36.8333	38.1901	31.9396	22.4206	Cluster 2	Ly6e
ENSMUSG00000075602.8	14.4643	13.2453	13.3489	17.9158	23.9571	43.2459	64.8694	79.8738	80.0677	69.5004	21.4412		14.9655	14.1784	14.1286	14.1139	14.5567	16.8161	20.5035	24.3358	36.8704	65.4297	21.4412		15.8171	15.444	14.1549	12.7384	15.0247	15.8985	22.1168	20.6743	27.6058	23.4408		12.146	13.6591	13.541	13.2127	16.452	16.7463	20.2689	20.0772	22.2363	26.0793	Cluster 2	Ly6a
ENSMUSG00000079018.8	6.82489	6.55052	6.52797	8.08216	10.4534	19.8929	27.8232	32.5547	30.3787	26.7794	9.79104		6.46701	6.53539	6.58878	7.78785	7.49077	8.9217	10.8955	10.5285	15.4172	24.8025	9.79104		5.41922	6.40826	6.48406	7.64493	7.51563	8.52537	9.92123	10.0112	10.8958	11.0549		6.43409	6.30145	6.99529	6.86481	7.7607	10.0275	8.58911	8.42455	8.73709	11.1985	Cluster 2	Ly6c1
ENSMUSG00000063268.10	1.97874	2.3342	2.94684	7.98388	19.1568	30.7184	31.4547	17.5073	11.9876	7.62061	4.82929		2.28824	2.28908	3.05774	4.70369	6.77285	7.57235	11.4658	11.6477	13.5669	15.5437	4.82929		2.68684	2.35033	2.46932	3.36618	6.64575	9.64808	11.077	7.85443	5.60764	3.66659		2.27407	2.53756	2.75579	5.19488	9.27472	9.78824	6.78752	4.90318	3.93866	2.86977	Cluster 2	Parp10
ENSMUSG00000022564.6	39.8617	40.8691	47.8718	48.4216	57.6971	72.9017	81.613	74.295	65.2736	58.9381	62.7551		41.0153	41.3305	41.2521	44.0976	44.6103	48.0283	55.6052	54.2291	61.5067	70.8502	62.7551		44.6588	41.3374	40.979	44.3543	46.3951	50.8096	56.2078	53.2938	53.8721	48.8304		40.6376	43.8038	43.4031	46.0563	49.9678	54.9303	54.5412	52.8512	48.8191	51.7285	Cluster 2	Grina
ENSMUSG00000057346.9	0.410195	0.680874	3.21697	14.6132	34.875	44.8128	55.002	39.0133	38.4801	27.7071	17.4229		0.539741	0.716596	2.45657	8.17591	14.9495	16.3767	28.8883	29.1783	40.4843	50.9148	17.4229		0.641946	0.77762	1.39163	7.70682	18.3713	23.4818	29.9607	21.6906	21.4453	7.28393		0.407494	0.772876	2.08418	11.8864	22.3681	23.9665	15.7482	12.5037	8.02818	4.97953	Cluster 2	Apol9a
ENSMUSG00000068246.5	0.0410839	0.0663762	0.412707	3.08245	8.86265	14.2208	26.1328	21.3855	22.7028	16.1783	10.2368		0.0766038	0.0681748	0.219958	1.37854	3.17298	4.57016	9.15262	10.6457	19.6279	31.643	10.2368		0	0.0565509	0.0584759	1.58059	3.74084	6.1612	9.01466	7.85197	8.18775	2.78098		0.276586	0.242118	0.171165	1.74393	4.65265	5.66991	3.96337	3.16764	1.93863	1.09947	Cluster 2	Apol9b
ENSMUSG00000033355.5	1.20948	5.19959	37.6437	104.891	142.771	151.977	138.901	119.958	107.924	77.1653	52.2687		1.38215	3.58225	26.0549	57.0222	72.1177	73.3951	95.7555	99.6453	112.572	127.565	52.2687		0.882676	1.94405	15.3043	62.3199	90.971	98.3315	83.8516	66.38	58.1308	21.1942		0.747073	1.72411	27.0969	86.319	88.6548	78.0653	45.0771	35.4565	25.0109	8.75918	Cluster 2	Rtp4
ENSMUSG00000034422.12	1.19259	1.16724	5.22816	35.2507	84.4787	104.303	61.4899	38.2951	27.8424	15.9229	10.6902		1.21075	1.17137	3.64017	16.3318	20.3717	20.5256	26.6943	31.1656	34.6542	38.6177	10.6902		1.0037	0.901314	1.99552	9.56867	26.975	36.9186	20.8396	14.0835	11.9656	4.98468		0.838029	0.854183	3.39602	21.7411	34.0444	25.7437	11.1039	8.44412	5.87168	2.67719	Cluster 2	Parp14
ENSMUSG00000049502.14	4.33226	5.15957	16.1331	52.1928	81.8367	94.8225	57.0459	38.157	33.5549	22.5496	19.0885		4.46858	5.19115	12.3566	23.3409	24.2613	26.4147	31.283	33.263	37.9904	44.1478	19.0885		3.90311	4.53341	8.0925	22.1846	36.6782	40.1434	24.7266	18.6581	15.0881	9.54968		4.10603	4.62362	13.4812	33.3351	36.7759	27.0006	14.1867	12.4539	10.8472	7.22127	Cluster 2	Dtx3l
ENSMUSG00000022906.13	6.04885	6.44521	12.5266	39.7763	82.6504	117.435	101.655	66.1975	50.8296	31.9718	24.6321		6.2945	5.60183	10.7847	22.9925	34.9186	40.0292	51.4943	53.6213	57.2696	62.8027	24.6321		5.82925	6.09733	8.14252	19.2796	41.2343	55.5281	49.9889	34.949	29.1223	15.0086		6.84142	5.22104	9.98786	30.3832	47.9441	51.5329	29.779	21.5876	16.1004	10.1306	Cluster 2	Parp9
ENSMUSG00000022867.9	38.5172	39.1038	38.2416	49.6824	72.943	101.781	91.6292	69.1692	48.8207	46.5334	46.0544		36.1196	36.1849	39.567	42.7987	46.094	50.9578	49.0665	55.6278	57.6764	60.1071	46.0544		37.02	37.6456	36.226	38.3886	48.4059	60.5162	47.9658	42.7172	40.3354	39.7293		39.6138	33.5325	38.1293	43.9882	52.8742	53.1475	39.981	39.598	37.8884	36.7902	Cluster 2	Usp25
ENSMUSG00000023341.12	0.0330327	0.103919	6.85208	25.5039	38.6605	50.8827	30.2045	21.964	15.194	6.5221	2.37188		0.0327484	0.183566	4.09321	4.148	6.37961	7.94068	14.2003	14.0999	16.9349	20.752	2.37188		0.034926	0	1.89562	5.96071	11.3487	16.3289	8.29089	3.80631	2.44156	0.77057		0	0.0776298	4.93712	10.686	9.19141	5.51873	2.8111	1.68634	0.783973	0.130563	Cluster 2	Mx2
ENSMUSG00000002307.13	13.5611	14.4779	20.2043	44.0072	84.791	113.858	87.2138	41.959	29.4148	19.3156	15.0422		14.4345	14.9881	17.2862	22.0622	26.0252	26.0717	34.9673	33.4131	36.3045	38.8794	15.0422		13.5386	13.9142	15.8281	21.7894	31.3785	32.9676	26.3176	20.4021	18.6918	14.2585		14.4981	14.3427	17.7994	30.7847	32.464	28.7485	19.6374	17.1816	14.9036	14.0415	Cluster 2	Daxx
ENSMUSG00000024308.12	64.2112	64.3751	70.241	83.6305	142.36	174.067	236.14	194.051	179.551	133.954	102.71		63.6418	66.8727	67.2834	73.4012	95.0732	88.7239	118.61	124.479	144.943	185.144	102.71		70.9619	72.0759	65.5835	78.8794	92.2816	96.3472	122.726	120.639	128.147	91.0094		72.6363	76.7494	67.5081	91.3579	110.286	115.138	118.162	111.67	103.939	88.0434	Cluster 2	Tapbp
ENSMUSG00000067203.7	9.70496	10.1949	10.8164	14.531	27.2704	38.8128	48.2551	38.2125	38.7222	34.1744	30.6146		11.1377	12.2464	12.5497	12.0043	15.0421	15.1302	18.7058	21.4913	24.2163	37.2829	30.6146		9.14482	11.4107	10.2459	11.4734	15.5996	18.0164	17.5114	18.2762	21.5874	16.0802		11.6099	12.0352	9.06173	15.0219	15.8691	17.9692	18.8388	16.0208	16.2828	16.6431	Cluster 2	H2-K2
ENSMUSG00000061232.13	137.959	138.324	156.401	167.278	243.253	271.738	374.422	325.98	355.786	403.355	337.059		140.884	146.916	143.903	149.576	190.173	170.9	229.677	216.737	258.53	361.452	337.059		169.442	157.824	139.446	175.834	190.719	180.665	237.17	227.512	239.62	203.646		157.626	174.127	138.315	185.961	204.109	220.938	225.268	216.97	203.805	208.427	Cluster 2	H2-K1
ENSMUSG00000096727.1	0.415071	0.544764	0.962689	2.67236	7.15075	9.77511	13.2696	9.05003	5.93455	2.76057	2.07874		0.57026	0.549966	0.967728	1.01312	1.31885	1.43446	2.54026	2.74628	3.0672	4.61659	2.07874		0.551944	0.477568	0.617858	0.667398	1.04669	1.50532	2.36615	1.62813	1.6646	0.86982		0.350363	0.76675	0.69145	1.20496	1.67505	2.11621	2.05387	1.08516	1.01769	0.747954	Cluster 2	Psmb9
ENSMUSG00000037321.15	2.45241	2.54407	4.37832	15.3872	41.5212	52.631	50.6842	23.605	15.2922	9.77734	4.98274		2.53859	2.19973	4.52181	7.16145	9.73557	9.24454	14.9862	14.1012	15.5827	19.1941	4.98274		2.44332	2.2497	2.78521	4.87357	10.3891	13.3492	13.1432	8.99989	6.47396	3.80689		2.34108	2.64706	3.85627	10.3327	15.4346	13.3119	8.89499	4.97447	4.12441	3.56735	Cluster 2	Tap1
ENSMUSG00000024338.12	4.48697	4.90766	6.61867	12.974	30.9525	46.5372	66.8942	57.9026	50.6433	27.4954	17.4744		5.04416	5.63907	5.9053	7.36125	12.4863	11.6103	19.0186	22.8153	29.748	38.9955	17.4744		7.42757	5.9397	5.39552	7.36351	11.6311	13.6797	21.1325	20.1111	18.6084	8.95708		6.05222	6.46012	5.22183	10.0866	16.0128	16.6091	19.1255	17.1449	12.3675	8.55411	Cluster 2	Psmb8
ENSMUSG00000024339.10	2.9419	2.93984	3.36679	5.62099	17.8536	26.3989	35.6327	21.5847	9.91412	6.40568	6.80136		2.7743	2.67611	2.8013	3.46371	6.07757	5.45031	8.67756	9.23888	9.19726	10.836	6.80136		3.60541	3.39687	2.68158	3.55225	5.46978	6.63348	9.07955	7.30504	5.98921	3.80894		3.30581	3.80898	3.14369	4.59955	6.56406	7.81937	7.74794	5.83686	4.66736	4.293	Cluster 2	Tap2
ENSMUSG00000073411.9	179.042	180.597	199.058	229.453	336.957	375.357	538.39	471.608	520.337	602.758	539.152		190.84	191.706	185.741	198.548	256.672	229.332	315.245	315.286	371.343	530.291	539.152		214.417	212.753	183.503	225.29	256.26	246.26	325.601	320.409	353.132	291.735		210.97	229.861	186.914	251.179	278.022	292.447	313.52	295.172	290.092	289.297	Cluster 2	H2-D1
ENSMUSG00000035929.11	17.5313	19.9918	22.7923	31.0262	57.046	81.8283	118.918	89.7578	70.7812	63.306	56.0874		18.9565	19.2573	19.9832	23.0932	32.6927	29.9727	44.5259	47.3444	55.6419	65.9084	56.0874		22.9496	22.6505	20.2365	27.3133	31.0079	35.858	48.2274	45.2286	43.1343	30.803		22.2634	24.8925	19.5837	31.5456	39.1159	39.4688	43.3695	37.7753	33.4593	30.5361	Cluster 2	H2-Q4
ENSMUSG00000073409.10	1.52638	1.25666	1.54631	3.17357	7.32023	11.0935	14.3686	12.3558	10.0047	9.2954	9.84387		1.49064	1.41743	1.98856	2.10934	2.68184	2.76716	4.83896	5.29482	6.64529	8.32434	9.84387		2.17938	2.17904	1.42537	2.5516	2.97238	3.47949	4.62179	3.94818	3.14594	2.44234		1.17848	1.39044	1.52689	2.74116	3.84685	2.96352	3.90473	2.87869	2.56247	2.48941	Cluster 2	H2-Q6
ENSMUSG00000053835.15	0.26315	0.391551	0.297706	1.83989	5.99555	11.3604	14.1244	8.00329	3.08792	0.981051	0.608641		0.231084	0.226959	0.356936	0.581191	0.8074	1.36426	2.18449	2.57242	4.31738	4.47417	0.608641		0.347083	0.440459	0.219752	0.55958	0.989297	1.70266	1.24209	1.19137	0.823097	0.328186		0.342722	0.300012	0.361311	0.860628	1.17904	1.61304	0.988594	0.423188	0.482292	0.216249	Cluster 2	H2-T24
ENSMUSG00000073405.6	2.09032	1.91013	2.36338	2.63613	7.84692	11.81	17.9921	14.4983	11.8652	6.67962	5.43125		1.94593	2.08804	1.45887	2.2476	2.44079	3.23135	5.28625	5.11968	7.04789	9.66596	5.43125		2.12934	2.45655	2.10363	2.04345	3.06728	3.9319	4.65678	4.87266	2.85416	2.46083		3.0037	3.15525	1.53872	3.36691	3.54578	4.03167	4.89111	3.72128	3.18644	1.9458	Cluster 2	H2-T-ps
ENSMUSG00000079491.7	2.68944	2.95137	3.48621	5.60096	10.6373	16.7261	21.5282	17.1523	13.7512	9.33694	6.63868		3.00639	3.13494	2.92719	3.80198	4.48071	5.38116	7.20305	7.6872	9.66052	12.3038	6.63868		3.35954	3.27099	3.07727	4.25997	5.13241	5.68701	8.16923	6.74791	6.28075	4.65439		3.15589	3.41905	2.89277	4.25073	5.82053	7.02306	6.24813	5.83368	5.42198	3.47785	Cluster 2	H2-T10
ENSMUSG00000073403.9	5.97745	6.17203	6.00912	6.89956	10.84	11.7422	15.5857	15.2323	16.8802	18.6706	16.9929		6.21889	6.40358	5.88564	5.99093	8.6944	7.01012	10.0543	10.3552	10.7339	16.979	16.9929		8.1665	7.19002	5.46341	6.68216	8.0225	7.36903	10.169	10.8192	11.744	9.30236		6.79065	7.58971	5.28762	8.47984	9.06113	10.9198	9.99138	8.59461	9.55606	9.74775	Cluster 2	Gm10499
ENSMUSG00000073402.9	13.4011	14.8255	15.3019	15.7982	24.0068	28.1364	37.3567	32.5755	33.5482	37.5551	31.1214		14.0273	14.6936	13.7578	14.9426	17.2146	17.0461	18.8831	20.8772	26.6763	35.1952	31.1214		15.6143	17.5987	14.1248	16.6069	19.483	17.692	24.331	24.2025	21.1907	19.0672		14.9453	17.0804	11.5195	17.5034	19.8478	23.9608	21.4521	18.8387	22.1252	20.7812	Cluster 2	Gm8909
ENSMUSG00000091549.1	7.42849	5.78995	14.6546	32.2432	41.0249	42.7319	37.6865	35.1097	27.6809	21.3763	18.8612		6.67391	5.68697	13.0346	20.3585	20.9082	22.7718	29.3222	33.2733	33.9924	37.233	18.8612		8.12592	6.52471	8.81289	18.5658	23.4304	31.0178	22.9408	19.5246	17.8293	15.4353		7.97797	3.93337	12.1081	22.7772	26.8893	25.512	16.2463	16.8034	13.0633	9.3156	Cluster 2	Gm6548
ENSMUSG00000024079.4	8.92909	9.35294	20.5928	58.2587	84.3837	104.652	73.3421	61.1669	45.9396	33.4245	30.0118		8.67167	8.20519	18.1858	35.1933	37.6771	42.4623	45.711	57.3805	58.0532	62.0294	30.0118		6.96162	7.96303	13.6221	28.0253	45.106	62.104	38.6509	32.7085	27.6733	16.9622		8.87998	6.12723	16.9115	38.9474	49.5912	43.6275	25.463	22.1955	17.6372	11.3511	Cluster 2	Eif2ak2
ENSMUSG00000073555.1	0	0	0.396032	4.45368	15.5965	25.3471	15.2647	9.52966	5.23842	1.95665	1.0042		0.0204313	0.0218914	0.417468	0.906688	1.70861	1.74385	3.36393	4.8711	5.61556	8.81704	1.0042		0	0.0330326	0.0770856	0.692441	2.0798	4.29441	1.50854	1.10567	0.797106	0.210574		0	0	0.30182	1.60517	2.54607	1.5081	0.473541	0.384021	0.0306052	0	Cluster 2	Gm4951
ENSMUSG00000054072.9	0.0919885	0.102275	3.15533	26.7493	87.5506	163.924	106.665	53.9297	20.4892	7.651	5.84125		0.0758429	0.0708541	1.57043	5.12489	7.78003	9.88172	17.7671	26.8886	31.0662	44.4712	5.84125		0.040443	0.0559892	0.475099	1.95611	9.25921	20.9548	8.41856	3.40112	2.82724	0.841302		0.0342299	0.0599282	1.4212	7.03722	13.4557	11.2021	3.43351	1.0947	0.700312	0.302375	Cluster 2	Iigp1
ENSMUSG00000063388.4	0	0.0464948	0.706187	4.34327	7.60557	10.2511	4.7008	2.5786	0.989972	0.600662	0.491981		0	0.0471905	0.761867	0.940829	1.99766	1.69534	2.00711	2.75623	2.73761	2.70013	0.491981		0	0	0.249256	0.426477	2.3268	2.96042	0.981706	0.882764	0.190921	0.129693		0	0	0.553079	1.92973	2.52839	1.7211	0.170133	0.451539	0.0659746	0	Cluster 2	BC023105
ENSMUSG00000001750.13	12.5011	13.0422	13.9753	19.9444	33.0716	44.9433	43.4098	25.7152	22.6709	19.0334	15.4224		11.8636	11.4942	13.1318	13.6246	18.3012	19.4104	25.1657	21.5211	22.5933	24.2577	15.4224		14.4012	12.0404	12.4945	14.3602	19.6127	24.5308	22.8885	16.7682	16.1938	14.4893		12.6907	12.8456	13.4112	16.0372	21.3458	22.3795	19.2407	15.328	14.4154	15.2429	Cluster 2	Tcirg1
ENSMUSG00000046805.9	1.00711	1.2831	2.05525	6.41334	13.3388	36.5456	39.5785	56.0112	52.1067	27.097	17.0724		1.45122	1.23294	1.66465	2.14917	2.40306	4.08396	5.53442	11.7087	20.6586	40.3863	17.0724		0.931747	0.886812	1.42099	1.30772	2.37735	6.05301	5.24474	6.17159	7.6916	4.71711		1.0104	0.668756	1.43183	2.2413	3.43861	4.05957	4.30186	4.72881	4.10823	2.41642	Cluster 2	Mpeg1
ENSMUSG00000045932.10	15.3249	14.9509	16.3312	29.0878	67.1604	162.695	103.998	58.0615	27.4006	22.5403	22.1665		14.325	14.1273	15.4023	18.9017	18.6081	22.3843	22.0101	29.3777	31.4083	33.1163	22.1665		11.5391	13.3048	14.9184	15.0577	20.9415	30.3297	19.8228	18.0111	19.4074	16.5536		14.0646	11.2641	15.5763	18.7538	23.122	22.2275	15.0084	17.7766	18.1196	14.2266	Cluster 2	Ifit2
ENSMUSG00000074896.3	0.104788	0.26115	0.895607	11.3848	49.7302	113.812	147.903	77.1907	41.7667	7.60863	2.97506		0.319923	0.268623	0.616199	1.98228	5.35525	7.64573	22.5809	29.6002	46.0323	86.7692	2.97506		0.217002	0.300417	0.317291	1.19951	5.46695	13.7863	8.93061	4.59331	3.53516	1.00313		0.306107	0.160776	0.997932	4.07068	8.93259	7.84385	2.11345	0.582084	0.695853	0.378566	Cluster 2	Ifit3
ENSMUSG00000079339.6	0.213226	0.190461	0.499393	8.99573	34.1194	107.32	61.302	41.8944	6.91705	1.17804	0.530691		0.123286	0.164349	0.317834	0.81831	0.774394	1.48006	2.40947	3.40217	3.73456	6.23133	0.530691		0	0.0384049	0.196552	0.19168	1.31615	4.24165	1.42296	0.523721	0.308915	0.244821		0.0469589	0	0.13818	0.933114	1.56323	1.65024	0.734076	0.243533	0.142331	0.165927	Cluster 2	Ifit1bl1
ENSMUSG00000062488.9	0.123165	0.131076	1.07686	11.5933	41.7325	72.1015	73.2176	41.2698	20.4129	4.86604	2.11281		0.0540409	0.110568	0.65179	3.38392	5.09375	7.96385	17.8746	22.9906	31.2383	41.6147	2.11281		0	0	0.313923	1.7879	7.59008	12.5738	8.62009	4.54923	3.27965	0.556968		0	0.046759	0.55137	5.26626	9.38269	8.21252	2.05274	1.29275	0.283328	0.283113	Cluster 2	Ifit3b
ENSMUSG00000034459.8	0.530818	1.13199	10.2665	87.6357	240.039	412.937	216.159	102.665	77.2225	33.6675	15.8188		0.482432	1.0014	5.55979	18.4627	27.8878	38.7366	67.1494	79.6781	106.256	147.993	15.8188		0.522759	0.394749	2.01658	15.302	44.2552	67.6038	36.3668	19.4935	16.4641	4.34382		0.643563	0.457731	6.40078	35.0752	47.7476	35.9268	10.1128	5.11066	4.41938	1.7055	Cluster 2	Ifit1
ENSMUSG00000025036.6	9.46514	9.53408	10.3554	13.1831	21.2468	31.1921	34.2742	25.7367	17.9229	13.6372	11.9228		10.2244	9.76371	9.87635	9.98847	13.6969	15.3744	17.3982	19.309	19.6145	20.0253	11.9228		9.59449	8.7099	9.45024	9.99843	13.3194	16.583	19.7006	16.3991	14.547	11.2286		8.1538	9.177	9.09684	12.8194	13.7662	13.7911	16.3447	14.8146	10.9448	10.1721	Cluster 2	Sfxn2

## Sheet: Z_score
	unstimulated	beta.0.5	beta.1	beta.2	beta.3	beta.4	beta.6	beta.8	beta.12	beta.24	beta.36	lambda.0.5	lambda.1	lambda.2	lambda.3	lambda.4	lambda.6	lambda.8	lambda.12	lambda.24	lambda.36	low.0.5	low.1	low.2	low.3	low.4	low.6	low.8	low.12	low.24	pulse.0.5	pulse.1	pulse.2	pulse.3	pulse.4	pulse.6	pulse.8	pulse.12	pulse.24
ENSMUSG00000026102.7	-0.707854	-0.51642	-0.466698	0.657057	2.91427	3.56039	2.17633	0.570122	-0.312865	-0.456565	-1.24278	-1.057	-0.624651	-0.392424	0.0860432	-0.0136765	0.475973	0.248348	0.300182	0.0845391	-0.838158	-0.964732	-0.818857	-0.275513	0.363362	0.560985	0.103366	-0.245955	-0.37717	-0.647626	-0.885007	-0.604844	0.205242	0.89542	0.182728	-0.586481	-0.435547	-0.385972	-0.527571
ENSMUSG00000070034.11	-0.91802	-0.897394	-0.774842	-0.279783	1.30273	2.49706	3.20157	2.04627	0.510976	-0.159467	-0.184136	-0.903217	-0.923593	-0.719519	-0.159904	-0.0381601	0.452898	0.598764	0.981527	0.958607	0.990869	-0.944813	-0.906287	-0.835545	-0.611668	0.219114	0.535706	0.143261	-0.297452	-0.743637	-0.98241	-0.925019	-0.503655	0.0522869	0.0888152	0.0991538	-0.33005	-0.756722	-0.884319
ENSMUSG00000070031.9	-0.735341	-1.00102	-0.633186	-0.178759	2.12519	3.38855	3.42349	1.40618	-0.0844243	0.119725	-0.308083	-0.554191	-0.607905	-0.6071	-0.303997	-0.463842	0.139263	0.038899	0.336493	0.627974	0.477973	-0.751944	-0.649048	-0.690576	0.28677	-0.183008	-0.00725786	-0.333518	-0.644989	-0.47138	-0.991696	-0.521687	-0.346156	-0.222065	-0.0266432	-0.0918204	-0.290305	-0.45776	-0.212825
ENSMUSG00000038866.13	-0.886473	-1.11915	-1.101	1.14085	2.40842	2.48397	1.35265	0.461161	0.231372	-0.394014	-1.44189	-1.35235	-1.27763	-0.199827	0.241529	0.267961	0.558628	0.72109	0.729071	0.82021	0.869621	-0.933098	-1.29385	0.00233134	0.623194	1.1699	0.18787	0.0447248	-0.299168	-0.578643	-1.20621	-1.02985	0.248998	1.04975	-0.0403117	-0.622898	-0.498107	-0.0584836	-1.28036
ENSMUSG00000042772.13	-0.785208	-0.875441	-0.115974	0.985532	2.05883	3.29957	2.24799	1.20085	0.468349	-0.49752	-0.210571	-1.17132	-0.142802	0.196618	-0.253626	-0.457305	-0.0292624	0.544031	0.608575	0.770614	0.83627	-0.822301	-0.43298	-0.263784	-0.0527809	0.431752	-0.432144	-0.649264	-0.952155	-0.986746	-1.43471	-0.0143464	0.514873	0.220085	-0.0908364	-0.6054	-0.739267	-0.932877	-1.43533
ENSMUSG00000026641.11	-1.28419	-1.5752	-0.750526	0.0502434	2.43485	2.94847	1.33466	-0.483418	-0.910304	-0.420433	-0.111603	-1.23364	-1.01943	0.058303	1.25953	0.0283856	1.24667	0.111442	-0.0424321	0.148727	0.847034	-1.34179	-1.00371	0.528927	0.874894	0.451239	-0.309152	-0.114321	-0.0940662	-0.0433762	-0.811459	-1.37952	0.79695	0.903342	0.0798116	0.34935	-0.643062	-0.628003	-0.253198
ENSMUSG00000073490.8	-1.17243	-1.07734	-0.892717	0.599152	1.56348	2.49794	2.71043	1.93527	0.519626	0.0561395	-0.716022	-1.07277	-0.574771	-0.37116	-0.0434214	0.0242546	0.495735	0.945615	0.922703	1.17838	0.806616	-1.11693	-1.06149	-0.656403	-0.0303587	0.238699	0.13253	0.000385787	-0.435954	-0.87985	-1.26194	-0.515271	-0.0155437	0.175345	0.06886	-0.583794	-0.579511	-0.773339	-1.04014
ENSMUSG00000090222.1	-0.909146	-1.19102	-0.554778	0.420962	1.81562	2.80846	3.05491	1.68767	0.299957	0.0680428	-0.0196467	-0.918351	-0.729162	-0.699939	0.0773905	0.0123714	0.395826	0.481745	0.607159	1.06863	0.581777	-0.728625	-0.868337	-0.911449	-0.133997	0.149324	0.0012799	-0.821918	-0.410589	-0.695817	-0.986134	-0.669248	-0.524219	0.385851	0.455898	-0.134678	-0.608197	-0.767741	-1.08988
ENSMUSG00000026536.9	-1.13119	-1.18791	-1.10845	0.377607	1.3886	2.18078	2.40215	1.64707	0.78316	-0.00468151	-0.967757	-1.1523	-0.832398	-0.603485	-0.569599	0.497151	0.387448	1.122	0.968272	1.29679	1.26958	-0.777485	-0.946256	-0.718183	0.046566	0.621326	0.181455	0.363476	-0.228701	-0.634566	-1.67594	-0.631418	0.0696248	0.0476496	0.313802	-0.661532	-0.323243	-0.671953	-1.13746
ENSMUSG00000039997.14	-1.06927	-0.829764	-0.858053	0.244501	1.97445	2.77727	2.87875	1.85267	0.377222	0.106555	-0.642685	-1.07898	-0.804294	-0.380347	0.0648577	0.0421885	0.604296	0.615465	0.819407	0.730645	0.564855	-1.02685	-0.993547	-0.70429	-0.0632216	0.437669	-0.367617	0.0933826	-0.522599	-1.00695	-0.893932	-0.886556	-0.174523	0.166113	0.0793483	-0.4139	-0.311091	-0.399828	-1.00135
ENSMUSG00000042901.8	-1.10295	-1.17743	-0.862528	0.109654	1.55193	2.55753	2.57616	2.09927	0.629142	-0.327906	-0.935979	-1.18501	-0.950246	-0.46237	-0.17778	0.230267	0.625139	0.700212	0.867561	0.927115	0.639139	-1.11076	-1.01668	-0.601658	-0.0842904	0.513882	0.299863	0.0680951	-0.0962421	-0.937368	-1.08525	-0.84743	-0.0267465	0.32799	0.407457	0.0132005	-0.394816	-0.841873	-0.91829
ENSMUSG00000026672.9	-0.992611	-1.2514	-0.633227	0.0295141	1.66646	3.1081	3.00742	1.70861	0.3165	-0.264483	-0.458084	-1.11877	-1.21157	-0.602956	0.117322	0.0359894	0.116456	0.374568	0.594419	0.355255	0.615384	-0.860753	-0.900519	-0.309498	0.181835	0.531667	0.28242	-0.0336319	-0.409672	-0.637493	-0.679506	-0.693008	0.169712	0.561259	0.0879423	-0.301433	-0.635076	-0.878746	-0.988403
ENSMUSG00000023206.14	-0.766733	-1.33749	-0.547713	0.338334	2.9153	3.15638	2.2114	0.168182	-0.0520461	-0.634034	-0.749555	-0.875142	-1.18995	-0.862787	0.524885	0.00904065	0.301181	0.565541	0.466483	-0.179127	-0.322263	-1.08124	-1.01817	-0.342412	0.478554	0.542881	0.441248	0.353334	-0.103297	-0.558404	-1.1206	-0.814215	-0.27555	0.855207	0.285086	0.0878202	-0.253918	0.102951	-0.719162
ENSMUSG00000026797.13	-0.684412	-0.639291	-0.953201	-0.548073	1.19932	3.20888	3.58744	1.46257	-0.238672	-0.541462	-0.0835067	-0.870755	-1.04755	-0.796036	-0.084719	-0.173842	0.4155	0.427995	0.142328	0.242838	0.416669	-0.797995	-1.23636	-0.622068	-0.362378	0.154559	0.459476	0.137409	-0.0919177	-0.852587	-0.331043	-0.945198	-0.352877	0.164117	0.409195	0.602863	-0.0317654	-0.230943	-0.514514
ENSMUSG00000036249.14	-1.13999	-1.00449	-0.841648	0.392492	2.43843	3.0166	2.42506	0.637016	0.0317523	-0.114845	-0.419686	-0.978655	-1.3465	-0.555786	0.320131	0.183936	0.630729	0.59532	0.67413	0.528748	0.102914	-1.2057	-1.35914	-0.314466	0.459658	0.468881	0.384575	0.214898	-0.421337	-0.453293	-1.34436	-1.12312	-0.327523	0.603007	0.287805	-0.249457	-0.476579	-0.274305	-0.445187
ENSMUSG00000033955.10	-1.16202	-0.570725	-0.204873	0.224982	1.92071	3.83573	1.98263	-0.38634	-0.0720911	-0.62755	0.599582	-1.04834	-0.308445	-0.0673139	0.259367	0.724081	-0.246902	-0.094201	-0.350608	0.0346783	0.179949	-1.50022	-0.938171	-0.550968	0.407217	0.9639	-0.129596	-0.648107	0.120935	0.403798	-0.633117	-0.0275648	-0.542558	0.897393	0.68897	-0.1621	-1.71569	-0.84652	-0.409885
ENSMUSG00000032698.13	-0.587682	-0.251172	-0.107956	0.473774	1.24442	3.71239	3.09521	2.09689	0.205775	-0.399861	-0.564024	-0.878169	-0.128893	-0.0539431	-0.740888	-0.323738	-0.719433	0.37194	0.302788	0.284303	0.0792886	-0.999756	-0.149525	0.0158042	-0.455054	-0.00918212	0.0112658	-0.384256	-0.829255	-0.432273	-1.23801	-0.722735	-0.229516	-0.0597529	-0.00956425	-0.79438	-0.406395	-0.237806	-0.18062
ENSMUSG00000070730.9	-0.571927	-0.697994	-0.576199	-0.281488	1.5568	2.76287	3.77424	1.36566	-0.202383	-0.373887	-1.52842	-0.557488	-1.0731	-0.988439	0.316307	0.0463549	0.3994	0.192659	-0.116346	-0.271541	-1.61207	-0.0621556	-0.883741	-0.368175	-0.327855	-0.613913	0.574884	0.259428	0.230293	-0.536647	0.0704574	-0.133374	-0.150348	-0.0915591	-0.393803	0.449219	0.328013	0.0220413	0.064226
ENSMUSG00000027293.11	-0.650496	-0.460477	-0.296024	-0.0945791	1.34127	3.13469	3.30272	1.77795	0.18976	-0.335473	-1.89434	-0.42171	-0.582464	-0.560276	-0.618751	-0.28802	0.29003	0.612812	0.756966	0.894008	-0.00787135	-0.677198	-0.85781	-0.783756	-0.563347	-0.0192603	0.504926	0.301098	-0.257455	-0.810762	-0.194487	-0.466852	-0.304783	0.0203562	-0.345947	0.0081856	-0.253445	-0.779364	-0.609827
ENSMUSG00000002728.12	-0.497999	-1.02919	-0.759568	0.331683	1.32697	2.72273	3.332	1.5663	0.340978	-0.516715	-1.965	-0.487806	-0.80013	-0.686421	0.19553	0.204479	0.716203	0.394941	0.148517	0.708617	-0.568588	-0.228173	-0.799987	-0.234927	0.327617	0.00960216	0.83971	-0.214724	-0.597969	-1.3073	-0.841149	-0.386759	0.283511	0.118298	0.224022	0.113421	-0.539415	-0.53962	-0.903704
ENSMUSG00000038467.13	-0.981119	-1.36589	-0.996789	-0.34175	0.972874	1.46845	3.19277	2.07665	1.30223	-0.28096	-1.56988	-1.05943	-1.23355	-0.932411	0.0916761	-0.588634	0.540532	0.556909	0.49995	1.11017	0.469913	-0.325209	-1.19769	0.196881	-0.0320154	-0.755995	0.778105	0.582354	0.550672	-0.608599	-0.520803	-1.06912	0.123329	0.00928289	-0.459461	0.57867	-0.201269	-0.496144	-0.0847068
ENSMUSG00000027639.14	-0.711718	-0.723223	-0.613001	0.223487	1.58828	2.97697	3.13045	2.19539	0.498793	-0.493526	-1.50688	-0.699453	-0.674061	-0.549127	-0.198289	-0.349692	0.484401	0.271119	0.478986	0.503498	0.144059	-0.592586	-0.829676	-0.503521	-0.18658	0.0275817	0.424847	0.0400635	-0.17651	-1.14851	-0.410329	-0.613896	-0.189364	0.0522711	-0.224455	0.237884	-0.0588635	-0.501013	-1.3238
ENSMUSG00000056501.3	0.395367	0.791865	0.778389	1.12817	1.38446	0.526635	2.63553	-0.737867	-0.623082	-1.16876	0.069706	1.26045	1.22581	0.473788	0.0637158	0.149914	-0.604214	-0.245379	0.0170268	-1.00713	0.996841	1.70194	0.985405	-0.239421	0.46794	-0.387787	-0.37188	-1.06735	-0.807436	-1.43745	0.108153	0.868576	-0.620176	-1.0933	-0.707573	-1.54089	-1.78903	-1.07065	-0.510303
ENSMUSG00000027555.8	-1.43332	-1.74898	-0.594298	0.0224334	0.568907	1.57552	2.08641	1.35859	1.2322	1.3216	1.5067	-1.22651	-1.06714	-0.550613	-0.55654	-0.419164	0.234191	0.740319	0.885905	1.23409	2.05367	-1.19208	-0.97651	-0.697295	-0.277297	0.138294	0.0736418	0.531507	-0.112899	0.0619014	-1.38199	-1.16984	-0.604728	-0.253	-0.151683	-0.487719	-0.192861	-0.155488	-0.375926
ENSMUSG00000039304.9	-0.619282	-0.618312	-0.51324	0.564894	2.99128	3.79707	2.61835	0.697836	-0.00749458	-0.411685	-0.394454	-0.617255	-0.582195	-0.441015	-0.303958	-0.218207	0.167518	0.182902	0.401325	0.232087	0.404743	-0.55849	-0.550921	-0.558663	0.00529305	0.168336	-0.0991347	-0.457759	-0.51162	-0.537847	-0.657706	-0.517489	-0.447251	0.0119061	-0.246343	-0.604428	-0.453381	-0.657706	-0.657706
ENSMUSG00000027995.10	-0.622748	-0.636672	-0.63548	0.115199	2.6606	3.02375	2.79069	0.616326	-0.309659	-1.1225	-1.37177	-0.489279	-0.56657	-0.442253	0.625891	-0.101542	0.30037	-0.289266	-0.0750864	-0.532009	-0.71073	-0.307488	-0.723598	-0.485063	0.553983	0.352186	0.237638	-0.132305	-0.487813	-1.15598	-0.125559	-0.640154	0.714095	1.21681	0.500578	0.108391	-0.202586	-0.718719	-0.931678
ENSMUSG00000050144.11	-1.14358	-0.881792	0.606832	1.15693	2.06258	4.35566	-0.349952	-0.286728	0.437603	0.634868	0.624639	-0.517825	-0.075015	0.583757	-0.573437	-0.185437	-1.06436	-0.166523	-0.131517	0.156116	0.726862	-1.65372	0.064458	0.359602	-0.239077	0.209302	-0.24381	-0.138253	-0.792903	-0.170397	-1.37793	-0.383282	0.0469335	0.146376	-0.688384	-0.420463	-0.797907	-0.0345813	0.144352
ENSMUSG00000045328.9	-0.582664	-0.160449	-0.956119	0.500658	2.48801	2.96747	0.302471	0.16671	-1.2093	0.609443	0.788712	-1.36906	-0.859311	-0.113526	0.875786	0.994783	-0.433569	0.462275	0.450949	0.387084	-0.521988	-0.744461	-0.923539	-0.426064	0.649708	1.39261	-0.983533	-0.978143	-0.0699061	-0.0375745	-1.95271	-0.778655	0.0505206	1.06372	0.777241	-0.906342	-0.16594	0.0203278	-0.775638
ENSMUSG00000105504.2	-0.640873	-0.690656	-0.583123	0.19387	2.36069	3.37658	3.20336	1.67422	0.0872868	-0.209913	-0.0660989	-0.593675	-0.603569	-0.464837	-0.348888	-0.312842	-0.119163	-0.0684566	0.183801	0.48705	0.957614	-0.690656	-0.6576	-0.535077	-0.267726	-0.0165831	-0.0802919	-0.498879	-0.497166	-0.576141	-0.690656	-0.577515	-0.380367	-0.0775511	-0.116138	-0.378268	-0.623555	-0.602795	-0.555413
ENSMUSG00000040264.10	-0.577936	-0.676659	-0.584764	0.309759	2.60346	3.37449	2.78411	1.93928	0.821003	-0.478059	-0.61483	-0.564407	-0.594946	-0.544308	-0.177869	-0.061896	-0.159204	-0.0235487	0.394309	0.292345	0.40353	-0.73322	-0.694064	-0.482645	-0.467207	0.196941	-0.249354	-0.329581	-0.232849	-0.50375	-0.38144	-0.73322	-0.574248	-0.377674	-0.338175	-0.59718	-0.150361	-0.575567	-0.64026
ENSMUSG00000049969.3	-0.538079	-0.610434	0.683466	1.86689	2.76216	3.07307	1.71744	0.131566	-0.0216046	-0.426812	-0.839092	-0.579873	-0.0983012	0.330968	0.0138974	-0.281337	0.00443171	-0.00859708	0.554014	0.612024	0.271705	-0.0716305	-0.259361	0.0802794	-0.174699	0.198093	-0.886046	-0.501781	-0.65747	-1.12076	-0.190382	0.18536	0.667432	0.0780555	-0.644107	-1.55086	-0.907909	-1.30197	-1.55975
ENSMUSG00000028228.5	-0.705126	-0.635102	-0.227793	0.347674	0.704792	2.57888	1.5907	1.98993	0.54361	0.928017	1.1456	-0.668474	-0.632724	-0.0081488	-0.462947	0.317096	-0.443255	0.645353	0.994538	1.13556	1.78363	-1.68882	-0.681598	-0.980843	-0.470381	0.968674	-0.595696	-0.331565	-0.815799	-0.424119	-1.75926	-0.898208	-1.03562	-0.420779	0.492844	-0.834614	-0.386667	-0.397338	-0.662024
ENSMUSG00000025791.16	-0.929462	-0.58358	-0.610971	-0.806472	-0.117296	1.57854	2.98003	2.11564	0.969672	-0.233203	-3.09111	-0.590849	-0.471479	-0.684427	-0.262256	-0.688774	0.395656	-0.211224	0.416471	0.249919	-1.12768	-0.253068	-0.70171	-0.197726	-0.317556	-0.489213	0.827303	1.18894	0.660339	-0.0905074	0.265204	-0.825767	0.234612	-0.441655	-0.0852502	0.976499	0.239474	-0.040958	0.753894
ENSMUSG00000086782.2	-0.834787	-0.706925	0.0883237	1.11713	3.32195	2.57699	0.406944	-0.469874	-0.0217723	-0.0069102	-0.081468	-0.615982	-0.183676	-0.294249	-0.742357	0.227869	-0.239201	1.00897	0.704674	1.21948	1.54477	-1.23706	-0.738885	0.0211881	0.104349	0.957483	-0.444627	-1.13038	-0.119034	-0.887075	-1.73124	-0.0318643	0.0732399	-0.591631	-0.114058	-1.15014	0.242892	-0.874403	-0.368649
ENSMUSG00000034610.12	-0.731836	-0.627465	-0.455501	0.281639	1.34785	3.06629	1.63385	0.634661	0.124545	0.176987	1.92102	-0.933143	-0.490513	0.00697384	-0.396409	-0.00273292	-0.342932	0.541625	0.709425	1.10428	1.98401	-1.3033	-0.645506	-0.312448	-0.0859913	0.784207	-0.669115	-0.60722	-0.551231	-0.862308	-1.96009	-0.435403	-0.012578	-0.0481342	0.324792	-0.820211	-0.57132	-0.909616	-0.867151
ENSMUSG00000090125.3	-0.315291	-0.361037	-0.321713	1.03958	2.85439	4.00361	2.63424	0.233973	-0.213723	-0.349039	-0.668081	-0.25854	-0.297955	-0.337027	-0.422352	-0.197221	-0.0262838	-0.164037	0.0982946	-0.0812005	-0.0737112	-0.41542	-0.539405	-0.544797	0.00687494	0.541014	-0.323451	-0.783611	-0.646133	-0.519596	-0.380101	-0.149281	-0.389628	0.0788668	-0.522853	-0.519815	-0.52178	-0.635059	-0.512701
ENSMUSG00000042608.13	-0.831575	-0.813383	-0.802802	0.309756	2.01716	3.26135	1.78023	-0.412936	0.00408281	-0.125072	-1.74485	-0.960358	-0.85339	-0.346496	0.0210357	0.230322	1.03326	0.367997	0.542887	0.557892	0.125376	-1.44487	-0.866488	-0.97401	0.255732	0.335327	1.30487	0.841865	0.0100996	0.166298	-1.04174	-0.796414	-1.15088	0.437207	0.361228	0.592213	-0.427723	-0.92037	-0.0428248
ENSMUSG00000028793.13	-0.205901	-0.292182	-0.278242	0.612196	3.06041	3.68464	2.70213	-0.0287968	-0.411499	-0.356835	-0.726629	-0.153306	-0.242102	-0.638337	0.0849663	-0.401735	-0.0104435	-0.0967258	-0.0919422	0.0266899	0.288486	0.393582	-0.324643	-0.542116	-0.0364391	-0.302632	-0.10014	-0.874783	-0.625049	-1.05003	0.168177	-0.213057	0.15876	0.286963	-0.629713	-0.452161	-0.816556	-0.804913	-0.760106
ENSMUSG00000037622.12	-0.842008	-0.751817	-0.679736	-0.465601	1.39999	2.60424	3.45897	1.98482	0.567482	-0.17521	0.461027	-0.909134	-1.08841	-0.602682	-0.0804651	-0.698861	0.153172	0.520324	0.294618	0.588118	0.969178	-1.22459	-1.15749	-0.676789	-0.430104	-0.485042	0.34282	0.0901792	-0.115582	-0.134592	-0.461464	-0.974961	-0.488438	-0.088287	0.175996	0.373617	-0.2031	-0.73047	-0.519716
ENSMUSG00000037242.8	-0.45453	-0.627531	-0.36271	-0.0157132	1.37447	3.29553	3.39931	2.13293	0.518705	-0.650962	-0.698581	-0.322628	-0.706508	-0.575599	-0.148931	-0.403308	-0.149926	0.0883129	0.299374	0.466815	0.627986	-0.10287	-0.551277	-0.590545	-0.245018	0.0348042	-0.0595107	-0.18977	-0.559379	-0.99055	0.228001	-0.601455	-0.285084	0.131992	-0.157757	-0.35443	-0.743885	-1.07885	-0.970916
ENSMUSG00000036995.7	-0.562233	-0.784792	-0.717286	-0.0659498	1.86402	3.59123	2.68413	0.185929	0.0179641	-0.0620704	1.11275	-0.735515	-0.619728	-0.843931	-0.113496	-0.844934	-0.374576	0.0184745	0.20969	0.522726	2.02151	-1.0808	-0.537011	-0.799811	-0.225442	-0.0357145	-0.00696647	-0.440731	-0.172043	-0.426977	-1.03534	-0.333233	-0.153148	0.211066	0.0225878	0.147077	-0.354904	-0.56476	-0.717758
ENSMUSG00000028920.9	-0.934336	-0.921658	-0.804042	0.26446	1.88936	3.44073	1.81439	0.00270229	0.605168	0.0698369	1.44577	-0.947397	-1.24634	-0.52869	-0.521959	-0.130029	0.10104	0.393401	0.33078	0.560952	1.30783	-1.35591	-0.78735	-0.856101	0.226256	0.340083	-0.226691	0.0331301	-0.354359	-0.189837	-1.62314	-1.51334	-0.0870929	0.200504	0.248308	0.293695	-0.606471	-0.0601973	0.126529
ENSMUSG00000025746.9	-0.556456	-0.185373	0.175977	1.38481	3.05682	3.72584	2.32924	1.12068	-0.150017	-0.336071	-0.925466	-0.319894	-0.3094	-0.454238	-0.560568	-0.277836	-0.106812	-0.228171	0.0112231	0.130666	-0.144984	-0.54341	-0.635267	-0.333227	-0.620085	-0.0230463	-0.38649	-0.143317	-0.297227	-0.342728	-0.739546	0.0332256	-0.259274	-0.568448	-0.545509	-0.390075	-0.58371	-0.73454	-0.267308
ENSMUSG00000035505.12	-0.779638	-1.12313	-0.745907	-0.353995	1.41138	1.7359	3.04284	1.71759	0.932239	-0.305354	-2.87194	-0.967294	-0.727377	-0.97208	0.215502	-0.500019	0.708786	0.0890116	0.317542	0.70388	-0.675811	-0.281548	-0.958287	-0.124045	0.340995	-0.204567	1.16022	0.667969	0.28664	-0.434173	-0.446381	-0.934845	-0.0711813	0.281664	-0.166544	0.416605	0.0722817	-0.0666183	-0.390318
ENSMUSG00000082361.4	-1.25376	-1.3871	-1.00135	0.413389	1.48926	2.30641	2.51868	1.95584	0.50121	-0.216426	-0.749463	-1.32604	-0.928002	-0.181807	0.0698199	0.543759	0.488211	0.516136	0.552131	0.533458	0.452512	-1.28913	-0.956682	-0.327539	0.41118	0.78803	0.455494	0.083586	-0.39914	-0.822289	-1.17296	-0.930555	-0.0622727	0.560328	0.828843	0.111501	-0.375846	-0.809296	-1.39013
ENSMUSG00000029426.8	-1.40317	-1.50803	-0.815729	0.265486	1.15176	2.47207	2.1469	2.01765	1.26461	0.367726	-0.0528357	-1.40763	-1.02351	-0.288214	-0.151541	0.379309	0.32566	0.664604	0.611931	0.904426	0.938167	-1.40384	-1.04666	-0.781348	0.0177184	0.444054	0.0259529	0.428805	-0.0897152	-0.177069	-1.53154	-1.20267	-0.262402	0.215767	0.351149	-0.303779	-0.114158	-0.643486	-0.786423
ENSMUSG00000079363.5	-1.06465	-1.00732	-0.954597	0.157262	1.79217	2.69729	2.58869	1.80452	0.721848	0.268641	0.389853	-1.0056	-1.00906	-0.706293	-0.243673	-0.190029	0.338092	0.379714	0.53106	1.04298	1.51612	-1.15394	-1.05969	-0.677244	-0.231032	0.369496	0.20268	-0.262832	-0.35968	-0.502013	-1.09164	-1.02192	-0.482394	0.123797	0.101196	-0.317481	-0.414697	-0.57382	-0.695792
ENSMUSG00000051391.9	-0.856174	-1.12138	-0.845764	-0.293161	1.34543	1.86382	1.93775	0.665991	0.150561	-0.559282	-3.29668	-0.719376	-1.22244	-0.439903	0.551952	-0.0183939	0.252217	0.348534	0.0850744	0.0247196	-1.62771	-0.677963	-0.866206	-0.145666	0.707393	0.128767	0.891919	1.05995	0.711607	0.545982	0.0174806	-1.36751	-0.207862	1.0263	0.135609	0.682256	0.458574	-0.299588	0.973172
ENSMUSG00000018143.8	-0.12774	-0.0825185	-0.134575	1.07989	2.43507	2.63145	1.91034	0.295681	-0.420899	-1.13101	-3.21932	-0.0755924	-0.214934	-0.181071	-0.100964	-0.354357	0.54824	0.0722758	-0.14201	-0.221252	-1.85134	0.238207	-0.452404	0.215848	0.239919	-0.127963	0.495697	0.159661	0.0996159	-1.20337	0.584428	-0.00218544	0.659845	0.220612	-0.494912	0.313435	-0.230769	-0.689742	-0.741303
ENSMUSG00000047843.14	-0.563028	-0.363083	0.196444	0.796409	1.19248	1.36762	1.6729	-0.878999	-0.337815	-0.710053	-0.407043	-0.0611335	-0.00606156	1.08752	1.48371	0.475461	-0.331517	-0.29904	-0.0191142	-0.349687	0.0584455	0.000969072	0.131421	0.20144	1.18347	0.444998	0.382512	-0.52059	0.348918	0.474248	-1.39952	-0.130091	-0.788249	-0.670552	-0.438793	-1.16324	-3.87015	-0.00797213	1.81677
ENSMUSG00000029640.15	-0.409983	-0.365809	-0.757017	0.00376323	2.14549	3.56147	2.62389	0.403579	-0.404177	-0.879965	-2.64135	-0.275986	-0.407797	-0.185451	0.511103	0.500433	-0.0481441	0.134847	0.169772	-0.315155	-0.961398	-0.105535	-0.439872	-0.289798	0.351705	0.324271	-0.0358688	0.0613675	-0.180164	-0.184143	-1.0413	-0.81461	0.135859	0.634268	0.0943554	-0.0652252	-0.310549	-0.307623	-0.229249
ENSMUSG00000107215.1	-1.29507	-1.17542	-0.221223	1.14713	2.04778	2.58138	1.47132	0.989268	0.493616	0.0753566	-0.405313	-1.4213	-0.349026	-0.300264	-0.329995	0.165735	0.84079	0.333749	0.881261	1.05579	1.00088	-1.37354	-0.794282	-0.247745	0.237985	1.21794	0.334202	-0.949255	-0.785477	-1.14333	-1.43963	-0.162947	0.522646	0.312448	0.292598	-0.810781	-0.84257	-0.666391	-1.28833
ENSMUSG00000029771.10	-0.5122	-0.424441	-0.797771	-0.0734157	2.4058	3.38708	3.17866	0.911447	-0.0486956	-0.908325	-1.25178	-0.588541	-0.94237	-0.833401	0.139316	0.155116	0.474237	0.111139	-0.196229	-0.176429	-0.713124	-0.395047	-0.786487	-0.596281	0.173481	0.345572	0.21151	-0.149215	-0.261216	-0.922608	0.150484	-0.436869	-0.205089	0.63836	0.0911008	0.05212	-0.140162	-0.458985	-0.606731
ENSMUSG00000057137.7	-1.2055	-0.955313	-0.766927	1.76271	3.08369	2.89835	0.684663	-0.651586	-0.0730069	-0.195655	-0.498541	-0.939749	-0.866155	0.166203	0.859905	0.169859	0.100259	-0.0292125	0.113145	-0.00359224	-0.144249	-1.27382	-1.0239	0.209488	0.761917	0.294147	-0.114201	-0.144777	0.0150315	-0.378573	-1.66028	-1.21416	0.834953	1.22841	0.101722	-0.202152	-0.421008	-0.327766	-0.194329
ENSMUSG00000029923.4	-0.970983	-1.08725	-1.10365	0.17206	1.9792	2.8242	2.27414	0.404069	0.320898	0.414581	0.688959	-1.70141	-0.936075	-0.77205	-0.421949	0.168607	0.525835	0.158419	0.624364	0.889369	1.25151	-1.3699	-0.886476	-0.511109	-0.448107	0.436846	-0.11478	1.02163	-0.0465167	-0.356018	-0.142357	-1.81815	-0.166497	-0.0419599	0.274733	0.147361	-0.591104	-0.799863	-0.290586
ENSMUSG00000029817.9	-0.307332	-0.596933	-0.450186	-0.207765	1.67073	3.9864	1.98507	-1.12309	-0.889812	-0.125229	-0.038192	-0.279833	-0.732897	-0.302225	-0.109395	1.02747	0.901217	0.0338796	0.453748	0.497818	0.0432529	-0.503759	-0.420606	-0.760772	-0.34828	1.2683	0.807353	-1.21099	-0.182	-0.334556	-1.12598	-0.48178	-0.63203	-0.0020122	0.761002	0.0423333	-0.746622	-0.39618	-1.17011
ENSMUSG00000038301.13	-0.804668	-0.923889	-0.415689	0.560204	1.97208	3.90017	2.17664	0.429585	-0.596126	0.022565	-0.600177	-0.451993	-0.45232	-0.346886	0.292905	0.660669	0.0163263	0.417471	0.532448	0.156894	-0.831379	-0.66311	-0.685307	-0.942658	-0.243543	0.79408	-0.0877959	-0.703721	-0.0410468	-0.172739	-1.87644	-1.13528	-0.523985	0.413562	0.797049	-0.0186926	-0.1825	-0.179841	-0.262856
ENSMUSG00000029780.12	-0.321935	-0.380479	-0.0279469	0.112786	1.91368	3.84111	3.01255	0.363308	-0.746354	-0.266335	-2.07593	-0.380663	-0.340748	-0.101212	0.350977	0.15126	0.323423	-0.0533105	0.349838	0.277803	-0.873984	-0.167107	-0.359753	0.0494859	-0.376996	0.15128	0.100973	-0.329059	-0.721178	-0.758419	-0.163537	-0.702573	0.120239	0.282576	0.0183712	-0.850648	-0.656404	-0.172823	-0.592262
ENSMUSG00000037826.3	-0.882868	-0.979077	-0.893571	1.0917	3.02614	3.67359	1.18506	0.245735	-0.0571772	0.0554938	-0.361933	-0.895537	-0.508595	-0.0664105	-0.251764	0.35081	0.0908166	0.473106	0.591945	0.477594	0.04419	-0.884509	-0.883528	-0.472779	0.505098	0.880219	-0.811271	-0.312479	-0.323082	-0.532198	-1.40947	-1.07619	-0.152258	0.329603	0.195121	-0.691548	-0.221145	-0.289554	-0.259285
ENSMUSG00000051397.5	-0.351362	-0.545047	-0.521704	-0.13485	0.948513	1.63141	2.008	1.23849	0.160611	-0.515253	-4.29311	-0.356262	-0.567518	-0.478965	0.304542	0.0973321	0.597663	0.479136	0.598537	0.106104	-2.05276	-0.182101	-0.682356	0.110704	0.195477	0.0468564	0.965875	0.51007	0.391001	-0.619097	0.465322	-0.606506	0.169703	0.295706	0.0199816	0.603567	0.291649	-0.120392	-0.208973
ENSMUSG00000004446.10	-0.831897	-0.575666	-0.65587	0.501116	2.28193	2.79962	1.85276	0.194479	-0.392135	-0.860151	-2.67642	-0.915606	-0.622047	0.102192	0.576392	0.0825682	0.461087	-0.645667	-0.146173	-0.331098	-1.33252	-0.714503	-0.868909	-0.144894	0.826539	0.575382	0.453406	0.614537	0.191624	-0.663147	-0.195851	-0.893923	0.777766	1.32708	0.248945	0.082171	0.397042	0.0259224	-0.906074
ENSMUSG00000040613.12	-0.640162	-0.519154	-0.661323	0.106733	3.12108	3.15594	2.37578	0.797064	0.127316	0.575046	-0.851255	-0.858541	-0.797963	-0.6335	-0.337473	0.0854041	0.310026	0.581588	0.453807	0.493333	0.582467	-0.771116	-0.671703	-0.857642	0.347037	0.386363	-0.1142	-0.636806	-0.378319	-0.287942	-1.60408	-0.295905	-0.532733	0.00950812	-0.042406	-0.581096	-0.463263	-0.615894	-0.356027
ENSMUSG00000038213.7	-0.848639	-0.945877	-0.98844	-0.0804541	1.76109	2.49184	3.16557	2.28579	0.668948	-0.584242	-0.936872	-0.57614	-1.03121	-0.446325	-0.0509452	-0.158233	0.550475	0.516409	0.184799	0.0695984	-0.515088	-0.901775	-0.883501	-0.868828	-0.521454	-0.33071	0.664781	0.478033	0.297997	-0.679386	-0.393135	-1.10331	-0.437458	0.0486849	0.0890408	0.570069	0.498676	-0.422415	-0.637356
ENSMUSG00000030275.4	-1.01871	-1.02923	-0.742379	0.971739	2.06463	3.45402	1.598	0.574765	0.300686	0.0946031	-0.116899	-0.979509	-0.535417	0.504347	-0.225272	0.244827	0.0130254	0.493946	0.871865	0.855377	0.713628	-1.43947	-0.836844	-0.637776	0.260922	0.906515	-0.533978	-0.515216	-0.314992	-0.365172	-2.0433	-0.904119	0.0926086	0.184489	0.231279	-0.851969	-0.451982	-0.226487	-0.66257
ENSMUSG00000048776.6	0.239694	-0.422296	-0.0267758	1.0306	2.53348	3.31045	1.64345	-0.0991449	-1.13109	-1.68118	-1.22244	-0.031982	-0.0993958	-0.646315	0.331598	0.497984	-0.209077	-0.489031	-0.0507095	-0.324917	-0.482797	0.670799	-0.496916	0.215393	0.361202	0.27234	-0.287843	-0.362082	-1.15213	-0.923422	0.807007	0.129331	1.06708	0.649146	-0.356742	-0.61611	-0.00133687	-1.21074	-1.43509
ENSMUSG00000041571.9	-0.89769	-0.372785	-0.548357	-0.108467	-0.099097	1.06253	3.17797	1.85162	2.21904	0.750526	-3.03887	-0.37591	-0.566916	-0.525896	-0.21775	-0.366026	-0.310139	0.0942998	0.569271	1.43232	-0.26706	-0.316075	-0.606838	-0.318043	-0.175153	-0.667841	0.524616	0.593583	0.433554	-0.536754	-0.283621	0.172716	-0.238989	-0.499083	-0.906526	0.0948171	-0.345366	-0.574493	0.18688
ENSMUSG00000041187.14	-1.38318	-0.939339	-1.80727	-0.546399	1.90106	2.48089	1.6307	0.347259	0.419023	-0.00116966	0.854979	-0.965845	-1.81818	-0.921839	0.506093	0.394754	0.861768	0.270875	0.557914	0.474965	0.891582	-1.39401	-1.20258	-1.29772	0.310243	0.586975	0.490675	0.074536	-0.256778	-0.0748503	-1.09551	-1.27438	-0.442187	0.902847	0.625031	0.57127	0.269364	-0.200395	0.198836
ENSMUSG00000062300.11	-0.829078	-0.574542	-0.523601	-0.728276	0.0791438	1.97854	2.49742	1.47407	0.867874	1.15718	1.77377	-0.855588	-0.610034	-0.988701	-0.717883	-0.586916	-0.0939373	0.264478	0.555668	1.67984	1.82985	-1.16683	-0.862579	-1.17399	-0.800259	-0.38847	-0.180308	-0.233229	-0.103332	0.472738	-1.03538	-0.888023	-1.05988	-0.427573	-0.194669	0.474597	-0.494912	-0.407223	0.820056
ENSMUSG00000044786.5	-1.04652	0.289998	0.982059	2.48142	2.40824	2.89613	1.40261	0.00268523	-0.364322	-0.63554	-0.554786	0.364193	0.302876	-0.110479	0.0984912	-0.267449	0.0965771	-0.346021	0.149745	-0.175091	0.255994	-1.16509	-0.523696	0.47529	-0.605982	-0.173837	-0.363668	-1.09587	-0.500833	-1.16695	0.487894	0.737246	0.603106	-0.186718	-0.198767	-0.698558	-1.56143	-1.42852	-0.864421
ENSMUSG00000040428.15	-0.726105	-0.603505	-0.351365	0.196152	0.722499	2.77754	3.41953	2.35625	0.757739	-0.244742	-0.00510956	-0.760467	-0.70731	-0.686374	-0.622325	-0.309825	0.20282	0.64155	0.204048	0.872119	1.30302	-0.993529	-0.7332	-0.769034	-0.58156	0.284424	-0.139621	-0.381661	-0.147847	-0.748228	-0.745681	-0.762484	-0.319939	-0.330602	0.0526627	-0.311583	-0.478665	-0.644471	-0.685125
ENSMUSG00000025324.7	-0.996778	-1.06345	-1.00709	-0.419145	1.16821	2.31735	2.82637	2.01335	0.818041	-0.0148037	-0.137026	-1.05424	-1.0531	-0.504334	-0.162282	0.0602192	0.428182	0.526934	0.712897	0.847906	1.21485	-1.35633	-1.03601	-1.20398	-0.324929	0.461163	0.486229	0.511626	-0.0519571	-0.524945	-1.08456	-0.998372	-0.810212	0.145168	0.338984	0.172607	0.187309	-0.582082	-0.851769
ENSMUSG00000097415.1	-1.13251	-1.12983	-1.26906	-0.29643	1.46177	1.85124	2.43226	0.232404	0.80865	0.478894	1.15559	-1.07245	-1.24324	-1.38477	0.25367	-0.0470305	0.582792	0.381385	0.45459	0.68954	1.06534	-1.39554	-1.56832	-0.925472	-0.0496237	0.542793	0.611721	0.254406	0.644745	-0.508553	-1.52374	-1.34987	-0.993553	0.63031	-0.272275	0.401945	0.410439	0.22577	0.592015
ENSMUSG00000045795.9	-0.509169	-0.658662	-0.367481	0.601583	2.72904	3.84827	2.06239	-0.0562478	-0.267977	0.0144089	-0.635869	-0.87529	-0.745189	-0.113942	0.466853	0.0544887	0.381244	-0.150292	-0.117928	0.493829	0.911334	-1.40212	-0.510743	-0.320557	-0.45213	0.393439	0.166395	-0.10803	-0.849568	-1.12707	-0.875148	-0.0764664	0.0167918	0.368424	-0.428792	0.0207365	-0.563087	-0.583145	-0.734322
ENSMUSG00000070427.3	-0.732201	-0.189002	-0.211425	0.298536	0.463413	2.36277	3.03741	2.67085	1.87076	0.506338	0.284093	-0.796569	-0.0422087	-0.519077	-0.710263	-0.750707	-0.653247	0.00496686	0.387164	0.701151	0.472839	-1.47428	-0.00685905	-0.370154	-0.50654	0.146897	-0.160763	-0.530946	0.106972	-0.855332	-1.39317	-0.513148	-0.356368	-0.312582	0.274942	-0.150472	-0.703144	-0.901894	-0.748751
ENSMUSG00000019082.15	-0.797035	-1.31077	-1.12336	0.254107	2.17897	3.02863	2.76479	0.564158	-0.0361656	-0.67421	-1.43008	-1.13081	-1.04418	-0.465265	0.028207	0.0685552	0.803084	0.28038	0.509568	0.0310231	-0.271917	-0.99301	-0.92958	-0.354972	0.536907	0.501163	0.762523	0.0425948	-0.0779982	-0.697894	-0.76219	-1.01808	-0.0887006	0.518065	0.304364	0.564279	0.126896	-0.0524877	-0.609556
ENSMUSG00000031538.5	-0.835983	-1.09088	0.539962	0.981669	0.122641	2.73221	1.65632	1.84999	0.598042	-0.268022	-2.71479	0.0995044	-0.623974	0.717855	0.0540968	1.09697	-0.149161	0.0429852	0.184434	0.444	-1.41496	-1.63985	-0.651748	-1.15778	-0.509299	0.91491	0.13282	0.52172	-0.374529	-0.0184977	-0.788731	-0.250645	-0.939511	-0.304514	0.83369	0.652395	0.171159	-0.468401	-0.146111
ENSMUSG00000031539.5	-1.52099	-1.69019	-0.520003	0.48947	1.73337	1.99066	1.61612	0.80323	0.43367	-0.130229	0.655155	-1.89958	-0.806568	-0.062021	0.0840671	0.373953	0.476424	0.319423	0.647809	0.57035	1.1534	-2.25021	-1.28634	0.108004	0.326808	0.782736	0.591072	0.20125	-0.173892	-0.253121	-2.09674	-1.063	0.320241	0.292789	0.44733	0.279605	0.202625	-0.467305	-0.679384
ENSMUSG00000031557.13	-0.820299	-0.731317	-1.52407	-0.968295	1.6557	2.8399	2.37782	0.595834	0.381394	0.206233	0.304726	-0.758205	-1.46169	-1.26546	0.250552	0.369517	0.510598	0.297353	0.641917	0.460582	0.626095	-0.996857	-1.6443	-1.27011	0.371247	0.468315	0.735591	0.241277	0.214887	-0.477803	-0.789162	-1.23742	-0.935228	0.607297	0.469223	0.328539	0.144956	0.241073	-0.460415
ENSMUSG00000031627.7	-1.23893	-1.04432	-0.986323	0.767875	2.72959	3.01571	0.948294	-0.858888	0.0522061	0.0621213	0.562391	-1.03779	-1.37012	-0.0527335	0.690047	0.121847	0.263241	0.0981962	0.367456	0.433489	0.799337	-1.50169	-1.50453	-0.05401	0.707943	0.61696	-0.192289	-0.147124	-0.333397	0.0237735	-1.43074	-1.13423	0.310163	1.09768	0.368897	-0.554145	-0.300609	-0.275551	-0.0198033
ENSMUSG00000031609.3	-1.3031	-1.29379	-1.25389	-0.128376	1.95495	2.32414	1.77388	0.200751	-0.0798887	-0.191882	-1.01451	-1.28896	-1.43803	-0.221834	1.10884	0.507856	0.495355	0.28343	0.713031	0.217709	-0.935539	-0.618159	-2.01338	0.107079	1.04555	0.55892	0.652118	0.0630087	0.0752071	-0.111488	-0.859334	-1.94741	0.0856574	0.874507	0.423571	0.271744	-0.0969828	0.298417	0.760835
ENSMUSG00000051147.9	-1.59528	-1.28132	-0.696264	0.44429	1.19304	1.87617	0.720033	1.00764	0.214162	0.495706	0.113882	-1.75366	-1.46323	-0.032789	0.681857	0.650975	0.784822	0.705656	0.665702	1.21454	-0.244705	-1.77992	-1.2473	-0.510364	0.776545	0.828466	0.673332	0.0368454	0.426352	-0.488822	-2.43221	-1.75452	-0.0261469	-0.100186	0.751571	0.248039	0.399256	0.0395726	0.458261
ENSMUSG00000031803.7	-1.10529	-0.995798	-1.55508	-1.33572	0.488825	0.84186	2.12163	1.37222	1.05805	1.06243	-1.04281	-0.94856	-1.23503	-1.17044	0.0381525	-0.337015	0.618156	0.373886	0.691333	1.14723	-0.011388	-1.37352	-1.48211	-0.875328	-0.231209	-0.262342	1.01504	0.970193	0.579446	0.92888	-0.92906	-1.34198	-0.688766	0.25549	0.0747459	1.04309	0.409117	0.465029	1.36664
ENSMUSG00000001911.14	-0.636617	-0.281292	-0.556292	-0.351657	1.67037	3.05088	3.25246	1.13714	-0.157353	-0.350283	1.15582	-0.739096	-0.866996	-0.505535	-0.259118	-0.426105	-0.113027	0.272524	0.307721	0.790202	1.73031	-0.866776	-0.971587	-0.622122	-0.0775904	-0.269757	-0.203023	-0.580558	-0.45653	-0.617809	-0.524123	-0.498751	-0.300772	0.230937	0.0579314	-0.0547627	-1.06371	-0.999681	-0.305374
ENSMUSG00000031652.10	-1.30578	-1.53931	-0.717368	1.03045	2.53472	2.66021	1.44705	0.166256	0.144855	-0.103799	-0.410248	-1.56129	-0.937038	0.0344327	0.3926	0.393918	0.492643	0.486467	0.548045	0.549998	0.294874	-1.67387	-1.21806	0.0715086	0.862779	0.766519	-0.0173204	-0.128252	-0.255527	-0.353309	-1.84338	-0.966693	0.594918	0.744026	0.263553	-0.443246	-0.224331	-0.249485	-0.53152
ENSMUSG00000042812.5	-0.777793	-0.801369	-0.0918758	0.630245	1.88184	3.2501	2.53588	0.979011	-0.350027	-0.184625	0.841006	-0.767558	-0.503953	-0.485206	-0.443373	0.0904812	0.0725664	0.192114	0.699382	0.846379	1.25553	-1.09959	-0.55834	-1.15987	0.145217	0.329677	-0.205306	0.363451	-0.754527	-0.546861	-1.06438	0.0620842	-0.333988	-0.346259	0.363896	-1.15184	-1.26835	-0.990328	-0.653445
ENSMUSG00000033538.11	-1.16967	-0.993906	-0.741231	0.314024	2.10984	2.69971	2.65517	1.48802	0.0641589	0.325391	-0.740242	-1.41706	-1.11013	-0.870231	0.0657944	0.0826977	0.869742	0.595734	0.739865	0.588688	0.0508765	-0.720371	-1.52489	-0.724858	-0.209885	0.333553	0.651086	0.0381929	0.0283734	-0.486034	-1.10635	-0.971557	-0.340296	0.139625	0.208545	0.377746	-0.207259	-0.533805	-0.559061
ENSMUSG00000050578.9	-0.967505	-0.858729	-0.71277	-0.0754741	0.377131	2.13145	1.75356	2.44412	1.52245	0.95092	-0.979727	-0.596204	-0.758081	-0.457493	-0.700565	-0.13822	-0.343157	0.930014	1.16259	1.26684	0.515924	-1.26102	-1.01172	-1.43344	-0.542725	0.113129	-0.0829643	0.492715	0.680809	0.641462	-1.84305	-0.748245	-0.677538	-1.12408	0.0498262	-0.33498	0.165362	0.323066	0.126302
ENSMUSG00000037419.8	-0.335483	-0.795376	-0.503883	-0.324318	1.73493	2.44849	3.20659	1.93499	-0.113451	-0.716675	-2.52619	-0.616404	-0.698622	-0.775258	0.152613	-0.301828	0.444325	-0.13447	-0.0783202	-0.213893	-1.38315	0.183164	-0.497238	-0.156167	0.322495	0.0521875	0.56239	0.41866	0.102684	-0.988392	0.306425	-0.577641	-0.0683479	0.612538	0.0191448	0.254618	-0.0590688	-0.329394	-0.562672
ENSMUSG00000031937.6	-1.20384	-1.57301	-1.50249	0.148979	0.809959	1.06269	1.37789	0.511115	0.511261	0.327085	-1.85552	-1.45518	-1.29141	-0.0680159	0.623226	0.88562	1.13525	0.595486	0.427265	0.0265526	-1.38509	-1.7806	-0.954402	0.556086	0.729447	0.879746	1.19555	0.46647	0.373499	0.225295	-1.68272	-1.57959	0.171258	0.504978	0.615093	0.964798	0.818044	-0.0636898	0.452924
ENSMUSG00000038884.12	-1.18426	-1.32114	-0.794567	0.231572	1.38672	2.29035	2.7592	1.80681	0.526715	0.345093	0.0881027	-1.32987	-0.935949	-0.680517	-0.0777547	-0.334469	0.781532	0.359502	0.851333	1.16384	1.39957	-1.31446	-1.02622	-0.799133	-0.265099	0.357332	0.709881	-0.0886409	0.0101471	-0.627781	-0.926346	-1.07696	-0.44573	-0.040971	-0.177638	-0.0342364	-0.388189	-0.411619	-0.786157
ENSMUSG00000011114.15	-0.835086	-0.971993	-0.597516	-0.234624	1.82808	2.40483	3.46643	1.17186	-0.203152	-0.480545	-2.0009	-0.853624	-0.729425	-0.796532	0.717021	-0.315541	0.603193	0.0342989	0.0410297	0.207526	-0.585715	-0.0467533	-0.713886	0.358128	0.206482	-0.374633	0.664689	0.163972	-0.202184	-0.871297	0.185863	-0.747917	0.609221	0.67075	-0.0186364	0.619096	-0.510525	-0.862717	-0.999267
ENSMUSG00000023186.12	-0.886885	-1.06902	-0.394629	-0.27732	1.47586	2.68279	2.99339	2.56774	0.786817	0.131253	0.248572	-0.91809	-0.916426	-0.807782	-0.346019	-0.0845804	0.150669	0.275489	0.196577	0.4586	1.05542	-0.892044	-1.02502	-0.906414	-0.632344	0.0267521	0.17594	0.194699	-0.362708	-0.359547	-1.07313	-1.01301	-0.481354	-0.16072	0.0372982	0.0855183	-0.131916	-0.174242	-0.630175
ENSMUSG00000034218.13	-0.880301	-0.422571	-1.05915	-0.350046	0.830681	3.01645	1.70387	1.88544	0.255042	0.839492	1.09491	-0.708392	-0.454104	-0.124372	-0.205958	0.58817	-0.260028	0.436012	0.601237	0.421152	1.00961	-1.14405	-0.712987	-1.41083	-0.0399654	1.14635	-0.587395	0.0259497	-0.524487	-0.210185	-2.29555	-0.748733	-1.10415	-0.276577	0.607385	-0.682538	0.194032	0.393544	-0.846947
ENSMUSG00000032322.12	-0.435619	-0.392132	-0.251108	0.0857152	1.47533	2.81103	3.76218	2.07562	0.461485	0.253054	-1.82521	-0.259448	-0.475985	-0.19388	-0.566121	-0.0765939	-0.176302	-0.172694	-0.169723	0.404242	-0.595177	-0.151456	0.0741885	-0.191907	-0.620638	0.000195144	-0.0516248	-0.632965	-0.165886	-0.609998	-0.0672827	-0.420872	-0.222673	0.204886	-0.162255	-0.278128	-1.24066	-0.975238	-0.226353
ENSMUSG00000032344.15	-1.29841	-1.48111	0.270114	1.72997	2.51823	2.94122	1.50027	0.356786	0.464329	-0.18365	-0.188799	-1.0918	-0.35428	-0.22183	0.21651	0.0282108	0.599579	0.281055	0.530497	0.58438	1.02896	-1.76598	-0.565696	-0.386193	0.142151	0.307353	-0.0253384	0.0177853	-0.472177	-0.620009	-1.74122	0.106627	0.0411358	0.0800696	-0.285	-0.623048	-0.706299	-0.744214	-0.990183
ENSMUSG00000043953.10	-0.840117	-0.492553	-0.709172	0.417915	2.85141	3.84889	2.46964	0.919041	0.158077	-0.380833	-0.0648707	-0.560318	-0.682282	-0.378575	-0.186142	0.0246644	-0.0918804	0.131418	0.0610298	0.398647	0.646171	-0.309212	-0.80964	-0.56827	-0.41906	0.153185	-0.0728715	-0.449521	-0.580094	-0.841784	-0.484172	-0.641488	-0.102785	-0.0084047	0.0727692	-0.75298	-0.58736	-0.561917	-0.576553
ENSMUSG00000032508.8	-0.821293	-0.844781	0.0521311	0.94305	2.83293	3.40827	2.484	0.643818	-0.0528166	-0.456364	-1.64194	-0.710035	-0.595426	-0.287699	0.19322	-0.502273	0.185223	0.15627	0.150514	0.172363	0.0345303	-0.450644	-0.586287	0.0436613	0.151333	0.247239	0.185206	-0.178812	-0.474576	-1.0579	-0.918669	-0.43093	0.138878	0.303153	0.221195	-0.20641	-0.541694	-1.08701	-0.701434
ENSMUSG00000019794.11	-1.06338	-1.16385	-0.140794	-0.0580878	2.85764	3.96998	0.78602	0.19228	0.251326	0.141582	0.495645	-0.450191	-0.499904	-0.625011	0.323793	-0.247426	0.0238958	-0.211506	0.201381	0.0101227	0.239265	-0.907917	-0.584165	-1.76627	-0.151617	0.947204	0.512107	-0.00152181	0.391606	0.538828	-0.947048	-0.751168	-0.250699	-0.282895	-0.392016	-0.920896	0.520642	-0.77026	-0.216687
ENSMUSG00000039531.7	-1.02079	-0.816645	-0.545299	0.885394	2.23033	3.79943	1.29433	0.0273493	0.0468391	0.546118	1.00902	-1.03216	-0.74075	0.169306	0.0155657	0.225275	0.374655	0.628788	0.472901	0.699945	0.32878	-1.34249	-0.791937	-0.691728	0.0735804	0.376015	-0.469948	-0.221967	-0.636217	-0.876735	-1.66867	-0.806522	0.30865	0.130359	0.157014	-0.985647	-0.0279616	-0.761752	-0.362432
ENSMUSG00000019866.11	-0.705411	-0.540212	-0.84318	-0.179609	1.94155	2.9926	3.07305	1.35901	-0.034924	-0.945061	-2.05548	-0.568894	-0.647999	-0.706976	-0.0143765	0.0945543	0.537126	0.410263	0.325797	-0.112176	-0.819903	-0.28285	-0.634453	-0.477505	0.0635949	0.562294	0.488485	0.182688	-0.0209184	-0.938091	-0.493092	-0.655441	-0.253755	0.595489	0.388787	0.299689	-0.0939506	-0.158452	-1.13227
ENSMUSG00000037855.13	-0.917996	-1.17989	-1.00344	0.226062	1.60761	2.36585	2.7658	1.5145	0.337714	-0.815938	-1.96401	-1.05435	-1.25675	-0.354542	0.17925	-0.252876	0.835155	0.397934	0.777376	0.24083	0.326279	-0.824636	-0.710464	-0.65974	0.39136	0.555097	0.62673	0.542841	0.065877	-0.997697	-0.916535	-0.948233	-0.0661456	0.761141	0.148786	0.273702	0.0399364	0.0458465	-1.10242
ENSMUSG00000048701.11	-0.729299	-0.731408	-0.797109	0.251972	2.15837	3.76927	2.54444	0.299457	-0.13032	-0.213701	0.56965	-0.654722	-1.03197	-0.123861	-0.0712631	0.0344084	-0.0597459	0.19787	0.129162	0.568889	0.880438	-0.814609	-0.873972	-0.48818	0.291946	0.768804	-0.161972	-0.514251	-0.574158	-0.547105	-1.14141	-0.749914	-0.404996	0.585372	0.385772	-0.379538	-0.946823	-0.850046	-0.445443
ENSMUSG00000035852.8	-0.631702	-0.651105	-0.607819	0.595958	2.58756	3.67097	2.88607	1.13797	0.0642927	-0.430123	-0.703188	-0.703188	-0.551874	-0.333061	-0.254851	-0.278123	-0.122898	0.225305	0.236913	0.237495	0.598256	-0.623897	-0.656597	-0.473476	-0.23904	0.247469	-0.095904	-0.250759	-0.632194	-0.560759	-0.703188	-0.703188	-0.108712	0.207629	-0.0526497	-0.459572	-0.703188	-0.629631	-0.535206
ENSMUSG00000020132.9	-0.880821	-1.55037	-0.976864	0.264375	1.5941	3.08248	2.93583	1.12565	0.00342043	0.297057	-0.0184993	-0.802091	-0.929209	-0.137375	-0.0309921	0.32154	0.454702	0.456836	0.285867	0.526971	0.0910616	-1.11376	-0.92221	-0.347811	0.118955	0.770481	0.460082	-0.0166148	-0.211769	-0.453889	-1.39484	-1.25189	-0.325973	0.40483	0.461627	-0.0751466	-0.433479	-0.500478	-1.28179
ENSMUSG00000040043.13	-0.846044	-0.780898	-0.850842	-0.442117	1.27169	3.30999	3.27305	1.40855	0.194657	-0.0041935	-0.207377	-0.598976	-0.772099	-0.912835	-0.552141	-0.098033	0.425548	0.72915	0.483592	0.522465	0.492321	-0.916166	-0.992634	-1.26136	-0.297726	0.31478	0.505776	0.172321	0.146028	-0.21442	-0.541518	-0.843729	-1.1408	-0.377239	-0.0375333	0.183443	0.0312316	-0.167447	-0.608466
ENSMUSG00000020476.12	-0.500026	-0.923807	-0.743386	-1.11209	0.459312	1.85127	3.77449	1.78305	0.264785	-0.681964	-1.4859	-0.34888	-0.853987	-0.819654	-0.270469	-0.544006	0.25792	0.152768	0.193892	0.269715	-0.795469	-0.348661	-0.922201	-0.684523	-0.373557	-0.887204	1.42417	0.767712	0.652404	0.101821	0.104393	-0.749639	-0.541822	0.0926849	-0.204454	1.26134	0.339419	-0.494625	0.535174
ENSMUSG00000020134.11	-0.566526	0.0816895	0.200479	1.46313	2.29505	3.37414	0.668202	-0.303241	-0.212287	0.47771	1.13005	-0.128893	-0.0143879	0.54976	-0.307109	0.0911327	-0.379264	0.241958	0.610317	0.366926	1.36394	-0.615853	-0.27479	-0.0637093	-0.37566	0.0200754	-0.870273	-1.30752	-0.683973	-0.129438	-1.61249	0.0299456	0.405038	-0.432815	0.00971328	-1.88732	-1.41271	-1.09431	-0.706691
ENSMUSG00000048852.11	-0.725741	-0.916701	-0.889104	0.503053	2.5168	3.81128	2.36681	1.01774	0.110356	-0.203053	-0.284845	-0.707673	-0.685388	-0.456835	0.0623018	-0.170929	0.187378	-0.127728	0.493558	0.616534	0.889842	-0.793462	-0.860591	-0.584611	-0.0583491	0.307009	-0.0420774	-0.226849	-0.46083	-0.448957	-0.959173	-0.778808	-0.155919	-0.00794005	-0.11657	-0.529932	-0.728528	-0.196299	-0.765768
ENSMUSG00000069893.8	-1.29674	-1.15264	-0.975597	1.14158	2.33898	2.48706	1.14131	1.07742	0.522386	0.449115	0.0777856	-1.44852	-0.436711	-0.0164043	-0.349337	0.0257149	-0.335709	0.874066	0.912062	1.03281	1.24321	-1.59326	-0.897294	-0.321714	0.688124	0.966863	-0.471686	-0.388287	-0.734997	-0.616074	-1.70745	-1.00707	0.101494	0.441927	0.136371	-0.537558	-0.173342	-0.421365	-0.77654
ENSMUSG00000040328.12	-0.695722	-0.590772	-0.685744	0.664749	1.83569	3.51661	3.3835	1.61692	0.0693835	-0.396609	-0.581577	-0.684771	-0.753456	-0.342077	0.0328451	-0.210305	-0.125071	0.0647472	0.405846	0.233627	0.128385	-0.507728	-0.753456	-0.508151	-0.195975	0.375125	0.187184	-0.0487338	-0.641183	-0.42254	-0.619479	-0.534928	-0.207657	-0.152169	-0.15628	-0.556166	-0.753456	-0.637143	-0.753456
ENSMUSG00000069892.7	-1.4043	-1.1024	-0.738168	1.2079	2.21791	2.26752	0.885903	1.23022	0.811566	0.272372	0.101117	-1.48947	-0.75529	-0.149116	0.134584	0.330263	0.0242994	0.95678	0.946622	0.963205	0.955328	-1.5896	-1.34983	-0.284276	0.241654	0.964881	-0.537456	-0.24142	0.0274659	-0.594604	-2.16393	-0.736876	-0.0661626	0.475897	0.202264	-0.824364	-0.136098	-0.177965	-0.87643
ENSMUSG00000078921.3	-0.873107	-0.804927	-0.501471	0.764273	2.13079	3.19043	2.21792	0.99985	0.423872	-0.00901681	-0.253954	-0.891438	-0.637808	-0.516146	-0.307267	-0.212398	-0.0329719	0.38205	0.719164	1.43086	2.02096	-0.817547	-0.709313	-0.542487	-0.03778	0.199025	-0.53083	-0.239734	-0.576826	-0.82406	-0.891438	-0.67412	-0.385247	-0.115077	-0.206847	-0.556401	-0.891438	-0.627815	-0.81172
ENSMUSG00000020357.3	-0.865859	-1.04623	-0.963398	-0.885942	0.428745	2.08002	3.2477	2.85672	1.62615	0.293992	-0.166461	-0.966572	-0.86784	-0.797392	-0.447682	-0.506086	-0.184224	0.498215	0.521648	0.734008	0.609606	-1.08776	-0.880498	-0.784779	-0.452902	-0.0365451	0.108885	-0.0130593	0.170436	-0.33255	-0.422313	-0.874842	-0.504756	0.077553	-0.0480627	0.173911	0.0102755	-0.204466	-0.0976636
ENSMUSG00000033352.9	-0.549237	-0.195327	-0.0459322	1.72233	1.7878	3.92613	1.92034	0.205557	0.131558	0.0598408	0.111134	-0.356158	-0.131808	0.744308	0.30466	-0.207986	-0.735507	-0.276137	0.280238	0.672799	0.716696	-0.986706	-0.14361	-0.526607	-0.551912	0.557662	-0.52572	-0.816781	-1.05418	-0.503482	-0.762674	-0.0934007	-0.213311	-0.153784	0.126359	-1.23297	-1.04562	-1.01914	-1.13942
ENSMUSG00000051790.13	-1.07912	-0.746809	-0.362129	-0.0575575	0.554319	1.71052	2.65378	1.52407	0.530438	0.0563749	1.25963	-0.929514	-1.1272	-0.59509	-1.06248	0.0931559	0.169377	1.13737	0.896408	1.24741	2.06386	-1.65439	-0.762811	-0.755284	-0.467486	0.45656	0.451926	0.0962462	-0.165032	-0.160444	-1.52317	-0.659406	-1.09984	-0.368918	0.306358	0.262139	-0.537856	-0.839105	-0.516307
ENSMUSG00000020790.12	-1.24868	-0.956381	-1.0033	-0.260957	0.577231	1.62853	1.65519	1.99582	1.58099	0.987822	1.02431	-0.9959	-1.01675	-0.562614	-0.439643	-0.187893	0.192917	0.74464	0.904909	1.46892	1.99661	-1.45619	-1.016	-1.11326	-0.0288658	0.377324	0.258386	0.162653	-0.179274	-0.514587	-1.48403	-1.25183	-0.663228	-0.103313	0.420975	-0.0578411	-0.310224	-0.428156	-0.698301
ENSMUSG00000004040.14	-1.05344	-0.88273	-0.254496	1.88579	2.78205	3.3432	1.65042	0.42843	0.186192	0.210891	0.799569	-0.974443	-0.401963	0.17506	0.147532	0.00162952	-0.21436	-0.120646	-0.237994	0.158436	1.04671	-1.27769	-1.11589	-0.83553	-0.339724	-0.0635127	-0.147221	-0.343637	-0.668955	-0.779473	-0.847469	-0.491774	-0.0285945	0.377108	0.0777974	-0.14148	-0.786636	-0.866339	-0.39681
ENSMUSG00000020611.12	-0.381253	-0.257427	0.607746	2.21923	2.5457	3.17049	0.0991179	-0.452668	-0.411653	-0.0849033	0.910577	-0.524164	0.298464	0.824794	-0.319916	-0.193005	-0.919624	-0.139405	-0.083986	0.299828	1.16023	-0.507741	0.0258419	0.26969	0.0303275	0.497514	-1.40502	-0.912819	-1.12793	-0.939286	-0.520284	-0.0134483	0.517871	0.165508	-0.175875	-1.68909	-0.909705	-0.716825	-0.956908
ENSMUSG00000039989.7	-0.65881	-0.379387	-0.140639	1.60969	3.30289	3.51005	1.7716	-0.343295	-0.406537	-0.642618	-0.188099	-0.569344	-0.412735	-0.558887	-0.111697	-0.0775411	0.1896	-0.11113	0.114566	0.226111	0.401088	-0.410331	-1.19441	-0.156253	0.165322	-0.000391417	-0.107291	-0.67278	-0.710516	-0.857949	-0.00917167	0.0818932	0.739083	0.0488952	-0.265296	-0.562995	-0.901062	-0.999979	-0.711638
ENSMUSG00000085501.1	-0.988339	-0.834404	-0.665031	1.14295	2.5668	2.87898	2.72639	1.01452	0.350806	-0.454581	-1.01825	-0.922848	-1.03479	-0.21635	-0.0706436	-0.0537946	0.225243	0.539526	0.595495	0.588463	0.455589	-1.09759	-1.06241	-0.898686	-0.062052	0.30618	0.00597044	-0.426562	-0.775731	-0.618402	-0.522263	-0.394174	0.547753	0.255841	-0.176238	0.0997186	-0.530151	-0.608587	-0.86835
ENSMUSG00000059436.10	-0.561819	-0.832898	-0.58673	0.682112	1.10819	2.1364	2.69533	-0.0372779	-0.310482	-0.634602	-3.27353	-0.407611	-0.607524	0.704042	0.450423	-0.0475242	-0.28369	-0.264831	-0.168977	0.123586	-1.90348	-0.410192	-0.737893	1.16931	0.216261	0.12456	0.444699	0.473062	0.243943	-0.559885	-0.0569553	-0.531413	1.40964	0.885363	0.168099	0.365807	-0.156081	-0.784008	-0.243415
ENSMUSG00000066440.4	-1.43744	-1.68093	-1.06588	0.656838	1.60666	2.32375	1.57909	0.704958	0.59877	0.468199	0.678027	-1.41821	-0.895197	0.257167	0.167226	0.424751	0.155858	0.0197254	0.239205	0.534243	1.37025	-1.8835	-1.15651	-0.145681	0.588068	0.995535	0.0763592	-0.364648	-0.295778	-0.588389	-1.94182	-1.25276	0.217865	0.913814	0.743003	0.0207931	-0.261956	-0.266601	-0.684858
ENSMUSG00000042350.11	-0.741813	-0.821231	-0.773829	-0.248488	2.22518	3.68143	3.19486	0.721168	0.0401953	-0.171545	-0.125063	-0.581478	-0.913389	-0.52426	0.0925501	0.0907016	0.18049	-0.0307092	0.483479	0.2645	0.549566	-0.466033	-0.779607	-0.783484	-0.0643439	0.393939	-0.0992443	-0.271227	-0.53793	-0.62832	-0.408633	-0.911599	-0.486682	0.245581	0.148607	-0.229831	-0.485453	-0.551855	-0.676195
ENSMUSG00000021036.8	-0.782655	-0.57132	0.0279421	0.606431	0.838129	2.82289	2.03479	1.96385	1.01755	0.629438	0.99084	-0.70587	-0.507262	-0.231263	-0.686129	-0.0603676	-0.315604	0.551211	0.749532	1.18409	1.87285	-1.17661	-0.739063	-1.18883	-0.661134	0.477176	-0.254912	-0.335647	-0.715218	-0.155054	-1.17982	-0.740948	-0.983893	-0.615092	-0.104175	-0.643904	-0.781487	-1.01253	-0.617929
ENSMUSG00000021266.14	-0.318802	-0.872873	-0.566945	-0.450587	1.09695	2.77723	3.26873	2.38553	0.507111	-0.375265	-2.00059	-0.364851	-0.536048	-0.633553	-0.0581133	-0.791703	0.21244	-0.15823	0.437923	0.168949	-1.0139	-0.469575	-0.527376	-0.16697	-0.925962	-0.858193	0.551315	0.609278	0.231081	-0.305522	0.136695	-0.572881	-0.13766	-0.408242	-0.411802	0.64116	0.0933181	-0.278864	0.0868002
ENSMUSG00000033799.9	-0.215519	0.109798	0.132638	0.961476	2.6113	3.74116	0.15402	-0.45473	-0.774876	0.0747124	-0.125925	-0.724025	0.303547	-0.069881	0.295058	0.105164	-0.199695	0.622774	0.713834	0.118988	-0.541139	-0.244253	-0.029423	-0.429002	0.100717	1.04891	-1.1972	-0.911177	-0.438521	-0.602386	-1.50172	0.117255	0.284952	0.671893	0.418962	-1.9628	-0.43406	-0.282904	-1.44793
ENSMUSG00000033781.6	-0.88319	-1.07491	-0.895227	0.154852	1.47413	3.51501	3.06289	1.85243	-0.0924904	-0.116183	-0.923795	-0.979272	-0.779647	-0.32824	-0.134219	-0.0303134	0.370785	0.490438	0.340458	0.381806	0.0684807	-0.638873	-1.03727	-0.461777	-0.328129	0.232035	0.232669	-0.524887	-0.475253	-0.31827	-1.21411	-0.575899	-0.328443	0.283705	0.164758	0.126444	-0.132417	-0.240376	-0.237682
ENSMUSG00000042842.8	-0.393371	-0.452288	-0.868231	-0.509791	0.820096	1.80789	2.83466	2.58612	1.13242	0.386881	-1.2141	-0.526629	-0.976142	-0.898158	-0.0281618	-0.152024	1.07958	0.279705	1.07104	1.07154	0.171847	-0.0510927	-1.18919	-0.300895	-0.0876089	0.0605373	0.422701	-0.0672187	-0.106574	-1.80055	-0.364758	-0.492436	-0.212904	0.368919	-0.120827	-0.6046	-0.602631	-0.322214	-1.75154
ENSMUSG00000045827.8	-0.826028	-0.962553	-0.70042	-5.82899e-05	0.813123	2.3357	2.4922	2.36359	1.37371	0.729471	-0.176223	-0.904591	-1.2232	-0.336462	-0.127065	0.170531	0.21027	0.493376	1.05392	1.07354	1.05832	-1.03409	-0.745449	-0.896007	-0.389828	0.30793	0.18827	0.0129029	-0.327627	-1.14425	-1.36738	-0.79615	-0.429259	-0.103766	0.354126	-0.119555	-0.544061	-0.508679	-1.36828
ENSMUSG00000052180.12	-1.31325	-1.42853	-0.130379	0.235035	-0.6323	0.796302	-0.119159	1.32775	1.8447	2.31107	1.00361	-0.792103	-0.666281	0.0838264	-0.24847	0.672451	0.0419238	0.70216	0.971396	1.60908	0.929669	-1.448	-0.915809	-0.906527	-0.652899	0.519657	-0.0699462	-0.176243	0.287981	1.03581	-2.54227	-0.917412	-0.764277	-0.587246	0.682548	-0.425634	-0.238211	-0.554819	0.474804
ENSMUSG00000050002.11	-0.73128	-1.6181	-0.873845	0.0415442	1.41102	2.38805	3.33878	1.42118	0.194442	-0.670533	-1.42351	-0.520032	-0.678456	-0.679266	-0.644075	-0.173861	1.0002	0.707433	0.500421	0.585104	0.151927	-0.968734	-1.14465	-0.653772	-0.0743841	-0.0840696	0.679914	0.694303	0.371735	-0.485735	-0.403436	-0.982764	-0.857824	-0.036302	0.50103	0.535525	0.113979	-0.683953	-0.247997
ENSMUSG00000035248.8	-1.21589	-0.754976	-0.642199	0.0344199	1.11705	2.70787	2.68897	1.60426	0.878313	0.542919	1.43469	-1.14418	-0.59216	-0.653933	-0.0432974	0.236573	0.202677	0.258955	0.478635	0.7984	1.29619	-0.735968	-1.03966	-0.914922	-0.46955	0.179676	0.027389	-0.11467	-0.511393	-0.443505	-1.68561	-0.807049	-0.864731	0.313481	0.213853	-0.445058	-0.356145	-0.580191	-0.999243
ENSMUSG00000034575.9	-0.899864	-0.605216	0.373867	1.97378	2.36451	2.97197	1.42049	0.0355811	-0.310491	-0.774536	-1.1306	-1.05598	0.162609	0.487231	-0.244084	-0.120437	0.451643	0.0344672	0.718836	0.626842	0.849586	-0.917638	-0.589067	-0.0865951	0.489622	0.434304	-0.272457	-0.511519	-0.894629	-1.52639	-0.603121	-0.0234361	1.11127	0.408051	-0.60267	-0.438247	-1.04267	-1.03941	-1.2256
ENSMUSG00000021583.6	-0.789798	-1.47083	-0.959606	-0.824588	0.550919	1.39317	1.5497	2.17151	2.00968	1.15785	-1.18591	-1.03833	-1.15826	-0.676208	-0.200976	-0.169706	0.190134	0.528955	1.21033	1.58658	0.690116	-0.898571	-0.981031	-0.641166	-0.427748	-0.29971	-0.395306	0.742548	0.867515	-0.0713497	-1.53454	-1.10087	-0.363797	0.0502274	-0.0130676	-0.462025	1.05092	0.589806	-0.676555
ENSMUSG00000021676.9	-0.772476	-0.28377	-0.82483	-1.31199	-0.321831	0.965099	2.89494	3.82433	1.12725	-0.0353699	0.235441	-0.851813	-0.811027	-0.885409	-0.674538	-0.68369	-0.36865	0.401088	0.691946	0.339638	-0.532324	-0.303345	-0.676336	-0.388064	-0.367605	-0.109758	0.0162613	0.901784	0.638307	0.306341	-0.453455	-0.63447	-0.555603	-0.663906	-0.652753	-0.596452	0.723956	0.6803	0.0127879
ENSMUSG00000021948.13	-0.746324	-0.773709	-0.600964	-0.488541	0.852288	3.01706	3.18793	1.77364	0.283147	0.00178519	0.170962	-0.725352	-0.8751	-1.28764	-0.465633	-0.0945465	0.549425	0.353725	0.735765	0.882386	0.83031	-0.685529	-1.0096	-1.02453	-0.238518	0.476436	0.75107	-0.171831	-0.700367	-0.718388	-0.237915	-0.844109	-0.939078	-0.317935	0.149864	0.529927	-0.43198	-0.722165	-0.445961
ENSMUSG00000041028.13	-1.20881	-1.42855	-0.375304	-0.081069	0.682468	2.00323	2.3852	1.8416	1.24057	0.720059	-2.06052	-1.14758	-1.4633	-0.243758	0.347669	0.210392	0.597622	0.607382	0.52772	1.1822	0.470582	-0.848619	-1.03627	0.0219826	-0.302619	0.0360046	0.361361	0.550124	0.540965	-0.218558	-1.35163	-1.79288	0.0627424	0.18739	0.057808	-0.362115	-0.119928	-0.0567	-0.536851
ENSMUSG00000021871.15	-0.792911	-1.01083	-0.449429	-0.186565	1.78335	3.01494	3.50464	2.2058	0.183917	-0.139604	-1.02278	-0.402329	-0.693437	-0.58615	-0.198354	-0.115621	0.502668	-0.0325838	-0.00606395	0.32996	0.0595803	-0.658927	-0.642422	-0.420263	-0.42801	-0.317722	0.167683	0.0308276	-0.247602	-0.545075	-0.413008	-1.18346	-0.595899	0.152816	-0.0649531	0.159241	0.0546526	-0.407118	-0.588945
ENSMUSG00000079197.8	-1.12115	-1.63693	-0.979073	-0.283365	1.30927	1.68655	2.5152	1.81091	1.49046	-0.074038	-1.50737	-0.993049	-1.16913	-1.0733	0.129089	-0.354504	0.967772	0.0405263	0.870974	1.09799	0.669555	-0.566244	-1.15615	-0.0779425	-0.209355	-0.300898	1.08213	0.466524	0.425946	-1.22133	-0.384006	-1.04183	0.284543	0.0136864	-0.157613	0.52445	0.0640144	-0.229634	-0.912683
ENSMUSG00000047098.15	-1.65211	-1.63727	-1.05244	0.470235	1.76513	2.13899	1.67234	0.759807	0.508491	-0.00226009	-0.111638	-1.60379	-1.12513	-0.153165	0.503868	0.280259	0.523186	0.218034	0.545765	0.481026	0.919465	-1.47025	-1.4752	0.0998411	1.05894	0.690619	0.515475	0.140928	-0.0977419	-0.641259	-1.61479	-1.35308	0.323008	1.18742	0.530362	0.313804	-0.358151	-0.450962	-0.847748
ENSMUSG00000064128.6	-1.14566	-1.1237	-0.519961	-0.59874	2.32696	2.65485	1.10607	0.140243	-0.109534	0.319026	1.54662	-1.26763	-1.12641	-0.543965	0.699425	0.343396	0.517127	0.546332	0.438584	0.87497	0.395928	-1.33047	-1.27896	-0.700156	0.300612	1.24184	-0.357136	-0.666053	0.0623209	-0.0888605	-2.11691	-0.88239	5.17557e-05	0.969442	0.533036	-0.555587	-0.162628	-0.00140435	-0.440685
ENSMUSG00000090881.1	-0.781029	-0.725751	-0.431292	-0.376487	1.07935	2.46796	3.19855	2.19423	0.335148	-0.26681	-0.209281	-0.905931	-0.771132	-0.510255	-0.905931	-0.309636	0.339645	1.33193	0.546148	1.12751	1.43043	-0.905931	-0.905931	-0.38665	0.052582	-0.141791	0.286065	-0.00244848	-0.436875	-0.65758	-0.905931	-0.732413	-0.41718	-0.450337	-0.626179	0.0520009	-0.119397	-0.653441	-0.905931
ENSMUSG00000091144.2	-1.25508	-1.28167	0.0690839	1.05066	1.74266	3.15501	1.59181	0.801265	0.51269	0.181749	0.266023	-1.38163	-0.0134821	0.260209	-0.201758	0.261248	0.717125	0.303408	0.642434	0.605043	0.855544	-1.42206	-0.342429	0.0377103	-0.164866	1.16066	-0.333154	-1.18122	-0.836412	-1.12294	-1.82355	-0.203672	-0.355778	-0.226086	0.291845	-0.0602676	-0.631529	-0.319151	-1.34944
ENSMUSG00000071350.10	-1.00731	-0.691159	-0.317185	1.46348	2.45747	3.72553	1.63116	0.694685	0.0112065	0.0103488	-0.558226	-0.854939	-0.386736	0.362588	-0.638766	0.09773	-0.0213133	0.0798599	0.504161	0.544213	0.530077	-0.885311	-0.757966	-0.137611	0.118912	0.914998	-0.270096	-0.66236	-0.414814	-0.730659	-1.25251	-0.304346	0.360837	0.103596	-0.186843	-0.96894	-0.481434	-1.01318	-1.06915
ENSMUSG00000022035.5	-1.2015	-1.48973	-0.319212	1.33196	2.12895	2.487	1.46238	0.988764	0.106028	-0.0914671	-1.43647	-1.64312	-0.239385	0.272584	0.585611	0.514748	0.572827	0.281877	0.473314	0.708243	-1.1907	-1.0411	-0.873099	0.494482	0.11923	0.596077	-0.0374317	-0.460932	0.0559912	-0.318655	-2.11781	-0.982911	0.741976	0.72759	0.385789	-0.887567	-0.0247665	-0.145006	-0.534565
ENSMUSG00000033487.12	-1.06832	-1.10998	-0.935593	0.454961	1.54057	3.0675	1.78663	0.962551	0.166417	0.843104	1.18753	-1.37314	-0.835032	-0.0555872	0.032557	0.307231	-0.311454	0.648747	0.604744	0.92471	1.13583	-1.59084	-0.921792	-0.565852	-0.0929364	0.667544	-0.538253	-0.409602	-0.325528	-0.0666945	-2.1149	-1.07037	-0.0441935	-0.0746328	0.226604	-0.544103	-0.20196	-0.149471	-0.157006
ENSMUSG00000037075.6	-0.261716	-0.487611	0.323845	1.10218	2.27465	3.88966	1.50205	-0.411805	0.0411799	0.401616	0.572936	-0.425995	0.126362	0.339235	-0.0690102	0.227722	-0.249094	0.104157	0.283108	0.476771	0.347458	-0.71633	-0.301628	0.0905798	-0.649797	0.420349	-1.22833	-0.765509	-1.24363	-0.516623	-0.791248	-0.27862	-0.430652	0.261567	-0.0148303	-1.36811	-1.70705	-1.15631	0.288478
ENSMUSG00000022575.4	-0.839846	-0.821563	-1.17831	-1.09998	0.662957	1.55308	3.24495	2.23991	0.823102	0.111178	-0.813585	-0.643053	-1.00873	-1.26349	-0.327763	-0.615371	0.843718	0.339312	0.757905	0.853359	0.720657	-0.483021	-1.06594	-0.759378	-0.569003	-0.361344	1.17311	0.699994	0.505648	-0.41194	-0.431125	-0.886007	-0.620318	-0.328639	-0.547555	0.909646	0.551094	-0.228396	-0.685269
ENSMUSG00000033088.16	-1.36977	-1.25451	-1.18669	-0.344965	1.18515	2.28196	2.85149	1.38152	0.686791	0.314955	-0.228936	-1.24672	-1.24709	-0.72102	-0.018111	0.00784458	0.426074	0.394298	0.52513	0.914844	0.284748	-1.65947	-1.57634	-0.586355	0.0719659	0.317577	0.741786	0.388078	0.127433	0.236806	-1.31558	-0.965067	-0.683298	0.179333	0.205805	0.542787	-0.238615	-0.161724	0.737872
ENSMUSG00000009035.11	-0.914571	-0.707683	-0.922776	-0.213853	1.20432	2.68642	3.5408	1.88982	0.388724	-0.494444	-0.725226	-0.853087	-1.12455	-0.852394	-0.482444	-0.273981	0.573512	0.385037	0.490472	0.793282	0.244977	-1.03449	-1.1299	-0.719686	-0.148367	0.0525447	0.750764	0.225336	-0.356352	-0.500255	-0.62382	-0.780708	-0.289881	0.241743	0.165926	0.462665	-0.122739	-0.326591	-0.498543
ENSMUSG00000009585.15	-1.01192	-0.950256	-0.947091	0.213732	2.37733	3.1539	2.65403	0.604978	0.249548	-0.311368	-0.642001	-1.14438	-1.30308	-0.728444	0.166506	0.0842528	0.415307	0.267078	0.278958	0.191465	0.308585	-1.09006	-1.18302	-0.43261	0.503344	0.436502	0.49871	-0.120126	-0.0774035	-0.581669	-1.16282	-1.08369	-0.271989	0.683605	0.456531	0.367858	-0.162761	-0.286493	-0.421034
ENSMUSG00000044217.14	-1.05772	-0.324545	0.469284	0.769357	-1.44231	-0.919166	-0.497697	1.76933	2.44374	1.80898	-2.14691	-0.0907896	0.00197119	1.1175	0.372045	0.232623	-0.784451	-0.0588216	0.49039	1.28367	-1.06689	-1.39313	-0.185634	0.390658	0.374149	-0.278726	0.00301334	0.307411	0.397056	0.795433	-1.46052	-0.359411	-0.156881	0.033755	-0.492147	-0.461737	-1.2683	-0.348849	1.73428
ENSMUSG00000008393.8	-0.617611	-0.52522	0.579344	0.829707	0.506953	3.10727	2.67169	1.15686	0.10731	0.493944	1.22294	0.237821	0.0425657	0.0870378	-0.638945	-0.0941668	-0.748517	0.229291	0.103706	0.997687	1.63468	-1.1109	0.059362	-0.847369	-0.97449	-0.118093	-0.265676	-0.621883	-0.869948	-0.0418996	-0.776334	-1.0594	-0.575694	-0.950414	0.150418	-0.313434	-1.31369	-1.55705	-0.197853
ENSMUSG00000038037.4	-0.978272	-0.734471	0.613788	2.02644	3.06311	3.08019	1.35274	0.128191	-0.0458997	-0.616557	-1.37126	-0.565309	-0.124802	-0.296573	0.137925	-0.0256459	0.135935	0.222413	0.36995	0.200546	-0.181779	-1.09751	-0.782164	0.067203	0.557001	0.378967	0.0455837	-0.792745	-0.878638	-0.831565	-0.620101	0.0450794	0.851565	0.232973	-0.438134	-0.512108	-1.05263	-0.75681	-0.806619
ENSMUSG00000071637.4	-0.82421	-0.951134	0.50493	3.01246	2.21101	1.2441	0.681488	-0.196992	-0.26146	-1.04131	-1.92258	-1.06033	-0.17749	0.741379	0.765448	-0.161129	0.548968	-0.363159	-0.172363	-1.09679	-2.24744	-1.03004	-0.675943	1.16842	0.589014	0.150926	0.663226	0.0496216	-0.195448	-0.623864	-0.822459	-0.0369918	1.06509	0.538488	-0.0868832	0.0976926	-0.0875345	-0.0815115	0.084806
ENSMUSG00000055447.16	-0.734646	-1.04143	-0.841352	-0.329467	1.33004	2.20804	2.88695	2.02566	0.772116	-0.421905	-0.93277	-0.980914	-1.18316	-0.761492	0.0983007	-0.219354	0.579166	0.435856	0.671876	0.772103	1.1858	-0.294013	-0.98528	-0.294009	0.158778	0.168857	0.702173	0.288809	-0.282865	-1.639	-0.280366	-1.0992	0.0182709	0.466731	-0.0216982	0.143705	-0.30532	-0.878114	-1.38688
ENSMUSG00000000386.12	-0.684247	-0.683578	-0.389037	0.918686	2.48385	3.39327	2.63065	1.51411	0.619554	-0.37277	-0.546964	-0.667321	-0.568982	-0.583074	-0.339401	-0.33141	0.234721	-0.0240938	0.422278	0.735031	1.03155	-0.703062	-0.625755	-0.508776	-0.119482	0.0855502	-0.425259	-0.595923	-0.650427	-0.64945	-0.671279	-0.467346	-0.200384	-0.304737	-0.410953	-0.463912	-0.703062	-0.675504	-0.703062
ENSMUSG00000097006.5	-1.02483	-0.978043	-0.731604	0.0875044	1.80837	2.47952	2.53574	1.79222	0.643683	0.238757	0.162154	-1.15469	-0.752612	-0.524828	-0.417901	-0.0734632	0.0763875	0.367018	0.832123	1.20662	1.67842	-1.41177	-1.11938	-0.91017	-0.259322	0.42113	0.515157	0.157993	-0.238071	-0.684301	-1.03823	-0.867903	-0.581264	-0.272686	-0.133203	-0.105463	-0.465433	-0.536586	-0.721049
ENSMUSG00000092564.1	-0.872483	-0.843752	-0.675372	0.355771	1.46534	2.53198	2.69174	1.81351	0.360203	-0.420487	-0.691717	-1.10253	-0.944428	-1.04576	0.551579	0.35462	0.421987	0.804658	0.807829	0.725863	1.28581	-0.517015	-0.697695	-0.604261	0.013573	0.231558	0.875169	-0.146995	-0.399448	-1.01188	-1.30926	-1.23409	-0.115758	-0.003406	-0.0214173	-0.591579	-0.182209	-0.562475	-1.29718
ENSMUSG00000067212.8	-0.994126	-1.09726	-0.647506	-0.0696502	0.982927	2.02102	2.4618	2.06459	1.44436	0.707938	0.0863368	-1.01757	-0.659425	-0.741751	-0.413723	-0.168599	0.0832404	0.23848	0.854301	1.40005	2.32123	-0.572167	-1.13299	-0.875686	-0.575826	-0.0493288	-0.154133	0.283063	-0.426917	-0.548492	-0.634599	-1.1588	-0.797649	-0.148087	-0.418561	-0.360945	0.133053	-0.606282	-0.812317
ENSMUSG00000056116.16	-1.25046	-0.872377	-0.669256	-0.36619	0.959734	1.75313	2.62704	1.99959	1.85254	0.82243	0.236288	-0.744473	-0.756171	-0.687929	-0.49291	-0.331208	0.201769	0.474176	1.00482	1.41284	1.08222	-1.08303	-1.33418	-1.04702	-0.179876	0.142736	0.21153	0.0436923	0.420543	-0.695657	-0.842272	-1.09034	-1.05592	-0.253297	-0.275043	0.209099	0.109915	-0.298265	-1.23824
ENSMUSG00000092365.2	-1.05027	-0.820959	-0.454846	0.0879468	1.96033	3.13653	1.93327	0.19035	-0.42628	-0.735318	-1.61646	-0.140219	-1.14339	-0.606493	0.850885	0.46701	0.628091	-0.0340395	-0.254017	0.491819	-0.260312	0.0230161	-1.08893	0.675664	1.13964	-0.250419	1.27083	-1.05857	-0.897712	-0.979449	0.0721746	-0.278799	0.28425	1.01474	0.244064	0.446294	-1.11562	-1.13231	-0.572494
ENSMUSG00000024457.14	-1.19022	-0.735809	-0.742255	0.372531	2.43559	3.22828	2.30657	0.37567	0.357629	-0.147395	-0.661	-0.962958	-0.898414	-0.773951	-0.225077	-0.187688	0.58463	0.594143	0.707533	0.809958	0.824335	-0.63686	-0.87384	-0.871374	0.420729	0.668619	0.364392	0.115236	-0.220848	-0.832853	-0.613328	-0.670797	-0.364853	0.473356	0.244735	-0.207741	-0.812335	-0.937675	-1.31667
ENSMUSG00000016206.6	-0.912139	-0.822718	-1.15034	-0.742674	1.52663	2.06147	3.27369	1.738	0.775269	-0.435221	-0.122899	-0.590785	-1.21489	-1.27543	-0.0339286	-0.612347	0.634881	0.417953	0.787208	0.639059	0.944024	-0.221296	-0.867319	-0.933495	-0.181795	-0.551531	0.497753	0.380342	0.0133734	-1.01148	-0.729509	-1.38277	0.0646002	0.263052	-0.193872	0.458756	0.605374	-0.474245	-0.620744
ENSMUSG00000023952.11	-0.760417	-0.868171	-0.368836	0.034128	1.28847	3.44765	2.64239	0.395376	0.120236	0.546891	0.651502	-1.08977	-1.19379	-0.480264	-0.325739	0.107729	0.74833	-0.213644	0.520198	0.763544	1.05163	-1.28579	-0.807957	-0.682086	-0.320593	0.88182	0.441921	-0.691971	-0.559165	-0.146809	-1.10648	-1.46928	-0.84041	0.268233	0.118632	0.40127	-0.28902	-0.651108	-0.278676
ENSMUSG00000000708.12	-1.18793	-0.974749	-1.01486	0.324195	1.386	2.61339	1.85984	1.02842	0.700482	0.451557	0.778982	-1.18108	-1.12182	-0.116829	0.0743941	0.462299	0.3818	0.657193	0.894213	0.77901	1.32463	-1.67011	-1.29387	-0.874919	0.0623078	0.861668	0.138427	-0.163236	-0.370545	-0.27044	-2.05038	-1.1988	-0.549311	0.195493	0.653568	-0.417872	-0.392178	-0.251413	-0.527506
ENSMUSG00000024472.9	-0.856703	-0.680681	0.253041	2.20396	2.17453	2.20252	-0.305092	0.117109	0.032414	0.0661623	0.222423	-0.849814	0.212655	0.883977	0.00302639	0.430626	-0.189882	0.395463	0.670929	0.713292	0.679084	-1.78982	-0.221986	0.0989986	0.602933	1.02341	-1.05112	-1.02085	-0.70059	-0.668703	-2.52671	-0.169707	0.816325	0.504114	0.229069	-1.44602	-0.849139	-0.374983	-0.834279
ENSMUSG00000024601.8	-0.69705	-0.755213	-0.329211	0.187779	1.46519	2.43137	2.6891	2.36454	1.49099	-0.0797504	-1.25803	-0.356462	-0.833575	-0.340339	-0.371905	-0.391735	0.583705	0.17295	1.27377	0.60579	-0.0571592	-0.772077	-0.650044	-0.821767	-0.412165	-0.0515752	0.454095	0.689993	-0.250381	-0.808149	-0.631958	-1.17068	-1.17919	-0.639302	0.141866	0.0836303	-0.605304	-0.0377806	-1.13398
ENSMUSG00000068606.5	-0.875258	-0.867947	-0.422642	1.47742	2.77393	3.30693	1.97749	0.723881	0.15997	-0.355585	-0.476734	-0.872717	-0.521012	-0.216503	-0.0898927	-0.083086	0.30676	0.508698	0.493391	0.770093	1.04775	-0.810846	-0.821264	-0.479184	-0.232982	0.557546	-0.311623	-0.646202	-0.611386	-0.818289	-0.850009	-0.721203	0.0171136	0.215738	-0.116733	-0.610739	-0.896466	-0.778812	-0.849592
ENSMUSG00000090942.1	-0.72812	-0.72812	-0.494686	0.624934	2.03437	3.48505	2.01247	1.88249	0.539578	-0.259426	-0.462583	-0.72812	-0.610361	-0.468555	-0.501735	-0.0704741	-0.0810827	0.457529	0.68087	1.12658	1.62003	-0.72812	-0.689035	-0.72812	-0.28478	0.2258	-0.505451	-0.413581	-0.553248	-0.72812	-0.72812	-0.644695	-0.604967	-0.201763	-0.455511	-0.377081	-0.457601	-0.72812	-0.72812
ENSMUSG00000036880.9	-0.900744	-0.847991	-0.181615	-0.746533	-1.04325	-0.330635	-0.206344	0.711091	2.35388	2.13461	1.14944	-0.17466	-0.552675	-0.284336	-0.866832	-0.59695	-0.117496	-0.00999591	0.829868	1.49968	1.71289	-1.27126	-0.367184	-0.607488	-0.631168	-0.644703	0.0832055	-0.137894	0.89589	1.57829	-1.68518	-1.20226	-1.16303	-0.912051	-0.196731	0.446488	0.304641	0.607238	1.37179
ENSMUSG00000024807.15	-0.341337	-0.407734	-0.955243	-0.235026	2.15799	2.81288	3.00844	0.641673	-0.653522	-0.922585	-1.0986	-0.475847	-1.09324	-1.33542	0.103182	-0.203166	0.920508	0.1154	-0.111969	-0.135595	-0.233598	-0.327283	-1.28506	-0.814102	0.776601	0.543763	1.08044	-0.103492	-0.490502	-0.417619	0.490566	-0.841294	-0.344332	0.631264	0.122261	0.704457	0.139041	-0.945044	-0.476857
ENSMUSG00000039699.11	-0.81896	-0.674103	-0.606352	0.373169	2.40932	3.09133	3.10002	1.78457	0.893031	-0.0792082	-0.703177	-0.749111	-0.642357	-0.322424	-0.00444023	-0.406514	0.116966	0.120235	0.312684	0.340836	0.1769	-0.8587	-0.650557	-0.577398	0.00380164	-0.291287	0.154607	-0.646846	-0.619397	-0.872134	-0.848174	-0.829001	-0.148678	0.0302501	-0.304399	0.00321623	-0.230508	-0.259688	-0.767519
ENSMUSG00000024727.8	-0.976314	-0.550464	-0.403583	-0.331299	1.24044	2.96445	2.79076	0.794488	0.710733	0.391449	1.44334	-0.465733	-0.777546	-0.737175	-0.525679	-0.120445	0.408776	0.298276	0.874261	1.08371	1.25603	-0.797765	-0.809827	-1.25097	-0.437877	0.347026	0.0175078	-0.0861623	-0.298447	-0.680107	-1.31186	-0.851588	-1.51584	-0.0133572	0.00257677	-0.076097	-0.414427	-0.283275	-0.908
ENSMUSG00000016496.7	-0.891595	-0.914887	-0.269568	1.68821	3.36208	3.41221	1.3099	0.184039	-0.0500355	-0.176618	-0.522939	-0.886595	-0.552776	-0.142388	-0.132439	0.158834	0.203574	0.157041	0.42976	0.494695	0.320784	-1.15091	-0.92719	-0.198141	0.372378	0.250582	-0.187145	-0.208019	-0.466197	-0.889198	-0.983011	-0.313588	0.23361	0.279852	-0.294773	-0.487139	-0.619685	-0.836535	-0.756172
ENSMUSG00000024781.13	-1.33566	-1.05354	-0.770095	-0.481412	0.0526184	1.94045	1.78948	1.6305	1.63068	0.633402	0.681377	-0.742095	-1.16155	-0.788442	-0.481781	-0.344512	-0.210671	0.979533	1.26027	1.19365	1.67691	-1.54303	-1.10633	-1.08593	-0.629366	0.351642	0.369931	0.798252	0.612484	-0.0220787	-1.2402	-1.32291	-0.925266	-0.578432	0.165323	0.160792	0.502916	-0.260325	-0.346582
ENSMUSG00000045932.10	-0.845664	-0.750997	-0.598377	0.416027	1.91984	3.53105	2.71442	1.65634	0.309899	-0.0352705	-0.0647077	-0.848495	-0.69968	-0.344058	-0.371381	-0.0475003	-0.0771655	0.43366	0.55265	0.647104	0.854185	-0.951305	-0.754755	-0.738733	-0.164612	0.490404	-0.260849	-0.428242	-0.297912	-0.574929	-1.23436	-0.680282	-0.357776	0.0096199	0.041552	-0.744389	-0.45107	-0.417778	-0.836467
ENSMUSG00000067297.4	-1.14345	-1.07588	-0.849184	0.114347	1.47946	2.00516	2.07644	1.41635	1.17964	0.20611	0.12865	-0.974464	-1.10188	-0.635061	-0.1986	0.00460301	0.255768	0.872388	1.6151	1.40907	1.97029	-1.20572	-1.0812	-0.800725	-0.0758419	0.516132	0.379475	-0.356369	-0.32097	-0.611007	-1.20572	-0.873121	-0.23803	-0.0376382	0.0609022	-0.319072	-0.778653	-0.82794	-0.979375
ENSMUSG00000024805.13	-0.321008	-0.334281	-0.195807	0.586383	2.10767	3.54144	2.84249	0.626402	-0.0513304	-0.73712	-1.69883	-0.495036	-0.427907	-0.372753	-0.214341	-0.168103	0.120666	0.274192	0.337294	0.1328	-0.26819	0.0339878	-0.795845	-0.254275	0.19194	0.471992	0.315543	-0.0757505	-1.00728	-1.27365	-0.208519	-0.561003	0.187765	0.440253	0.307087	-0.163538	-0.970912	-0.524946	-1.39749
ENSMUSG00000023307.11	-0.667407	-0.678659	-0.110263	0.62724	2.17654	3.02405	3.28779	1.08853	-0.369704	-0.90076	-1.61741	-0.379462	-0.441748	-0.205871	0.249229	-0.015458	0.565982	0.183678	0.299369	0.0481912	-0.338802	-0.284162	-0.513572	-0.185031	0.15097	0.338707	0.498331	-0.282631	-0.716543	-1.1739	-0.846881	-0.283268	0.000531035	0.408092	0.0169323	-0.225753	-0.99803	-0.839221	-0.889629
ENSMUSG00000025171.1	-0.820152	-0.97193	-0.344507	0.185197	2.21349	3.24746	3.24582	0.306103	-0.324207	-0.778429	-1.72911	-0.706747	-0.722929	-0.514587	0.501384	-0.25964	-0.364645	-0.519718	0.165677	0.0753115	-0.579359	0.0654426	-0.929646	-0.0464893	0.246481	0.176187	0.51837	0.09196	-0.385108	-0.687846	-0.493357	-0.880473	0.867601	0.504936	0.0366642	0.0323607	-0.413308	0.0854622	-0.0937199
ENSMUSG00000025178.8	-0.884245	-0.699967	-0.324996	0.374795	1.9957	3.67401	3.54867	0.822665	-0.204095	-0.4367	-0.478072	-0.612562	-0.41801	-0.0977007	-0.149982	-0.250846	0.0169062	-0.283213	0.0928155	0.0978245	0.0388091	-0.679424	-0.492244	-0.404268	-0.175277	-0.0928781	0.213691	0.186743	-1.12163	-0.74442	0.0415959	-0.695433	0.246956	0.00685348	-0.208111	-0.109744	-0.76979	-0.569206	-0.45522
ENSMUSG00000025185.12	-1.04021	-0.692937	-0.610329	-0.0030577	-1.00212	-0.0773767	-1.47413	0.114056	2.15635	2.12049	0.0398854	-0.401948	-0.463556	0.349133	-0.472098	0.235785	-0.437785	-0.100368	0.786873	1.8025	0.781186	-1.71524	-0.677014	-0.903281	-0.0944902	0.491995	-0.372378	0.396289	1.04111	1.56252	-1.90133	-0.54803	-1.01015	-0.846952	0.518458	-0.419217	0.177733	1.00615	1.68349
ENSMUSG00000040414.7	-0.425483	-0.280659	-0.422711	0.221763	3.31071	3.16671	2.59368	-0.515251	-0.441234	-0.85292	-1.37009	-0.20353	-0.253338	-0.805021	-0.0690519	-0.186137	0.281208	-0.0880855	0.16649	-0.14698	-0.433943	0.337149	-0.728669	0.237565	0.69529	-0.120277	0.484498	-0.580464	-0.430021	-1.19263	-0.00998431	-0.46296	-0.0479705	0.702642	-0.198127	0.0967662	-0.855633	-0.418532	-0.754772
ENSMUSG00000040018.9	-0.974023	-1.30911	-0.418788	0.358526	1.92943	2.78583	2.79393	1.1728	0.0161916	-0.657195	-1.29917	-0.995141	-0.689364	-0.373293	-0.0551006	-0.0435515	0.692901	0.334005	0.234718	0.576893	0.0300934	-0.584903	-0.946215	-0.405602	0.553819	0.492091	0.750219	0.666223	-0.349532	-0.840921	-0.76508	-1.37292	0.00249647	0.893881	0.260324	-0.233976	-0.0507012	-0.864783	-1.31499
ENSMUSG00000031230.3	-0.585481	-0.666925	0.0455133	1.2757	1.39926	2.75255	2.66679	1.70292	0.570078	0.0189541	-1.17799	-1.25139	-0.00135645	0.451044	-0.113987	0.487736	-0.0556164	0.245825	0.386321	0.72991	0.409377	-1.20413	-0.161029	0.131057	-0.408808	0.23421	-0.349464	-1.00524	-0.876652	0.260683	-2.09034	-0.207219	0.16635	0.0543199	-0.281795	-0.808794	-0.799524	-0.933317	-1.00955
ENSMUSG00000026088.13	-1.77658	-1.7782	-0.697166	0.692348	1.30161	1.53648	1.38517	0.973573	0.692355	0.0313456	-0.439305	-1.70016	-1.03768	0.0260542	0.466783	0.5948	0.963037	0.928663	0.912756	0.933013	0.73531	-1.6953	-1.34234	0.076671	0.470005	1.00645	0.700989	-0.0140167	0.0271871	-0.760034	-2.0792	-0.951994	0.345051	0.714924	0.618068	-0.159216	-0.14351	-0.604252	-0.953682
ENSMUSG00000026104.12	-1.59091	-1.57414	-0.682425	0.580796	1.35391	1.82841	1.87432	1.20847	0.54802	-0.14528	-0.553956	-1.57299	-0.794643	-0.118699	0.326635	0.442753	0.784862	0.778156	0.877035	0.989029	1.04491	-1.56788	-1.34506	-0.4355	0.391935	0.796877	0.757365	0.240729	-0.217916	-0.984871	-1.48689	-1.03891	0.249076	0.760934	0.665663	0.152969	-0.341803	-0.882117	-1.31888
ENSMUSG00000026222.14	-1.49499	-1.45539	-1.16722	0.0271137	0.91538	1.47062	1.74195	1.50514	0.99445	0.380792	0.0602559	-1.49228	-1.28883	-0.524833	0.025507	0.26672	0.797858	0.99533	1.09655	1.2687	1.38542	-1.48119	-1.40946	-0.84194	0.0157731	0.65279	0.842244	0.479243	0.215882	-0.588322	-1.43733	-1.26894	-0.398284	0.307611	0.5361	0.418645	-0.0553641	-0.535073	-0.960618
ENSMUSG00000026466.14	-1.41981	-1.39539	-0.722464	0.629569	1.39233	2.10447	1.99662	1.382	0.705918	-0.139724	-0.872777	-1.46689	-0.76187	-0.0625144	0.22728	0.228279	0.512066	0.813281	0.90577	0.971465	1.07343	-1.40165	-1.15675	-0.308941	0.36116	0.871111	0.620604	0.124504	-0.379545	-1.09149	-1.28009	-0.812529	0.27834	0.622222	0.641244	-0.0820459	-0.518904	-1.10482	-1.48346
ENSMUSG00000050565.14	-1.53995	-1.51608	-0.6898	0.920276	1.42348	2.23691	1.45163	1.00787	0.610515	0.127157	-0.17751	-1.4908	-0.902705	0.133026	0.179048	0.457821	0.553678	0.67148	0.846649	1.13212	1.32821	-1.54232	-1.13919	-0.280403	0.503494	1.03574	0.320689	-0.165713	-0.424925	-0.841904	-1.71142	-0.924592	0.246547	0.728204	0.59954	-0.402644	-0.716831	-0.953089	-1.09418
ENSMUSG00000060519.9	-1.45039	-1.3999	-0.702432	0.703707	1.63275	2.08184	2.13968	1.4554	0.645112	-0.266419	-0.976014	-1.47844	-0.903606	-0.205195	0.15066	0.272326	0.708932	0.726335	0.892505	0.931989	0.85504	-1.4291	-1.22296	-0.431862	0.380926	0.687026	0.605266	0.0870745	-0.296531	-0.990821	-1.40762	-0.795715	0.283166	0.649222	0.482355	0.00900158	-0.497074	-0.90032	-1.0259
ENSMUSG00000038235.4	-1.1018	-1.13834	-0.343685	-0.399938	0.165686	1.6116	2.22113	0.990197	0.533562	0.911696	2.23292	-0.517465	-0.717463	-0.6722	-0.506975	-0.494159	0.0593485	0.76771	0.797975	1.5472	2.6301	-1.05452	-1.00102	-0.900342	-0.61413	0.0699962	-0.0904162	0.0861575	-0.0665488	0.403259	-1.0898	-1.37762	-0.618336	-0.414138	-0.384335	-0.182933	-0.415418	-0.901171	-0.0257745
ENSMUSG00000073489.5	-1.2312	-1.47128	-0.68219	0.791151	1.54701	2.18707	2.21041	1.66993	0.697361	-0.00313931	-0.585577	-1.3017	-0.722673	-0.300558	0.124789	0.224048	0.727234	0.957819	0.992899	1.16241	0.885785	-1.27616	-1.23027	-0.592531	-0.0414891	0.501588	0.271553	-0.249366	-0.0319867	-1.0013	-1.68039	-0.73884	0.0753568	0.395314	0.349829	-0.260567	-0.523837	-0.823298	-1.02321
ENSMUSG00000026535.9	-1.38918	-1.46996	-0.91522	0.569398	1.64037	2.00157	2.12392	1.48078	0.48713	0.139393	-0.885229	-1.58318	-0.846832	-0.333735	0.372201	0.404108	0.837072	0.768883	0.992056	1.06372	0.626186	-1.16314	-1.30289	-0.507076	0.0994196	0.675584	0.579541	0.0336256	-0.143797	-0.903114	-1.48231	-1.00638	0.229785	0.548653	0.468435	0.0406502	-0.386196	-0.577867	-1.28637
ENSMUSG00000026946.7	-1.08265	-1.03345	-0.907223	-0.428981	1.26393	1.94291	2.82995	2.35524	1.09164	0.146679	-0.44036	-0.999351	-1.07909	-0.87018	-0.559704	-0.122088	0.475681	0.619099	0.892371	1.05998	0.696115	-0.847643	-1.17167	-0.760731	-0.199413	-0.200532	0.657852	0.29478	0.307817	-0.434447	-1.65376	-1.11456	-0.393099	0.146558	-0.118039	0.262133	0.187484	-0.398948	-0.414286
ENSMUSG00000026896.12	-1.41503	-1.43332	-1.09219	0.35093	1.47045	2.02513	1.92877	1.43866	0.730808	0.211534	-0.263766	-1.58004	-1.17682	-0.30151	0.0672353	0.24155	0.588655	0.892449	0.977955	1.0515	1.11219	-1.29783	-1.38956	-0.58044	0.259038	0.738716	0.623164	0.188597	-0.0861945	-0.822158	-1.4165	-1.17488	-0.00971888	0.54588	0.611232	0.0709075	-0.376157	-0.619709	-1.08951
ENSMUSG00000027078.12	-1.55403	-1.48122	-0.814128	0.153256	0.943039	1.51186	1.8675	1.68927	1.33143	0.521089	0.0690749	-1.38511	-1.14026	-0.632569	-0.248598	0.0783173	0.500093	0.833521	1.14854	1.33721	1.35387	-1.77958	-1.32748	-0.933971	-0.184401	0.305221	0.619012	0.566208	0.403874	-0.392637	-1.59089	-1.08314	-0.452392	0.00868832	0.294839	0.337174	0.0664754	-0.292048	-0.647111
ENSMUSG00000068735.12	-0.716117	-0.472454	-0.0977154	-0.122241	-0.427405	0.495001	0.958261	1.34331	1.9326	1.93467	1.46539	-0.489559	-0.443464	-0.247126	-1.07426	-0.554927	-0.922947	-0.0315768	0.877737	2.07549	2.19331	-1.3328	-0.525286	-1.24696	-1.09791	-0.237781	-0.433997	-0.405586	0.128121	1.18076	-1.37911	-0.51028	-0.743836	-0.794534	-0.470126	-0.137875	-0.506462	-0.265273	1.10295
ENSMUSG00000060802.8	-1.29281	-1.22501	-0.882827	-0.250662	0.319573	0.923983	1.39197	1.41155	1.6226	2.06422	1.65147	-1.32027	-1.2355	-0.807908	-0.406542	-0.404696	0.0621918	0.317767	0.828195	1.84978	2.09571	-1.17276	-1.25685	-0.612116	-0.432566	-0.217838	0.0926031	0.001922	0.312201	0.0621783	-1.2334	-1.03752	-0.410548	-0.308202	-0.213968	-0.14892	-0.112888	-0.0688119	0.0447104
ENSMUSG00000039501.12	-1.45573	-1.49916	-0.590265	0.965225	2.09274	2.56614	2.10146	1.03216	0.456582	-0.18803	-0.344439	-1.51179	-0.733378	-0.088	0.0363544	0.0924787	0.466556	0.519189	0.545011	0.814796	1.00734	-1.55719	-1.07818	-0.0590738	0.490055	0.592359	0.132553	-0.14835	-0.359082	-0.845131	-1.63384	-0.775746	0.471282	0.574998	0.103772	-0.297204	-0.459067	-0.649909	-0.787477
ENSMUSG00000017929.11	-1.38348	-1.60421	-0.763825	0.706624	1.60649	2.43385	2.10162	0.70928	-0.0100669	-0.625005	-0.62943	-1.56346	-1.16495	0.0776807	0.630768	0.547524	0.507019	0.280482	0.217087	0.296586	0.475054	-1.36812	-1.06043	0.0568449	0.868117	0.913755	0.784816	0.107152	-0.220299	-0.828554	-1.13639	-1.27618	0.489534	1.05253	0.908688	0.160492	-0.426483	-0.849177	-1.02194
ENSMUSG00000006418.15	-1.42582	-1.4959	-0.884126	0.675292	1.67564	2.30759	2.03976	1.17942	0.73746	0.136252	0.276259	-1.47504	-1.07866	-0.044258	-0.0062744	0.0932382	0.431144	0.557866	0.633194	1.24278	1.72105	-1.30595	-1.27319	-0.0393508	0.330836	0.457324	0.259144	-0.258067	-0.535944	-0.749511	-1.32568	-1.05668	0.204386	0.360305	0.0384874	-0.152388	-0.677023	-0.881208	-0.692381
ENSMUSG00000027514.12	-0.813644	-0.831961	-0.788237	-0.315093	0.894184	1.40981	2.18999	2.10848	1.72434	0.443015	-0.247076	-0.831961	-0.77936	-0.70618	-0.393992	-0.273624	0.286931	0.665714	1.18955	2.10018	2.45906	-0.831961	-0.803599	-0.80457	-0.59353	-0.179778	-0.0174962	-0.232708	-0.322087	-0.645907	-0.831961	-0.831961	-0.61974	-0.350411	-0.322448	-0.230142	-0.439602	-0.600259	-0.831961
ENSMUSG00000049401.10	-1.39855	-1.54924	-0.682487	0.282858	1.53873	1.99648	2.28353	1.29024	0.680263	-0.276031	-0.658177	-1.39448	-1.11669	-0.461448	0.367291	0.114273	0.773514	0.786989	0.880799	1.0093	0.992877	-1.28361	-1.16988	-0.50862	0.233914	0.572511	0.775186	0.241936	0.0149737	-1.01891	-1.19007	-0.898142	0.198129	0.649018	0.440901	0.328222	-0.518179	-1.05216	-1.27528
ENSMUSG00000027580.15	-1.75059	-1.59186	-0.607205	0.801153	1.45546	1.8464	1.68863	1.11672	0.626468	-0.0800012	-0.295935	-1.72014	-0.813076	0.0743509	0.26091	0.340514	0.742636	0.672019	0.728441	0.833991	1.09214	-1.70406	-1.11668	-0.23137	0.59528	0.941685	0.600208	0.0902681	-0.278101	-0.906192	-1.75094	-0.801558	0.30481	0.750853	0.614361	0.0697314	-0.47152	-0.839139	-1.28865
ENSMUSG00000027951.14	-1.85669	-1.81753	-0.768014	0.667258	1.30666	1.46573	1.3353	0.982065	0.726761	0.264234	-0.0827075	-1.99517	-1.01355	0.259322	0.346857	0.367378	0.668155	0.692506	0.740397	0.947233	1.13585	-1.77426	-1.20926	0.0240618	0.665791	0.808513	0.584259	0.262896	0.0414579	-0.710086	-1.85837	-1.10632	0.353972	0.797549	0.545391	0.160517	-0.242929	-0.636583	-1.07865
ENSMUSG00000002227.13	-1.49566	-1.3209	-1.28758	-0.0578071	1.2433	1.92171	2.23122	1.41704	0.689296	0.179548	-0.349993	-1.64249	-1.23356	-0.707039	-0.0117042	0.122002	0.907979	0.705591	0.846978	0.955504	0.854727	-1.54529	-1.42455	-0.633453	0.162571	0.484118	0.71538	0.446148	0.335917	-0.327657	-1.59647	-1.17927	-0.20314	0.5761	0.5014	0.459649	-0.00492162	-0.24691	-0.487794
ENSMUSG00000040253.13	-1.50289	-1.38543	-0.78188	0.651618	1.63715	2.07374	1.91769	1.49195	0.53623	0.0558056	-0.0341001	-1.45566	-1.03719	-0.307237	0.169282	0.270469	0.573545	0.823045	0.944291	1.03689	1.09996	-1.50172	-1.29433	-0.642288	0.256225	0.779481	0.396458	0.0260581	-0.177278	-0.81597	-1.486	-1.09075	-0.0966416	0.596577	0.563688	0.0021285	-0.372659	-0.735236	-1.18504
ENSMUSG00000028268.12	-1.51011	-1.52898	-0.941529	0.180169	0.999502	1.47101	1.72421	1.72341	1.34557	0.497157	0.0604713	-1.50343	-1.18128	-0.631006	-0.145641	0.0917938	0.577183	0.842225	1.10219	1.31664	1.39583	-1.489	-1.36002	-0.769379	-0.0586053	0.412212	0.505076	0.506114	0.401523	-0.4479	-1.54647	-1.2722	-0.383145	0.20982	0.336466	0.254573	0.156478	-0.306271	-1.03464
ENSMUSG00000028270.10	-1.2285	-1.21044	-0.994577	0.435105	1.7364	2.24535	2.33555	2.11984	1.34945	-0.211311	-0.449879	-1.15305	-1.11627	-0.709709	-0.0115991	0.0323395	0.503999	0.557686	0.712587	0.72838	0.758132	-1.273	-1.14435	-0.771268	-0.0764654	0.160132	0.324185	0.236944	-0.0706657	-0.606959	-1.2131	-1.14239	-0.283888	0.33871	0.291286	0.28545	-0.026905	-0.394271	-1.06292
ENSMUSG00000028037.11	-1.5197	-1.44714	-1.01535	0.0214115	0.807213	1.27532	1.43325	1.62025	1.34905	0.745335	0.235318	-1.46486	-1.12531	-0.60837	-0.208058	0.135776	0.541887	0.949902	1.26353	1.55542	1.6775	-1.52032	-1.30853	-0.820018	-0.0858272	0.55122	0.456631	0.459364	0.344611	-0.486194	-1.53933	-1.20162	-0.359351	0.171341	0.310134	0.204519	0.14461	-0.453483	-1.09013
ENSMUSG00000040296.13	-1.85366	-1.80709	-0.832853	0.445569	1.03294	1.42465	1.33836	1.08372	0.79595	0.239641	-0.0296672	-1.74299	-1.02402	-0.0331848	0.38397	0.490395	0.736815	0.82216	0.903418	0.97463	1.07116	-1.8448	-1.31557	-0.141805	0.586225	0.903573	0.748825	0.37436	0.038126	-0.756756	-1.79532	-0.994278	0.242732	0.712192	0.733926	0.218516	-0.213794	-0.634583	-1.28148
ENSMUSG00000035517.15	-1.26624	-1.37871	-1.00392	-0.0194277	1.17433	1.99045	2.29915	1.77713	0.72135	-0.0329499	-0.885888	-1.26155	-1.16317	-0.609799	-0.106849	0.139949	0.805288	0.874113	1.08698	0.919804	1.09711	-1.31092	-1.16948	-0.659992	0.0781992	0.650637	0.911637	0.505072	-0.131026	-0.737172	-1.23408	-1.21966	-0.360437	0.244132	0.469023	0.428229	-0.121921	-0.569906	-0.92948
ENSMUSG00000039853.16	-1.51518	-1.31471	-0.899265	0.467634	1.81342	2.06671	1.93602	0.96773	0.475109	-0.0448439	-0.258477	-1.38395	-1.18229	-0.273895	0.431544	0.277403	0.722729	0.711936	0.795507	0.88869	1.25253	-1.31392	-1.36999	-0.3006	0.801686	0.935276	0.546859	-0.21228	-0.254396	-0.77989	-1.51066	-1.31432	0.0468837	0.711607	0.501039	-0.303602	-0.390318	-0.824323	-0.903393
ENSMUSG00000041936.16	-1.183	-1.08484	-1.14415	-0.540607	0.195921	0.718125	1.11959	1.1531	1.26732	1.10747	0.925187	-1.16651	-1.14874	-0.865701	-0.729468	-0.168987	0.611096	0.792835	1.36052	1.86313	2.27483	-1.35099	-1.11573	-1.20804	-0.377901	0.533107	0.768664	0.653724	0.681503	-0.0648039	-1.46218	-1.14522	-1.15718	-0.167096	0.164678	0.233891	0.0695035	-0.0125869	-0.400473
ENSMUSG00000035692.6	-2.00479	-1.76466	-0.727854	0.322023	0.917156	1.1819	1.34938	1.16056	1.01511	0.519851	-0.0425913	-1.71173	-0.926835	-0.252768	0.207274	0.353709	0.773683	0.888984	1.01851	1.19101	1.26363	-1.90392	-1.36867	-0.363107	0.304392	0.559044	0.762734	0.567739	0.422637	-0.511402	-1.95045	-0.998002	0.0253479	0.421665	0.438752	0.355036	0.0131107	-0.399022	-1.10745
ENSMUSG00000078349.2	-1.55377	-1.51876	-0.47332	0.481796	1.54702	1.86499	1.65753	1.04057	0.656573	-0.0957381	-0.57342	-1.6114	-0.872788	-0.400328	0.2179	0.25404	0.647401	0.747223	0.73544	1.22223	1.51687	-1.40593	-1.09292	-0.0745283	0.663322	0.981665	0.546043	-0.0436328	-0.15965	-1.29149	-1.41641	-0.890985	0.129448	0.827258	0.658707	-0.181534	-0.463802	-0.961256	-1.31436
ENSMUSG00000100801.1	-0.915331	-0.525927	-1.33526	-1.01331	-0.881977	-0.0506668	1.71469	1.51039	-0.296026	-0.177891	-0.573704	-0.125684	-1.49048	-0.871082	-0.156562	0.418659	1.5449	1.73952	0.392962	0.508215	-0.635635	-0.880273	-1.42497	-1.00617	-0.207771	0.0470245	1.66732	2.00509	1.21401	0.894026	-0.749143	-0.577027	-1.44424	-0.229936	-0.517936	1.13913	0.678725	0.397764	0.214557
ENSMUSG00000028954.9	-1.25489	-1.21579	-0.80594	0.406167	2.21989	2.97574	2.01034	0.589757	0.322977	0.0324314	0.73984	-1.28644	-1.13937	-0.288189	0.313104	0.0669691	0.26214	0.254287	0.498318	0.844506	1.30483	-1.09893	-1.2242	-0.589852	0.148164	0.531754	0.130631	-0.304161	-0.174393	-0.490155	-1.28707	-0.812951	0.0063198	0.791311	0.506857	-0.396415	-0.717259	-0.860789	-1.00954
ENSMUSG00000034855.11	-0.954932	-0.909584	-0.534469	1.19955	2.67764	3.05888	2.43465	0.877654	0.0758316	-0.581268	-0.872906	-0.944254	-0.885694	-0.525158	0.0795091	0.198659	0.675223	0.403324	0.60654	0.398563	0.178003	-0.78722	-1.03722	-0.271872	0.401437	0.59042	-0.0468318	-0.366447	-0.456082	-0.836563	-0.729018	-0.779893	0.190455	0.405641	0.00240735	-0.446538	-0.619992	-0.795957	-1.07249
ENSMUSG00000029330.8	-1.23725	-0.73661	-0.0588928	0.184499	0.0919613	1.49736	0.976731	0.937548	1.231	1.27213	2.65819	-0.64192	-0.701498	-0.00353428	-0.438096	0.473188	-0.777659	0.507893	0.563599	1.15894	2.49435	-1.74586	-0.534607	-0.728836	-0.401553	0.56382	-0.437784	-0.638297	-0.616297	0.0955467	-1.78729	-0.87424	-0.908345	-0.357438	0.270574	-0.576326	-0.660148	-0.531298	0.416463
ENSMUSG00000029298.13	-1.12975	-1.11038	-0.92499	-0.181638	0.972108	1.96309	2.14123	1.99254	1.10959	0.455258	0.468964	-1.36648	-0.955206	-0.84219	-0.406966	-0.0335476	0.761303	0.673629	1.071	1.33314	1.5781	-1.13861	-1.14173	-0.847727	-0.25858	0.561675	0.552401	0.0833633	-0.0161036	-0.627889	-1.38928	-0.918941	-0.898958	-0.231237	0.220385	0.177748	-0.106435	-0.583906	-1.00499
ENSMUSG00000105096.1	-1.21638	-1.18704	-0.836173	0.145686	1.21965	2.16872	1.82961	1.70688	0.952143	0.568019	0.40972	-1.19162	-0.976641	-0.468064	-0.253749	0.000870426	0.386872	0.661909	0.89931	1.30059	2.21896	-1.2787	-1.16235	-0.858373	-0.494839	0.577526	0.309765	-0.0420686	-0.0438519	-0.629949	-1.30996	-1.15708	-0.66518	0.300808	0.337201	-0.261698	-0.583403	-0.779434	-0.597685
ENSMUSG00000029561.15	-1.8349	-1.71221	-0.851373	0.313441	0.965463	1.30654	1.44921	1.19429	0.964414	0.451237	0.0301547	-1.78662	-1.05373	-0.294659	0.196125	0.37211	0.79152	0.880779	1.02418	1.19592	1.30401	-1.74776	-1.36893	-0.371886	0.319235	0.667634	0.770448	0.449678	0.256764	-0.583102	-1.84183	-0.964392	-0.0687732	0.496265	0.561189	0.335771	-0.157066	-0.504328	-1.15482
ENSMUSG00000041827.13	-1.7125	-1.67227	-0.26359	0.840368	1.49432	1.77778	1.72471	1.06558	0.623675	-0.00877318	-0.442743	-1.65524	-0.617942	0.0251156	0.3245	0.318696	0.752164	0.716457	0.801326	1.01915	1.08233	-1.70713	-1.25206	-0.0560699	0.663344	0.73204	0.533808	-0.226124	-0.365449	-1.02371	-1.64803	-0.557126	0.538758	0.746899	0.483936	-0.108139	-0.671168	-1.09121	-1.18568
ENSMUSG00000032690.14	-1.10461	-1.09451	-1.024	-0.466735	0.487501	1.15686	1.69598	1.68265	1.59823	1.3686	0.992383	-1.08935	-1.05846	-0.758639	-0.569708	-0.135842	0.531684	0.775589	1.23816	1.7835	2.10981	-1.10408	-1.05713	-0.977032	-0.470816	0.1929	0.404163	0.24431	0.167076	-0.489232	-1.12135	-1.11046	-0.797187	-0.314659	0.0109658	-0.0360586	-0.309405	-0.489299	-0.8618
ENSMUSG00000032661.9	-1.13595	-1.14051	-1.07434	-0.459238	0.736921	1.27578	1.93761	1.80622	1.52485	0.837327	0.0231187	-1.09538	-1.1396	-0.795633	-0.449308	-0.129946	0.597539	0.800472	1.24465	1.74251	2.02305	-1.13376	-1.10903	-0.832933	-0.238789	0.220477	0.563511	0.387125	0.12012	-0.657603	-1.14266	-1.09777	-0.610055	0.020695	0.187408	0.226928	-0.328523	-0.707343	-0.997909
ENSMUSG00000001166.15	-1.52848	-1.50184	-0.878527	0.199319	1.01716	1.73356	2.14459	1.54442	0.831189	0.558603	-0.0551415	-1.54617	-0.801612	-0.459898	0.13362	0.0687601	0.943838	0.522439	0.79036	1.2074	1.21297	-1.22738	-1.48359	-0.355203	0.302015	0.507226	0.969684	0.463566	-0.00399934	-0.858973	-1.76582	-1.17111	-0.546299	0.328576	0.261663	0.203386	-0.0450667	-0.974754	-0.740468
ENSMUSG00000029605.14	-1.76591	-1.77917	0.159775	1.02651	1.45726	1.79513	1.46591	0.982561	0.727268	0.336262	0.0356756	-1.62925	-0.196109	-0.0889141	-0.0331085	0.18886	0.628006	0.615877	0.88274	1.03193	1.3372	-2.00864	-0.603525	-0.0290324	0.405022	0.837623	0.312159	-0.400346	-0.315334	-0.871172	-2.09142	-0.0484839	0.390372	0.322254	0.255387	-0.38693	-0.594897	-1.03113	-1.32042
ENSMUSG00000066861.12	-1.02223	-1.0286	-0.702547	0.0438966	0.817635	1.31043	1.95276	1.77959	1.65271	1.17067	0.408602	-1.05264	-0.941777	-0.688188	-0.519611	-0.312967	0.205513	0.566975	0.982533	1.90506	2.52606	-1.0793	-0.941918	-0.771233	-0.340234	0.171977	0.00113719	-0.115915	0.174228	-0.724503	-1.0793	-0.962731	-0.582242	-0.340399	-0.269001	-0.131353	-0.366123	-0.948084	-0.748859
ENSMUSG00000052776.10	-1.39466	-1.41486	-1.13938	-0.225594	0.58367	1.14221	1.62844	1.62071	1.52137	1.10461	0.644087	-1.43465	-1.23253	-0.850844	-0.293009	-0.167331	0.481637	0.581623	1.14246	1.59584	1.88906	-1.33307	-1.18464	-0.873915	-0.270499	0.0793277	0.608901	0.557102	0.531253	-0.35694	-1.44423	-1.10679	-0.618385	0.00869189	0.000561073	0.350085	0.116496	-0.175987	-0.670805
ENSMUSG00000042726.12	-0.943643	-0.927894	-0.840504	0.113792	1.75282	2.84336	3.18692	1.71462	0.55976	-0.203222	-0.371309	-0.863408	-0.959353	-0.561201	-0.131841	-0.191785	0.337735	0.446509	0.586648	1.0748	1.09567	-1.02273	-0.710182	-0.7025	-0.188434	0.0466415	0.07479	-0.178735	-0.404378	-0.8657	-0.771219	-0.769552	-0.372368	0.128067	0.0746839	-0.0625873	-0.615082	-0.58457	-0.794612
ENSMUSG00000043279.9	-1.47637	-1.34326	-0.640554	1.15739	2.3204	2.23149	0.463109	-0.208482	0.28666	0.0370711	0.715732	-1.50887	-0.824058	-0.0319235	0.477909	0.478454	0.682851	0.818235	0.584333	0.805191	1.13497	-1.71322	-1.26571	-0.596385	0.72075	1.04625	0.140185	-0.243913	-0.0766326	-0.627823	-1.79751	-0.845433	0.340078	1.01369	0.441884	-0.605145	-0.626645	-0.488581	-0.976108
ENSMUSG00000106734.1	-1.58868	-1.55305	-0.481208	0.880511	1.75689	2.2002	1.76162	1.13458	0.530191	0.0955427	-0.595038	-1.54966	-0.737602	-0.177424	0.022366	0.394291	0.894334	0.683232	0.975694	1.01939	1.04943	-1.53199	-1.06338	-0.258671	0.349089	0.973992	0.314766	-0.245	-0.357277	-0.8913	-1.65245	-0.738392	0.383851	0.443985	0.229283	-0.168583	-0.603073	-0.816866	-1.08359
ENSMUSG00000047735.14	-1.66741	-1.51087	-0.728225	0.674114	1.49175	1.8458	1.59827	1.38007	0.643436	0.272966	-0.558363	-1.66913	-0.778788	-0.0782076	0.300577	0.421489	0.628583	0.900674	1.02934	1.13485	0.872514	-1.57175	-1.25395	-0.375921	0.271497	0.920319	0.4017	-0.0537551	-0.0599995	-0.871095	-1.86713	-0.794489	0.176046	0.591393	0.641691	-0.178604	-0.307197	-0.576405	-1.2958
ENSMUSG00000029826.12	-1.23443	-1.09052	0.191746	1.87881	2.00139	1.83505	0.399793	0.163215	0.457349	-0.00931847	0.155722	-1.10186	-0.204459	0.782319	0.484598	0.17748	-0.296362	0.143778	0.486283	0.993758	1.37424	-1.25749	-0.629813	0.233605	1.0354	0.916057	-0.734128	-1.09367	-0.692957	-1.01542	-1.37933	-0.019473	1.11108	1.04212	0.193301	-1.49139	-1.41635	-1.06378	-1.32635
ENSMUSG00000038507.6	-1.57285	-1.47041	-1.04445	0.114386	1.07086	1.6233	1.95289	1.59985	0.908797	0.184497	-0.310639	-1.46592	-1.14211	-0.547716	0.0849774	0.292001	0.725734	0.802372	1.03375	1.1167	1.30721	-1.48788	-1.28658	-0.610046	0.183499	0.607742	0.830793	0.495205	0.0414864	-0.697454	-1.4592	-1.18036	-0.207783	0.373295	0.576777	0.490671	-0.132405	-0.65342	-1.14756
ENSMUSG00000029798.9	-1.20321	-1.18685	-1.19724	-0.130156	1.25993	1.95221	2.19934	1.82909	0.820348	0.25012	-0.140343	-1.15114	-1.1685	-0.554909	-0.204612	0.150608	0.672236	0.910095	1.10622	1.22993	1.27846	-1.18611	-1.20491	-0.963077	-0.137084	0.624221	0.629234	0.264275	-0.0146948	-0.650718	-1.39331	-1.26605	-0.583095	0.298019	0.476689	0.178405	-0.221048	-0.64184	-0.930523
ENSMUSG00000030107.9	-1.85116	-1.77434	-0.474266	0.673107	1.21839	1.48203	1.38285	0.970398	0.798837	0.332112	-0.0433952	-1.90051	-0.734842	0.0347785	0.273689	0.406226	0.691353	0.76366	0.915312	1.04214	1.1523	-1.94105	-1.33248	-0.0906488	0.533393	0.747964	0.577956	0.250238	0.0588521	-0.750054	-1.87864	-0.710513	0.384134	0.643418	0.532861	0.038212	-0.316781	-0.736647	-1.36887
ENSMUSG00000037997.10	-1.30007	-1.34552	-1.21383	0.256594	1.46709	2.15632	2.12703	1.3435	0.763133	0.121959	-0.333428	-1.18921	-1.22502	-0.350871	-0.00870076	0.191785	0.699133	0.739681	0.877178	1.15784	1.07693	-1.57544	-1.2862	-0.51563	0.252096	0.768152	0.491107	0.106891	-0.118026	-0.409146	-1.77401	-1.37414	-0.28026	0.560621	0.437406	0.0265793	-0.262615	-0.518627	-0.540287
ENSMUSG00000030157.5	-1.2185	-0.985919	-0.270222	1.63507	2.56702	2.70702	1.73528	0.77523	0.256978	-0.727624	-0.354804	-1.09776	-0.297601	-0.642893	0.418572	0.258402	0.976652	0.514756	0.573987	0.553694	1.15947	-1.03232	-0.837194	0.158401	0.61668	0.50893	-0.326742	-0.589929	-0.763207	-0.975306	-1.11203	-0.456655	-0.0295246	0.343615	-0.637959	-0.58435	-0.838677	-0.969799	-1.01075
ENSMUSG00000039236.16	-1.34076	-1.04194	-0.718921	-0.0690916	1.06429	1.91005	2.64877	2.3509	1.19159	0.00324328	-0.501449	-1.00829	-0.921457	-0.676972	-0.464129	-0.206932	0.603658	0.727942	1.2961	1.29133	1.07955	-1.1077	-0.986718	-0.847949	-0.231949	-0.121682	0.467147	0.430477	0.107776	-0.813411	-1.04461	-0.948413	-0.281037	0.0710465	0.0400789	-0.0780279	-0.243526	-0.618117	-1.01087
ENSMUSG00000030966.10	-1.64296	-1.59214	0.0459837	1.46389	2.19377	2.20628	1.1828	0.528789	0.326498	-0.151376	-0.262609	-1.51562	-0.395884	0.0419638	0.263651	0.308358	0.674961	0.621266	0.698415	0.81776	0.849797	-1.74833	-1.00372	0.192992	0.805685	0.744156	0.15849	-0.215072	-0.323898	-0.905287	-1.58526	-0.453678	0.746334	0.543436	0.0994448	-0.532974	-0.94584	-0.842487	-1.39758
ENSMUSG00000057143.12	-1.57985	-1.46401	-0.923415	0.271176	1.12319	1.64429	1.47269	1.13728	0.703262	0.310784	0.25814	-1.65135	-1.14868	-0.225538	0.249553	0.544776	0.923718	0.993574	1.05593	1.04566	1.23797	-1.90773	-1.23735	-0.52587	0.209297	0.958035	0.544536	0.12838	-0.129405	-0.54488	-1.79579	-1.24549	-0.087932	0.693386	0.7859	0.0573589	-0.3162	-0.601788	-0.963597
ENSMUSG00000030921.14	-1.09726	-1.07033	-1.01345	-0.1829	0.865142	1.57563	2.07729	1.95794	1.41341	0.824277	0.399584	-1.06972	-1.00277	-0.73002	-0.408796	-0.0990577	0.539154	0.788199	1.095	1.67156	1.93765	-1.06829	-1.06799	-0.769115	-0.362694	0.364133	0.391322	0.106702	-0.181882	-0.708724	-1.11271	-1.06746	-0.699438	0.0618276	0.197949	-0.113756	-0.56561	-0.846593	-1.0282
ENSMUSG00000030654.7	-1.17207	-1.67056	-0.543863	-0.316067	1.43772	2.32988	2.02147	0.542175	-0.126335	0.490775	1.31162	-0.71604	-1.20292	-0.587601	0.170635	0.0170716	0.519933	0.0709806	0.579462	1.00199	1.68824	-1.44899	-1.13998	-0.346376	0.231445	0.487069	0.612411	0.322328	-0.36098	-0.150253	-1.01122	-2.2613	-0.500844	0.58451	0.607423	0.248026	-0.806845	-0.700164	-0.212762
ENSMUSG00000025492.6	-1.64138	-1.43322	-1.0029	-0.0809643	0.533952	0.949502	1.38986	1.4216	1.53428	1.18818	0.340975	-1.49418	-1.30928	-0.751846	-0.31365	-0.0552415	0.451031	0.734471	1.13404	1.61838	1.74323	-1.66342	-1.3504	-0.830748	-0.181609	0.154025	0.553877	0.591768	0.730627	-0.140834	-1.47051	-1.24075	-0.387476	-0.0647411	0.148679	0.278904	0.337807	0.113288	-0.535329
ENSMUSG00000025498.12	-1.94148	-1.63002	-0.740509	0.255891	0.79626	1.10469	1.36944	1.35227	1.34462	1.05173	0.409927	-1.72122	-0.950819	-0.347879	0.0521697	0.18593	0.572255	0.67691	0.945747	1.37837	1.51796	-1.887	-1.22897	-0.379622	0.208411	0.447788	0.579647	0.333569	0.286883	-0.497884	-1.91043	-0.881854	-0.00405043	0.382979	0.364823	0.215434	-0.136613	-0.504566	-1.07081
ENSMUSG00000031639.9	-1.29792	-1.32601	-0.731761	0.737293	1.82415	2.35096	2.10459	1.47694	0.516789	-0.155614	-0.566837	-1.23861	-0.909655	-0.353991	0.0563154	0.282164	0.627509	0.780523	0.987569	0.996872	0.837315	-1.38902	-1.16599	-0.652772	0.30599	0.796806	0.37208	-0.0180112	-0.383739	-0.886382	-1.46868	-0.818871	0.0163919	0.567441	0.412619	-0.25605	-0.486777	-0.716145	-1.22749
ENSMUSG00000037921.12	-1.31787	-1.31284	-1.19982	-0.00800544	1.26646	1.84928	1.75305	1.43251	0.882395	0.54922	-0.167944	-1.33764	-1.27248	-0.482103	0.0568946	0.260013	0.699322	0.822684	1.18621	1.40397	1.60184	-1.30619	-1.29891	-0.996349	0.0728727	0.752383	0.437097	0.212549	0.105918	-0.640041	-1.3256	-1.28068	-0.395957	0.48769	0.431431	0.00122728	-0.37979	-0.554868	-0.987939
ENSMUSG00000046718.7	-1.54293	-1.61345	-1.286	-0.392783	0.354384	0.709127	1.26819	1.27267	1.42246	1.1579	0.251821	-1.4222	-1.4161	-0.800954	-0.233496	-0.0553356	0.582435	0.764267	1.15024	1.63965	1.65641	-1.31958	-1.48924	-0.750358	-0.130325	0.110447	0.676806	0.764368	1.01703	0.233816	-1.3959	-1.49411	-0.555797	-0.0529653	0.0484428	0.343922	0.334687	0.310694	-0.118217
ENSMUSG00000062007.10	-1.85912	-1.73341	-0.644312	0.361073	1.2917	1.64086	1.8826	1.29681	0.916562	0.257233	-0.287539	-1.87115	-0.815834	-0.197234	0.376823	0.230401	0.652171	0.712618	0.803739	1.03925	1.08928	-1.75098	-1.25059	-0.108136	0.51469	0.621907	0.668438	0.234003	0.147616	-0.831815	-1.31771	-0.941552	0.37134	0.683212	0.247941	0.00922527	-0.305766	-1.03297	-1.10137
ENSMUSG00000074151.10	-1.1149	-1.06058	-0.994877	0.293294	1.46407	2.53569	2.67927	1.7627	0.760432	0.298177	0.0116988	-1.03332	-0.974466	-0.110943	0.137826	0.0443734	0.451211	0.531506	0.821	1.14063	1.14274	-1.19176	-1.14088	-1.08407	-0.688435	0.139797	0.179142	-0.0399209	-0.307039	-0.724913	-1.1181	-1.07369	-0.451428	0.338687	0.422499	-0.145652	-0.461342	-0.722422	-0.715987
ENSMUSG00000031897.8	-1.13366	-1.29076	-0.922657	-0.023167	1.32927	1.99875	2.61978	2.24474	1.39461	-0.407129	-1.39004	-1.00316	-1.09546	-0.986896	-0.00711599	-0.304745	0.604117	0.509287	0.77398	0.777917	0.320446	-0.737866	-1.06843	-0.647971	-0.168507	-0.174881	0.714976	0.663214	0.309269	-0.861223	-0.615459	-1.22627	-0.205889	0.208279	0.0968107	0.557676	0.368174	-0.323771	-0.89623
ENSMUSG00000012519.12	-1.05953	-1.17684	-1.04978	-0.135621	1.5704	2.34266	2.97098	2.05958	0.801777	-0.0855685	-1.23632	-1.08455	-1.03814	-0.667536	-0.0894618	-0.0153337	0.643325	0.412403	0.694406	0.735467	0.419577	-0.844025	-1.07032	-0.815802	-0.108337	0.366125	0.58544	0.296546	0.0565215	-0.685999	-0.884043	-0.909043	-0.19254	0.332498	0.140326	0.325355	-0.0870454	-0.577423	-0.940117
ENSMUSG00000036986.14	-1.3781	-1.32672	-1.04444	0.412055	1.64904	2.19088	2.44782	1.2553	0.692427	-0.132462	-0.593177	-1.34455	-1.03823	-0.419447	0.0800448	0.061816	0.779247	0.813524	0.902966	1.02772	1.01473	-1.5152	-1.29099	-0.617668	0.258963	0.629153	0.658883	0.0313659	-0.19527	-0.75723	-1.24019	-1.11078	-0.0551454	0.568294	0.244375	-0.0610177	-0.412739	-0.507625	-0.677632
ENSMUSG00000004936.8	-1.23138	-1.2633	-0.773372	-0.00475473	1.56193	2.5953	2.71088	1.40111	0.72525	0.0435686	-0.614452	-1.17606	-1.1117	-0.706516	0.101217	-0.00478923	0.242877	0.352597	0.611126	1.05184	1.06165	-1.33066	-1.11337	-0.360996	-0.100986	0.509056	0.661049	-0.0271947	-0.278366	-0.240014	-1.34102	-1.41994	-0.416206	0.435242	0.360554	0.160109	-0.336515	-0.741278	0.00751684
ENSMUSG00000032265.12	-1.5004	-1.15121	0.10172	1.61631	2.10887	2.25525	1.29897	0.675409	0.220803	-0.374202	-0.548496	-1.33299	-0.165095	0.157149	0.211125	0.296869	0.376243	0.559124	0.594937	0.747932	1.05543	-1.40998	-0.664413	0.352527	0.685331	0.872001	-0.0889318	-0.457007	-0.881589	-1.28157	-1.6687	0.044498	0.872035	0.555467	0.143846	-0.699972	-1.0254	-1.0555	-1.4964
ENSMUSG00000032596.12	-1.18161	-1.20182	-1.01157	0.00533643	0.870911	1.51416	2.17752	2.11612	1.39674	0.157299	-0.471419	-1.1544	-1.1019	-0.765915	-0.445354	-0.172578	0.620083	0.6622	1.27213	1.43523	1.65375	-1.18916	-0.993509	-0.808489	-0.352254	0.454597	0.591046	0.365033	0.0816196	-0.771293	-1.29723	-1.18255	-0.639395	-0.00318758	0.195964	0.45085	-0.0873141	-0.318046	-0.871586
ENSMUSG00000025647.14	-1.10693	-1.2967	-1.16968	-0.613326	0.178357	0.57181	1.83578	1.76408	1.79011	0.822829	-0.599204	-1.29683	-1.3623	-1.12019	-0.176839	-0.402059	0.505706	0.801046	1.26256	1.96688	1.54947	-0.900437	-1.23703	-1.01899	-0.333385	-0.27686	0.671487	0.565268	0.96737	-0.352946	-0.624634	-1.19536	-0.340958	-0.307653	-0.169751	0.638243	0.459373	0.191554	-0.639846
ENSMUSG00000038774.8	-0.89432	-0.986523	-1.38581	-0.641003	0.637387	1.44055	1.40869	2.59612	1.05572	0.678794	-0.333107	-1.28055	-0.85212	-0.456922	-0.223604	0.230089	0.233062	1.29242	1.5061	1.37536	0.775714	-1.01273	-1.17803	-1.09214	-0.194533	1.08402	0.0153474	0.511619	0.185143	-0.768521	-1.61857	-1.06921	-0.701703	0.156237	0.666609	-0.255307	0.24706	-0.0186085	-1.1327
ENSMUSG00000040033.13	-1.8478	-1.95246	-0.0837984	1.11266	1.30092	1.41112	1.18228	0.847818	0.617588	0.0593745	0.0343873	-2.01721	-0.36933	0.419999	0.275243	0.372758	0.676574	0.698417	0.803549	0.952425	1.19	-2.02958	-0.946515	0.153192	0.583633	0.802377	0.341665	-0.129495	-0.212811	-0.749336	-2.14969	-0.402195	0.701367	0.685804	0.378679	-0.256119	-0.57444	-0.855558	-1.02549
ENSMUSG00000020464.13	-1.171	-1.1197	-0.940235	0.535151	1.61574	2.26231	2.38014	1.56275	0.415363	-0.248433	-1.07247	-1.29442	-1.01838	-0.355033	0.225268	0.231802	0.95344	0.883411	0.979454	0.840677	0.333682	-0.977539	-1.18065	-0.513514	0.309967	0.961354	0.613991	-0.212609	-0.338733	-0.925032	-1.50606	-0.850797	-0.0754182	0.63648	0.462181	-0.0943705	-0.541748	-0.699037	-1.06798
ENSMUSG00000046879.6	-1.95291	-1.66236	-0.190836	1.10652	1.48228	1.71664	1.19614	0.916609	0.730983	0.216122	-0.353456	-1.70575	-0.449393	0.229954	0.344651	0.374365	0.648818	0.696797	0.823376	1.00961	1.06283	-1.92412	-1.06559	0.131531	0.653864	0.779242	0.315726	-0.0657361	-0.241632	-0.994294	-1.85914	-0.475028	0.667391	0.666267	0.316847	-0.309699	-0.535174	-0.885148	-1.4163
ENSMUSG00000058163.11	-0.833532	-0.825828	-0.620158	0.219452	1.91812	3.00027	2.28441	1.36621	0.73225	-0.0726291	-0.360712	-0.748299	-0.717977	-0.564718	-0.326113	-0.234127	0.313091	0.33049	0.741859	1.54035	2.16215	-0.827551	-0.778442	-0.523215	-0.0835742	0.0801951	-0.202382	-0.176614	-0.68912	-0.721154	-0.824638	-0.74541	-0.324596	-0.199542	-0.261409	-0.707924	-0.739716	-0.755235	-0.824234
ENSMUSG00000078153.3	-1.16515	-1.5786	-0.552178	1.14034	1.92378	2.09961	1.17993	0.760621	0.710293	0.0951235	-0.229113	-1.92905	-0.503061	0.0737078	-0.0806641	0.352247	0.281668	0.901659	0.93966	1.32168	1.06964	-1.80777	-1.17577	-0.670918	0.409874	0.787421	-0.178087	-0.407388	-0.0698573	-0.691515	-2.14759	-1.00448	0.472477	0.356203	0.253614	0.149341	-0.598022	-0.150859	-0.338825
ENSMUSG00000078922.7	-1.01493	-0.966007	-0.510566	1.06967	1.91973	2.92425	1.99824	1.10689	0.628215	0.0400399	-0.0122853	-0.930341	-0.783856	-0.56149	-0.268926	-0.0747348	0.201695	0.486033	0.659005	1.33446	2.16127	-1.05307	-0.912025	-0.589041	-0.0108824	0.0191086	-0.341631	-0.306188	-0.595288	-0.744155	-1.05307	-0.84553	-0.195178	0.275153	0.0166402	-0.606681	-0.793608	-0.781026	-0.889872
ENSMUSG00000078920.2	-1.22099	-1.05263	-0.661989	0.93133	1.96468	2.58064	2.27352	1.48824	0.422434	-0.301144	-0.475853	-1.13826	-0.814832	-0.293633	0.0348308	0.203376	0.528773	0.616198	0.720937	0.845739	1.23657	-1.26573	-1.0832	-0.530832	0.233941	0.513448	0.235778	-0.329286	-0.546622	-1.05855	-1.16117	-0.85455	0.0536811	0.45721	0.43327	-0.25442	-0.667226	-0.799102	-1.26457
ENSMUSG00000018899.14	-1.54372	-0.898529	1.78048	2.45373	2.43986	2.25833	0.875498	-0.299974	-0.453299	-0.921092	-0.708103	-0.635452	1.1227	-0.0671777	0.316788	0.0135869	0.126107	-0.127736	-0.0997737	-0.0695518	-0.0102454	-1.45786	-0.624176	0.516088	0.392169	-0.0235462	-0.10066	-0.614451	-0.607292	-0.829945	-1.06732	1.15312	0.934797	0.223647	-0.442355	-0.579306	-0.595603	-0.870979	-0.958768
ENSMUSG00000082292.3	-0.723601	-0.615376	-0.659984	0.260751	2.00295	2.99094	2.90861	1.97431	0.650452	-0.468478	-0.453386	-0.667072	-0.676223	-0.478135	-0.188197	-0.220512	0.143722	0.202042	0.402766	0.852356	1.47072	-0.692311	-0.676517	-0.626938	-0.0997466	0.249917	-0.122975	-0.566602	-0.490106	-0.710589	-0.830662	-0.77858	-0.643381	-0.0160031	0.0524777	-0.679808	-0.680819	-0.645454	-0.750554
ENSMUSG00000078853.6	-1.77934	-1.56371	-0.270201	0.90046	1.56009	1.90093	1.72936	1.07566	0.682683	0.0452099	-0.24248	-1.52361	-0.646026	0.0311335	0.310523	0.311065	0.685946	0.748343	0.845218	1.01139	1.15588	-1.81789	-1.38545	-0.356809	0.402647	0.674262	0.443115	-0.0274733	-0.190537	-0.97675	-1.60714	-0.659215	0.320602	0.651026	0.416425	-0.076613	-0.558049	-0.898297	-1.32236
ENSMUSG00000069874.6	-1.90655	-1.74005	-0.264804	1.01454	1.55923	1.69173	1.24137	0.792935	0.671319	0.261319	0.0490249	-1.62365	-0.484408	0.138687	0.35944	0.34272	0.653206	0.700786	0.85889	1.04698	1.28831	-1.99892	-1.0824	-0.0596348	0.621781	0.702458	0.270966	-0.0153075	-0.0239615	-0.78885	-1.96923	-0.521596	0.524151	0.623884	0.226544	-0.392821	-0.536226	-0.83277	-1.3991
ENSMUSG00000040483.13	-1.97543	-1.71683	-0.602961	0.490434	1.11501	1.38164	1.38173	1.08494	0.960801	0.455424	0.066177	-1.78968	-0.748558	-0.251242	0.139436	0.364909	0.820498	0.823267	1.00665	1.124	1.21301	-1.9076	-1.16126	-0.127511	0.427984	0.774118	0.666571	0.244124	0.210318	-0.828703	-1.92522	-0.770739	0.134758	0.581375	0.429271	0.125131	-0.264859	-0.626474	-1.3245
ENSMUSG00000001123.13	-1.31121	-1.39141	-1.02568	-0.329226	0.586531	1.46218	2.06419	2.04242	1.68254	0.49043	-0.370903	-1.2201	-1.12881	-0.830182	-0.344738	-0.147452	0.472606	0.716417	1.11228	1.51036	1.71537	-1.18964	-1.24755	-0.744813	-0.235679	0.126318	0.622293	0.548508	0.442484	-0.582876	-1.04229	-1.10322	-0.561951	-0.0981091	0.0427721	0.239742	0.14071	-0.308504	-0.803814
ENSMUSG00000069793.9	-1.4816	-1.32631	-0.666943	0.653671	1.58539	2.0273	1.44706	1.22913	0.688399	0.341418	0.716228	-1.48888	-0.922104	-0.196358	-0.0324361	0.335702	0.457056	0.907176	0.970584	1.16139	1.60798	-1.49374	-1.26379	-0.576897	0.361109	0.962743	-0.0150767	-0.226626	-0.289249	-0.716551	-1.88743	-0.842637	-0.0999364	0.425768	0.454336	-0.576608	-0.539233	-0.594313	-1.09571
ENSMUSG00000035208.13	-1.40731	-1.31965	-0.716566	0.740477	1.80737	2.22699	1.76581	1.22061	0.649379	0.145106	0.129173	-1.39664	-0.933343	-0.236791	0.0549986	0.214808	0.628595	0.79745	0.918758	1.20844	1.49302	-1.47519	-1.20249	-0.461801	0.423043	0.755718	0.115394	-0.261283	-0.462312	-0.85955	-1.39218	-0.978365	0.0974353	0.472801	0.305737	-0.391862	-0.722062	-0.920843	-1.03285
ENSMUSG00000000275.14	-1.83613	-1.77228	-0.0875205	1.52939	1.63259	1.64853	0.839691	0.557121	0.443941	0.0465882	-0.0565813	-1.68257	-0.342185	0.662974	0.531141	0.28535	0.28444	0.428952	0.487829	0.778813	1.25583	-1.74295	-0.854496	0.429811	0.976793	0.912681	-0.0211669	-0.23038	-0.479144	-0.99315	-1.59818	-0.514855	0.8932	1.03101	0.417935	-0.564014	-0.758223	-1.02808	-1.5127
ENSMUSG00000006930.13	-1.28892	-1.14528	-0.58778	0.352952	1.11386	2.02115	2.51064	1.75253	0.661007	0.167248	0.619686	-1.24925	-0.92947	-0.688671	-0.521912	-0.0568146	0.594703	0.7557	0.810972	1.05859	1.597	-1.46455	-0.886276	-0.799293	-0.285078	0.561674	0.800409	0.137675	-0.323455	-0.675764	-1.49967	-0.897861	-0.58726	-0.0136806	0.357127	0.289342	-0.527326	-0.862161	-0.871785
ENSMUSG00000017830.13	-1.44636	-1.45334	-0.93368	0.0812832	0.938712	1.46766	1.88008	1.57741	1.1107	0.335273	-0.0792997	-1.43687	-1.11446	-0.379123	0.0193378	0.195328	0.793037	0.860299	1.13954	1.38853	1.50054	-1.61357	-1.21257	-0.813867	0.0223613	0.492712	0.768328	0.384925	0.0717446	-0.766952	-1.51064	-1.12913	-0.204763	0.33458	0.480372	0.262192	-0.145949	-0.720276	-1.14411
ENSMUSG00000010358.11	-1.61998	-1.58499	-0.90076	0.228985	1.16349	1.70036	2.00566	1.40107	0.775451	0.1741	-0.563102	-1.54144	-1.19608	-0.456168	0.170287	0.256611	0.817335	0.84115	0.938533	1.07998	1.04423	-1.53083	-1.31724	-0.490242	0.226485	0.618715	0.896851	0.430343	0.109032	-0.718063	-1.53329	-1.20465	-0.0533735	0.48506	0.560995	0.47602	-0.155638	-0.499366	-1.03555
ENSMUSG00000034947.11	-1.14862	-1.24847	-0.94522	0.253169	1.79786	2.36383	2.66934	1.64438	0.467137	-0.497735	-1.22903	-1.32453	-1.09647	-0.518211	0.253905	0.0701158	0.78157	0.582065	0.467083	0.575768	0.264305	-1.0778	-1.19414	-0.512669	0.177632	0.559079	0.719528	0.269934	-0.127735	-1.04851	-0.951186	-0.835365	0.0068001	0.580021	0.433354	0.511196	-0.056713	-0.667928	-0.967744
ENSMUSG00000034708.9	-1.31613	-1.67057	-0.792394	-0.666724	-0.100942	0.536462	1.24671	0.841316	1.11235	1.39395	2.00129	-1.48098	-1.66028	-0.798067	0.185056	-0.314112	-0.171712	0.239724	0.421158	1.54649	2.20813	-1.16762	-1.63916	-0.70012	-0.252523	-0.244176	0.0699531	0.0437132	0.564214	0.663774	-0.510251	-1.4449	-0.321927	0.0238655	0.00448746	0.314265	0.582244	0.237887	1.01554
ENSMUSG00000033880.9	-1.50882	-1.45849	-1.10429	-0.300861	0.374935	0.807963	1.33555	1.37286	1.47469	1.34222	0.740474	-1.44467	-1.23004	-0.809333	-0.438596	-0.161967	0.404963	0.703046	1.11082	1.70518	1.85918	-1.56114	-1.41409	-0.895778	-0.379077	0.0790823	0.431341	0.515857	0.800173	0.26881	-1.4004	-1.21434	-0.601829	-0.177685	0.0468166	0.239332	0.299753	0.192665	-0.00429515
ENSMUSG00000025579.12	-1.20039	-1.14096	-0.895497	-1.04881	-0.162509	0.172474	1.3787	0.936024	1.25503	1.50319	1.29246	-1.11089	-1.28276	-1.17332	-0.495233	-0.870756	0.0487363	-0.0231499	0.635019	1.90891	1.98808	-1.28583	-1.16861	-1.05024	-0.282115	-0.429488	0.0230648	0.625576	1.01817	0.833786	-0.483665	-1.27829	-0.540884	-0.171729	-0.430262	0.352004	0.58351	0.503767	1.46688
ENSMUSG00000070327.11	-1.52569	-1.43605	-1.27764	0.482751	1.19881	1.67891	1.53191	1.25773	0.865283	0.112922	-0.0367574	-1.46023	-1.17389	-0.0252417	0.147372	0.417307	0.709905	0.798818	0.95648	1.07909	1.41964	-1.61129	-1.31418	-0.623498	0.382682	0.953027	0.656294	0.244388	-0.198992	-0.814722	-1.52865	-1.29741	0.0131988	0.629471	0.78622	0.167018	-0.382715	-0.672161	-1.11011
ENSMUSG00000020641.13	-1.19645	-1.21201	-0.521321	0.998142	2.04479	2.51101	1.77733	1.09079	0.763738	0.136875	-0.429242	-1.20869	-0.808412	-0.397239	-0.100387	0.174551	0.618504	0.7641	1.00321	1.31347	1.47513	-1.18464	-1.04781	-0.432565	0.233051	0.645387	-0.00753317	-0.346734	-0.568175	-0.895947	-1.23603	-0.846762	0.102672	0.313158	0.0303059	-0.6564	-0.859579	-0.939908	-1.10037
ENSMUSG00000020638.7	-1.69758	-1.61797	-0.563979	0.775101	1.52713	1.93258	1.64398	1.03735	0.746201	0.208232	-0.303856	-1.58045	-0.919793	-0.0457224	0.293391	0.363137	0.7101	0.782741	0.87939	1.08611	1.18386	-1.61578	-1.21884	-0.22005	0.45544	0.795675	0.494287	0.0453324	-0.157234	-0.88928	-1.67221	-0.862231	0.240115	0.597632	0.477312	-0.148238	-0.61595	-0.879874	-1.26606
ENSMUSG00000020572.7	-1.20751	-1.19743	-0.597709	0.436558	1.29104	2.43013	2.09906	2.02601	0.771722	0.221181	-0.389089	-1.36767	-0.732912	-0.135018	-0.200481	0.274525	0.320723	0.912636	1.03767	1.25584	1.0525	-1.3151	-0.983338	-0.669849	-0.217781	0.65494	0.0518336	-0.0524901	-0.312614	-0.586215	-1.77927	-0.784587	-0.283574	0.194001	0.554493	-0.475351	-0.505855	-0.693697	-1.09734
ENSMUSG00000041645.11	-1.73631	-1.76698	-0.670168	0.296409	1.12084	1.40823	1.82511	1.15424	0.759595	0.0126796	-0.879434	-1.70992	-0.90574	-0.192891	0.506849	0.217839	1.00888	0.507629	0.42373	0.804466	0.310539	-1.41559	-1.23378	-0.0741264	0.608739	0.671236	0.979655	0.749406	0.264589	-1.42913	-1.14794	-0.739304	0.547937	1.18939	0.672261	0.549718	-0.100467	-1.06055	-1.52763
ENSMUSG00000064215.11	-1.33621	-1.42286	-0.899491	-0.795297	-0.497151	-0.416415	-0.12349	-0.327305	0.265622	1.46578	1.81174	-1.29962	-1.18664	-0.879241	-0.25181	0.000821158	0.679214	0.722101	0.946598	0.885901	0.545781	-1.34477	-0.9788	-0.543099	-0.279212	-0.193289	0.572288	1.09833	1.39199	1.80693	-1.2653	-1.48575	-0.774026	-0.263032	-0.0102549	0.510294	0.957542	1.48135	1.43078
ENSMUSG00000079017.3	-0.77538	-0.709201	-0.955006	-0.955006	-0.235585	0.376417	0.72291	1.19662	1.42092	1.91309	2.00199	-0.955006	-0.770387	-0.759399	-0.471851	-0.351817	-0.559966	0.283603	0.93732	1.85004	2.9411	-0.955006	-0.955006	-0.955006	-0.821718	-0.396605	0.125566	0.57172	0.448654	0.533438	-0.779987	-0.955006	-0.955006	-0.685959	-0.25675	-0.0267319	0.0883542	-0.272548	0.102193
ENSMUSG00000057554.11	-1.04424	-1.04096	-0.708685	0.119957	1.53117	2.70913	2.87237	1.6983	0.446024	-0.0701393	-1.00396	-0.976004	-0.891279	-0.680491	0.00787844	0.0154954	0.666903	0.750635	0.791218	0.947918	0.215935	-1.2364	-0.945841	-0.683781	0.0550439	0.514604	0.56013	0.24338	-0.354482	-0.971775	-1.12066	-0.59646	-0.441265	0.285227	0.439518	0.0405424	-0.421195	-0.595488	-1.12826
ENSMUSG00000037580.9	-1.21177	-1.19296	-0.796995	0.120688	1.82762	2.77335	2.87801	1.76404	0.602969	-0.00402275	-0.441786	-0.975761	-1.07018	-0.553504	-0.1367	-0.103658	0.456308	0.366402	0.545736	0.945165	0.920921	-0.759585	-0.863054	-0.808398	0.0611421	0.304979	0.417121	-0.0853336	-0.505985	-1.11508	-0.889173	-0.904196	0.0468172	0.237788	0.0952337	-0.0497159	-0.519197	-0.620256	-0.756986
ENSMUSG00000022216.14	-1.27105	-1.37501	-0.85361	-0.713884	0.654368	1.31192	2.71525	2.13798	1.88433	0.111861	-0.568959	-0.909517	-1.41133	-0.958808	-0.147947	-0.528665	0.66401	0.27659	0.793109	1.31128	1.11287	-0.508424	-1.45856	-0.508953	-0.368811	-0.721929	0.674011	0.3968	0.795148	-0.512984	-0.74014	-1.03868	-0.117773	0.0261701	-0.472291	0.497676	0.201689	0.032816	-0.410553
ENSMUSG00000002325.12	-2.57746	-1.92735	0.0721683	0.782541	0.80222	0.835112	0.830003	0.812015	0.684687	0.461142	0.170219	-1.84295	-0.246253	0.255281	0.330386	0.390636	0.688307	0.59384	0.615303	0.706347	0.731075	-2.50835	-0.6714	0.33057	0.645475	0.63424	0.64433	0.440981	0.243892	-0.652899	-2.54065	-0.139195	0.62058	0.576677	0.448547	0.301336	-0.0109536	-0.464407	-1.06604
ENSMUSG00000044703.5	-0.697708	-0.640163	-0.697708	-0.343654	1.12856	2.34483	3.11787	2.74991	1.3702	0.116616	-0.183636	-0.697708	-0.697708	-0.697708	-0.232544	-0.29307	0.346578	0.235075	0.619927	1.18801	1.24296	-0.697708	-0.697708	-0.697708	-0.378629	-0.20562	-0.131969	-0.228572	-0.619528	-0.54277	-0.697708	-0.647236	-0.616066	-0.621887	-0.346641	-0.322958	-0.60572	-0.616743	-0.603763
ENSMUSG00000091649.3	-1.09229	-1.05246	-0.880662	-0.384339	0.950849	1.59756	2.14314	2.21568	1.82528	0.721716	-0.132318	-1.08858	-0.902106	-0.648269	-0.692344	-0.260421	0.430662	0.712945	1.10316	1.63137	1.86472	-1.10087	-0.835297	-0.936991	-0.310424	0.251788	0.259018	0.0752706	-0.150587	-0.786288	-1.09665	-0.92542	-0.540985	-0.264421	-0.0669737	-0.073542	-0.423679	-0.487555	-0.649673
ENSMUSG00000068245.12	-1.67497	-1.43652	-0.923091	0.173516	0.796796	1.39649	1.67759	1.51889	1.2564	0.721111	0.0923954	-1.58377	-1.14986	-0.453542	-0.0904625	0.242369	0.722039	0.941907	1.08924	1.27087	1.32355	-1.81605	-1.26636	-0.565064	0.0772722	0.705219	0.739048	0.404722	0.185143	-0.5906	-1.7032	-1.13418	-0.29988	0.233572	0.472384	0.129504	-0.133802	-0.51033	-0.838337
ENSMUSG00000034463.3	-0.760378	-0.168904	0.56597	0.177943	-1.00196	-0.21555	-1.36662	0.214754	1.64963	1.67984	2.4515	-0.455581	-0.0502887	0.179627	-0.802546	-0.646806	-0.602931	-0.576226	0.236185	2.0674	2.47995	-0.973721	-0.319749	-0.777474	-0.861074	-0.552092	-0.663639	-0.60378	0.562563	1.21771	-0.776302	-0.273857	-0.909574	-0.69686	-0.101056	-0.723454	-0.102182	0.0151022	1.48442
ENSMUSG00000022108.7	-1.12428	-1.1189	-0.752243	-0.357578	0.657898	1.49942	2.25092	1.96882	1.88889	1.23269	0.520651	-1.16012	-1.16978	-0.882768	-0.332438	-0.400978	0.0535667	0.295481	0.740014	1.66539	2.05388	-1.22305	-1.13995	-0.653017	-0.615709	-0.408737	0.0466484	-0.153338	0.156648	-0.153942	-0.891355	-1.20273	-0.371368	-0.238836	-0.212689	-0.130759	-0.117005	-0.242453	0.0231193
ENSMUSG00000036461.13	-1.15077	-1.07144	-0.593516	1.46681	1.74806	2.59661	1.62675	0.953565	0.42625	0.227416	0.077052	-1.21726	-0.86057	0.535678	-0.167888	0.179237	0.139756	0.781429	0.76051	1.26798	1.56259	-1.31217	-0.971022	-0.44317	0.125391	0.918901	-0.355038	-0.463626	-0.69875	-0.812296	-1.41505	-0.817279	0.436834	0.109166	0.106438	-0.821784	-0.756009	-0.966659	-1.15214
ENSMUSG00000022587.12	-0.955258	-1.13791	-0.97093	-0.577422	0.599774	1.23748	2.24343	2.16214	2.079	1.13537	-0.139216	-0.911695	-1.0541	-0.963001	-0.39669	-0.564302	0.210888	0.372057	0.965299	1.77977	1.88212	-0.8721	-1.07763	-0.766888	-0.494263	-0.398192	0.260435	0.25517	0.41763	-0.616185	-0.723161	-0.962188	-0.504101	-0.203284	-0.299547	-0.019145	0.0374344	-0.241563	-0.78922
ENSMUSG00000075602.8	-0.770012	-0.920293	-0.907094	-0.403765	0.101082	1.14409	1.86889	2.2427	2.24706	1.99266	-0.0924663	-0.804724	-0.810718	-0.812483	-0.75988	-0.51287	-0.170218	0.128515	0.860677	1.88432	1.86386	-0.658844	-0.807553	-0.986294	-0.705894	-0.60919	-0.0384401	-0.155809	0.349633	0.0630105	-0.868143	-0.882876	-0.924474	-0.550474	-0.417794	-0.190195	-0.206693	-0.0290496	0.249743
ENSMUSG00000079018.8	-0.944706	-0.902087	-0.908691	-0.494254	0.0179694	1.34534	2.05586	2.39148	2.24344	1.97441	-0.113561	-0.906515	-0.890925	-0.566994	-0.642933	-0.299026	0.101617	0.0324131	0.813006	1.8114	1.55375	-0.944088	-0.921609	-0.603202	-0.636477	-0.389042	-0.0870806	-0.0689569	0.101672	0.131001	-0.976155	-0.775701	-0.812034	-0.573826	-0.145285	-0.374316	-0.41254	-0.3405	0.157146
ENSMUSG00000063268.10	-1.33476	-1.29471	-1.03329	0.241416	1.49379	2.19639	2.23196	1.36148	0.812598	0.177447	-0.428915	-1.31583	-0.990346	-0.462671	0.0170173	0.168748	0.749048	0.771497	0.990452	1.18766	1.33607	-1.28723	-1.23314	-0.876808	-0.00853381	0.504794	0.699941	0.218922	-0.23468	-0.773686	-1.20295	-1.11018	-0.334645	0.449479	0.452838	0.0199389	-0.409393	-0.685867	-1.06385
ENSMUSG00000022564.6	-1.23296	-1.272	-0.442711	-0.382717	0.539606	1.77479	2.37232	1.87495	1.1906	0.651801	0.982848	-1.21323	-1.22317	-0.873691	-0.813062	-0.425561	0.345016	0.213041	0.876811	1.62383	2.02703	-1.21235	-1.25795	-0.843255	-0.607236	-0.129686	0.401795	0.121461	0.178268	-0.338545	-0.908739	-0.956902	-0.645703	-0.217524	-0.122846	0.243263	0.0775647	-0.339759	-0.0354093
ENSMUSG00000057346.9	-1.92835	-1.82139	-0.998118	0.173508	0.918123	1.13698	1.31673	1.01584	1.00383	0.718618	0.321617	-1.80257	-1.17609	-0.302246	0.192578	0.269287	0.754708	0.763353	1.04815	1.2489	1.28487	-1.7713	-1.50574	-0.349214	0.366546	0.576113	0.786261	0.508106	0.49838	-0.393778	-1.77369	-1.27812	0.00170436	0.534443	0.384362	0.236318	0.0435877	-0.316773	-0.685543
ENSMUSG00000068246.5	-1.40533	-1.42143	-1.16432	-0.194195	0.612174	1.00885	1.53732	1.3615	1.41377	1.11945	0.731423	-1.41989	-1.29843	-0.688049	-0.174143	0.0898686	0.638664	0.764095	1.28675	1.70634	1.78295	-1.42989	-1.42823	-0.613514	-0.0575067	0.319563	0.626156	0.513336	0.547372	-0.264326	-1.28197	-1.33574	-0.557408	0.103309	0.0592505	-0.0155719	-0.175314	-0.494738	-0.802141
ENSMUSG00000023046.6	-0.805676	-0.473343	-0.246199	-0.436194	-1.43763	-0.223194	-0.569919	0.534256	1.38698	2.2342	1.80625	-0.591416	-1.00454	-0.283693	-0.74805	-0.341136	-0.0827339	0.225147	0.421939	1.9349	2.35761	-1.10808	-0.754218	-0.546604	-0.822327	-0.473	-0.0126267	0.0906879	0.264802	1.54123	-0.446784	-0.597568	-1.18163	-0.849133	-0.301874	0.031156	-0.284814	-0.201975	1.99521
ENSMUSG00000033355.5	-2.56847	-1.66961	-0.126312	0.723838	0.981755	1.0341	0.958737	0.836036	0.747656	0.467801	0.144383	-1.92456	-0.42699	0.216474	0.411501	0.426108	0.647745	0.680987	0.782896	0.887476	0.929491	-2.29768	-0.85411	0.290163	0.604974	0.669905	0.537024	0.342578	0.232435	-0.59401	-2.36316	-0.395117	0.561198	0.583463	0.421812	0.022067	-0.175449	-0.460179	-1.28695
ENSMUSG00000034422.12	-1.68803	-1.66334	-0.722012	0.848654	1.61358	1.79958	1.33424	0.920562	0.644795	0.169346	-0.160517	-1.66164	-0.984474	0.190635	0.377474	0.383872	0.608573	0.742038	0.833858	0.927854	1.10232	-1.78008	-1.37472	-0.250456	0.617566	0.888765	0.396785	0.0667385	-0.0681828	-0.757573	-1.80246	-1.03267	0.432854	0.818475	0.534115	-0.129511	-0.350777	-0.634332	-1.19189
ENSMUSG00000049502.14	-1.8461	-1.64204	-0.306147	1.17326	1.75168	1.94185	1.28727	0.77322	0.60995	0.109235	-0.0983433	-1.63536	-0.631308	0.152392	0.200859	0.307686	0.521142	0.598872	0.767652	0.959122	1.25082	-1.78203	-1.13349	0.0888352	0.722947	0.837839	0.224694	-0.126629	-0.388333	-0.939377	-1.76091	-0.525741	0.601617	0.72633	0.346912	-0.463623	-0.621829	-0.787906	-1.26502
ENSMUSG00000022906.13	-1.64836	-1.61215	-0.887848	0.450679	1.32231	1.74411	1.57065	1.05664	0.741642	0.19297	-0.112484	-1.75798	-1.05507	-0.192671	0.296809	0.458179	0.757099	0.80528	0.883712	0.993755	1.00781	-1.67019	-1.36303	-0.396619	0.493294	0.846904	0.721803	0.297834	0.0833249	-0.683491	-1.83005	-1.14	0.133068	0.672154	0.704105	0.109486	-0.265868	-0.603456	-1.12435
ENSMUSG00000022867.9	-0.889695	-0.741563	-0.828823	0.19847	1.71514	3.03741	2.61984	1.50479	0.129614	-0.059096	-0.0997646	-1.045	-0.695444	-0.387675	-0.0963886	0.298266	0.149376	0.643858	0.78656	0.949543	0.7995	-0.890277	-1.04056	-0.813809	0.0960401	0.976333	0.0601128	-0.395151	-0.620098	-0.679414	-1.34214	-0.840338	-0.280074	0.443699	0.529097	-0.654679	-0.692375	-0.865135	-0.980157
ENSMUSG00000023341.12	-1.65556	-1.59185	0.156338	1.24033	1.59948	1.83885	1.38581	1.11258	0.801348	0.118082	-0.596884	-1.52977	-0.229377	-0.219843	0.10104	0.272027	0.74492	0.739011	0.892331	1.06427	1.21538	-1.67995	-0.732569	0.0489673	0.559788	0.861701	0.306265	-0.281039	-0.578658	-1.17088	-1.61333	-0.0927625	0.510637	0.388697	0.0365673	-0.487778	-0.799417	-1.16416	-1.5706
ENSMUSG00000002307.13	-1.09811	-1.03728	-0.420732	1.05337	2.31686	2.88835	2.3714	0.962138	0.285794	-0.504583	-0.967152	-0.973761	-0.710716	-0.256227	0.0543636	0.0577352	0.614217	0.527698	0.685715	0.816448	0.808026	-1.10994	-0.873476	-0.279531	0.408334	0.502177	0.0754434	-0.402547	-0.565669	-1.06524	-1.05447	-0.656508	0.372081	0.472923	-0.0239119	-0.473805	-0.721956	-0.984139	-1.0933
ENSMUSG00000024308.12	-1.27574	-1.36949	-1.1234	-0.630153	0.879331	1.45158	2.32074	1.76115	1.53991	0.706288	-0.0478948	-1.26212	-1.24484	-0.999098	-0.266962	-0.462778	0.3606	0.497787	0.930475	1.6273	1.70396	-1.05057	-1.31704	-0.795623	-0.351411	-0.229232	0.457498	0.408772	0.58031	-0.390741	-0.873028	-1.23543	-0.379911	0.154028	-0.114839	0.349867	0.18943	-0.0141539	-0.484581
ENSMUSG00000067203.7	-1.19662	-1.2394	-1.11605	-0.491955	0.875578	1.65726	2.14316	1.62257	1.65206	1.37445	1.13085	-0.855229	-0.803537	-0.897343	-0.418039	-0.405529	0.0515936	0.353464	0.614564	1.5678	2.01538	-1.00401	-1.22903	-0.992505	-0.340043	-0.0297087	-0.0911596	0.00127727	0.363196	-0.274869	-0.891924	-1.48306	-0.420912	-0.303265	-0.274358	0.0669573	-0.282828	-0.247955	-0.200838
ENSMUSG00000061232.13	-1.1433	-1.3452	-0.957373	-0.744927	0.439561	0.790235	1.80609	1.36689	1.64422	2.04211	1.47282	-1.15494	-1.22038	-1.09828	-0.339411	-0.677237	0.257762	0.074226	0.632432	1.69432	2.05474	-0.928749	-1.3197	-0.587276	-0.330345	-0.501583	0.359378	0.227775	0.391919	-0.122899	-0.618106	-1.34541	-0.410233	-0.115713	-0.397539	0.196412	0.0776248	-0.120429	-0.0494797
ENSMUSG00000096727.1	-1.13336	-1.06047	-0.66035	0.386585	1.71886	2.1853	2.65468	2.06889	1.44883	0.426251	0.0919613	-1.05485	-0.656065	-0.617954	-0.381698	-0.300392	0.325367	0.419886	0.557231	1.09659	1.52234	-1.13479	-0.983215	-0.932815	-0.590316	-0.252446	0.241096	-0.172479	-0.149449	-0.74135	-0.836099	-0.908882	-0.465849	-0.142908	-0.0191953	0.0784036	-0.559201	-0.614164	-0.853972
ENSMUSG00000037321.15	-1.36402	-1.3327	-0.781363	0.691325	1.95169	2.25852	2.20965	1.22858	0.683639	0.137402	-0.640585	-1.4678	-0.746559	-0.230098	0.13227	0.0703839	0.658573	0.583298	0.706996	0.967439	1.07715	-1.44732	-1.24569	-0.664927	0.210383	0.515776	0.496659	0.0384341	-0.346415	-0.929839	-1.29483	-0.916329	0.203816	0.69514	0.351967	0.0244954	-0.642413	-0.845286	-0.997406
ENSMUSG00000024338.12	-1.27666	-1.39607	-1.03337	-0.168365	1.01101	1.57751	2.08579	1.88321	1.69565	0.847725	0.229759	-1.22963	-1.17356	-0.900741	-0.219017	-0.314788	0.344235	0.591881	0.956219	1.33117	1.59196	-1.16648	-1.28292	-0.900356	-0.312443	-0.0981079	0.487384	0.420009	0.31471	-0.651654	-1.06336	-1.32219	-0.49843	0.112231	-0.0860391	0.351827	0.204099	-0.231638	-0.710566
ENSMUSG00000024339.10	-1.07147	-1.12422	-0.93942	-0.191809	1.68785	2.35926	2.88095	2.01218	0.705956	0.00937092	0.102865	-1.24868	-1.18853	-0.899988	-0.0720266	-0.238719	0.489967	0.591242	0.583925	0.851609	1.0612	-0.927089	-1.246	-0.86471	-0.233307	0.0637886	0.563071	0.215243	-0.0945946	-0.766179	-0.766161	-1.03362	-0.492777	0.0473804	0.0641122	0.308566	-0.13418	-0.471157	-0.593906
ENSMUSG00000073411.9	-1.13515	-1.33576	-1.06673	-0.673713	0.39017	0.689208	1.68926	1.32199	1.59467	2.00251	1.69318	-1.17076	-1.25814	-1.07382	-0.363498	-0.67517	0.205659	0.206021	0.659416	1.64722	2.13378	-0.882738	-1.29164	-0.724364	-0.367948	-0.478116	0.295192	0.250669	0.520072	-0.00899643	-0.668802	-1.24073	-0.423374	-0.142306	-0.474289	0.190463	0.0234385	-0.0246313	-0.0322279
ENSMUSG00000035929.11	-1.34215	-1.31191	-1.0432	-0.405505	0.87053	1.63341	2.42742	1.82959	1.32625	1.09029	0.834798	-1.38835	-1.3128	-1.01624	-0.29666	-0.477275	0.349208	0.478104	0.817987	1.17542	1.5404	-1.05603	-1.28705	-0.669908	-0.406731	-0.103988	0.51694	0.382079	0.282595	-0.420512	-0.861694	-1.35405	-0.370986	0.0777551	-0.119577	0.294003	0.00482219	-0.248388	-0.438596
ENSMUSG00000073409.10	-1.10021	-1.32559	-1.11329	-0.244583	0.968327	1.6258	2.04713	1.80034	1.45994	1.34281	1.43405	-1.2046	-0.831741	-0.762089	-0.464975	-0.424698	0.345735	0.477895	0.819596	1.16864	2.10017	-0.723115	-1.19883	-0.528288	-0.331446	-0.120226	0.279101	0.0547185	-0.256261	-0.583223	-1.22434	-1.12675	-0.436874	0.0183448	-0.525019	0.0392131	-0.373404	-0.522915	-0.559348
ENSMUSG00000053835.15	-0.910137	-0.786386	-0.889514	0.267245	1.59879	2.43955	2.73763	1.97147	0.805279	-0.26469	-0.572262	-0.972315	-0.823593	-0.597683	-0.400189	-0.00349326	0.436403	0.606185	1.19365	1.23658	1.58835	-0.735366	-0.981017	-0.618009	-0.258554	0.194087	-0.0818603	-0.115661	-0.387416	-0.855223	-0.886892	-0.818838	-0.357318	-0.12399	0.0557858	-0.259076	-0.753182	-0.693082	-0.985264
ENSMUSG00000073405.6	-0.860052	-1.03436	-0.769452	-0.626752	1.00048	1.67789	2.39858	2.02654	1.68577	0.741519	0.416858	-0.925761	-1.34272	-0.833559	-0.727808	-0.349308	0.375125	0.325977	0.827239	1.34268	2.1648	-0.719446	-0.916543	-0.952375	-0.421682	-0.068932	0.182031	0.250572	-0.52018	-0.71718	-0.382522	-1.28423	-0.291598	-0.218131	-0.180094	0.256315	-0.148805	-0.368833	-1.01206
ENSMUSG00000079491.7	-1.19276	-1.21003	-0.947637	-0.149363	1.02259	1.89243	2.38794	1.94153	1.5127	0.777685	0.152432	-1.11617	-1.22272	-0.80704	-0.533779	-0.219361	0.299769	0.418296	0.841396	1.29924	1.87198	-1.04926	-1.1452	-0.618749	-0.301549	-0.122593	0.529917	0.18178	0.0532368	-0.469293	-0.978812	-1.24091	-0.622383	-0.0817297	0.0378767	0.043956	-0.0777467	-0.206182	-0.951494
ENSMUSG00000073403.9	-0.952254	-1.11015	-1.17931	-0.819336	0.39872	0.619737	1.41322	1.3484	1.63942	1.92667	1.65835	-1.01451	-1.23281	-1.18713	-0.203079	-0.7775	0.192044	0.272868	0.371611	1.65602	2.31929	-0.710649	-1.42328	-0.903331	-0.419272	-0.645569	0.223101	0.393422	0.620183	-0.0200014	-0.56723	-1.50628	-0.270443	-0.0913188	-0.120874	0.174856	-0.234224	0.0532203	0.10739
ENSMUSG00000073402.9	-1.15327	-1.02951	-0.9328	-0.835004	0.462316	0.960675	1.85715	1.42306	1.51617	1.87397	1.27869	-1.05679	-1.25725	-1.00547	-0.571048	-0.60136	-0.285274	0.0263659	0.793041	1.66803	2.26514	-0.503007	-1.17716	-0.681692	-0.188346	-0.486692	0.504314	0.487739	0.0727502	-0.255224	-0.595174	-1.79359	-0.519755	-0.130782	-0.167888	0.110945	-0.292558	0.20725	0.0120234
ENSMUSG00000091549.1	-1.53945	-1.91746	-0.420774	0.928555	1.34856	1.4199	1.20026	1.07675	0.664063	0.219303	0.0056592	-1.94484	-0.616509	0.13589	0.181421	0.327696	0.763771	0.983236	1.02044	1.17913	0.851364	-1.73336	-1.25764	-0.0211821	0.376662	0.861266	0.340389	0.0645332	-0.0899366	-0.333583	-2.48978	-0.738874	0.328102	0.613917	0.431082	-0.247281	-0.190312	-0.612845	-1.16813
ENSMUSG00000024079.4	-1.72023	-1.59766	-0.54042	0.911563	1.43687	1.7432	1.23771	0.980469	0.576378	0.130388	-0.0197631	-1.76666	-0.710407	0.202452	0.297915	0.46568	0.569358	0.890089	0.906567	1.00029	1.06571	-1.805	-1.10109	-0.114975	0.550607	1.00199	0.333678	0.100158	-0.132528	-0.805187	-2.13462	-0.809253	0.344393	0.684125	0.609527	-0.247902	-0.437447	-0.752128	-1.34384
ENSMUSG00000073555.1	-1.1114	-1.11882	-0.754132	0.735378	1.95188	2.45707	1.92981	1.45453	0.882329	0.0661489	-0.358857	-1.09515	-0.737475	-0.413378	-0.0296295	-0.0154995	0.491708	0.815995	0.946491	1.37793	1.56774	-1.0833	-1.03765	-0.54367	0.110756	0.702981	-0.113507	-0.304869	-0.478078	-0.90994	-1.11882	-0.830506	-0.0721916	0.264855	0.0346222	-0.695067	-0.763577	-1.08587	-1.11882
ENSMUSG00000054072.9	-1.36339	-1.34177	-0.423107	0.891407	1.6947	2.12524	1.83001	1.36412	0.714418	0.0845297	-0.0779506	-1.36179	-0.755621	-0.154524	0.0947788	0.243345	0.620651	0.894872	0.991503	1.2333	1.42673	-1.37147	-1.14008	-0.65884	0.202564	0.729257	0.143379	-0.383324	-0.480045	-0.986565	-1.36889	-0.797027	0.0335839	0.439953	0.449604	-0.378248	-0.897304	-1.04171	-1.22629
ENSMUSG00000063388.4	-1.22812	-1.1565	-0.386106	1.41306	2.16416	2.58663	1.51514	0.781284	-0.143617	-0.486726	-0.597541	-1.15545	-0.335495	-0.183027	0.502102	0.33456	0.507064	0.857631	0.849799	0.833916	0.861565	-1.22812	-0.877377	-0.668301	0.666294	0.94106	-0.150177	-0.230898	-0.952745	-1.03593	-1.22812	-0.534288	0.465977	0.759015	0.51619	-0.9805	-0.640852	-1.12743	-1.22812
ENSMUSG00000001750.13	-1.11953	-1.02695	-0.823588	0.236807	1.77488	2.71983	2.61252	1.00605	0.623626	0.0962328	-0.532018	-1.39615	-1.00685	-0.898486	-0.02146	0.155161	0.940361	0.466223	0.613235	0.828711	0.847035	-1.2609	-1.15272	-0.743383	0.186345	0.862706	0.652551	-0.28304	-0.386911	-0.716909	-1.07151	-0.944965	-0.415834	0.441531	0.457644	0.128781	-0.550244	-0.732035	-0.566747
ENSMUSG00000075010.4	-1.01245	-1.16264	-1.136	0.00845518	2.0893	2.50391	2.7934	2.09889	1.25159	-0.0108301	-0.278041	-1.04398	-1.15674	-0.760527	-0.11394	-0.01272	0.524652	0.362972	0.24468	0.265984	0.19132	-0.578403	-1.20825	-0.696948	0.0139549	0.000308261	0.290619	0.287478	0.0892991	-0.984628	-1.08618	-0.958744	0.00812225	0.321184	-0.110227	-0.0132099	0.011875	-0.319087	-0.714441
ENSMUSG00000046805.9	-1.09678	-1.0377	-0.765629	0.0621899	0.678268	1.57722	1.64977	1.9673	1.90104	1.30649	0.894386	-1.05845	-0.893376	-0.737353	-0.664942	-0.290065	-0.0556648	0.565564	1.06344	1.66817	2.04512	-1.21574	-0.982932	-1.02768	-0.672027	0.0156582	-0.0980108	0.031228	0.21075	-0.180451	-1.33043	-0.97876	-0.710424	-0.41684	-0.0470276	-0.250872	-0.178542	-0.285617	-0.661284
ENSMUSG00000074896.3	-1.14351	-1.12637	-0.857936	0.378419	1.30723	1.84525	2.01651	1.59221	1.19475	0.138841	-0.37016	-1.12248	-0.962975	-0.559442	-0.0610664	0.141674	0.802603	0.974243	1.25738	1.66833	1.80364	-1.10617	-1.09768	-0.759988	-0.0495901	0.495159	0.232942	-0.145191	-0.283329	-0.821592	-1.181	-0.823305	-0.209808	0.233074	0.106475	-0.53109	-0.977028	-0.931285	-1.06773
ENSMUSG00000079339.6	-0.798681	-0.748718	-0.559791	0.993673	2.02265	2.94497	2.49206	2.18642	0.802764	-0.254056	-0.542874	-0.76688	-0.665482	-0.401875	-0.421895	-0.147719	0.112903	0.322156	0.381761	0.728578	1.30636	-0.86062	-0.744539	-0.74788	-0.20371	0.465079	-0.166793	-0.546611	-0.671043	-0.712155	-0.891479	-0.785494	-0.35174	-0.120711	0.0533763	-0.440716	-0.713003	-0.782512	-0.76577
ENSMUSG00000062488.9	-1.28831	-1.23943	-0.787877	0.55137	1.45926	1.85821	1.86946	1.45117	0.945817	-0.0163247	-0.487177	-1.25303	-0.958038	-0.232736	0.0119734	0.298753	0.85206	1.03028	1.24985	1.45721	1.46765	-1.33096	-1.12809	-0.569092	0.267104	0.607087	0.351254	-0.0575806	-0.250623	-1.00197	-1.297	-1.00464	0.0327176	0.40794	0.24107	-0.501658	-0.714388	-1.14559	-1.14572
ENSMUSG00000034459.8	-1.68779	-1.47774	-0.419339	0.892047	1.52808	1.87187	1.46175	0.991624	0.812591	0.295237	-0.16461	-1.51792	-0.763204	-0.071787	0.179286	0.382	0.724948	0.832242	1.01328	1.22224	1.36069	-1.74751	-1.25708	-0.184454	0.464677	0.729173	0.342907	-0.0389791	-0.140674	-0.893545	-1.71944	-0.686514	0.320543	0.511939	0.28074	-0.428071	-0.808293	-0.884619	-1.32628
ENSMUSG00000025036.6	-1.11092	-1.10718	-0.876996	-0.195225	1.18494	2.31791	2.59824	1.7486	0.688776	-0.0986037	-0.480557	-1.04106	-1.00914	-0.977698	-0.0861225	0.245267	0.602559	0.905515	0.951298	1.0118	0.810061	-1.35697	-1.13168	-0.97492	-0.165917	0.463602	0.964082	0.43137	0.086287	-0.649847	-1.21291	-1.23716	-0.274876	-0.0717048	0.137543	0.421769	0.13861	-0.72185	-0.926887

## Sheet: Cluster Median RPKM
	beta0	beta05	beta1	beta2	beta3	beta4	beta6	beta8	beta12	beta24	beta36		lambda0	lambda05	lambda1	lambda2	lambda3	lambda4	lambda6	lambda8	lambda12	lambda24	lambda36
Cluster 1 genes	8.25197	8.74427	9.35952	12.3505	18.0257	22.4279	18.8983	13.933	11.0649	10.2535	9.11764		8.25414	8.8611	9.0166	9.99642	11.6775	10.7359	11.5397	11.3578	11.7324	12.051	11.0603
Cluster 2 genes	3.9963	4.30904	8.35578	21.0654	37.87	50.0601	50.6842	37.4417	28.0967	18.8365	13.7493		4.0879	4.12927	6.63106	12.5116	15.567	17.9647	22.8716	24.7894	28.5371	35.9576	40.5716

## Sheet: PCA Loadings
Loading	geneID	PC1 (84.06%)	PC2 (5.75%)
ENSMUSG00000034855.11	Cxcl10	0.0999827	0.201917
ENSMUSG00000038037.4	Socs1	0.0466428	0.180217
ENSMUSG00000016496.7	Cd274	0.0477638	0.124563
ENSMUSG00000068606.5	Gm4841	0.056646	0.11181
ENSMUSG00000030157.5	Clec2d	0.0542719	0.10763
ENSMUSG00000079339.6	Ifit1bl1	0.101881	0.106241
ENSMUSG00000018899.14	Irf1	0.0187387	0.102765
ENSMUSG00000032265.12	Tent5a	0.051131	0.101428
ENSMUSG00000063388.4	BC023105	0.0549351	0.100415
ENSMUSG00000030966.10	Trim21	0.0670324	0.0971018
ENSMUSG00000023341.12	Mx2	0.106097	0.0962921
ENSMUSG00000020641.13	Rsad2	0.133815	0.0961864
ENSMUSG00000000386.12	Mx1	0.061665	0.0955295
ENSMUSG00000085501.1	Gm11772	0.0550692	0.0890624
ENSMUSG00000048776.6	Pthlh	0.00854315	0.0843234
ENSMUSG00000078920.2	Ifi47	0.0857424	0.0832534
ENSMUSG00000039304.9	Tnfsf10	0.034743	0.0795836
ENSMUSG00000041827.13	Oasl1	0.114316	0.0783646
ENSMUSG00000043953.10	Ccrl2	0.0399658	0.0778464
ENSMUSG00000054072.9	Iigp1	0.141851	0.0750967
ENSMUSG00000078853.6	Igtp	0.128486	0.0740261
ENSMUSG00000002307.13	Daxx	0.0445032	0.0722073
ENSMUSG00000029771.10	Irf5	0.0280765	0.0718996
ENSMUSG00000025746.9	Il6	0.0222599	0.0717963
ENSMUSG00000071637.4	Cebpd	0.00900084	0.0709724
ENSMUSG00000027995.10	Tlr2	0.0201204	0.0693092
ENSMUSG00000026102.7	Inpp1	0.024019	0.0685026
ENSMUSG00000035852.8	Misp	0.0322374	0.0657755
ENSMUSG00000090125.3	Pou3f1	0.0170172	0.0651237
ENSMUSG00000034459.8	Ifit1	0.158254	0.0643501
ENSMUSG00000040033.13	Stat2	0.101004	0.0632067
ENSMUSG00000049502.14	Dtx3l	0.0754817	0.0628843
ENSMUSG00000046879.6	Irgm1	0.0899603	0.062138
ENSMUSG00000082292.3	Gm12250	0.0684379	0.062052
ENSMUSG00000069874.6	Irgm2	0.110534	0.0602456
ENSMUSG00000044786.5	Zfp36	0.00927662	0.0576656
ENSMUSG00000028793.13	Rnf19b	0.0138616	0.0573963
ENSMUSG00000056501.3	Cebpb	-0.00556718	0.0560471
ENSMUSG00000020638.7	Cmpk2	0.132359	0.0557438
ENSMUSG00000031639.9	Tlr3	0.0804498	0.0553736
ENSMUSG00000037826.3	Ppm1k	0.0270253	0.0550541
ENSMUSG00000039501.12	Znfx1	0.0532568	0.0550185
ENSMUSG00000018143.8	Mafk	0.00690239	0.0542489
ENSMUSG00000029605.14	Oas1b	0.0835863	0.0535761
ENSMUSG00000039989.7	Cbx4	0.0134929	0.0530145
ENSMUSG00000000275.14	Trim25	0.0413087	0.0516711
ENSMUSG00000107215.1	Gm43197	0.0406113	0.0514703
ENSMUSG00000045932.10	Ifit2	0.0468808	0.0507334
ENSMUSG00000034422.12	Parp14	0.113189	0.0507233
ENSMUSG00000032508.8	Myd88	0.0184292	0.050669
ENSMUSG00000071350.10	Setdb2	0.0212878	0.0502395
ENSMUSG00000060519.9	Tor3a	0.0759993	0.0492565
ENSMUSG00000019082.15	Slc25a22	0.0292265	0.0479147
ENSMUSG00000027580.15	Helz2	0.0825566	0.04727
ENSMUSG00000086782.2	E130102H24Rik	0.0238866	0.0469779
ENSMUSG00000024472.9	Dcp2	0.0175544	0.0465978
ENSMUSG00000073555.1	Gm4951	0.0868354	0.0458499
ENSMUSG00000035208.13	Slfn8	0.101083	0.0457782
ENSMUSG00000023307.11	2021-03-05	0.0152554	0.0454063
ENSMUSG00000029826.12	Zc3hav1	0.0203617	0.0448668
ENSMUSG00000037321.15	Tap1	0.0735586	0.0437724
ENSMUSG00000040328.12	Olfr56	0.0247125	0.0434331
ENSMUSG00000031652.10	N4bp1	0.0296887	0.0432409
ENSMUSG00000025171.1	Ubtd1	0.0158405	0.0427306
ENSMUSG00000106734.1	Gm20559	0.0608989	0.0427133
ENSMUSG00000040414.7	Slc25a28	0.00968624	0.0425745
ENSMUSG00000105504.2	Gbp5	0.030542	0.0423348
ENSMUSG00000057137.7	Tmem140	0.0156573	0.0421471
ENSMUSG00000023206.14	Il15ra	0.0207695	0.0413084
ENSMUSG00000033799.9	Fam208b	0.00806307	0.0409324
ENSMUSG00000004446.10	Bid	0.0111359	0.0408389
ENSMUSG00000048852.11	Gm12185	0.0258676	0.0403713
ENSMUSG00000049969.3	Plekhf2	0.00966168	0.0403404
ENSMUSG00000036249.14	Rbm43	0.0351423	0.0401281
ENSMUSG00000091144.2	Phf11c	0.0283017	0.0398131
ENSMUSG00000032344.15	Cgas	0.0213086	0.0389725
ENSMUSG00000039699.11	Batf2	0.034016	0.0389393
ENSMUSG00000037419.8	Endod1	0.0179263	0.0388287
ENSMUSG00000034575.9	Tent4a	0.0107663	0.0386401
ENSMUSG00000042812.5	Foxf1	0.0262358	0.0385664
ENSMUSG00000024805.13	Pcgf5	0.0118927	0.038115
ENSMUSG00000014599.8	Csf1	0.0099451	0.0378499
ENSMUSG00000032698.13	Lmo2	0.0215277	0.0376099
ENSMUSG00000029780.12	Nt5c3	0.0097699	0.0374484
ENSMUSG00000040264.10	Gbp2b	0.0265013	0.0356979
ENSMUSG00000031627.7	Irf2	0.0235399	0.0356905
ENSMUSG00000026535.9	Ifi202b	0.0790464	0.0350304
ENSMUSG00000040253.13	Gbp7	0.111083	0.0347644
ENSMUSG00000024079.4	Eif2ak2	0.0701139	0.0346008
ENSMUSG00000039531.7	Zup1	0.0220043	0.0345763
ENSMUSG00000092365.2	BC023719	0.0121092	0.0345655
ENSMUSG00000020611.12	Gna13	0.00572367	0.0345098
ENSMUSG00000078922.7	Tgtp1	0.0463521	0.0344334
ENSMUSG00000020134.11	Peli1	0.00994713	0.0337863
ENSMUSG00000017929.11	B4galt5	0.0245254	0.0335864
ENSMUSG00000019866.11	Crybg1	0.0161748	0.0335739
ENSMUSG00000043279.9	Trim56	0.0307623	0.0333016
ENSMUSG00000020464.13	Pnpt1	0.043641	0.0331853
ENSMUSG00000026104.12	Stat1	0.0762708	0.0331066
ENSMUSG00000029640.15	Usp12	0.00871565	0.0329347
ENSMUSG00000024457.14	Trim26	0.026565	0.0328848
ENSMUSG00000045795.9	Whamm	0.0125844	0.0328263
ENSMUSG00000009585.15	Apobec3	0.0265747	0.0327715
ENSMUSG00000073489.5	Ifi204	0.0693159	0.0325768
ENSMUSG00000034947.11	Tmem106a	0.0420136	0.0324155
ENSMUSG00000082361.4	Btc	0.044934	0.0321026
ENSMUSG00000042350.11	Arel1	0.0213389	0.0317315
ENSMUSG00000047735.14	Samd9l	0.0962487	0.0316936
ENSMUSG00000039853.16	Trim14	0.0619001	0.0315866
ENSMUSG00000078921.3	Tgtp2	0.0336698	0.0315514
ENSMUSG00000031230.3	Fgf16	0.0181421	0.031258
ENSMUSG00000040613.12	Apobec1	0.0232458	0.0311003
ENSMUSG00000090942.1	F830016B08Rik	0.0315038	0.0300415
ENSMUSG00000078349.2	AW011738	0.0645353	0.030007
ENSMUSG00000045328.9	Cenpe	0.0140149	0.0299423
ENSMUSG00000038866.13	Zcchc2	0.0206494	0.0295987
ENSMUSG00000070031.9	Sp140	0.0255526	0.0293976
ENSMUSG00000037075.6	Rnf139	0.00787184	0.0293392
ENSMUSG00000042772.13	Smg7	0.0150348	0.0292399
ENSMUSG00000004040.14	Stat3	0.0139138	0.0288454
ENSMUSG00000039997.14	Ifi203	0.0383199	0.0284727
ENSMUSG00000032322.12	Pstpip1	0.0147681	0.0271408
ENSMUSG00000029817.9	Tra2a	0.00908233	0.0269838
ENSMUSG00000002728.12	Naa20	0.0164248	0.0268772
ENSMUSG00000033352.9	Map2k4	0.00852829	0.0266525
ENSMUSG00000073490.8	Ifi207	0.0465992	0.0265562
ENSMUSG00000033781.6	Asb13	0.0223	0.0262755
ENSMUSG00000036461.13	Elf1	0.0259438	0.0260544
ENSMUSG00000022035.5	Ccdc25	0.0137777	0.0257878
ENSMUSG00000030107.9	Usp18	0.160621	0.0257511
ENSMUSG00000026466.14	Tor1aip1	0.0425318	0.0256825
ENSMUSG00000025178.8	Pi4k2a	0.0106437	0.0250391
ENSMUSG00000069893.8	9930111J21Rik1	0.0325286	0.0249888
ENSMUSG00000048701.11	Ccdc6	0.0140028	0.0248162
ENSMUSG00000090222.1	Ifi203-ps	0.0322903	0.0245661
ENSMUSG00000030275.4	Etnk1	0.0174351	0.0238975
ENSMUSG00000058163.11	Gm5431	0.0464489	0.0237136
ENSMUSG00000078153.3	Psme2b	0.0386525	0.0236369
ENSMUSG00000047843.14	Bri3	0.00304604	0.0235786
ENSMUSG00000021871.15	Gm49342	0.0267009	0.0234531
ENSMUSG00000037580.9	Gch1	0.0438014	0.0224072
ENSMUSG00000062488.9	Ifit3b	0.132385	0.0222745
ENSMUSG00000069892.7	9930111J21Rik2	0.0369124	0.0219344
ENSMUSG00000036995.7	Asap3	0.0198511	0.0219022
ENSMUSG00000092564.1	BC051226	0.0337667	0.0212731
ENSMUSG00000022867.9	Usp25	0.0223858	0.0209936
ENSMUSG00000059436.10	Max	0.00463733	0.0207185
ENSMUSG00000051397.5	Tacstd2	0.00969882	0.0206581
ENSMUSG00000038301.13	Snx10	0.00928954	0.0206525
ENSMUSG00000028954.9	Nub1	0.0238658	0.0203832
ENSMUSG00000026672.9	Optn	0.0203366	0.0203815
ENSMUSG00000047098.15	Rnf31	0.0349879	0.0203472
ENSMUSG00000026641.11	Usf1	0.0101166	0.0201883
ENSMUSG00000040018.9	Cox15	0.0134905	0.0195987
ENSMUSG00000037855.13	Zfp365	0.0191645	0.0193589
ENSMUSG00000042726.12	Trafd1	0.0341757	0.0188747
ENSMUSG00000033538.11	Casp4	0.0312328	0.0188543
ENSMUSG00000050565.14	Tor1aip2	0.0290265	0.0182159
ENSMUSG00000026088.13	Mitd1	0.053384	0.0181073
ENSMUSG00000057554.11	Lgals8	0.0275984	0.0177945
ENSMUSG00000027639.14	Samhd1	0.0162233	0.0174422
ENSMUSG00000034610.12	Tut4	0.0205548	0.0174106
ENSMUSG00000024807.15	Syvn1	0.00773012	0.0173684
ENSMUSG00000001750.13	Tcirg1	0.0295039	0.0171795
ENSMUSG00000036986.14	Pml	0.0498817	0.0171224
ENSMUSG00000011114.15	Tbrg1	0.0103303	0.0168325
ENSMUSG00000031609.3	Sap30	0.0171004	0.0159138
ENSMUSG00000050144.11	Slc25a44	0.00590911	0.0158353
ENSMUSG00000042608.13	Stk40	0.010655	0.0155762
ENSMUSG00000053835.15	H2-T24	0.0611722	0.0154574
ENSMUSG00000070730.9	Rmdn3	0.00834335	0.0153464
ENSMUSG00000042901.8	Aida	0.0311744	0.0152294
ENSMUSG00000091549.1	Gm6548	0.0547431	0.0144631
ENSMUSG00000033955.10	Tnks1bp1	0.00537792	0.0144468
ENSMUSG00000049401.10	Ogfr	0.0402302	0.0140972
ENSMUSG00000019794.11	Katna1	0.00857228	0.0137515
ENSMUSG00000033355.5	Rtp4	0.118246	0.0136578
ENSMUSG00000027293.11	Ehd4	0.0127228	0.0135891
ENSMUSG00000069793.9	Slfn9	0.0675787	0.013459
ENSMUSG00000037242.8	Clic4	0.0102008	0.0134496
ENSMUSG00000075010.4	AW112010	0.0586644	0.013383
ENSMUSG00000020132.9	Rab21	0.0141036	0.0131741
ENSMUSG00000050002.11	Idnk	0.0240703	0.0127388
ENSMUSG00000066440.4	Zfyve26	0.0222142	0.0118972
ENSMUSG00000006418.15	Rnf114	0.0332515	0.011393
ENSMUSG00000026797.13	Stxbp1	0.0140109	0.0113752
ENSMUSG00000038213.7	Tapbpl	0.0222897	0.0112516
ENSMUSG00000001911.14	Nfix	0.0131234	0.0111161
ENSMUSG00000064128.6	Cenpj	0.0166039	0.0111009
ENSMUSG00000031539.5	Ap3m2	0.0234845	0.0102998
ENSMUSG00000023952.11	Gtpbp2	0.0152617	0.0100637
ENSMUSG00000026536.9	Ifi211	0.0448328	0.00999661
ENSMUSG00000027951.14	Adar	0.0610923	0.00982133
ENSMUSG00000002325.12	Irf9	0.0620794	0.00926244
ENSMUSG00000022906.13	Parp9	0.0838416	0.00858497
ENSMUSG00000031538.5	Plat	0.00466719	0.0082261
ENSMUSG00000028270.10	Gbp2	0.113105	0.00818948
ENSMUSG00000033487.12	Fndc3a	0.0193522	0.00788916
ENSMUSG00000040428.15	Plekha4	0.0275237	0.00787297
ENSMUSG00000028920.9	Fbxo42	0.0119978	0.00748468
ENSMUSG00000020572.7	Nampt	0.0315672	0.00739204
ENSMUSG00000012519.12	Mlkl	0.03384	0.00715052
ENSMUSG00000039457.3	Ppl	0.00530528	0.00702741
ENSMUSG00000009035.11	Tmem184b	0.0160494	0.006555
ENSMUSG00000029923.4	Rab19	0.027363	0.00651712
ENSMUSG00000079363.5	Gbp4	0.0456274	0.00611761
ENSMUSG00000021266.14	Wars	0.00837436	0.00592649
ENSMUSG00000026896.12	Ifih1	0.0775592	0.00585693
ENSMUSG00000074151.10	Nlrc5	0.0670819	0.00557488
ENSMUSG00000008393.8	Carhsp1	0.00600619	0.00553727
ENSMUSG00000040043.13	Rbms2	0.0142551	0.00526392
ENSMUSG00000041645.11	Ddx24	0.0176966	0.00523734
ENSMUSG00000062007.10	Hsh2d	0.0688589	0.00444
ENSMUSG00000051391.9	Ywhag	0.00368742	0.00422348
ENSMUSG00000055447.16	Cd47	0.0213109	0.00415254
ENSMUSG00000035505.12	Cox18	0.0159277	0.00393892
ENSMUSG00000031937.6	Vstm5	0.0213397	0.00372117
ENSMUSG00000070034.11	Sp110	0.0461847	0.00366526
ENSMUSG00000000708.12	Kat2b	0.0216898	0.00352778
ENSMUSG00000004936.8	Map2k1	0.0189884	0.00346454
ENSMUSG00000063268.10	Parp10	0.0641625	0.00313257
ENSMUSG00000090881.1	Gm6904	0.0279636	0.00245427
ENSMUSG00000021948.13	Prkcd	0.0165679	0.00241396
ENSMUSG00000037997.10	Parp11	0.0613027	0.00238232
ENSMUSG00000037266.16	Rsrp1	0.0280826	0.00137367
ENSMUSG00000024601.8	Isoc1	0.0127964	0.0011579
ENSMUSG00000034218.13	Atm	0.0171954	0.000434566
ENSMUSG00000097006.5	9530082P21Rik	0.0371021	0.000100285
ENSMUSG00000051147.9	Nat2	0.0217904	-0.000203328
ENSMUSG00000035248.8	Tut7	0.0138731	-0.000303147
ENSMUSG00000021036.8	Sptlc2	0.0115648	-0.000355743
ENSMUSG00000023186.12	Vwa5a	0.0284825	-0.000430249
ENSMUSG00000041187.14	Prkd2	0.0212403	-0.000485468
ENSMUSG00000040296.13	Ddx58	0.0787865	-0.000495429
ENSMUSG00000037622.12	Wdtc1	0.0138925	-0.00061271
ENSMUSG00000030654.7	Arl6ip1	0.0101901	-0.00112106
ENSMUSG00000024727.8	Trpm6	0.0205251	-0.00116094
ENSMUSG00000031557.13	Plekha2	0.0181612	-0.00156617
ENSMUSG00000029426.8	Scarb2	0.0179833	-0.0017163
ENSMUSG00000042842.8	Serpinb6b	0.00957531	-0.00223351
ENSMUSG00000041028.13	Ghitm	0.00683618	-0.00258753
ENSMUSG00000020476.12	Dbnl	0.0071917	-0.00323703
ENSMUSG00000028228.5	Cpne3	0.0190688	-0.00335945
ENSMUSG00000038884.12	A230050P20Rik	0.0387499	-0.00339282
ENSMUSG00000025036.6	Sfxn2	0.0307387	-0.00342053
ENSMUSG00000025791.16	Pgm1	0.00678771	-0.00345072
ENSMUSG00000035517.15	Tdrd7	0.0333095	-0.00358913
ENSMUSG00000070427.3	Il18bp	0.0273663	-0.00463517
ENSMUSG00000033088.16	Triobp	0.0150399	-0.00464425
ENSMUSG00000070327.11	Rnf213	0.103657	-0.00516241
ENSMUSG00000024339.10	Tap2	0.0512147	-0.00602605
ENSMUSG00000045827.8	Serpinb9	0.0189302	-0.006252
ENSMUSG00000006930.13	Hap1	0.0416962	-0.00676093
ENSMUSG00000057143.12	Trim12c	0.063841	-0.0076579
ENSMUSG00000067297.4	Ifit1bl2	0.0341532	-0.0087565
ENSMUSG00000038467.13	Chmp4b	0.0125276	-0.00885118
ENSMUSG00000041571.9	Selenow	0.00726999	-0.00896171
ENSMUSG00000016206.6	H2-M3	0.0262891	-0.00922427
ENSMUSG00000025324.7	Atp10a	0.0396487	-0.00988403
ENSMUSG00000010358.11	Ifi35	0.0733219	-0.00997148
ENSMUSG00000040483.13	Xaf1	0.093724	-0.0106046
ENSMUSG00000079197.8	Psme2	0.0199645	-0.0113202
ENSMUSG00000002227.13	Mov10	0.0516368	-0.0127034
ENSMUSG00000031897.8	Psmb10	0.0589869	-0.0132653
ENSMUSG00000096727.1	Psmb9	0.0550094	-0.0137806
ENSMUSG00000097415.1	AU020206	0.0214348	-0.0146112
ENSMUSG00000001166.15	Oas1c	0.0468073	-0.0149089
ENSMUSG00000020357.3	Flt4	0.0156893	-0.015508
ENSMUSG00000051790.13	Nlgn2	0.0246018	-0.0160789
ENSMUSG00000038235.4	F11r	0.0107629	-0.0162756
ENSMUSG00000039236.16	Isg20	0.0411893	-0.0176033
ENSMUSG00000024781.13	Lipa	0.0136191	-0.019545
ENSMUSG00000044703.5	Phf11a	0.0580089	-0.0203234
ENSMUSG00000105096.1	Gbp10	0.0509394	-0.0211379
ENSMUSG00000022564.6	Grina	0.0168482	-0.0213885
ENSMUSG00000038774.8	Ascc3	0.0213165	-0.021563
ENSMUSG00000074896.3	Ifit3	0.14629	-0.0221813
ENSMUSG00000100801.1	Gm15459	0.00779518	-0.0231188
ENSMUSG00000026946.7	Nmi	0.0384886	-0.0234114
ENSMUSG00000020790.12	Ankfy1	0.0196106	-0.0240477
ENSMUSG00000027555.8	Car13	0.0209374	-0.0255551
ENSMUSG00000022575.4	Gsdmd	0.0200822	-0.0260106
ENSMUSG00000021676.9	Iqgap2	0.0117861	-0.0270429
ENSMUSG00000038507.6	Parp12	0.0845039	-0.0277749
ENSMUSG00000029330.8	Cds1	0.0211814	-0.0279753
ENSMUSG00000022216.14	Psme1	0.0201259	-0.0284746
ENSMUSG00000034708.9	Grn	0.0104943	-0.0285699
ENSMUSG00000021583.6	Erap1	0.0164999	-0.0291008
ENSMUSG00000062300.11	Nectin2	0.0166618	-0.0302881
ENSMUSG00000029798.9	Herc6	0.079842	-0.0304195
ENSMUSG00000067212.8	H2-T23	0.0382834	-0.0313388
ENSMUSG00000031803.7	B3gnt3	0.0137455	-0.0315559
ENSMUSG00000050578.9	Mmp13	0.0299055	-0.0339304
ENSMUSG00000034463.3	Scara3	0.00416918	-0.0345171
ENSMUSG00000056116.16	H2-T22	0.0332778	-0.0362145
ENSMUSG00000025579.12	Gaa	0.00978872	-0.0370953
ENSMUSG00000022108.7	Itm2b	0.0231727	-0.0374957
ENSMUSG00000037921.12	Ddx60	0.088645	-0.0382902
ENSMUSG00000036880.9	Acaa2	0.00612901	-0.0394211
ENSMUSG00000079491.7	H2-T10	0.0457766	-0.0436373
ENSMUSG00000024308.12	Tapbp	0.0326143	-0.0460673
ENSMUSG00000025185.12	Loxl4	0.0091881	-0.0466548
ENSMUSG00000032596.12	Uba7	0.0596738	-0.0497012
ENSMUSG00000068735.12	Trp53i11	0.0135932	-0.0506586
ENSMUSG00000029298.13	Gbp9	0.0712051	-0.0510396
ENSMUSG00000035929.11	H2-Q4	0.0441277	-0.0558507
ENSMUSG00000029561.15	Oasl2	0.145584	-0.0563571
ENSMUSG00000001123.13	Lgals9	0.047771	-0.0569075
ENSMUSG00000025647.14	Shisa5	0.0265154	-0.0586792
ENSMUSG00000068245.12	Phf11d	0.0886876	-0.0597903
ENSMUSG00000073405.6	H2-T-ps	0.0468599	-0.0604041
ENSMUSG00000067203.7	H2-K2	0.0389592	-0.0606629
ENSMUSG00000027078.12	Ube2l6	0.0768283	-0.0609976
ENSMUSG00000017830.13	Dhx58	0.114172	-0.0618311
ENSMUSG00000026222.14	Sp100	0.0970648	-0.0625946
ENSMUSG00000073402.9	Gm8909	0.024935	-0.0641635
ENSMUSG00000073409.10	H2-Q6	0.0509068	-0.066044
ENSMUSG00000061232.13	H2-K1	0.0253415	-0.0664249
ENSMUSG00000041936.16	Agrn	0.0338708	-0.0737122
ENSMUSG00000035692.6	Isg15	0.159442	-0.0749889
ENSMUSG00000073403.9	Gm10499	0.0247315	-0.0760512
ENSMUSG00000060802.8	B2m	0.0344755	-0.0770127
ENSMUSG00000073411.9	H2-D1	0.0283889	-0.0777196
ENSMUSG00000079018.8	Ly6c1	0.0366471	-0.0791446
ENSMUSG00000057346.9	Apol9a	0.114631	-0.0793463
ENSMUSG00000024338.12	Psmb8	0.067615	-0.0798835
ENSMUSG00000064215.11	Ifi27	0.0180607	-0.0844939
ENSMUSG00000066861.12	Oas1g	0.0668879	-0.0882778
ENSMUSG00000027514.12	Zbp1	0.0754026	-0.0932835
ENSMUSG00000022587.12	Ly6e	0.053572	-0.0984197
ENSMUSG00000028268.12	Gbp3	0.13092	-0.0994303
ENSMUSG00000075602.8	Ly6a	0.0411809	-0.107091
ENSMUSG00000030921.14	Trim30a	0.107123	-0.10744
ENSMUSG00000025498.12	Irf7	0.14762	-0.11564
ENSMUSG00000091649.3	Phf11b	0.105859	-0.116824
ENSMUSG00000028037.11	Ifi44	0.134624	-0.134464
ENSMUSG00000032661.9	Oas3	0.107794	-0.14198
ENSMUSG00000046805.9	Mpeg1	0.0961278	-0.144353
ENSMUSG00000025492.6	Ifitm3	0.097346	-0.151342
ENSMUSG00000068246.5	Apol9b	0.105298	-0.152291
ENSMUSG00000046718.7	Bst2	0.0850122	-0.164313
ENSMUSG00000033880.9	Lgals3bp	0.0873107	-0.171019
ENSMUSG00000052776.10	Oas1a	0.114587	-0.178895
ENSMUSG00000032690.14	Oas2	0.100173	-0.179327
ENSMUSG00000079017.3	Ifi27l2a	0.0639427	-0.258058
