# Supplementary material for: A stimulus‐contingent positive feedback loop enables IFN‐β dose‐dependent activation of pro‐inflammatory genes
Source: Mol Syst Biol. 2023 Mar 17;19(5):e11294. doi: 10.15252/msb.202211294 (PMC10167482; doi:10.15252/msb.202211294)
Supplement: Supplementary file 6 — Source Data for Expanded View [file MSB-19-e11294-s009.zip]

Archive with 15 entries (12 files):
- Source Data for Expanded View Figures/
- Source Data for Expanded View Figures/.DS_Store
- __MACOSX/Source Data for Expanded View Figures/._.DS_Store
- Source Data for Expanded View Figures/Figure EV3/
- __MACOSX/Source Data for Expanded View Figures/._Figure EV3
- Source Data for Expanded View Figures/Figure EV1/
- __MACOSX/Source Data for Expanded View Figures/._Figure EV1
- Source Data for Expanded View Figures/Figure EV3/Source Data EV3 STAT2mut1_Unique_Seq.xlsx
- __MACOSX/Source Data for Expanded View Figures/Figure EV3/._Source Data EV3 STAT2mut1_Unique_Seq.xlsx
- Source Data for Expanded View Figures/Figure EV3/Source Data EV3 IRF9mut_Unique_Seq.xlsx
- __MACOSX/Source Data for Expanded View Figures/Figure EV3/._Source Data EV3 IRF9mut_Unique_Seq.xlsx
- Source Data for Expanded View Figures/Figure EV1/Source Data EV1 EMSA quantified.xlsx
- __MACOSX/Source Data for Expanded View Figures/Figure EV1/._Source Data EV1 EMSA quantified.xlsx
- Source Data for Expanded View Figures/Figure EV1/Source Data Fig 2 EMSA.pdf
- __MACOSX/Source Data for Expanded View Figures/Figure EV1/._Source Data Fig 2 EMSA.pdf
