# Supplementary material for: A stimulus‐contingent positive feedback loop enables IFN‐β dose‐dependent activation of pro‐inflammatory genes
Source: Mol Syst Biol. 2023 Mar 17;19(5):e11294. doi: 10.15252/msb.202211294 (PMC10167482; doi:10.15252/msb.202211294)
Supplement: Supplementary file 6 — Source Data for Expanded View [file MSB-19-e11294-s009.zip › Source Data for Expanded View Figures/Figure EV3/Source Data EV3 STAT2mut1_Unique_Seq.xlsx]

## Sheet: Dataset Description
Amplicon sequencing data. PCR amplicons of the CRISPR-Cas9 targeted STAT2 promoter sequence were submitted for Amplicon-EZ sequencing (Genewiz®). A list of unique sequences and their relative abundance in the sequencing data was obtained and used for sequence variant analysis.

## Sheet: STAT2mut1_Unique_Seq analyzed
Sequence	Count	Amino Acid
TCCCACCCTTTCTATGGAGTCCTAGGTGCCTTCACGCACCCTGGTTCAGTTTCCTTTCCCTAGAACTCACGGTTCGGTTCGGGTAAATCAGCTGCTAGAATTCCT	19144	SHPFYGVLGAFTHPGSVSFP_NSRFGSGKSAARIP
TCCCACCCTTTCTATGGAGTCCTAGGTGCCTTCACGCACCCTGTTCAGTTTCCTTTCCCTAGAACTCACGGTTCGGTTCGGGTAAATCAGCTGCTAGAATTCCT	16636	SHPFYGVLGAFTHPVQFPFPRTHGSVRVNQLLEF
TCCCACCCTTTCTATGGAGTCCTAGGTGCCTTCACGCACCCTGGTTTTCAGTTTCCTTTCCCTAGAACTCACGGTTCGGTTCGGGTAAATCAGCTGCTAGAATTCCT	12197	SHPFYGVLGAFTHPGFQFPFPRTHGSVRVNQLLEF
TCCCACCCTTTCTATGGAGTCCTAGGTGCCTTCACGCACCCTGGTTTCAGTTTCCTTTCCCTAGAACTCACGGTTCGGTTCGGGTAAATCAGCTGCTAGAATTCCT	8616	SHPFYGVLGAFTHPGFSFLSLELTVRFG_ISC_NS
TCCCACCCTTTCTATGGAGTCCTAGGTGCCTTCACGCACCCTGGTCAGTTTCCTTTCCCTAGAACTCACGGTTCGGTTCGGGTAAATCAGCTGCTAGAATTCCT	3497	SHPFYGVLGAFTHPGQFPFPRTHGSVRVNQLLEF
TCCCACCCTTTCTATGGAGTCCTAGGTGCCTTCACGCACCCTGGTTTCCTTTCCCTAGAACTCACGGTTCGGTTCGGGTAAATCAGCTGCTAGAATTCCT	3283	SHPFYGVLGAFTHPGFLSLELTVRFG_ISC_NS
TCCCACCCTTTCTATGGAGTCCTAGGTGCCTTCACGCACCCTTCAGTTTCCTTTCCCTAGAACTCACGGTTCGGTTCGGGTAAATCAGCTGCTAGAATTCCT	2960	SHPFYGVLGAFTHPSVSFP_NSRFGSGKSAARIP
TCCCACCCTTTCTATGGAGTCCTAGGTGCCTTCACGCACCCTGGTGTTCAGTTTCCTTTCCCTAGAACTCACGGTTCGGTTCGGGTAAATCAGCTGCTAGAATTCCT	1588	SHPFYGVLGAFTHPGVQFPFPRTHGSVRVNQLLEF
ACGCCGGACGGCTCAGCCTCACCTTGGCCCCTATCTGGTTGCCGCACTGGCCGGCCTGGATGTGCACGATCTCCCTCATGCTGACTTCACGC	1457	TPDGSASPWPLSGCRTGRPGCARSPSC_LH
TCCCACCCTTTCTATGGAGTCCTAGGTGCCTTCACGCAGTTTCCTTTCCCTAGAACTCACGGTTCGGTTCGGGTAAATCAGCTGCTAGAATTCCT	1041	SHPFYGVLGAFTQFPFPRTHGSVRVNQLLEF
TCCCACCCTTTCTATGGAGTCCTAGGTGCCTTCACGCACCCTGGTATTCAGTTTCCTTTCCCTAGAACTCACGGTTCGGTTCGGGTAAATCAGCTGCTAGAATTCCT	804	SHPFYGVLGAFTHPGIQFPFPRTHGSVRVNQLLEF
TCCCACCCTTTCTATGGAGTCCTAGGTGCCTTCACGCACCTTCAGTTTCCTTTCCCTAGAACTCACGGTTCGGTTCGGGTAAATCAGCTGCTAGAATTCCT	796	SHPFYGVLGAFTHLQFPFPRTHGSVRVNQLLEF
TCCCACCCTTTCTATGGAGTCCTAGGTGCCTTCACGCACCCTGGTTAGTTTCCTTTCCCTAGAACTCACGGTTCGGTTCGGGTAAATCAGCTGCTAGAATTCCT	756	SHPFYGVLGAFTHPG_FPFPRTHGSVRVNQLLEF
TCCCACCCTTTCTATGGAGTCCTAGGTGCCTTCACGCACCCTGGTTTTTCAGTTTCCTTTCCCTAGAACTCACGGTTCGGTTCGGGTAAATCAGCTGCTAGAATTCCT	744	SHPFYGVLGAFTHPGFSVSFP_NSRFGSGKSAARIP
CTGGGACTCCAGGGACGCATGCATGCACGTTCCCTAGGGCTCCAACAGCATCAGAGTAGGGACAACCAGGAAGCCACCAAACCAACTG	690	LGLQGRMHARSLGLQQHQSRDNQEATKPT
TCCCACCCTTTCTATGGAGTCCTAGGTGCCTTCACGCACCTTTCCCTAGAACTCACGGTTCGGTTCGGGTAAATCAGCTGCTAGAATTCCT	656	SHPFYGVLGAFTHLSLELTVRFG_ISC_NS
TCCCACCCTTTCTATGGAGTCCTAGGTGCCTTCACGCACCCTGGTCTTCAGTTTCCTTTCCCTAGAACTCACGGTTCGGTTCGGGTAAATCAGCTGCTAGAATTCCT	502	SHPFYGVLGAFTHPGLQFPFPRTHGSVRVNQLLEF
TCCCACCCTTTCTATGGAGTCCTAGGTGCCTTCACGCACCCTGCAGTTTCCTTTCCCTAGAACTCACGGTTCGGTTCGGGTAAATCAGCTGCTAGAATTCCT	479	SHPFYGVLGAFTHPAVSFP_NSRFGSGKSAARIP
TCCCACCCTTTCTATGGAGTCCTAGGTGCCTTCACGCACCCTGGTAGTTTCCTTTCCCTAGAACTCACGGTTCGGTTCGGGTAAATCAGCTGCTAGAATTCCT	457	SHPFYGVLGAFTHPGSFLSLELTVRFG_ISC_NS
TCCCACCCTTTCTATGGAGTCCTAGGTGCCTTCACGCACTTCAGTTTCCTTTCCCTAGAACTCACGGTTCGGTTCGGGTAAATCAGCTGCTAGAATTCCT	445	SHPFYGVLGAFTHFSFLSLELTVRFG_ISC_NS
TCCCACCCTTTCTATGGAGTCCTAGGTGCCTTCAGTTTCCTTTCCCTAGAACTCACGGTTCGGTTCGGGTAAATCAGCTGCTAGAATTCCT	439	SHPFYGVLGAFSFLSLELTVRFG_ISC_NS
TCCCACCCTTTCTATGGAGTCCTAGGTGCCTTCACGCACCCTTTCAGTTTCCTTTCCCTAGAACTCACGGTTCGGTTCGGGTAAATCAGCTGCTAGAATTCCT	435	SHPFYGVLGAFTHPFSFLSLELTVRFG_ISC_NS
TCCCACCCTTTCTATGGAGTCCTAGGTGCCTTCACGCACCCGTTCAGTTTCCTTTCCCTAGAACTCACGGTTCGGTTCGGGTAAATCAGCTGCTAGAATTCCT	422	SHPFYGVLGAFTHPFSFLSLELTVRFG_ISC_NS
TCCCACCCTTTCTATGGAGTCCTAGGTGCCTTCACGCACCCTGGTGTTTCCTTTCCCTAGAACTCACGGTTCGGTTCGGGTAAATCAGCTGCTAGAATTCCT	398	SHPFYGVLGAFTHPGVSFP_NSRFGSGKSAARIP
TCCCACCCTTTCTATGGAGTCCTAGGTGCCTTCACGCACCCTCAGTTTCCTTTCCCTAGAACTCACGGTTCGGTTCGGGTAAATCAGCTGCTAGAATTCCT	392	SHPFYGVLGAFTHPQFPFPRTHGSVRVNQLLEF
TCCCACCCTTTCTATGGAGTCCTAGGTGCCTTCACGCACCCTGGTTTTCCTTTCCCTAGAACTCACGGTTCGGTTCGGGTAAATCAGCTGCTAGAATTCCT	387	SHPFYGVLGAFTHPGFPFPRTHGSVRVNQLLEF
TCCCACCCTTTCTATGGAGTCCTAGGTGCCTTCACGCACCTGTTCAGTTTCCTTTCCCTAGAACTCACGGTTCGGTTCGGGTAAATCAGCTGCTAGAATTCCT	358	SHPFYGVLGAFTHLFSFLSLELTVRFG_ISC_NS
TCCCACCCTTTCTATGGAGTCCTAGGTGCCTTCACGCACCCAGTTTCCTTTCCCTAGAACTCACGGTTCGGTTCGGGTAAATCAGCTGCTAGAATTCCT	351	SHPFYGVLGAFTHPVSFP_NSRFGSGKSAARIP
TCCCACCCTTTCTATGGAGTCCTAGGTGCCTTCACGCACCCTGGTTCCTTTCCCTAGAACTCACGGTTCGGTTCGGGTAAATCAGCTGCTAGAATTCCT	340	SHPFYGVLGAFTHPGSFP_NSRFGSGKSAARIP
TCCCACCCTTTCTATGGAGTCCTAGGTGCCTTCACGCACCTAGTTTCCTTTCCCTAGAACTCACGGTTCGGTTCGGGTAAATCAGCTGCTAGAATTCCT	322	SHPFYGVLGAFTHLVSFP_NSRFGSGKSAARIP
AGTTGAGATGGCTGACCTAGCGCTCATGAGGACCAGGAGGCTGCCCTGTCTTCTGTGCTATTTCTAGCTGGGAGG	302	S_DG_PSAHEDQEAALSSVLFLAGR
AGCACAAACCAGGAATGTCCACAGTGGGGAGCCAGGCCTGTCATGTCTTCAGGCTGTCT	291	STNQECPQWGARPVMSSGC
TCCCACCCTTTCTATGGAGTCCTAGGTGCCTTCACGCACCCTTTCCCTAGAACTCACGGTTCGGTTCGGGTAAATCAGCTGCTAGAATTCCT	264	SHPFYGVLGAFTHPFPRTHGSVRVNQLLEF
TCCCACCCTTTCTATGGAGTCCTAGGTGCCTTCACGCACCGTTCAGTTTCCTTTCCCTAGAACTCACGGTTCGGTTCGGGTAAATCAGCTGCTAGAATTCCT	231	SHPFYGVLGAFTHRSVSFP_NSRFGSGKSAARIP
TCCCACCCTTTCTATGGAGTCCTAGGTGCCTTCACGCACCCTGGTTCCAGTTTCCTTTCCCTAGAACTCACGGTTCGGTTCGGGTAAATCAGCTGCTAGAATTCCT	228	SHPFYGVLGAFTHPGSSFLSLELTVRFG_ISC_NS
TCCCACCCTTTCTATGGAGTCCTAGGTGCCTTCCTTTCCCTAGAACTCACGGTTCGGTTCGGGTAAATCAGCTGCTAGAATTCCT	222	SHPFYGVLGAFLSLELTVRFG_ISC_NS
TCCCACCCTTTCTATGGAGTCCTAGGTGCCTTCACGCACCCTAGAACTCACGGTTCGGTTCGGGTAAATCAGCTGCTAGAATTCCT	220	SHPFYGVLGAFTHPRTHGSVRVNQLLEF
TCCCACCCTTTCTATGGAGTCCTAGGTGCCTTCACGCACCCTGTTTCCTTTCCCTAGAACTCACGGTTCGGTTCGGGTAAATCAGCTGCTAGAATTCCT	216	SHPFYGVLGAFTHPVSFP_NSRFGSGKSAARIP
TCCCACCCTTTCTATGGAGTCCTAGGTGCCTTTCCCTAGAACTCACGGTTCGGTTCGGGTAAATCAGCTGCTAGAATTCCT	209	SHPFYGVLGAFP_NSRFGSGKSAARIP
TCCCACCCTTTCTATGGAGTCCTAGGTGCCTTCACGCACCCTGGTTGTTTCCTTTCCCTAGAACTCACGGTTCGGTTCGGGTAAATCAGCTGCTAGAATTCCT	204	SHPFYGVLGAFTHPGCFLSLELTVRFG_ISC_NS
CCCATAAACAGCCTGGCAGTAGAGGACAGCAATTCAAAGGAGAAGCCAAATAACCTCTAGGAA	198	PINSLAVEDSNSKEKPNNL_E
TCCCACCCTTTCTATGGAGTCCTAGGTGCCTTCACGCACCTCAGTTTCCTTTCCCTAGAACTCACGGTTCGGTTCGGGTAAATCAGCTGCTAGAATTCCT	176	SHPFYGVLGAFTHLSFLSLELTVRFG_ISC_NS
TCCCACCCTTTCTATGGAGTCCTAGGTGCCTTCACGCACAGTTTCCTTTCCCTAGAACTCACGGTTCGGTTCGGGTAAATCAGCTGCTAGAATTCCT	167	SHPFYGVLGAFTHSFLSLELTVRFG_ISC_NS
TCCCACCCTTTCTATGGAGTCCTAGGTGCCTTCACGCACCCTGAGTTTCCTTTCCCTAGAACTCACGGTTCGGTTCGGGTAAATCAGCTGCTAGAATTCCT	165	SHPFYGVLGAFTHPEFPFPRTHGSVRVNQLLEF
GTAACAACAAAGTTAGGAAAACTTTTCAGTAAGCAGCAAGAAATGGTAGTGGCTAGGCCTGGATGGGGGTGTGGAGGAGGTAGGAGAT	165	VTTKLGKLFSKQQEMVVARPGWGCGGGRR
TCCCACCCTTTCTATGGAGTCCTAGGTGCCTTCACGCATTCAGTTTCCTTTCCCTAGAACTCACGGTTCGGTTCGGGTAAATCAGCTGCTAGAATTCCT	164	SHPFYGVLGAFTHSVSFP_NSRFGSGKSAARIP
TCCCACCCTTTCTATGGAGTCCTAGGTGCCTTCACGCACCCTGGTCCAGTTTCCTTTCCCTAGAACTCACGGTTCGGTTCGGGTAAATCAGCTGCTAGAATTCCT	157	SHPFYGVLGAFTHPGPVSFP_NSRFGSGKSAARIP
TCCCACCCTTTCTATGGAGTCCTAGGTGCCTTCACGCACCCTGTTTTCAGTTTCCTTTCCCTAGAACTCACGGTTCGGTTCGGGTAAATCAGCTGCTAGAATTCCT	150	SHPFYGVLGAFTHPVFSFLSLELTVRFG_ISC_NS
TCCCACCCTTTCTATGGAGTCCTAGGTGCCTTCACGCACCCTGGTCCTTTCCCTAGAACTCACGGTTCGGTTCGGGTAAATCAGCTGCTAGAATTCCT	147	SHPFYGVLGAFTHPGPFPRTHGSVRVNQLLEF
TCCCACCCTTTCTATGGAGTCCTAGGTGCCTTCACGCACCAGTTTCCTTTCCCTAGAACTCACGGTTCGGTTCGGGTAAATCAGCTGCTAGAATTCCT	146	SHPFYGVLGAFTHQFPFPRTHGSVRVNQLLEF
TCCCACCCTTTCTATGGAGTCCTAGGTGCCTTCACGCACCTTTCCTTTCCCTAGAACTCACGGTTCGGTTCGGGTAAATCAGCTGCTAGAATTCCT	144	SHPFYGVLGAFTHLSFP_NSRFGSGKSAARIP
TCCCACCCTTTCTATGGAGTCCTAGGTGCCTTCACGTTCAGTTTCCTTTCCCTAGAACTCACGGTTCGGTTCGGGTAAATCAGCTGCTAGAATTCCT	139	SHPFYGVLGAFTFSFLSLELTVRFG_ISC_NS
AGGTGGACCAGAGCTCCAGACTTCTGGAAACCTGCCCTGCAAGAGGAGAGCTTGCCTGCAGAAAGTGCTCTGACCACTGGGACTCAGGTGAGAGTTGGACTCCTAGGAGTGCTGACAGA	132	RWTRAPDFWKPALQEESLPAESALTTGTQVRVGLLGVLT
TCCCACCCTTTCTATGGAGTCCTAGGTGCCTTCACGCACCCTGGTTTTTCCTTTCCCTAGAACTCACGGTTCGGTTCGGGTAAATCAGCTGCTAGAATTCCT	127	SHPFYGVLGAFTHPGFSFP_NSRFGSGKSAARIP
TCCCACCCTTTCTATGGAGTCCTAGGTGCCTTCACGCACCCTGGTGCGTTTCCTTTCCCTAGAACTCACGGTTCGGTTCGGGTAAATCAGCTGCTAGAATTCCT	106	SHPFYGVLGAFTHPGAFPFPRTHGSVRVNQLLEF
TCCCACCCTTTCTATGGAGTCCTAGGTGCCTTCACGCACCCTTTCCTTTCCCTAGAACTCACGGTTCGGTTCGGGTAAATCAGCTGCTAGAATTCCT	106	SHPFYGVLGAFTHPFLSLELTVRFG_ISC_NS
TGTGACAGAGCGCTTGGTCGATGGCAATTACGGACACACCTGGATTGAGAGCATCCGGTCTCT	105	CDRALGRWQLRTHLD_EHPVS
TCCCACCCTTTCTATGGAGTCCTAGGTGCCTTCACGCACCCTGTTTTTCCTTTCCCTAGAACTCACGGTTCGGTTCGGGTAAATCAGCTGCTAGAATTCCT	104	SHPFYGVLGAFTHPVFPFPRTHGSVRVNQLLEF
TCCCACCCTTTCTATGGAGTCCTAGGTGCCTTCACGCACCCTGTCAGTTTCCTTTCCCTAGAACTCACGGTTCGGTTCGGGTAAATCAGCTGCTAGAATTCCT	88	SHPFYGVLGAFTHPVSFLSLELTVRFG_ISC_NS
TCCCACCCTTTCTATGGAGTCCTAGGTGCCTTCACGCACCCTGGTTACAGTTTCCTTTCCCTAGAACTCACGGTTCGGTTCGGGTAAATCAGCTGCTAGAATTCCT	88	SHPFYGVLGAFTHPGYSFLSLELTVRFG_ISC_NS
TCCCACCCTTTCTATGGAGTCCTAGGTGCCTTCACGCTTCAGTTTCCTTTCCCTAGAACTCACGGTTCGGTTCGGGTAAATCAGCTGCTAGAATTCCT	87	SHPFYGVLGAFTLQFPFPRTHGSVRVNQLLEF
TCCCACCCTTTCTATGGAGTCCTAGGTTTCCTTTCCCTAGAACTCACGGTTCGGTTCGGGTAAATCAGCTGCTAGAATTCCT	87	SHPFYGVLGFLSLELTVRFG_ISC_NS
TCCCACCCTTTCTATGGAGTCCTAGGTGCCTTCACGCACCCTGGTGTTTCAGTTTCCTTTCCCTAGAACTCACGGTTCGGTTCGGGTAAATCAGCTGCTAGAATTCCT	81	SHPFYGVLGAFTHPGVSVSFP_NSRFGSGKSAARIP
TCCCACCCTTTCTATGGAGTCCTAGGTGCCTTCATTCAGTTTCCTTTCCCTAGAACTCACGGTTCGGTTCGGGTAAATCAGCTGCTAGAATTCCT	77	SHPFYGVLGAFIQFPFPRTHGSVRVNQLLEF
TCCCACCCTTTCTATGGAGTCCTAGGTGCCTTCACGCACCCTGGTTCTCAGTTTCCTTTCCCTAGAACTCACGGTTCGGTTCGGGTAAATCAGCTGCTAGAATTCCT	73	SHPFYGVLGAFTHPGSQFPFPRTHGSVRVNQLLEF
TCCCACCCTTTCTATGGAGTCCTAGGTGCCTTCACGCACCTTTCAGTTTCCTTTCCCTAGAACTCACGGTTCGGTTCGGGTAAATCAGCTGCTAGAATTCCT	73	SHPFYGVLGAFTHLSVSFP_NSRFGSGKSAARIP
TCCCACCCTTTCTATGGAGTCCTAGGTGCCTTCACTTCAGTTTCCTTTCCCTAGAACTCACGGTTCGGTTCGGGTAAATCAGCTGCTAGAATTCCT	73	SHPFYGVLGAFTSVSFP_NSRFGSGKSAARIP
TCCCACCCTTTCTATGGAGTCCTAGGTGCCTTCACGCACCTAGAACTCACGGTTCGGTTCGGGTAAATCAGCTGCTAGAATTCCT	72	SHPFYGVLGAFTHLELTVRFG_ISC_NS
TCCCACCCTTTCTATGGAGTCCTAGGTGCCTTCACGCACCCGTTTCCTTTCCCTAGAACTCACGGTTCGGTTCGGGTAAATCAGCTGCTAGAATTCCT	71	SHPFYGVLGAFTHPFPFPRTHGSVRVNQLLEF
TCCCACCCTTTCTATGGAGTCCTAGGTGCCTTCACGCACCCTGGTCTTTCAGTTTCCTTTCCCTAGAACTCACGGTTCGGTTCGGGTAAATCAGCTGCTAGAATTCCT	69	SHPFYGVLGAFTHPGLSVSFP_NSRFGSGKSAARIP
TCCCACCCTTTCTATGGAGTCCTAGGTGCCTTCACGCACCCTGGTTAAGTTTCCTTTCCCTAGAACTCACGGTTCGGTTCGGGTAAATCAGCTGCTAGAATTCCT	66	SHPFYGVLGAFTHPG_VSFP_NSRFGSGKSAARIP
TCCCACCCTTTCTATGGAGTCCTAGGTGCCTTCACGTTTCCTTTCCCTAGAACTCACGGTTCGGTTCGGGTAAATCAGCTGCTAGAATTCCT	66	SHPFYGVLGAFTFPFPRTHGSVRVNQLLEF
TCCCACCCTTTCTATGGAGTCCTAGGTGCCTTCCCTAGAACTCACGGTTCGGTTCGGGTAAATCAGCTGCTAGAATTCCT	65	SHPFYGVLGAFPRTHGSVRVNQLLEF
TCCCACCCTTTCTATGGAGTCCTAGGTGCCTTCACGCACCCTGGTAATTCAGTTTCCTTTCCCTAGAACTCACGGTTCGGTTCGGGTAAATCAGCTGCTAGAATTCCT	63	SHPFYGVLGAFTHPGNSVSFP_NSRFGSGKSAARIP
TCCCACCCTTTCTATGGAGTCCTAGGTGCCTTCACGCACCCCTTCAGTTTCCTTTCCCTAGAACTCACGGTTCGGTTCGGGTAAATCAGCTGCTAGAATTCCT	62	SHPFYGVLGAFTHPFSFLSLELTVRFG_ISC_NS
TCCCACCCTTTCTATGGAGTCCTAGGTGCCTTCACGCACCCCTTTCCCTAGAACTCACGGTTCGGTTCGGGTAAATCAGCTGCTAGAATTCCT	61	SHPFYGVLGAFTHPFP_NSRFGSGKSAARIP
TCCCACCCTTTCTATGGAGTCCTAGGTGCCTTCACGCACCCTGGTTGTCAGTTTCCTTTCCCTAGAACTCACGGTTCGGTTCGGGTAAATCAGCTGCTAGAATTCCT	60	SHPFYGVLGAFTHPGCQFPFPRTHGSVRVNQLLEF
TCCCACCCTTTCTATGGAGTCCTAGGTGCCTTCACGCACCCGTTTCAGTTTCCTTTCCCTAGAACTCACGGTTCGGTTCGGGTAAATCAGCTGCTAGAATTCCT	60	SHPFYGVLGAFTHPFQFPFPRTHGSVRVNQLLEF
TCCCACCCTTTCTATGGAGTCCTAGGTGCCTTCACGCACCTCCTTTCCCTAGAACTCACGGTTCGGTTCGGGTAAATCAGCTGCTAGAATTCCT	57	SHPFYGVLGAFTHLLSLELTVRFG_ISC_NS
TCCCACCCTTTCTATGGAGTCCTAGGTGCCTTCACGCACCCTGGTTTCCAGTTTCCTTTCCCTAGAACTCACGGTTCGGTTCGGGTAAATCAGCTGCTAGAATTCCT	55	SHPFYGVLGAFTHPGFQFPFPRTHGSVRVNQLLEF
TCCCACCCTTTCTATGGAGTCCTAGGTGCCTTCACGCACCCTGCTTCAGTTTCCTTTCCCTAGAACTCACGGTTCGGTTCGGGTAAATCAGCTGCTAGAATTCCT	53	SHPFYGVLGAFTHPASVSFP_NSRFGSGKSAARIP
TCCCACCCTTTCTATGGAGTCCTAGGTGCCTTCACGCATCCTTTCCCTAGAACTCACGGTTCGGTTCGGGTAAATCAGCTGCTAGAATTCCT	53	SHPFYGVLGAFTHPFPRTHGSVRVNQLLEF
AAACTTTTCAGGGTGCTATGGTTTGAGTGTGTTTCCCCACAGCAGACAGTGGCACGTCTGCAGTCCCAGCTGTTGGGCA	50	KLFRVLWFECVSPQQTVARLQSQLLG
TCCCACCCTTTCTATGGAGTCCTAGGTGCCTTCACGCACCCTGTCCAGTTTCCTTTCCCTAGAACTCACGGTTCGGTTCGGGTAAATCAGCTGCTAGAATTCCT	49	SHPFYGVLGAFTHPVQFPFPRTHGSVRVNQLLEF
TCCCACCCTTTCTATGGAGTCCTAGGTGCCTTCACGCACCCTGGTGGTTCAGTTTCCTTTCCCTAGAACTCACGGTTCGGTTCGGGTAAATCAGCTGCTAGAATTCCT	48	SHPFYGVLGAFTHPGGSVSFP_NSRFGSGKSAARIP
TCCCACCCTTTCTATGGAGTCCTAGGTGCCTTCACGCACCCTGGTTTCCCTAGAACTCACGGTTCGGTTCGGGTAAATCAGCTGCTAGAATTCCT	48	SHPFYGVLGAFTHPGFPRTHGSVRVNQLLEF
TCCCACCCTTTCTATGGAGTCCTAGGTGCCTTCACGCACCCTGGTCCCTAGAACTCACGGTTCGGTTCGGGTAAATCAGCTGCTAGAATTCCT	48	SHPFYGVLGAFTHPGP_NSRFGSGKSAARIP
CAGTGACCATCCAACCCCTGGTATCCTTGTGTGGGTTTACATTCTCCGAGCTTGCTGCTCTGTCGTAAATCTGCAAGGCACATGGGTTCTATTTTATGTTGCAA	47	Q_PSNPWYPCVGLHSPSLLLCRKSARHMGSILCC
TCCCACCCTTTCTATGGAGTCCTAGGTGCCTTCACGCACCCTGGAACTCACGGTTCGGTTCGGGTAAATCAGCTGCTAGAATTCCT	47	SHPFYGVLGAFTHPGTHGSVRVNQLLEF
TCCCACCCTTTCTATGGAGTCCTAGGTGCCTTCACGCACCCTGGTCTCAGTTTCCTTTCCCTAGAACTCACGGTTCGGTTCGGGTAAATCAGCTGCTAGAATTCCT	47	SHPFYGVLGAFTHPGLSFLSLELTVRFG_ISC_NS
TCCCACCCTTTCTATGGAGTCCTAGGTGCCTTCACGCACCTTCCTTTCCCTAGAACTCACGGTTCGGTTCGGGTAAATCAGCTGCTAGAATTCCT	46	SHPFYGVLGAFTHLPFPRTHGSVRVNQLLEF
TCCCACCCTTTCTATGGAGTCCTAGGTGCCTTCACGCCTTCAGTTTCCTTTCCCTAGAACTCACGGTTCGGTTCGGGTAAATCAGCTGCTAGAATTCCT	46	SHPFYGVLGAFTPSVSFP_NSRFGSGKSAARIP
TCCCACCCTTTCTATGGAGTCCTAGGTGCCTTCACGCACCCTTCCTTTCCCTAGAACTCACGGTTCGGTTCGGGTAAATCAGCTGCTAGAATTCCT	46	SHPFYGVLGAFTHPSFP_NSRFGSGKSAARIP
TCCCACCCTTTCTATGGAGTCCTAGGTGCCTTCACGCAATTCAGTTTCCTTTCCCTAGAACTCACGGTTCGGTTCGGGTAAATCAGCTGCTAGAATTCCT	46	SHPFYGVLGAFTQFSFLSLELTVRFG_ISC_NS
TCCCACCCTTTCTATGGAGTCCTAGGTGCCTTCACGCACCCTGGACTCAGTTTCCTTTCCCTAGAACTCACGGTTCGGTTCGGGTAAATCAGCTGCTAGAATTCCT	45	SHPFYGVLGAFTHPGLSFLSLELTVRFG_ISC_NS
TCCCACCCTTTCTATGGAGTCCTAGGTGCCTTCACGCAGTTCAGTTTCCTTTCCCTAGAACTCACGGTTCGGTTCGGGTAAATCAGCTGCTAGAATTCCT	44	SHPFYGVLGAFTQFSFLSLELTVRFG_ISC_NS
TCCCACCCTTTCTATGGAGTCCTAGGTGCCTTCACGCACCCTGGGTTCAGTTTCCTTTCCCTAGAACTCACGGTTCGGTTCGGGTAAATCAGCTGCTAGAATTCCT	44	SHPFYGVLGAFTHPGFSFLSLELTVRFG_ISC_NS
TCCCACCCTTTCTATGGAGTCCTAGGTGCCTTCACCTTTCCCTAGAACTCACGGTTCGGTTCGGGTAAATCAGCTGCTAGAATTCCT	44	SHPFYGVLGAFTFP_NSRFGSGKSAARIP
TCCCACCCTTTCTATGGAGTCCTAGGTGCCTTCACGCACCCTGGTTCCCAGTTTCCTTTCCCTAGAACTCACGGTTCGGTTCGGGTAAATCAGCTGCTAGAATTCCT	44	SHPFYGVLGAFTHPGSQFPFPRTHGSVRVNQLLEF
TCCCACCCTTTCTATGGAGTCCTAGGTGCCTTCACGCACCCTCCTTTCCCTAGAACTCACGGTTCGGTTCGGGTAAATCAGCTGCTAGAATTCCT	43	SHPFYGVLGAFTHPPFPRTHGSVRVNQLLEF
TCCCACCCTTTCTATGGAGTCCTAGGTGCCTTCACGCACCCTGGTTATTCAGTTTCCTTTCCCTAGAACTCACGGTTCGGTTCGGGTAAATCAGCTGCTAGAATTCCT	43	SHPFYGVLGAFTHPGYSVSFP_NSRFGSGKSAARIP
TCCCACCCTTTCTATGGAGTCCTAGGTGCCTTCACGCACCCTGGCAGTTTCCTTTCCCTAGAACTCACGGTTCGGTTCGGGTAAATCAGCTGCTAGAATTCCT	42	SHPFYGVLGAFTHPGSFLSLELTVRFG_ISC_NS
TCCCACCCTTTCTATGGAGTCCTAGAACTCACGGTTCGGTTCGGGTAAATCAGCTGCTAGAATTCCT	42	SHPFYGVLELTVRFG_ISC_NS
TCTGAAGGGGCAAAGAGAAGGCAGTCCAAGATGCTCTGGGGCCCCACAGCTCTGAGACCCACAGTGGAAGAGTAGAGTTCAACTGAGA	42	SEGAKRRQSKMLWGPTALRPTVEE_SSTE
AGGCTGGCTGCTATATCCCTGAGCCAGTTACCCATGGAGGTGGACTTTGGACAGGGTTGTCAGAAGGGACAAGGACCCCTCAACACCCTTGACCAGGAATGATTGTGC	41	RLAAISLSQLPMEVDFGQGCQKGQGPLNTLDQE_LC
GACCAGCATCTGGCAAAAGCAGGAAAAGCATGAGCTCCATGCCAGGCTGGATTACTCAGTGGCCCCCACGCCCAGGGCAAACACAGGCTTCTTTTGAGGGCT	40	DQHLAKAGKA_APCQAGLLSGPHAQGKHRLLLRA
TCCCACCCTTTCTATGGAGTCCTAGGTGCCTAGAACTCACGGTTCGGTTCGGGTAAATCAGCTGCTAGAATTCCT	39	SHPFYGVLGA_NSRFGSGKSAARIP
TCCCACCCTTTCTATGGAGTCCTAGGTGCCTTCACGCACCCCAGTTTCCTTTCCCTAGAACTCACGGTTCGGTTCGGGTAAATCAGCTGCTAGAATTCCT	39	SHPFYGVLGAFTHPSFLSLELTVRFG_ISC_NS
GAAGAGGGAGGGAAGGGGTACATTCAGTGGAGAGTGCAGCAGGAAGCCTCCCGAGAGCAGAGGCATCTCAACAGCCCAGCTCTAGGT	39	EEGGKGYIQWRVQQEASREQRHLNSPALG
TCCCACCCTTTCTATGGAGTCCTAGGTGCCTTCTTCAGTTTCCTTTCCCTAGAACTCACGGTTCGGTTCGGGTAAATCAGCTGCTAGAATTCCT	37	SHPFYGVLGAFFSFLSLELTVRFG_ISC_NS
TCCCACCCTTTCTATGGAGTCCTAGGTGCCTTCACGCATCAGTTTCCTTTCCCTAGAACTCACGGTTCGGTTCGGGTAAATCAGCTGCTAGAATTCCT	37	SHPFYGVLGAFTHQFPFPRTHGSVRVNQLLEF
TCCCACCCTTTCTATGGAGTCCTAGGTGCCTTCACGCACCCTGCTCAGTTTCCTTTCCCTAGAACTCACGGTTCGGTTCGGGTAAATCAGCTGCTAGAATTCCT	35	SHPFYGVLGAFTHPAQFPFPRTHGSVRVNQLLEF
TCCCACCCTTTCTATGGAGTCCTAGGTGCCTTCACGCACCCTGGTTAGAACTCACGGTTCGGTTCGGGTAAATCAGCTGCTAGAATTCCT	35	SHPFYGVLGAFTHPG_NSRFGSGKSAARIP
TCCCACCCTTTCTATGGAGTCCTAGGTGCCTTCACGCACCCTGGTACAGTTTCCTTTCCCTAGAACTCACGGTTCGGTTCGGGTAAATCAGCTGCTAGAATTCCT	34	SHPFYGVLGAFTHPGTVSFP_NSRFGSGKSAARIP
TCCCACCCTTTCTATGGAGTCCTAGGTGCCTTCACGCACCCTCTTCAGTTTCCTTTCCCTAGAACTCACGGTTCGGTTCGGGTAAATCAGCTGCTAGAATTCCT	34	SHPFYGVLGAFTHPLQFPFPRTHGSVRVNQLLEF
TCCCACCCTTTCTATGGAGTCCTAGGTGCCTTCATGCACCCTGGTTCAGTTTCCTTTCCCTAGAACTCACGGTTCGGTTCGGGTAAATCAGCTGCTAGAATTCCT	34	SHPFYGVLGAFMHPGSVSFP_NSRFGSGKSAARIP
TCCCACCCTTTCTATGGAGTCCTAGGTGCCTTCACGCACCCTGGTTAGGTTCCTTTCCCTAGAACTCACGGTTCGGTTCGGGTAAATCAGCTGCTAGAATTCCT	33	SHPFYGVLGAFTHPG_VPFPRTHGSVRVNQLLEF
TCCCACCCTTTCTATGGAGTCCTAGGTGCCTTCACGCACCCTGGTTCTTTCCCTAGAACTCACGGTTCGGTTCGGGTAAATCAGCTGCTAGAATTCCT	33	SHPFYGVLGAFTHPGSFPRTHGSVRVNQLLEF
TCCCACCCTTTCTATGGAGTCCTAGGTGCCTTCACGCACCCTGTTCCTTTCCCTAGAACTCACGGTTCGGTTCGGGTAAATCAGCTGCTAGAATTCCT	33	SHPFYGVLGAFTHPVPFPRTHGSVRVNQLLEF
TCCCACCCTTTCTATGGAGTCCTAGGTGCCTTCACGCACCTAGGACTTCAGTTTCCTTTCCCTAGAACTCACGGTTCGGTTCGGGTAAATCAGCTGCTAGAATTCCT	32	SHPFYGVLGAFTHLGLQFPFPRTHGSVRVNQLLEF
TCCCACCCTTTCTATGGAGTCCTAGGTGCCTTCACGCACCCTGGTCCTTCAGTTTCCTTTCCCTAGAACTCACGGTTCGGTTCGGGTAAATCAGCTGCTAGAATTCCT	32	SHPFYGVLGAFTHPGPSVSFP_NSRFGSGKSAARIP
TCCCACCCTTTCTATGGAGTCCTAGGTGCCTTCACGCACGTTCAGTTTCCTTTCCCTAGAACTCACGGTTCGGTTCGGGTAAATCAGCTGCTAGAATTCCT	32	SHPFYGVLGAFTHVQFPFPRTHGSVRVNQLLEF
TCCCACCCTTTCTATGGAGTCCTAGGTGCCTTCACGCACCCTGGGTCAGTTTCCTTTCCCTAGAACTCACGGTTCGGTTCGGGTAAATCAGCTGCTAGAATTCCT	32	SHPFYGVLGAFTHPGSVSFP_NSRFGSGKSAARIP
TCCCACCCTTTCTATGGAGTCCTAGGTGCCTTCACGCACCCTGGTATTTCAGTTTCCTTTCCCTAGAACTCACGGTTCGGTTCGGGTAAATCAGCTGCTAGAATTCCT	32	SHPFYGVLGAFTHPGISVSFP_NSRFGSGKSAARIP
TCCCACCCTTTCTATGGAGTCCTAGGTGCCTTCACGCACCCTGGTCTTTCCCTAGAACTCACGGTTCGGTTCGGGTAAATCAGCTGCTAGAATTCCT	31	SHPFYGVLGAFTHPGLSLELTVRFG_ISC_NS
TCCCACCCTTTCTATGGAGTCCTAGGTCAGTTTCCTTTCCCTAGAACTCACGGTTCGGTTCGGGTAAATCAGCTGCTAGAATTCCT	31	SHPFYGVLGQFPFPRTHGSVRVNQLLEF
TCCCACCCTTTCTATGGAGTCCTAGGTGCCTTCACGCACCCTGGTTTCCTCCTTTCCCTAGAACTCACGGTTCGGTTCGGGTAAATCAGCTGCTAGAATTCCT	30	SHPFYGVLGAFTHPGFLLSLELTVRFG_ISC_NS
TCCCACCCTTTCTATGGAGTCCTTTCCCTAGAACTCACGGTTCGGTTCGGGTAAATCAGCTGCTAGAATTCCT	30	SHPFYGVLSLELTVRFG_ISC_NS
TCCCACCCTTTCTATGGAGTCCTAGGTGCCTTCACGCACCCTGGTTCACGGTTCGGTTCGGGTAAATCAGCTGCTAGAATTCCT	30	SHPFYGVLGAFTHPGSRFGSGKSAARIP
TCCCACCCTTTCTATGGAGTCCTAGGTGCCTTCACGCACCCTGGTCTAGAACTCACGGTTCGGTTCGGGTAAATCAGCTGCTAGAATTCCT	30	SHPFYGVLGAFTHPGLELTVRFG_ISC_NS
TCCCACCCTTTCTATGGAGTCCTAGGTGCCTTCACGCACCCTGGTTTTTTCCTTTCCCTAGAACTCACGGTTCGGTTCGGGTAAATCAGCTGCTAGAATTCCT	29	SHPFYGVLGAFTHPGFFLSLELTVRFG_ISC_NS
TCCCACCCTTTCTATGGAGTCCTAGGTGCCTTCACGTTCCTTTCCCTAGAACTCACGGTTCGGTTCGGGTAAATCAGCTGCTAGAATTCCT	29	SHPFYGVLGAFTFLSLELTVRFG_ISC_NS
TCCCACCCTTTCTATGGAGTCCTGTTCAGTTTCCTTTCCCTAGAACTCACGGTTCGGTTCGGGTAAATCAGCTGCTAGAATTCCT	28	SHPFYGVLFSFLSLELTVRFG_ISC_NS
TCCCACCCTTTCTATGGAGTCCTAGGTGCCTTTTCAGTTTCCTTTCCCTAGAACTCACGGTTCGGTTCGGGTAAATCAGCTGCTAGAATTCCT	28	SHPFYGVLGAFSVSFP_NSRFGSGKSAARIP
TCCCACCCTTTCTATGGAGTCCTAGGTTCCTTTCCCTAGAACTCACGGTTCGGTTCGGGTAAATCAGCTGCTAGAATTCCT	28	SHPFYGVLGSFP_NSRFGSGKSAARIP
TCCCACCCTTTCTATGGAGTCCTAGGTGCCTTCACGCCTTTCCCTAGAACTCACGGTTCGGTTCGGGTAAATCAGCTGCTAGAATTCCT	28	SHPFYGVLGAFTPFPRTHGSVRVNQLLEF
TCCCACCCTTTCTATGGAGTCCTAGGTGCCTTCACGCACCCTGGTAGAACTCACGGTTCGGTTCGGGTAAATCAGCTGCTAGAATTCCT	28	SHPFYGVLGAFTHPGRTHGSVRVNQLLEF
TCCCACCCTTTCTATGGAGTCCTAGGTGCCTTCACGCACCTGCTCAGTTTCCTTTCCCTAGAACTCACGGTTCGGTTCGGGTAAATCAGCTGCTAGAATTCCT	28	SHPFYGVLGAFTHLLSFLSLELTVRFG_ISC_NS
TCCCACCCTTTCTATGGAGTCCTAGTTTCCTTTCCCTAGAACTCACGGTTCGGTTCGGGTAAATCAGCTGCTAGAATTCCT	27	SHPFYGVLVSFP_NSRFGSGKSAARIP
TCCCACCCTTTCTATGGAGTCCTAGGTGCCTTTCAGTTTCCTTTCCCTAGAACTCACGGTTCGGTTCGGGTAAATCAGCTGCTAGAATTCCT	27	SHPFYGVLGAFQFPFPRTHGSVRVNQLLEF
TCCCACCCTTTCTATGGAGTCCTAGGTGCCTTTCCTTTCCCTAGAACTCACGGTTCGGTTCGGGTAAATCAGCTGCTAGAATTCCT	27	SHPFYGVLGAFPFPRTHGSVRVNQLLEF
TCCCACCCTTTCTATGGAGTCCTAGGTGCCTTCACGGTTCAGTTTCCTTTCCCTAGAACTCACGGTTCGGTTCGGGTAAATCAGCTGCTAGAATTCCT	27	SHPFYGVLGAFTVQFPFPRTHGSVRVNQLLEF
CTAAGACTTTAGTTGG	27	LRL_L
TCCCACCCTTTCTATGGAGTCCTAGGTGCCTTCACGCACCCTGGTGAACTCACGGTTCGGTTCGGGTAAATCAGCTGCTAGAATTCCT	27	SHPFYGVLGAFTHPGELTVRFG_ISC_NS
TCCCACCCTTTCTATGGAGTCCTAGGTGCCTTCACGCACTCAGTTTCCTTTCCCTAGAACTCACGGTTCGGTTCGGGTAAATCAGCTGCTAGAATTCCT	27	SHPFYGVLGAFTHSVSFP_NSRFGSGKSAARIP
TCCCACCCTTTCTATGGAGTCCTAGGTGCCTTCACGGTTCGGTTCGGGTAAATCAGCTGCTAGAATTCCT	26	SHPFYGVLGAFTVRFG_ISC_NS
TCCCACCCTTTCTATGGAGTCCTAGGTGCCTTCACGCACTGTTCAGTTTCCTTTCCCTAGAACTCACGGTTCGGTTCGGGTAAATCAGCTGCTAGAATTCCT	25	SHPFYGVLGAFTHCSVSFP_NSRFGSGKSAARIP
TCCCACCCTTTCTATGGAGTCCTAGGTGCCTTCACGCCAGTTTCCTTTCCCTAGAACTCACGGTTCGGTTCGGGTAAATCAGCTGCTAGAATTCCT	25	SHPFYGVLGAFTPVSFP_NSRFGSGKSAARIP
TCCCACCCTTTCTATGGAGTCCTAGGTGCCTTCACGCACCCTGGTCCCAGTTTCCTTTCCCTAGAACTCACGGTTCGGTTCGGGTAAATCAGCTGCTAGAATTCCT	25	SHPFYGVLGAFTHPGPSFLSLELTVRFG_ISC_NS
TCCCACCCTTTCTATGGAGTCCTAGGTGCCTTCACCTAGTTTCCTTTCCCTAGAACTCACGGTTCGGTTCGGGTAAATCAGCTGCTAGAATTCCT	25	SHPFYGVLGAFT_FPFPRTHGSVRVNQLLEF
TCCCACCCTTTCTATGGAGTCCTAGGTGCCTTCACGCACCTTTCCCTAGAACTCACCTTTCCCTAGAACTCACGGTTCGGTTCGGGTAAATCAGCTGCTAGAATTCCT	25	SHPFYGVLGAFTHLSLELTFP_NSRFGSGKSAARIP
TCCCACCCTTTCTATGGAGTCCTAGGTGCCTTCACGCACCCTGGTTCCCTAGAACTCACGGTTCGGTTCGGGTAAATCAGCTGCTAGAATTCCT	25	SHPFYGVLGAFTHPGSLELTVRFG_ISC_NS
TCCCACCCTTTCTATGGAGTCCTAGGTGCCTTCACGCACCCTGGTTCAAGTTTCCTTTCCCTAGAACTCACGGTTCGGTTCGGGTAAATCAGCTGCTAGAATTCCT	25	SHPFYGVLGAFTHPGSSFLSLELTVRFG_ISC_NS
TCCCACCCTTTCTATGGAGTCCTAGGTGCCTTCACGCACCCTGGTGGTCAGTTTCCTTTCCCTAGAACTCACGGTTCGGTTCGGGTAAATCAGCTGCTAGAATTCCT	25	SHPFYGVLGAFTHPGGQFPFPRTHGSVRVNQLLEF
TCCCACCCTTTCTATGGAGTCCTTTCAGTTTCCTTTCCCTAGAACTCACGGTTCGGTTCGGGTAAATCAGCTGCTAGAATTCCT	25	SHPFYGVLSVSFP_NSRFGSGKSAARIP
TCCCACCCTTTCTATGGAGTCCTAGGTGCCTTCACGCACCCTGGTGTCAGTTTCCTTTCCCTAGAACTCACGGTTCGGTTCGGGTAAATCAGCTGCTAGAATTCCT	24	SHPFYGVLGAFTHPGVSFLSLELTVRFG_ISC_NS
TCCCACCCTTTCTATGGAGTCCTAGGTGCCTCCTTTCCCTAGAACTCACGGTTCGGTTCGGGTAAATCAGCTGCTAGAATTCCT	24	SHPFYGVLGASFP_NSRFGSGKSAARIP
TCCCACCCTTTCTATGGAGTCCTAGGTTTCAGTTTCCTTTCCCTAGAACTCACGGTTCGGTTCGGGTAAATCAGCTGCTAGAATTCCT	24	SHPFYGVLGFSFLSLELTVRFG_ISC_NS
TCCCACCCTTTCTATGGAGTCCTAGGTGCCTTCATGCACCCTGTTCAGTTTCCTTTCCCTAGAACTCACGGTTCGGTTCGGGTAAATCAGCTGCTAGAATTCCT	23	SHPFYGVLGAFMHPVQFPFPRTHGSVRVNQLLEF
TCCCACCCTTTCTATGGAGTCCTAGGTGCCTTCACGCACCCTGGTGAAGTTTCCTTTCCCTAGAACTCACGGTTCGGTTCGGGTAAATCAGCTGCTAGAATTCCT	23	SHPFYGVLGAFTHPGEVSFP_NSRFGSGKSAARIP
TCCCACCCTTTCTATGGAGTCCTAGGTGCCTTCACGCACCCTGGGGTTCAGTTTCCTTTCCCTAGAACTCACGGTTCGGTTCGGGTAAATCAGCTGCTAGAATTCCT	23	SHPFYGVLGAFTHPGVQFPFPRTHGSVRVNQLLEF
TCCCACCCTTTCTATGGAGTCCTAGGTGCCTTCACGCTTTCCCTAGAACTCACGGTTCGGTTCGGGTAAATCAGCTGCTAGAATTCCT	23	SHPFYGVLGAFTLSLELTVRFG_ISC_NS
TCCCACCCTTTCTATGGAGTCCTAGGTGCCTTCACGCACCATTCAGTTTCCTTTCCCTAGAACTCACGGTTCGGTTCGGGTAAATCAGCTGCTAGAATTCCT	23	SHPFYGVLGAFTHHSVSFP_NSRFGSGKSAARIP
TCCCACCCTTTCTATGGAGTCCTAGGTGCCTTCGTTCAGTTTCCTTTCCCTAGAACTCACGGTTCGGTTCGGGTAAATCAGCTGCTAGAATTCCT	23	SHPFYGVLGAFVQFPFPRTHGSVRVNQLLEF
TCCCACCCTTTCTATGGAGTCCTTCAGTTTCCTTTCCCTAGAACTCACGGTTCGGTTCGGGTAAATCAGCTGCTAGAATTCCT	23	SHPFYGVLQFPFPRTHGSVRVNQLLEF
TCCCACCCTTTCTATGGAGTCCTAGGTGCCTTCACGCACCCTGGTTTAGTTTCCTTTCCCTAGAACTCACGGTTCGGTTCGGGTAAATCAGCTGCTAGAATTCCT	22	SHPFYGVLGAFTHPGLVSFP_NSRFGSGKSAARIP
TCCCACCCTTTCTATGGAGTCCTAGGTGCCTTCACGCACCCTGGAGTTTCCTTTCCCTAGAACTCACGGTTCGGTTCGGGTAAATCAGCTGCTAGAATTCCT	22	SHPFYGVLGAFTHPGVSFP_NSRFGSGKSAARIP
TCCTTTTCACTTCCCACCCAAGCTATCCCTCTAGCTCCTGTTTGCCGCCTTCTGGCGAAGTCCGGTGGCTTCCTTTTCATCCTCATT	22	SFSLPTQAIPLAPVCRLLAKSGGFLFILI
TCCCACCCTTTCTATGGAGTCCTAGGTGCCTTCACGTCAGTTTCCTTTCCCTAGAACTCACGGTTCGGTTCGGGTAAATCAGCTGCTAGAATTCCT	21	SHPFYGVLGAFTSVSFP_NSRFGSGKSAARIP
TCCCACCCTTTCTATGGAGTCCTAGGTGCCTTCACGCACCCTGGTTTTCCCTAGAACTCACGGTTCGGTTCGGGTAAATCAGCTGCTAGAATTCCT	21	SHPFYGVLGAFTHPGFP_NSRFGSGKSAARIP
TCCCACCCTTTCTATGGAGTCCTAGGTGCCTTCACGCACCCTGGTTTTTCCCTAGAACTCACGGTTCGGTTCGGGTAAATCAGCTGCTAGAATTCCT	21	SHPFYGVLGAFTHPGFSLELTVRFG_ISC_NS
TCCCACCCTTTCTATGGAGTCCTAGGTGCCTTCACGCACCTTTCACGCACCTTTCCCTAGAACTCACGGTTCGGTTCGGGTAAATCAGCTGCTAGAATTCCT	21	SHPFYGVLGAFTHLSRTFP_NSRFGSGKSAARIP
TCCCACCCTTTCTATGGAGTCCTAGGTGCCTAGGTTTCCTTTCCCTAGAACTCACGGTTCGGTTCGGGTAAATCAGCTGCTAGAATTCCT	20	SHPFYGVLGA_VSFP_NSRFGSGKSAARIP
TCCCACCCTTTCTATGGAGTCCTAGGTGCCTTCACGCACCCTGGTGGTTCCTTTCCCTAGAACTCACGGTTCGGTTCGGGTAAATCAGCTGCTAGAATTCCT	20	SHPFYGVLGAFTHPGGSFP_NSRFGSGKSAARIP
TCCCACCCTTTCTATGGAGTCCTAGGTGCCTTCACGCACCTAGAACTTCCTTTCCCTAGAACTCACGGTTCGGTTCGGGTAAATCAGCTGCTAGAATTCCT	20	SHPFYGVLGAFTHLELPFPRTHGSVRVNQLLEF
TCCCACCCTTTCTATGGAGTCCTAGGTGCCTTCACGCACCCTGTTTCAGTTTCCTTTCCCTAGAACTCACGGTTCGGTTCGGGTAAATCAGCTGCTAGAATTCCT	20	SHPFYGVLGAFTHPVSVSFP_NSRFGSGKSAARIP
TCCCACCCTTTCTATGGAGTCCTAGGTGCCTTCACGCACATTCAGTTTCCTTTCCCTAGAACTCACGGTTCGGTTCGGGTAAATCAGCTGCTAGAATTCCT	20	SHPFYGVLGAFTHIQFPFPRTHGSVRVNQLLEF
TCCCACCCTTTCTATGGAGTCCTATTCAGTTTCCTTTCCCTAGAACTCACGGTTCGGTTCGGGTAAATCAGCTGCTAGAATTCCT	20	SHPFYGVLFSFLSLELTVRFG_ISC_NS
TCCCACCCTTTCTATGGAGTCCTAGGTGCCTTCACGCACCCGGTTCAGTTTCCTTTCCCTAGAACTCACGGTTCGGTTCGGGTAAATCAGCTGCTAGAATTCCT	20	SHPFYGVLGAFTHPVQFPFPRTHGSVRVNQLLEF
TCCCACCCTTTCTATGGAGTCCTAGGTGCCTTCACGCACCCTGGTTTTTTCAGTTTCCTTTCCCTAGAACTCACGGTTCGGTTCGGGTAAATCAGCTGCTAGAATTCCT	20	SHPFYGVLGAFTHPGFFSFLSLELTVRFG_ISC_NS
TCCCACCCTTTCTATGGAGTCCTAGGTGCCCTAGAACTCACGGTTCGGTTCGGGTAAATCAGCTGCTAGAATTCCT	20	SHPFYGVLGALELTVRFG_ISC_NS
TCCCACCCTTTCTATGGAGTCCTAGGTGCCTTCACGCACCCTGGCTCAGTTTCCTTTCCCTAGAACTCACGGTTCGGTTCGGGTAAATCAGCTGCTAGAATTCCT	19	SHPFYGVLGAFTHPGSVSFP_NSRFGSGKSAARIP
TCCCACCCTTTCTATGGAGTCCTAGGTGCCTTCACGCACCCTGGTTCAGGTTCCTTTCCCTAGAACTCACGGTTCGGTTCGGGTAAATCAGCTGCTAGAATTCCT	19	SHPFYGVLGAFTHPGSGSFP_NSRFGSGKSAARIP
TCCCACCCTTTCTATGGAGTCCTAGGTGCCTTCACGCACCTCCCTAGAACTCACGGTTCGGTTCGGGTAAATCAGCTGCTAGAATTCCT	19	SHPFYGVLGAFTHLPRTHGSVRVNQLLEF
TCCCACCCTTTCTATGGAGTCCTAGGTGCCTTCACGCACCTAGGTTTCCTTTCCCTAGAACTCACGGTTCGGTTCGGGTAAATCAGCTGCTAGAATTCCT	19	SHPFYGVLGAFTHLGFLSLELTVRFG_ISC_NS
GGTCACGCTGCTGTTGGACCACTGGCCTCCACCCCTTGCCCACTTCAGGCTCCTACTTCCCTGCCGTGACTTCTTCGAGGCCTCCATTTTCCCACCCACAGGCACCTGGCACAACCTCTGC	19	GHAAVGPLASTPCPLQAPTSLP_LLRGLHFPTHRHLAQPL
TCCCACCCTTTCTATGGAGTCCTAGGTGCCTTCACGCACCTGGTTTCCTTTCCCTAGAACTCACGGTTCGGTTCGGGTAAATCAGCTGCTAGAATTCCT	19	SHPFYGVLGAFTHLVSFP_NSRFGSGKSAARIP
TCCCACCCTTTCTATGGAGTCCTAGGTGCCTTCACGCACCCTTTTCAGTTTCCTTTCCCTAGAACTCACGGTTCGGTTCGGGTAAATCAGCTGCTAGAATTCCT	19	SHPFYGVLGAFTHPFQFPFPRTHGSVRVNQLLEF
TCCCACCCTTTCTATGGAGTCCTAGGTGCCTTCACGCTGTTCAGTTTCCTTTCCCTAGAACTCACGGTTCGGTTCGGGTAAATCAGCTGCTAGAATTCCT	19	SHPFYGVLGAFTLFSFLSLELTVRFG_ISC_NS
TCCCACCCTTTCTATGGAGTCCTAGGTGCCTTCACGCATTCCTTTCCCTAGAACTCACGGTTCGGTTCGGGTAAATCAGCTGCTAGAATTCCT	19	SHPFYGVLGAFTHSFP_NSRFGSGKSAARIP
TCCCACCCTTTCTATGGAGTCCTAGGTGCCTTCACGCACCGTTTCCTTTCCCTAGAACTCACGGTTCGGTTCGGGTAAATCAGCTGCTAGAATTCCT	19	SHPFYGVLGAFTHRFLSLELTVRFG_ISC_NS
TCCCACCCTTTCTATGGAGTCCTAGGTGCCTTCACCTTTCCTTTCCCTAGAACTCACGGTTCGGTTCGGGTAAATCAGCTGCTAGAATTCCT	18	SHPFYGVLGAFTFPFPRTHGSVRVNQLLEF
TCCCACCCTTTCTATGGAGTCCTAGGTGCCTTCACGCACCCTGGGTTTCCTTTCCCTAGAACTCACGGTTCGGTTCGGGTAAATCAGCTGCTAGAATTCCT	18	SHPFYGVLGAFTHPGFPFPRTHGSVRVNQLLEF
TCCCACCCTTTCTATGGAGTCCTAGGTGCCTTCACGCACCCTTCCCTAGAACTCACGGTTCGGTTCGGGTAAATCAGCTGCTAGAATTCCT	18	SHPFYGVLGAFTHPSLELTVRFG_ISC_NS
TCCCACCCTTTCTATGGAGTCCTAGGTGCCTTCACGCACCCTGGTAACAGTTTCCTTTCCCTAGAACTCACGGTTCGGTTCGGGTAAATCAGCTGCTAGAATTCCT	18	SHPFYGVLGAFTHPGNSFLSLELTVRFG_ISC_NS
TCCCACCCTTTCTATGGAGTCCTAGGTGCCTTCACGCACCTAGGGAAGTTTCCTTTCCCTAGAACTCACGGTTCGGTTCGGGTAAATCAGCTGCTAGAATTCCT	18	SHPFYGVLGAFTHLGKFPFPRTHGSVRVNQLLEF
TCCCACCCTTTCTATGGAGTCCTAGGTGCCTTCACGCACGCAGTTTCCTTTCCCTAGAACTCACGGTTCGGTTCGGGTAAATCAGCTGCTAGAATTCCT	17	SHPFYGVLGAFTHAVSFP_NSRFGSGKSAARIP
TCCCACCCTTTCTATGGAGTCCTAGGTGCCTTCACAGTTTCCTTTCCCTAGAACTCACGGTTCGGTTCGGGTAAATCAGCTGCTAGAATTCCT	17	SHPFYGVLGAFTVSFP_NSRFGSGKSAARIP
CACCGTCTTTGGATCTTCATACTGAGCAGAGAGCACATGGAGATGGGAAGGAGTGGGAGCCAATAGAAAGGATCTGGGGATAACTGTGAAAGCAAGACCAGGATGGAGGGGAGCTAGAGGGGTGGCTCAGT	17	HRLWIFILSREHMEMGRSGSQ_KGSGDNCESKTRMEGS_RGGS
TCCCACCCTTTCTATGGAGTCCTAGGTGCTTTCCCTAGAACTCACGGTTCGGTTCGGGTAAATCAGCTGCTAGAATTCCT	17	SHPFYGVLGAFPRTHGSVRVNQLLEF
TCCCACCCTTTCTATGGAGTCCTAGGTGCCTTCACGCACTTTCCCTAGAACTCACGGTTCGGTTCGGGTAAATCAGCTGCTAGAATTCCT	17	SHPFYGVLGAFTHFP_NSRFGSGKSAARIP
TCCCACCCTTTCTATGGAGTCCTAGGTGCCTTCACGCACCCTGGTAATCAGTTTCCTTTCCCTAGAACTCACGGTTCGGTTCGGGTAAATCAGCTGCTAGAATTCCT	17	SHPFYGVLGAFTHPGNQFPFPRTHGSVRVNQLLEF
TCCCACCCTTTCTATGGAGTCCTAGGTGCCTTCACGCACCCTGGTCGTTTCCTTTCCCTAGAACTCACGGTTCGGTTCGGGTAAATCAGCTGCTAGAATTCCT	17	SHPFYGVLGAFTHPGRFLSLELTVRFG_ISC_NS
TCCCACCCTTTCTATGGAGTCCTAGGTGCCTTCACGCACCCTGGTGCGTCAGTTTCCTTTCCCTAGAACTCACGGTTCGGTTCGGGTAAATCAGCTGCTAGAATTCCT	17	SHPFYGVLGAFTHPGASVSFP_NSRFGSGKSAARIP
TCCCACCCTTTCTATGGAGTCCTAGGTGCCTTCACACACCCTGGTTCAGTTTCCTTTCCCTAGAACTCACGGTTCGGTTCGGGTAAATCAGCTGCTAGAATTCCT	17	SHPFYGVLGAFTHPGSVSFP_NSRFGSGKSAARIP
TCCCACCCTTTCTATGGAGTCCTAGGTGCCTAGTTTCCTTTCCCTAGAACTCACGGTTCGGTTCGGGTAAATCAGCTGCTAGAATTCCT	17	SHPFYGVLGA_FPFPRTHGSVRVNQLLEF
TCCCACCCTTTCTATGGAGTCCTAGGTGCCTTCACGCACCCTTTCAGTTCCTTTCCCTAGAACTCACGGTTCGGTTCGGGTAAATCAGCTGCTAGAATTCCT	17	SHPFYGVLGAFTHPFSSFP_NSRFGSGKSAARIP
TCCCACCCTTTCTATGGAGTCCTAGGTGCCTTCACGCACCCTGTTCAGTTTCCTTTCCCTAGAACTCATGGTTCGGTTCGGGTAAATCAGCTGCTAGAATTCCT	17	SHPFYGVLGAFTHPVQFPFPRTHGSVRVNQLLEF
TCCCACCCTTTCTATGGAGTCCTAGGTGCCTTCACGCACTTTCCTTTCCCTAGAACTCACGGTTCGGTTCGGGTAAATCAGCTGCTAGAATTCCT	16	SHPFYGVLGAFTHFPFPRTHGSVRVNQLLEF
TCCCACCCTTTCTATGGAGTCCTAGGTGCCTTCACGCACCCTGGTTCTTCAGTTTCCTTTCCCTAGAACTCACGGTTCGGTTCGGGTAAATCAGCTGCTAGAATTCCT	16	SHPFYGVLGAFTHPGSSVSFP_NSRFGSGKSAARIP
TCCCACCCTTTCTATGGAGTCCTAGGTGCCTTCACGCACGGTTCGGTTCGGGTAAATCAGCTGCTAGAATTCCT	16	SHPFYGVLGAFTHGSVRVNQLLEF
TCCCACCCTTTCTATGGAGTCCTAGGTGCCTTCACGCCCTAGAACTCACGGTTCGGTTCGGGTAAATCAGCTGCTAGAATTCCT	16	SHPFYGVLGAFTP_NSRFGSGKSAARIP
TCCCACCCTTTCTATGGAGTCCTAGGTGCCTTCACCTAGAACTCACGGTTCGGTTCGGGTAAATCAGCTGCTAGAATTCCT	16	SHPFYGVLGAFT_NSRFGSGKSAARIP
AACAGTCACACCTCCCCTCTATGCCCACCAGCTGTGAAGCTGAGAAGATAGAAATGTGTTCTACTCATGTTTTCCAGAGACT	16	NSHTSPLCPPAVKLRR_KCVLLMFSRD
TCCCACCCTTTCTATGGAGTCCTAGGTGCCTTCACGCACCCTGGTAGGTTCCTTTCCCTAGAACTCACGGTTCGGTTCGGGTAAATCAGCTGCTAGAATTCCT	16	SHPFYGVLGAFTHPGRFLSLELTVRFG_ISC_NS
TCCCACCCTTTCTATGGAGTCCTAGGTGCCTTCACGCACCCTGGTAGTTCAGTTTCCTTTCCCTAGAACTCACGGTTCGGTTCGGGTAAATCAGCTGCTAGAATTCCT	16	SHPFYGVLGAFTHPGSSVSFP_NSRFGSGKSAARIP
TCCCACCCTTTCTATGGAGTCCTAGGTGCCTTCACGCACCCTTTTTCAGTTTCCTTTCCCTAGAACTCACGGTTCGGTTCGGGTAAATCAGCTGCTAGAATTCCT	16	SHPFYGVLGAFTHPFSVSFP_NSRFGSGKSAARIP
TCCCACCCTTTCTATGGAGTCCTAGGTGCCTTCACGCACCCTGGTTGTTCAGTTTCCTTTCCCTAGAACTCACGGTTCGGTTCGGGTAAATCAGCTGCTAGAATTCCT	16	SHPFYGVLGAFTHPGCSVSFP_NSRFGSGKSAARIP
TCCCACCCTTTCTATGGAGTCCTAGGTGCCTTCACCTTCAGTTTCCTTTCCCTAGAACTCACGGTTCGGTTCGGGTAAATCAGCTGCTAGAATTCCT	16	SHPFYGVLGAFTFSFLSLELTVRFG_ISC_NS
TCCCACCCTTTCTATGGAGTCCTAGGTGCCTTCACGCACTCACGGTTCGGTTCGGGTAAATCAGCTGCTAGAATTCCT	16	SHPFYGVLGAFTHSRFGSGKSAARIP
TCCCACCCTTTCTATGGAGTCCTAGGTGCCTTCACGCACCCTGGTTCAGTTTCCTTTCCCTAGAACTCACGGTTCGGTTCGAGTAAATCAGCTGCTAGAATTCCT	15	SHPFYGVLGAFTHPGSVSFP_NSRFGSSKSAARIP
TCCCACCCTTTCTATGGAGTCCTAGGTGCCTTCACGCATTTCAGTTTCCTTTCCCTAGAACTCACGGTTCGGTTCGGGTAAATCAGCTGCTAGAATTCCT	15	SHPFYGVLGAFTHFSFLSLELTVRFG_ISC_NS
TCCCACCCTTTCTATGGAGTCCTAGGTGCACTTCAGTTTCCTTTCCCTAGAACTCACGGTTCGGTTCGGGTAAATCAGCTGCTAGAATTCCT	15	SHPFYGVLGALQFPFPRTHGSVRVNQLLEF
TCCCACCCTTTCTATGGAGTCCTAGGTGCCTTCACGCACCCTGGTTTCCTTTCAGTTTCCTTTCCCTAGAACTCACGGTTCGGTTCGGGTAAATCAGCTGCTAGAATTCCT	15	SHPFYGVLGAFTHPGFLSVSFP_NSRFGSGKSAARIP
TCCCACCCTTTCTATGGAGTCCTAGTTCAGTTTCCTTTCCCTAGAACTCACGGTTCGGTTCGGGTAAATCAGCTGCTAGAATTCCT	15	SHPFYGVLVQFPFPRTHGSVRVNQLLEF
TCCCACCCTTTCTATGGAGTCCTAGGTGCCTTCACGCACCCTGGTTATCAGTTTCCTTTCCCTAGAACTCACGGTTCGGTTCGGGTAAATCAGCTGCTAGAATTCCT	15	SHPFYGVLGAFTHPGYQFPFPRTHGSVRVNQLLEF
TCCCACCCTTTCTATGGAGTCCTAGGTGCCTTCACGCACCCTGGTACGTGGTCCTTTCCCTAGAACTCACGGTTCGGTTCGGGTAAATCAGCTGCTAGAATTCCT	15	SHPFYGVLGAFTHPGTWSFP_NSRFGSGKSAARIP
TCCCACCCTTTCTATGGAGTCCTAGGTGCCTTCGGTTCGGGTAAATCAGCTGCTAGAATTCCT	15	SHPFYGVLGAFGSGKSAARIP
TCCCACCCTTTCTATGGAGTCCTAGGTGCCTTCACGCACTTTCAGTTTCCTTTCCCTAGAACTCACGGTTCGGTTCGGGTAAATCAGCTGCTAGAATTCCT	14	SHPFYGVLGAFTHFQFPFPRTHGSVRVNQLLEF
TCCCACCCTTTCTATGGAGTCCTAGGTGCCTTCACGCACCCTGGTTGGGTAAATCAGCTGCTAGAATTCCT	14	SHPFYGVLGAFTHPGWVNQLLEF
TCCCACCCTTTCTATGGAGTCCTAGGTGCCTTCACGTCCTAGGTTTCCTTTCCCTAGAACTCACGGTTCGGTTCGGGTAAATCAGCTGCTAGAATTCCT	14	SHPFYGVLGAFTS_VSFP_NSRFGSGKSAARIP
TCCCACCCTTTCTATGGAGTCCTAGGTGCCTTCATGCACCCTGGTTTTCAGTTTCCTTTCCCTAGAACTCACGGTTCGGTTCGGGTAAATCAGCTGCTAGAATTCCT	14	SHPFYGVLGAFMHPGFQFPFPRTHGSVRVNQLLEF
TCCCACCCTTTCTATGGAGTCCTAGGTGCCTTCACGCACCCTAGTTTCCTTTCCCTAGAACTCACGGTTCGGTTCGGGTAAATCAGCTGCTAGAATTCCT	14	SHPFYGVLGAFTHPSFLSLELTVRFG_ISC_NS
TCCCACCCTTTCTATGGAGTCCTAGGTGCCTTCACGCACCTAGGACTCAGTTTCCTTTCCCTAGAACTCACGGTTCGGTTCGGGTAAATCAGCTGCTAGAATTCCT	14	SHPFYGVLGAFTHLGLSFLSLELTVRFG_ISC_NS
TCCCACCCTTTCTATGGAGTCCTAGGTGCCTTCACGAGCTTCAGTTTCCTTTCCCTAGAACTCACGGTTCGGTTCGGGTAAATCAGCTGCTAGAATTCCT	14	SHPFYGVLGAFTSFSFLSLELTVRFG_ISC_NS
TCCCACCCTTTCTATGGAGTCCTAGGTGCCTTCACGAGTTTCCTTTCCCTAGAACTCACGGTTCGGTTCGGGTAAATCAGCTGCTAGAATTCCT	14	SHPFYGVLGAFTSFLSLELTVRFG_ISC_NS
TCTGTTGTGGTCAGACCACACCTTGTGGGTGTGGGAGCACTGTCCTTTCAGAAAGGAATTGTAGCCGAGGATTTGCCACCTTCTGAGCTTGTAGATGCCCTGGGTGATAATGGTCAGGGCCTATTGTGCCTGGGTG	14	SVVVRPHLVGVGALSFQKGIVAEDLPPSELVDALGDNGQGLLCLG
TCCCACCCTTTCTATGGAGTCCTAGGTGCCTTCACGCTTTCCTTTCCCTAGAACTCACGGTTCGGTTCGGGTAAATCAGCTGCTAGAATTCCT	14	SHPFYGVLGAFTLSFP_NSRFGSGKSAARIP
TCCCACCCTTTCTATGGAGTCCTAGGTGCCTTCACACACCCTGTTCAGTTTCCTTTCCCTAGAACTCACGGTTCGGTTCGGGTAAATCAGCTGCTAGAATTCCT	14	SHPFYGVLGAFTHPVQFPFPRTHGSVRVNQLLEF
TCCCACCCTTTCTATGGAGTCCTAGGTGCCTTCACGCACCCCTAGAACTCACGGTTCGGTTCGGGTAAATCAGCTGCTAGAATTCCT	13	SHPFYGVLGAFTHP_NSRFGSGKSAARIP
TCCCACCCTTTCTATGGAGTCCTAGGTGCCTTCACGCACCCTGGTTCAGTTTCCTTTCCCTAGAACTCACGGTTCGGTTCGGATAAATCAGCTGCTAGAATTCCT	13	SHPFYGVLGAFTHPGSVSFP_NSRFGSDKSAARIP
TCCCACCCTTTCTATGGAGTCCTAGGTGCCTTCAGTTCAGTTTCCTTTCCCTAGAACTCACGGTTCGGTTCGGGTAAATCAGCTGCTAGAATTCCT	13	SHPFYGVLGAFSSVSFP_NSRFGSGKSAARIP
TCCCACCCTTTCTATGGAGTCCTAGGTGCCTTCACGCACCCTGGTTTTCAGTTTCCTTTCCCTAGAACTCACGGTTCGGTTCGAGTAAATCAGCTGCTAGAATTCCT	13	SHPFYGVLGAFTHPGFQFPFPRTHGSVRVNQLLEF
TCCCACCCTTTCTATGGAGTCCTAGGTGCCTTCACGCTTCACGCTTCAGTTTCCTTTCCCTAGAACTCACGGTTCGGTTCGGGTAAATCAGCTGCTAGAATTCCT	13	SHPFYGVLGAFTLHASVSFP_NSRFGSGKSAARIP
TCCCACCCTTTCTATGGAGTCCTAGGTGCCTTCACGCACATCAGTTTCCTTTCCCTAGAACTCACGGTTCGGTTCGGGTAAATCAGCTGCTAGAATTCCT	13	SHPFYGVLGAFTHISFLSLELTVRFG_ISC_NS
TCCCACCCTTTCTATGGAGTCCTAGGTCCTTTCCCTAGAACTCACGGTTCGGTTCGGGTAAATCAGCTGCTAGAATTCCT	13	SHPFYGVLGPFPRTHGSVRVNQLLEF
TCCCACCCTTTCTATGGAGTCCTAGGTGCCTTCACGCACCCTGGTGCGTTCAGTTTCCTTTCCCTAGAACTCACGGTTCGGTTCGGGTAAATCAGCTGCTAGAATTCCT	13	SHPFYGVLGAFTHPGAFSFLSLELTVRFG_ISC_NS
TCCCACCCTTTCTATGGAGTCCTAGGTGCCTTCACGCACCTAGGGACCTAGTTTCCTTTCCCTAGAACTCACGGTTCGGTTCGGGTAAATCAGCTGCTAGAATTCCT	13	SHPFYGVLGAFTHLGT_FPFPRTHGSVRVNQLLEF
TCCCACCCTTTCTATGGAGTCCTAGGTGCCCTCAGTTCTAGAACTCACGGTTCGGTTCGGGTAAATCAGCTGCTAGAATTCCT	12	SHPFYGVLGALSSRTHGSVRVNQLLEF
TCCCACCCTTTCTATGGAGTCCTAGGTGCCTTCACGCATCTAGAATTCCT	12	SHPFYGVLGAFTHLEF
TCCCACCCTTTCTATGGAGTCCTAGGTGCCTTCACGCTCCTTTCCCTAGAACTCACGGTTCGGTTCGGGTAAATCAGCTGCTAGAATTCCT	12	SHPFYGVLGAFTLLSLELTVRFG_ISC_NS
TCCCACCCTTTCTATGGAGTCCTAGGTGCCTTCACGCACCCGTCCAGTTTCCTTTCCCTAGAACTCACGGTTCGGTTCGGGTAAATCAGCTGCTAGAATTCCT	12	SHPFYGVLGAFTHPSSFLSLELTVRFG_ISC_NS
TCCCACCCTTTCTATGGAGTCCTAGGTGCCTTCACGCACCCTGGTTCCTCAGTTTCCTTTCCCTAGAACTCACGGTTCGGTTCGGGTAAATCAGCTGCTAGAATTCCT	12	SHPFYGVLGAFTHPGSSVSFP_NSRFGSGKSAARIP
TCCCACCCTNTCTATGGAGTCCTAGGTGCCTTCACGCACCCTGGTTCAGTTTCCTTTCCCTAGAACTCACGGTTCGGTTCGGGTAAATCAGCTGCTAGAATTCCT	12	N/A
TCCCACCCTTTCTATGGAGTCCTAGGTGCCTTCACGCACCCTGGCCAGTTTCCTTTCCCTAGAACTCACGGTTCGGTTCGGGTAAATCAGCTGCTAGAATTCCT	12	SHPFYGVLGAFTHPGQFPFPRTHGSVRVNQLLEF
TCCCACCCTTTCTATGGAGTCCTAGGTGCCTTCACGCACCCTGGACAGTTTCCTTTCCCTAGAACTCACGGTTCGGTTCGGGTAAATCAGCTGCTAGAATTCCT	12	SHPFYGVLGAFTHPGQFPFPRTHGSVRVNQLLEF
TCCCACCCTTTCTATGGAGTCCTAGGTGCCTTCACGCACCCTGGTCGTTCAGTTTCCTTTCCCTAGAACTCACGGTTCGGTTCGGGTAAATCAGCTGCTAGAATTCCT	12	SHPFYGVLGAFTHPGRSVSFP_NSRFGSGKSAARIP
TCCCACCCTTTCTATGGAGTCCTAGGTGCCTTCACGCACCTGTTTCCTTTCCCTAGAACTCACGGTTCGGTTCGGGTAAATCAGCTGCTAGAATTCCT	12	SHPFYGVLGAFTHLFPFPRTHGSVRVNQLLEF
TCCCACCCTTTCTATGGAGTCCTAGGTGCCTTCACGCACCCTGTTCAGTTTCCTTTCCCTAGAACTCACGNTTCGGTTCGGGTAAATCAGCTGCTAGAATTCCT	12	N/A
TCCCACCCTTTCTATGGAGTCCTAGGTGCCTTCACGCACCCTGTTCAGTTTCCTTTCCCTAGAACTCACGGTTCGGTTCGGATAAATCAGCTGCTAGAATTCCT	12	SHPFYGVLGAFTHPVQFPFPRTHGSVRINQLLEF
TCCCACCCTTTCTATGGAGTCCTAGGTGCCTTCACGCGTTCAGTTTCCTTTCCCTAGAACTCACGGTTCGGTTCGGGTAAATCAGCTGCTAGAATTCCT	12	SHPFYGVLGAFTRSVSFP_NSRFGSGKSAARIP
TCCCACCCTTTCTATGGAGTCCTAGGTGCCTTCACGCACCCTGGTTTGTTTCCTTTCCCTAGAACTCACGGTTCGGTTCGGGTAAATCAGCTGCTAGAATTCCT	12	SHPFYGVLGAFTHPGLFPFPRTHGSVRVNQLLEF
TCCCACCCTTTCTATGGAGTCCTAGGTGCCTTCACGCACCCTGGTAAATCAGCTGCTAGAATTCCT	12	SHPFYGVLGAFTHPGKSAARIP
TCCCACCCTTTCTATGGAGTCCTAGGTGCCTTCACGCACCCTGGGTTCCTTTCCCTAGAACTCACGGTTCGGTTCGGGTAAATCAGCTGCTAGAATTCCT	11	SHPFYGVLGAFTHPGFLSLELTVRFG_ISC_NS
TCCCACCCTTTCTATGGAGTCCTAGGTGCCTTCACGCACCCCGTTCAGTTTCCTTTCCCTAGAACTCACGGTTCGGTTCGGGTAAATCAGCTGCTAGAATTCCT	11	SHPFYGVLGAFTHPVQFPFPRTHGSVRVNQLLEF
TCCCACCCTTTCTATGGAGTCCTAGGTGCCTTCACGCACCCTGGTGGTTCCCTAGAACTCACGGTTCGGTTCGGGTAAATCAGCTGCTAGAATTCCT	11	SHPFYGVLGAFTHPGGSLELTVRFG_ISC_NS
TCCCACCCTTTCTATGGAGTCCTAGGTGCCTTCAGTTCCCTTTCCCTAGAACTCACGGTTCGGTTCGGGTAAATCAGCTGCTAGAATTCCT	11	SHPFYGVLGAFSSLSLELTVRFG_ISC_NS
TCCCACCCTTTCTATGGAGTCCTAGGTGCCTTCACGCACCTACTTCTCAGTTTCCTTTCCCTAGAACTCACGGTTCGGTTCGGGTAAATCAGCTGCTAGAATTCCT	11	SHPFYGVLGAFTHLLLSFLSLELTVRFG_ISC_NS
TCCCACCCTTTCTATGGAGTCCTAGGTGCCTTCACGCACCTAGTTCAGTTTCCTTTCCCTAGAACTCACGGTTCGGTTCGGGTAAATCAGCTGCTAGAATTCCT	11	SHPFYGVLGAFTHLVQFPFPRTHGSVRVNQLLEF
TCCCACCCTTTCTATGGAGTCCTAGGTGCCTTCACGCACCCTGGTTCTAGAACTCACGGTTCGGTTCGGGTAAATCAGCTGCTAGAATTCCT	11	SHPFYGVLGAFTHPGSRTHGSVRVNQLLEF
TCCCACCCTTTCTATGGAGTCCTAGGTGCCTTCACGCACCCTGGTAAGTTTCCTTTCCCTAGAACTCACGGTTCGGTTCGGGTAAATCAGCTGCTAGAATTCCT	11	SHPFYGVLGAFTHPGKFPFPRTHGSVRVNQLLEF
TCCCACCCTTTCTATGGAGTCCTAGGTGCCTTCACGCACCCCCTCAGTTTCCTTTCCCTAGAACTCACGGTTCGGTTCGGGTAAATCAGCTGCTAGAATTCCT	11	SHPFYGVLGAFTHPLSFLSLELTVRFG_ISC_NS
TCCCACCCTTTCTATGGAGTCCTAGGTGCCTTCACGCTCAGTTTCCTTTCCCTAGAACTCACGGTTCGGTTCGGGTAAATCAGCTGCTAGAATTCCT	11	SHPFYGVLGAFTLSFLSLELTVRFG_ISC_NS
TCCCACCCTTTCTATGGAGTCCTAGGTGCCTTCACGCACCCTGGTTCAGTTTCCTTTCCCTAGAACTCATGGTTCGGTTCGGGTAAATCAGCTGCTAGAATTCCT	11	SHPFYGVLGAFTHPGSVSFP_NSWFGSGKSAARIP
TCCCACCCTTTCTATGGAGTCCTAGGTGCCTTCACGCACCCTGTCCCTAGAACTCACGGTTCGGTTCGGGTAAATCAGCTGCTAGAATTCCT	11	SHPFYGVLGAFTHPVPRTHGSVRVNQLLEF
TCCCACCCTTTCTATGGAGTCCTAGGTGCCTTCACGCACCCTGGTAAGAAAACACACGGTTCGGTTCGGGTAAATCAGCTGCTAGAATTCCT	11	SHPFYGVLGAFTHPGKKTHGSVRVNQLLEF
TCCCACCCTTTCTATGGAGTCCTAGGTGCCTTCACGTGTTCAGTTTCCTTTCCCTAGAACTCACGGTTCGGTTCGGGTAAATCAGCTGCTAGAATTCCT	11	SHPFYGVLGAFTCSVSFP_NSRFGSGKSAARIP
TCCCACCCTTTCTATGGAGTCCTAGGTGCCTTCACGCACCCTGGTTCAGTTTCCTTTCCCCAGAACTCACGGTTCGGTTCGGGTAAATCAGCTGCTAGAATTCCT	11	SHPFYGVLGAFTHPGSVSFPQNSRFGSGKSAARIP
TCCCACCCTTTCTATGGAGTCCTAGGTGCCTTCACGCACCCATTCAGTTTCCTTTCCCTAGAACTCACGGTTCGGTTCGGGTAAATCAGCTGCTAGAATTCCT	11	SHPFYGVLGAFTHPFSFLSLELTVRFG_ISC_NS
TCCCACCCTTTCTATGGAGTCCTAGGTGCCTTCACGGTTTCCTTTCCCTAGAACTCACGGTTCGGTTCGGGTAAATCAGCTGCTAGAATTCCT	11	SHPFYGVLGAFTVSFP_NSRFGSGKSAARIP
TCCCACCCTTTCTATGGAGTCCTAGGTGCCTTCACGCACCCTGGTGACCTTTCCCTAGAACTCACGGTTCGGTTCGGGTAAATCAGCTGCTAGAATTCCT	11	SHPFYGVLGAFTHPGDLSLELTVRFG_ISC_NS
TCCCACCCTTTCTATGGAGTCCTAGGTGCCTTCACGCCTAGTTTCCTTTCCCTAGAACTCACGGTTCGGTTCGGGTAAATCAGCTGCTAGAATTCCT	10	SHPFYGVLGAFTPSFLSLELTVRFG_ISC_NS
TCCCACCCTTTCTATGGAGTCCTAGGTGCCTTCACGCACCCTATCAGTTTCCTTTCCCTAGAACTCACGGTTCGGTTCGGGTAAATCAGCTGCTAGAATTCCT	10	SHPFYGVLGAFTHPISFLSLELTVRFG_ISC_NS
TCCCACCCTTTCTATGGAGTCCTAGGTGCCTTCACGCACCCTGGTTCGTGGTTCACTCACGGTTCGGTTCGGGTAAATCAGCTGCTAGAATTCCT	10	SHPFYGVLGAFTHPGSWFTHGSVRVNQLLEF
TCCCACCCTTTCTATGGAGTCCTAGGTGTCAGTTTCCTTTCCCTAGAACTCACGGTTCGGTTCGGGTAAATCAGCTGCTAGAATTCCT	10	SHPFYGVLGVSFLSLELTVRFG_ISC_NS
TCCCACCCTTTCTATGGAGTCCTAGGTGTTCAGTTTCCTTTCCCTAGAACTCACGGTTCGGTTCGGGTAAATCAGCTGCTAGAATTCCT	10	SHPFYGVLGVQFPFPRTHGSVRVNQLLEF
TCCCACCCTTTCTATGGAGTCCTAGGTGCCTTCACGCACCCTGTTTTCCTTTCCCTAGAACTCACGGTTCGGTTCGGGTAAATCAGCTGCTAGAATTCCT	10	SHPFYGVLGAFTHPVFLSLELTVRFG_ISC_NS
TCCCACCCTTTCTATGGAGTCCTAGGTGCCTTCACGCACCCTGGTCCTCAGTTTCCTTTCCCTAGAACTCACGGTTCGGTTCGGGTAAATCAGCTGCTAGAATTCCT	10	SHPFYGVLGAFTHPGPQFPFPRTHGSVRVNQLLEF
TCCCACCCTTTCTATGGAGTCCCTAGAACTCACGGTTCGGTTCGGGTAAATCAGCTGCTAGAATTCCT	10	SHPFYGVPRTHGSVRVNQLLEF
TCCCACCCTTTCTATGGAGTCCTAGGTGCCTTCACGCACCCTGGTAACTCACGGTTCGGTTCGGGTAAATCAGCTGCTAGAATTCCT	10	SHPFYGVLGAFTHPGNSRFGSGKSAARIP
TCCCACCCTTTCTATGGAGTCCTAGGTGCCTTCACGCACCTTTCCCTTTCCCTAGAACTCACGGTTCGGTTCGGGTAAATCAGCTGCTAGAATTCCT	10	SHPFYGVLGAFTHLSLSLELTVRFG_ISC_NS
GAGTAGGAGGTCAGAAGCAGGAGGAACAATCCTGATTTTCACAATTTTGTGCGAGTGAACTTTGAACGATCATGACATTCTTGTGACATACCCCAGGGAGAGGA	10	E_EVRSRRNNPDFHNFVRVNFERS_HSCDIPQGE
TCCCACCCTTTCTATGGAGTCCACAGTTTCCTTTCCCTAGAACTCACGGTTCGGTTCGGGTAAATCAGCTGCTAGAATTCCT	10	SHPFYGVHSFLSLELTVRFG_ISC_NS
TCCCACCCTTTCTATGGAGTCCTAGGTGCCTTCACGCACCCTATTCAGTTTCCTTTCCCTAGAACTCACGGTTCGGTTCGGGTAAATCAGCTGCTAGAATTCCT	10	SHPFYGVLGAFTHPIQFPFPRTHGSVRVNQLLEF
TCCCACCCTTTCTATGGAGTCCTAGGTGCCTTCACGTCCTTTCCCTAGAACTCACGGTTCGGTTCGGGTAAATCAGCTGCTAGAATTCCT	10	SHPFYGVLGAFTSFP_NSRFGSGKSAARIP
TCCCACCCTTTCTATGGAGTCCTAGGTGCCAGTTTCCTTTCCCTAGAACTCACGGTTCGGTTCGGGTAAATCAGCTGCTAGAATTCCT	10	SHPFYGVLGASFLSLELTVRFG_ISC_NS
TCCCACCCTTTCTATGGAGTCCTAGGTGCCTTCACGCACCCTGGTTTCCTTTCCTTTCCCTAGAACTCACGGTTCGGTTCGGGTAAATCAGCTGCTAGAATTCCT	10	SHPFYGVLGAFTHPGFLSFP_NSRFGSGKSAARIP
TCCCACCCTTTCTATGGAGTCCTAGGTGCCTTCACGCACCCTGTTCAGTTTCCNTTCCCTAGAACTCACGGTTCGGTTCGGGTAAATCAGCTGCTAGAATTCCT	10	N/A
TCCCACCCTTTCTATGGAGTCCTAGGTGCCTTCACGCACCCTGGTTCCTAGAACTCACGGTTCGGTTCGGGTAAATCAGCTGCTAGAATTCCT	9	SHPFYGVLGAFTHPGS_NSRFGSGKSAARIP
TCCCACCCTTTCTATGGAGTCCTAGGTGCCTTCACGCACCCTGTTCAGTTTCCTTTCCCTAGAACTCACGGTTCGGTTCGAGTAAATCAGCTGCTAGAATTCCT	9	SHPFYGVLGAFTHPVQFPFPRTHGSVRVNQLLEF
TCCCACCCTTTCTATGGAGTCCTAGGTGCCTTCACGCACCCTGGTTCAGTTTCCTTTCCCTAGAACTCACGGTTCGGTTCGGGTAAATCAGCTGCCAGAATTCCT	9	SHPFYGVLGAFTHPGSVSFP_NSRFGSGKSAARIP
TCCCACCCTTTCTATGGAGTCCTAGGTGCCTTCACGCACCCTGTTCCCTAGAACTCACGGTTCGGTTCGGGTAAATCAGCTGCTAGAATTCCT	9	SHPFYGVLGAFTHPVP_NSRFGSGKSAARIP
TCCCACCCTTTCTATGGAGTCCTAGGTGCCTTCACGCACCCTGGTTTTCAGTTTCCTTTCCCTAGAACTCACGGTTCGGTTCGGATAAATCAGCTGCTAGAATTCCT	9	SHPFYGVLGAFTHPGFQFPFPRTHGSVRINQLLEF
TCCCACCCTTTCTATGGAGTCCTAGGTGCCTTCACGCACCTAGTCAGTTTCCTTTCCCTAGAACTCACGGTTCGGTTCGGGTAAATCAGCTGCTAGAATTCCT	9	SHPFYGVLGAFTHLVSFLSLELTVRFG_ISC_NS
TCCCACCCTTTCTATGGAGTCCTAGGTGCCTTCACGCACCCTGGGTTTCAGTTTCCTTTCCCTAGAACTCACGGTTCGGTTCGGGTAAATCAGCTGCTAGAATTCCT	9	SHPFYGVLGAFTHPGFQFPFPRTHGSVRVNQLLEF
TCCCACCCTTTCTATGGAGTCCTAGGTGCCTTCACGCACCCTGGTTCAGTTTCCTTTCCCTANAACTCACGGTTCGGTTCGGGTAAATCAGCTGCTAGAATTCCT	9	N/A
TCCCACCCTTTCTATGGAGTCCTAGGTGCCTTCACGCGCTTCAGTTTCCTTTCCCTAGAACTCACGGTTCGGTTCGGGTAAATCAGCTGCTAGAATTCCT	9	SHPFYGVLGAFTRFSFLSLELTVRFG_ISC_NS
TCCCACCCTTTCTATGGAGTCCTAGGTGCCTTCACGCACCCTGGTTCAGTTCCTTTCCCTAGAACTCACGGTTCGGTTCGGGTAAATCAGCTGCTAGAATTCCT	9	SHPFYGVLGAFTHPGSVPFPRTHGSVRVNQLLEF
TCCCACCCTTTCTATGGAGTCCTAGGTGCCTTCACGCACCCTGGTTTTCAGTTTCCNTTCCCTAGAACTCACGGTTCGGTTCGGGTAAATCAGCTGCTAGAATTCCT	9	N/A
TCCCACCCTTTCTATGGAGTCCTAGGTGCCTTCACGCTTCCTTTCCCTAGAACTCACGGTTCGGTTCGGGTAAATCAGCTGCTAGAATTCCT	9	SHPFYGVLGAFTLPFPRTHGSVRVNQLLEF
TCCCACCCTTTCTATGGAGTCCTAGGTGCCTTCACGCACCTGGACAGTTTCCTTTCCCTAGAACTCACGGTTCGGTTCGGGTAAATCAGCTGCTAGAATTCCT	9	SHPFYGVLGAFTHLDSFLSLELTVRFG_ISC_NS
TCCCACCCTTTCTATGGAGTCAGTTTCCTTTCCCTAGAACTCACGGTTCGGTTCGGGTAAATCAGCTGCTAGAATTCCT	9	SHPFYGVSFLSLELTVRFG_ISC_NS
TCCCACCCTTCCTATGGAGTCCTAGGTGCCTTCACGCACCCTGGTTCAGTTTCCTTTCCCTAGAACTCACGGTTCGGTTCGGGTAAATCAGCTGCTAGAATTCCT	9	SHPSYGVLGAFTHPGSVSFP_NSRFGSGKSAARIP
TCCCACCCTTTCTATGGAGTCCTAGGTGCCTTCACGCACCCTGGTTCAGTTTCCNTTCCCTAGAACTCACGGTTCGGTTCGGGTAAATCAGCTGCTAGAATTCCT	9	N/A
TCCCACCCTTTCCCTAGAACTCACGGTTCGGTTCGGGTAAATCAGCTGCTAGAATTCCT	9	SHPFPRTHGSVRVNQLLEF
TCCCACCCTTTCTATGGAGTCCTAGGTGCCTTCACGCACCCTGGTGGTTTCCTTTCCCTAGAACTCACGGTTCGGTTCGGGTAAATCAGCTGCTAGAATTCCT	9	SHPFYGVLGAFTHPGGFLSLELTVRFG_ISC_NS
TCCCACCCTTTCTATGGAGTTCTAGGTGCCCTAGAACTCACGGTTCGGTTCGGGTAAATCAGCTGCTAGAATTCCT	9	SHPFYGVLGALELTVRFG_ISC_NS
TCCCACCCTTTCTATGGAGTCCTAGGTGCCTTCACGCACCGGTCTCAGTTTCCTTTCCCTAGAACTCACGGTTCGGTTCGGGTAAATCAGCTGCTAGAATTCCT	9	SHPFYGVLGAFTHRSQFPFPRTHGSVRVNQLLEF
TCCCACCCTTTCTATGGAGTCCTAGGTGCCTTCACGCACCCTGGTTTCAGTTTCCTTTCCCTAGAACTCACGGTTCGGTTCGAGTAAATCAGCTGCTAGAATTCCT	9	SHPFYGVLGAFTHPGFSFLSLELTVRFE_ISC_NS
TCCCACCCTTTCTATGGAGTCCTAGGTGCCTTCATGCACCCTGGTTTCAGTTTCCTTTCCCTAGAACTCACGGTTCGGTTCGGGTAAATCAGCTGCTAGAATTCCT	9	SHPFYGVLGAFMHPGFSFLSLELTVRFG_ISC_NS
TCCCACCCTTTCTATGGAGTCCTAGGTGCCTTCACGCACCCCTGTTTCCTTTCCCTAGAACTCACGGTTCGGTTCGGGTAAATCAGCTGCTAGAATTCCT	9	SHPFYGVLGAFTHPCFLSLELTVRFG_ISC_NS
TCCATAAACAGCCTGGCAGTAGAGGACAGCAATTCAAAGGAGAAGCCAAATAACCTCTAGGAA	9	SINSLAVEDSNSKEKPNNL_E
TCCCACCCTTTCTATGGAGTCCTAGGTGCCTTCACGGGGTTCAGTTTCCTTTCCCTAGAACTCACGGTTCGGTTCGGGTAAATCAGCTGCTAGAATTCCT	9	SHPFYGVLGAFTGFSFLSLELTVRFG_ISC_NS
TCCCACCCTTTCTATGGAGTCCTAGGTGCCTCTCAGTTTCCTTTCCCTAGAACTCACGGTTCGGTTCGGGTAAATCAGCTGCTAGAATTCCT	9	SHPFYGVLGASQFPFPRTHGSVRVNQLLEF
TCCCACCCTTTCTATGGAGTCCTAGGTGCCTTCACGCACCCTGGTCTCACGGTTCGGTTCGGGTAAATCAGCTGCTAGAATTCCT	9	SHPFYGVLGAFTHPGLTVRFG_ISC_NS
TCCCACCCTTTCTATGGAGTCCTAGGTGCCTTCACGCACCCTGGTGTCCAGTTTCCTTTCCCTAGAACTCACGGTTCGGTTCGGGTAAATCAGCTGCTAGAATTCCT	9	SHPFYGVLGAFTHPGVQFPFPRTHGSVRVNQLLEF
TCCCACCCTTTCTATGGAGTCCTAGGTGCCTTCACGCAGTGCCCTAGAACTCACGGTTCGGTTCGGGTAAATCAGCTGCTAGAATTCCT	9	SHPFYGVLGAFTQCPRTHGSVRVNQLLEF
TCCCACCCTTTCTATGGAGTCCTAGGTGCCTTCACGCACCCTGGCGTTCAGTTTCCTTTCCCTAGAACTCACGGTTCGGTTCGGGTAAATCAGCTGCTAGAATTCCT	9	SHPFYGVLGAFTHPGVQFPFPRTHGSVRVNQLLEF
TCCCACCCTTTCTATGGAGTCCTAGGTGCCTTCACGCACCCTGGTTCGGTTCGGGTAAATCAGCTGCTAGAATTCCT	9	SHPFYGVLGAFTHPGSVRVNQLLEF
TCCCACCCTTTCTATGGAGTCCTCAGTTTCCTTTCCCTAGAACTCACGGTTCGGTTCGGGTAAATCAGCTGCTAGAATTCCT	9	SHPFYGVLSFLSLELTVRFG_ISC_NS
TCCCACCCTTTCTATGGAGTCCTAGGTGCCTTCACGCACCCTGGACTTTCCTTTCCCTAGAACTCACGGTTCGGTTCGGGTAAATCAGCTGCTAGAATTCCT	9	SHPFYGVLGAFTHPGLSFP_NSRFGSGKSAARIP
TCCCACCCTTTCTATGGAGTCCTAGGTGCCTTCACTTCCCTAGAACTCACGGTTCGGTTCGGGTAAATCAGCTGCTAGAATTCCT	9	SHPFYGVLGAFTSLELTVRFG_ISC_NS
TCCCACCCTTTCTATGGAGTCCTAGGTGCCTTCACGCACCCTGTTCAGTTTCCTTTCCCCAGAACTCACGGTTCGGTTCGGGTAAATCAGCTGCTAGAATTCCT	9	SHPFYGVLGAFTHPVQFPFPRTHGSVRVNQLLEF
TCCCACCCTTTCTATGGAGTCCTAGGTGCCTTCACGCACCTGGTTCAGTTTCCTTTCCCTAGAACTCACGGTTCGGTTCGGGTAAATCAGCTGCTAGAATTCCT	9	SHPFYGVLGAFTHLVQFPFPRTHGSVRVNQLLEF
TCCCACCCTTTCTATGGAGTCCTAGGTGCCTTCACGCACCCTGGTTTCTTTCCCTAGAACTCACGGTTCGGTTCGGGTAAATCAGCTGCTAGAATTCCT	9	SHPFYGVLGAFTHPGFFP_NSRFGSGKSAARIP
TCCCACCCTTTCTATGGAGTCCTAGGTGCCTTCACTAGGTTTCCTTTCCCTAGAACTCACGGTTCGGTTCGGGTAAATCAGCTGCTAGAATTCCT	9	SHPFYGVLGAFTRFPFPRTHGSVRVNQLLEF
TCCCACCCTTTCTATGGAGTCCTAGGTGCCTTCACCTAGGTGCTTTCCCTAGAACTCACGGTTCGGTTCGGGTAAATCAGCTGCTAGAATTCCT	8	SHPFYGVLGAFT_VLSLELTVRFG_ISC_NS
TCCCACCCTTTCTATGGAGTCCTAGGTGCCTTCACGCACCTTTCTTTCCCTAGAACTCACGGTTCGGTTCGGGTAAATCAGCTGCTAGAATTCCT	8	SHPFYGVLGAFTHLSFPRTHGSVRVNQLLEF
TCCCACCCTTTCTATGGAGTCCTAGGTGCCTTCACGCACCTAGACTTTCCCTAGAACTCACGGTTCGGTTCGGGTAAATCAGCTGCTAGAATTCCT	8	SHPFYGVLGAFTHLDFP_NSRFGSGKSAARIP
TCCCACCCTTTCTATGGAGTCCTAGGTGCCTTCACGCACCCTGTTCAGTTNCCTTTCCCTAGAACTCACGGTTCGGTTCGGGTAAATCAGCTGCTAGAATTCCT	8	N/A
TCCCACCCTTTCTATGGAGTCCTAGGTGCCTTCACGCACCTAGAACTCACGGTTCTTTTCCCTAGAACTCACGGTTCGGTTCGGGTAAATCAGCTGCTAGAATTCCT	8	SHPFYGVLGAFTHLELTVLFPRTHGSVRVNQLLEF
TCCCACCCTTTCTATGGAGTCCTAGGTGCCTTCACGCACCCTGTTCAGTTTCCTTTCCCTAGAACTCACGGTTCGGTTCGGGTAAATCGGCTGCTAGAATTCCT	8	SHPFYGVLGAFTHPVQFPFPRTHGSVRVNRLLEF
TCCCACCCTTTCTATGGAGTCCTAGGTGCCTTCACGCACCCTGTTCAGTTTCCTTTCCCTAGAACTCACGGTTCGGTTCGGGTANATCAGCTGCTAGAATTCCT	8	N/A
TCCCACCCTTTCTATGGAGTCCTAGGTGCCTTCACGCAAGTTTCCTTTCCCTAGAACTCACGGTTCGGTTCGGGTAAATCAGCTGCTAGAATTCCT	8	SHPFYGVLGAFTQVSFP_NSRFGSGKSAARIP
TCCCACCCTTTCTATGGAGTCCTAGGTGCCTTTTCCTTTCCCTAGAACTCACGGTTCGGTTCGGGTAAATCAGCTGCTAGAATTCCT	8	SHPFYGVLGAFSFP_NSRFGSGKSAARIP
TCCCACCCTTTCTATGGAGTCCTAGGTGCCTTCACGCACCCTGGTCCTAGAACTCACGGTTCGGTTCGGGTAAATCAGCTGCTAGAATTCCT	8	SHPFYGVLGAFTHPGPRTHGSVRVNQLLEF
TCCCACCCTTTCTATGGAGTCCTAGGTGCCTTCACGCACCTTTCCTTTCCTTTCCCTAGAACTCACGGTTCGGTTCGGGTAAATCAGCTGCTAGAATTCCT	8	SHPFYGVLGAFTHLSFPFPRTHGSVRVNQLLEF
TCCCACCCTTTCTATGGAGTCCTAGGTGCCTTCACGCACCCTGGTTCCTCCTTTCCCTAGAACTCACGGTTCGGTTCGGGTAAATCAGCTGCTAGAATTCCT	8	SHPFYGVLGAFTHPGSSFP_NSRFGSGKSAARIP
ACGCCACGTGAGAGGAAGCTGAGGCACATTGCCCGGACTCTGCACCTGGACAG	8	TPRERKLRHIARTLHLD
TCCCACCCTTTCTATGGAGTCCTAGGTGCCTTCACGCACCCTGGTTCAGTTTCCTTTCCCTAGAACTCACGGTTCAGTTCGGGTAAATCAGCTGCTAGAATTCCT	8	SHPFYGVLGAFTHPGSVSFP_NSRFSSGKSAARIP
TCCCACCCTTTCTATGGAGTCCTAGGTGCCTTCACGCACCCTGGTGCGTTCCTCCCTAGAACTCACGGTTCGGTTCGGGTAAATCAGCTGCTAGAATTCCT	8	SHPFYGVLGAFTHPGAFLPRTHGSVRVNQLLEF
TCCCACCCTTTCTATGGAGTCCTAGGTGCCTTCACGCACCCTGGTTTCAGTTTCCTTTCCCTAGAACTCACAGTTCGGTTCGGGTAAATCAGCTGCTAGAATTCCT	8	SHPFYGVLGAFTHPGFSFLSLELTVRFG_ISC_NS
TCCCACCCTTTCTATGGAGTCCTAGGAACTCACGGTTCGGTTCGGGTAAATCAGCTGCTAGAATTCCT	8	SHPFYGVLGTHGSVRVNQLLEF
TCCCACCCTTTCTATGGAGTCCTAGGTGCCTTCACGCACCCTGCTTTCCCTAGAACTCACGGTTCGGTTCGGGTAAATCAGCTGCTAGAATTCCT	8	SHPFYGVLGAFTHPAFPRTHGSVRVNQLLEF
TCCCACCCTTTCTATGGAGTCCTAGGTGCCTTCACGCACCCTGGTTCAGTTTCCTTTCCCTAAAACTCACAGTTCGGTTCGGGTAAATCAGCTGCTAGAATTCCT	8	SHPFYGVLGAFTHPGSVSFP_NSQFGSGKSAARIP
TCCCACCCTTTCTATGGAGTCCTAGGTGCCTTCACGCACCCTCTTTCAGTTTCCTTTCCCTAGAACTCACGGTTCGGTTCGGGTAAATCAGCTGCTAGAATTCCT	8	SHPFYGVLGAFTHPLSVSFP_NSRFGSGKSAARIP
TCCCACCCTTTCTATGGAGTCCTAGGTGCCTTCACCAGTTTCCTTTCCCTAGAACTCACGGTTCGGTTCGGGTAAATCAGCTGCTAGAATTCCT	8	SHPFYGVLGAFTSFLSLELTVRFG_ISC_NS
TCCCACCCTTTCTATGGAGTCCTAGGTGCCTTCACGCACCCTGGTGCATCAGTTTCCTTTCCCTAGAACTCACGGTTCGGTTCGGGTAAATCAGCTGCTAGAATTCCT	8	SHPFYGVLGAFTHPGASVSFP_NSRFGSGKSAARIP
TCCCACCCTTTCTATGGAGTCCTAGGTGCCTTCACGCACCCTGGACTCCAGTTTCCTTTCCCTAGAACTCACGGTTCGGTTCGGGTAAATCAGCTGCTAGAATTCCT	8	SHPFYGVLGAFTHPGLQFPFPRTHGSVRVNQLLEF
TCCCACCCTTTCTATGGAGTCCTAGGTGCCTTCACGCACCCTGGTTTCCTTCCCTTTCCCTAGAACTCACGGTTCGGTTCGGGTAAATCAGCTGCTAGAATTCCT	8	SHPFYGVLGAFTHPGFLPFP_NSRFGSGKSAARIP
TCCCACCCTTTCTATGGAGTCCTAGGTGCCTTAGTTTCCTTTCCCTAGAACTCACGGTTCGGTTCGGGTAAATCAGCTGCTAGAATTCCT	8	SHPFYGVLGALVSFP_NSRFGSGKSAARIP
TCCCACCCTTTCTATGGAGTCCTAGGTGCCTTCACGCACCCTGGTTTTCAGTTTCCTTTCCCTAAAACTCACGGTTCGGTTCGGGTAAATCAGCTGCTAGAATTCCT	8	SHPFYGVLGAFTHPGFQFPFPKTHGSVRVNQLLEF
TCCCACCCTTTCTATGGAGTCCTAGGTGCCTTCACGCACCCTAGAACTCACGGTTCCCTAGAACTCACGGTTCGGTTCGGGTAAATCAGCTGCTAGAATTCCT	8	SHPFYGVLGAFTHPRTHGSLELTVRFG_ISC_NS
TCCCACCCTTTCTATGGAGTCCTAGGTGCCTTCACGCACCCTGGTTTGGTTCAGTTTCCTTTCCCTAGAACTCACGGTTCGGTTCGGGTAAATCAGCTGCTAGAATTCCT	8	SHPFYGVLGAFTHPGLVQFPFPRTHGSVRVNQLLEF
TCCCACCCTTTCTATGGAGTCCTAGGTGCCTTCACGCACCTAGGACCTTCAGTTTCCTTTCCCTAGAACTCACGGTTCGGTTCGGGTAAATCAGCTGCTAGAATTCCT	8	SHPFYGVLGAFTHLGPSVSFP_NSRFGSGKSAARIP
TCCCACCCTTTCTATGGAGTCCTAGGTGCCTTCACGCACCCTGGTTCAGTTTCCTTTCCCTAGAACTCACGGTTTGGTTCGGGTAAATCAGCTGCTAGAATTCCT	8	SHPFYGVLGAFTHPGSVSFP_NSRFGSGKSAARIP
TCCCACCCTTTCTATGGAGTCCTAGGTGCCTTCACGCACCCTGTTCAGTTTCCTTTCCCTAGAACTCACGGTTCGGTTCGGGTAAATCAGCTGCTAAAATTCCT	8	SHPFYGVLGAFTHPVQFPFPRTHGSVRVNQLLKF
TCCCACCCTTTCTATGGAGTCCTAGGTGCCTTCACGCAGAACTCACGGTTCGGTTCGGGTAAATCAGCTGCTAGAATTCCT	8	SHPFYGVLGAFTQNSRFGSGKSAARIP
TCCCACCCTTTCTATGGAGTCCTAGGTGCCTTCACGCACCCTGGTGTTTCCCTAGAACTCACGGTTCGGTTCGGGTAAATCAGCTGCTAGAATTCCT	8	SHPFYGVLGAFTHPGVSLELTVRFG_ISC_NS
TCCCACCCTTTCTATGGAGTCCTAGGTGCCTTCACGCACCCTGGTTCAGTTTCCTTTCCCTAGAACTCACGGTTCGGTTCGGGT	8	SHPFYGVLGAFTHPGSVSFP_NSRFGSG
TCCCACCCTTTCTATGGAGTCCTAGGTGCCTTCACGCACCCTGGTT	8	SHPFYGVLGAFTHPG
TCCCACCCTTTCTATGGAGTCCTAGGTGCCTTCACGCACCCTGGTTCCCGTTTCCTTTCCCTAGAACTCACGGTTCGGTTCGGGTAAATCAGCTGCTAGAATTCCT	8	SHPFYGVLGAFTHPGSRFLSLELTVRFG_ISC_NS
TCCCACCCTTTCTATGGAGTCCTAGGTGCCTTCACGCACCTTTTCCTTTCCCTAGAACTCACGGTTCGGTTCGGGTAAATCAGCTGCTAGAATTCCT	8	SHPFYGVLGAFTHLFLSLELTVRFG_ISC_NS
TCCCACCCTTTCTATGGAGTCCTAGGTGCCTTCACGCACCCTGGTTCGAACTCACGGTTCGGTTCGGGTAAATCAGCTGCTAGAATTCCT	8	SHPFYGVLGAFTHPGSNSRFGSGKSAARIP
TCCCACCCTTTCTATGGAGTCCTAGGTGCCTTCACTAGAACTCACGGTTCGGTTCGGGTAAATCAGCTGCTAGAATTCCT	8	SHPFYGVLGAFTRTHGSVRVNQLLEF
TCCCACCCTTTCTATGGAGTCCTAGGTGCCTTCACGCACCCTGAACTCACGGTTCGGTTCGGGTAAATCAGCTGCTAGAATTCCT	8	SHPFYGVLGAFTHPELTVRFG_ISC_NS
TCCCACCCTTTCTATGGAGTCCTAGGTGCCTTCACGCACCCTGTTCAGTTTCCTTTCCCTAGAACTCACGGTTCGGTTCGGGTAAATCAGCTGCCAGAATTCCT	8	SHPFYGVLGAFTHPVQFPFPRTHGSVRVNQLPEF
TCCCACCCTTTCTATGGAGTCCTAGGTGCCTTCACGCACCCTGTTTTTCAGTTTCCTTTCCCTAGAACTCACGGTTCGGTTCGGGTAAATCAGCTGCTAGAATTCCT	8	SHPFYGVLGAFTHPVFQFPFPRTHGSVRVNQLLEF
TCCCACCCTTTCTATGGAGTCCTAGGTGCCTTCACGCACCCTGGTTGCAGTTTCCTTTCCCTAGAACTCACGGTTCGGTTCGGGTAAATCAGCTGCTAGAATTCCT	8	SHPFYGVLGAFTHPGCSFLSLELTVRFG_ISC_NS
TCCCACCCTTTCTATGGAGTCCTAGGTGCCTTCACGCACCCTGGTCCCCAGTTTCCTTTCCCTAGAACTCACGGTTCGGTTCGGGTAAATCAGCTGCTAGAATTCCT	8	SHPFYGVLGAFTHPGPQFPFPRTHGSVRVNQLLEF
TCCCACCCTTTCTATGGAGTCCTAGGTGCCTTCACGCACCCTGTTCCAGTTTCCTTTCCCTAGAACTCACGGTTCGGTTCGGGTAAATCAGCTGCTAGAATTCCT	8	SHPFYGVLGAFTHPVPVSFP_NSRFGSGKSAARIP
TCCCACCCTTTCTATGGAGTCCTCCTTTCCCTAGAACTCACGGTTCGGTTCGGGTAAATCAGCTGCTAGAATTCCT	8	SHPFYGVLLSLELTVRFG_ISC_NS
TCCCACCCTTTCTATGGAGTCCTAGGTGCCTTCACGCACCCTGGTTGAGTTTCCTTTCCCTAGAACTCACGGTTCGGTTCGGGTAAATCAGCTGCTAGAATTCCT	8	SHPFYGVLGAFTHPG_VSFP_NSRFGSGKSAARIP
GAGAAAGCAGTCATCAGACCCAGACAGTATCTGCAAAAAGAGGGGCCACTGCGCAATGACTGAGCACCTGTCCAGCTGGCATTCCTAGGCCTG	8	EKAVIRPRQYLQKEGPLRND_APVQLAFLGL
TCCCACCCTTTCTATGGAGTCCTAGGTGCCTTCACGAGCAGTTTCCTTTCCCTAGAACTCACGGTTCGGTTCGGGTAAATCAGCTGCTAGAATTCCT	8	SHPFYGVLGAFTSSFLSLELTVRFG_ISC_NS
TCCCACCCTTTCTATGGAGTCTTCAGTTTCCTTTCCCTAGAACTCACGGTTCGGTTCGGGTAAATCAGCTGCTAGAATTCCT	7	SHPFYGVFSFLSLELTVRFG_ISC_NS
TCCCACCCTTTCTATGGAGTCCTAGGTGCCTTCACGCACCCGGGTCAGTTTCCTTTCCCTAGAACTCACGGTTCGGTTCGGGTAAATCAGCTGCTAGAATTCCT	7	SHPFYGVLGAFTHPGQFPFPRTHGSVRVNQLLEF
TCCCACCCTTTCTATGGAGTCCTAGGTGCCTTCACGCACCCTGGTCTTCCTTTCCCTAGAACTCACGGTTCGGTTCGGGTAAATCAGCTGCTAGAATTCCT	7	SHPFYGVLGAFTHPGLPFPRTHGSVRVNQLLEF
TCCCACCCTTTCTATGGAGTCCTAGGTGCCTTCACGCACCTAGATTTCCCTAGAACTCACGGTTCGGTTCGGGTAAATCAGCTGCTAGAATTCCT	7	SHPFYGVLGAFTHLDFPRTHGSVRVNQLLEF
TCCCACCCTTTCTATGGAGTCCTAGGTGCCTTCACGCACCCTGGTCACGGTTCGGTTCGGGTAAATCAGCTGCTAGAATTCCT	7	SHPFYGVLGAFTHPGHGSVRVNQLLEF
TCCCACCCTTTCTATGGAGTCCTAGGTGCCTTCACGCACCCTGGTGCAGTTTCCTTTCCCTAGAACTCACGGTTCGGTTCGGGTAAATCAGCTGCTAGAATTCCT	7	SHPFYGVLGAFTHPGAVSFP_NSRFGSGKSAARIP
TCCCACCCTTTCTATGGAGTCCTAGGTGCCTTCACGCACCCTGCTAGAACTCACGGTTCGGTTCGGGTAAATCAGCTGCTAGAATTCCT	7	SHPFYGVLGAFTHPARTHGSVRVNQLLEF
TCCCACCCTTTCTATGGAGTCCTAGGTGCCTTCACGCACCCTGTTTGTTTCCTTTCCCTAGAACTCACGGTTCGGTTCGGGTAAATCAGCTGCTAGAATTCCT	7	SHPFYGVLGAFTHPVCFLSLELTVRFG_ISC_NS
TCCCACCCTTTCTATGGAGTCCTAGGTGCCTTCACGCATGTTCAGTTTCCTTTCCCTAGAACTCACGGTTCGGTTCGGGTAAATCAGCTGCTAGAATTCCT	7	SHPFYGVLGAFTHVQFPFPRTHGSVRVNQLLEF
TCCCACCCTTTCTATGGAGTCCTAGGTGCCTTCAGGTGCCTTCAGGGTTCCTTTCCCTAGAACTCACGGTTCGGTTCGGGTAAATCAGCTGCTAGAATTCCT	7	SHPFYGVLGAFRCLQGSFP_NSRFGSGKSAARIP
TCCCACCCTTTCTATGGAGTCCTAGGTGCCTTCACGCACTCCTTTCCCTAGAACTCACGGTTCGGTTCGGGTAAATCAGCTGCTAGAATTCCT	7	SHPFYGVLGAFTHSFP_NSRFGSGKSAARIP
TCCCACCCTTTCTATGGAGTCCTAGGTGCCTTCACGCACCCTGGTCGGTTCGGTTCGGGTAAATCAGCTGCTAGAATTCCT	7	SHPFYGVLGAFTHPGRFGSGKSAARIP
TCCCACCCTTTCTATGGAGTTCTAGGTGCCTTCACGCACCCTGGTTCAGTTTCCTTTCCCTAGAACTCACGGTTCGGTTCGGGTAAATCAGCTGCTAGAATTCCT	7	SHPFYGVLGAFTHPGSVSFP_NSRFGSGKSAARIP
TCCCACCCTTTCTATGGAGTCCTAGGTGCCTTCACGCACCCTGGTTTCAGTTTCCTTTCCCTAGAACTCACGGTTCGGTTCGGGT	7	SHPFYGVLGAFTHPGFSFLSLELTVRFG
TCCCACCCTTTCTATGGAGTCCTAGGTGCCTTCACGCACCCTTTTCCTTTCCCTAGAACTCACGGTTCGGTTCGGGTAAATCAGCTGCTAGAATTCCT	7	SHPFYGVLGAFTHPFPFPRTHGSVRVNQLLEF
TCCCACCCTTTCTATGGAGTCCTAGGTGCCTTCACGCACCCTGAAGTTTCCTTTCCCTAGAACTCACGGTTCGGTTCGGGTAAATCAGCTGCTAGAATTCCT	7	SHPFYGVLGAFTHPEVSFP_NSRFGSGKSAARIP
TCCCACCCTTTCTATGGAGTCCTAGGTGCCTTCACGGTGTTCAGTTTCCTTTCCCTAGAACTCACGGTTCGGTTCGGGTAAATCAGCTGCTAGAATTCCT	7	SHPFYGVLGAFTVFSFLSLELTVRFG_ISC_NS
TCCCACCCTTTCTATGGAGTCCTAGGTGCCTTCACGCACCCTGTACAGTTTCCTTTCCCTAGAACTCACGGTTCGGTTCGGGTAAATCAGCTGCTAGAATTCCT	7	SHPFYGVLGAFTHPVQFPFPRTHGSVRVNQLLEF
TCCCACCCTTTCTATGGAGTCCTAGGTGCCTTCACGCACCCTGNTCAGTTTCCTTTCCCTAGAACTCACGGTTCGGTTCGGGTAAATCAGCTGCTAGAATTCCT	7	N/A
TCCCACCCTTTCTATGGAGTCCTAGGTGCCTTCACGCACCCTGGGTTTTTCAGTTTCCTTTCCCTAGAACTCACGGTTCGGTTCGGGTAAATCAGCTGCTAGAATTCCT	7	SHPFYGVLGAFTHPGFFSFLSLELTVRFG_ISC_NS
TCCCACCCTTTCTATGGAGTCCTAGGTGCCTTCACGCACCCTGAGTTCCTTTCCCTAGAACTCACGGTTCGGTTCGGGTAAATCAGCTGCTAGAATTCCT	7	SHPFYGVLGAFTHPEFLSLELTVRFG_ISC_NS
TCCCACCCTTTCTATGGAGTCCTAGGTGCCTTCACGCACCCTGGTTTCGGGTAAATCAGCTGCTAGAATTCCT	7	SHPFYGVLGAFTHPGFG_ISC_NS
TCCCACCCTTTCTATGGAGTCCTAGGTGCCTTCACGCACCCTTTCCTTTCCCTAGTTTCCTTTCCCTAGAACTCACGGTTCGGTTCGGGTAAATCAGCTGCTAGAATTCCT	7	SHPFYGVLGAFTHPFLSLVSFP_NSRFGSGKSAARIP
TCCCACCCTTTCTATGGAGTCCTAGGTGCCTTCACACACCCTGGTTTCAGTTTCCTTTCCCTAGAACTCACGGTTCGGTTCGGGTAAATCAGCTGCTAGAATTCCT	7	SHPFYGVLGAFTHPGFSFLSLELTVRFG_ISC_NS
TCCCACCCTTTCTATGGAGTCCTAGGTGCCTTCACGCACCCTGGTTTCACGGTTCGGTTCGGGTAAATCAGCTGCTAGAATTCCT	7	SHPFYGVLGAFTHPGFTVRFG_ISC_NS
TCCCACCCTTTCTATGGAGTCCTAGGTGCCTTCACGCACCTTTCCCTAGAACTCACGGTTCCTTTCCCTAGAACTCACGGTTCGGTTCGGGTAAATCAGCTGCTAGAATTCCT	7	SHPFYGVLGAFTHLSLELTVPFPRTHGSVRVNQLLEF
TCCCACCCTTTCTATGGAGTCCTAGGTGCCTTCACGCAGAAGAGGGCCTTTCCCTAGAACTCACGGTTCGGTTCGGGTAAATCAGCTGCTAGAATTCCT	7	SHPFYGVLGAFTQKRAFP_NSRFGSGKSAARIP
TCCCACCCTTTCTATGGAGTCCTAGGTGCCTTCACGCACCCTGGTTTTCAGTTTCCTTTCCCTAGAACTCACAGTTCGGTTCGGGTAAATCAGCTGCTAGAATTCCT	7	SHPFYGVLGAFTHPGFQFPFPRTHSSVRVNQLLEF
TCCCACCCTNTCTATGGAGTCCTAGGTGCCTTCACGCACCCTGTTCAGTTTCCTTTCCCTAGAACTCACGGTTCGGTTCGGGTAAATCAGCTGCTAGAATTCCT	7	N/A
TCCCACCCTTTCTATGGAGTCCTAGGTGCCTTCACGCACCTAGGTCCTTTCCCTAGAACTCACGGTTCGGTTCGGGTAAATCAGCTGCTAGAATTCCT	7	SHPFYGVLGAFTHLGPFPRTHGSVRVNQLLEF
TCCCACCCTTTCTATGGAGTCCTAGGTGCCTTCACGCACCCTGGACTCCTTTCCCTAGAACTCACGGTTCGGTTCGGGTAAATCAGCTGCTAGAATTCCT	7	SHPFYGVLGAFTHPGLLSLELTVRFG_ISC_NS
ACGCCGGACGACTCAGCCTCACCTTGGCCCCTATCTGGTTGCCGCACTGGCCGGCCTGGATGTGCACGATCTCCCTCATGCTGACTTCACGC	7	TPDDSASPWPLSGCRTGRPGCARSPSC_LH
TCCCACCCTTTCTATGGAGTCCTAGGTGCCTTCNCGCACCCTGGTTCAGTTTCCTTTCCCTAGAACTCACGGTTCGGTTCGGGTAAATCAGCTGCTAGAATTCCT	7	N/A
TCCCACCCTTTCTATNGAGTCCTAGGTGCCTTCACGCACCCTGGTTTCCTTTCCCTAGAACTCACGGTTCGGTTCGGGTAAATCAGCTGCTAGAATTCCT	7	N/A
TCCCACCCTTTCTATGGAGTCCTAGGTGCCTTCACGCACCTAGACTCACGGTTCCCTAGAACTCACGGTTCGGTTCGGGTAAATCAGCTGCTAGAATTCCT	7	SHPFYGVLGAFTHLDSRFPRTHGSVRVNQLLEF
TCCCACCCTCAGTTTCCTTTCCCTAGAACTCACGGTTCGGTTCGGGTAAATCAGCTGCTAGAATTCCT	7	SHPQFPFPRTHGSVRVNQLLEF
TCCCACCCTTTCTATGGAGTCCTAGGTGCCTTCACGCAGTTCCTTTCCCTAGAACTCACGGTTCGGTTCGGGTAAATCAGCTGCTAGAATTCCT	7	SHPFYGVLGAFTQFLSLELTVRFG_ISC_NS
TCCCACCCTTTCTATGGAGTCCTAGGTGCCTTCACGCACTCTGGTTTCAGTTTCCTTTCCCTAGAACTCACGGTTCGGTTCGGGTAAATCAGCTGCTAGAATTCCT	7	SHPFYGVLGAFTHSGFSFLSLELTVRFG_ISC_NS
TCCCACCCTTTCTATGGAGTCCTAGGTGCCTTCACGCACTTATTCAGTTTCCTTTCCCTAGAACTCACGGTTCGGTTCGGGTAAATCAGCTGCTAGAATTCCT	7	SHPFYGVLGAFTHLFSFLSLELTVRFG_ISC_NS
TCCCACCCTTTCTATGGAGTCCTAGGTGCCTTCACGCACCCTGTTTCCTTTTCCCTAGAACTCACGGTTCGGTTCGGGTAAATCAGCTGCTAGAATTCCT	7	SHPFYGVLGAFTHPVSFSLELTVRFG_ISC_NS
TCCCACCCTTTCTATGGAGTCCTAGGTGCCTTCACGCACCCTGGTTTCAGTTTCCTTTCCCTANAACTCACGGTTCGGTTCGGGTAAATCAGCTGCTAGAATTCCT	7	N/A
TCCCACCCTTTCTATGGAGTCCTAGGTGCCTTCACGCCCGTGAAAGGAAAGGTGTTTCCTTTCCCTAGAACTCACGGTTCGGTTCGGGTAAATCAGCTGCTAGAATTCCT	7	SHPFYGVLGAFTPVKGKVFPFPRTHGSVRVNQLLEF
TCCCACCCTTTCTATGGAGTCCTAGGTGCCTTCACGCACCCTGGTTTACGGTTCGGTTCGGGTAAATCAGCTGCTAGAATTCCT	7	SHPFYGVLGAFTHPGLRFGSGKSAARIP
TCCCACCCTTTCTATGGAGTCCTAGGTGCCTTCACGCACCTGGCCCTATAACTCACGGTTCGGTTCGGGTAAATCAGCTGCTAGAATTCCT	7	SHPFYGVLGAFTHLAL_LTVRFG_ISC_NS
TCCCACCCTTTCTATGGAGTCCTAGGTGCCTTCACGCCTAGAACTCACGGTTCGGTTCGGGTAAATCAGCTGCTAGAATTCCT	7	SHPFYGVLGAFTPRTHGSVRVNQLLEF
TCCCACCCTTTCTATGGAGTCCTAGGTGCCTTCACGCACCCTGGACTTTTCCCTAGAACTCACGGTTCGGTTCGGGTAAATCAGCTGCTAGAATTCCT	7	SHPFYGVLGAFTHPGLFPRTHGSVRVNQLLEF
TCCCACCCTTTCTATGGAGTCCTAGGTTCAGTTTCCTTTCCCTAGAACTCACGGTTCGGTTCGGGTAAATCAGCTGCTAGAATTCCT	7	SHPFYGVLGSVSFP_NSRFGSGKSAARIP
TCCCACCCTTTCTATGGAGTCCTAGGTGCCTTCACGCACCCTGGTGCTTTCCCTAGAACTCACGGTTCGGTTCGGGTAAATCAGCTGCTAGAATTCCT	7	SHPFYGVLGAFTHPGAFPRTHGSVRVNQLLEF
TCCCACCCTTTCTATGGAGTCCTAGGTGCCTTCACGCACCCTGGACTTCAGTTTCCTTTCCCTAGAACTCACGGTTCGGTTCGGGTAAATCAGCTGCTAGAATTCCT	7	SHPFYGVLGAFTHPGLQFPFPRTHGSVRVNQLLEF
TCCCACCCTTTCTATGGAGTCCTAGGTGCCTTCACGCACCCTCCCTAGAACTCACGGTTCGGTTCGGGTAAATCAGCTGCTAGAATTCCT	7	SHPFYGVLGAFTHPP_NSRFGSGKSAARIP
TCCCACCCTTTCTATGGAGTCCTAGGTGCCTTCACGCATGTCAGTTTCCTTTCCCTAGAACTCACGGTTCGGTTCGGGTAAATCAGCTGCTAGAATTCCT	7	SHPFYGVLGAFTHVSFLSLELTVRFG_ISC_NS
TCCCACCCTTTCTATGGAGTCCTAGGTGCCTTCACGCACCCTGGTGATTCAGTTTCCTTTCCCTAGAACTCACGGTTCGGTTCGGGTAAATCAGCTGCTAGAATTCCT	7	SHPFYGVLGAFTHPGDSVSFP_NSRFGSGKSAARIP
TCCCACCCTTTCTATGGAGTCCTAGGTGCCTTCACGCACCCTGAAGTCAGTTTCCTTTCCCTAGAACTCACGGTTCGGTTCGGGTAAATCAGCTGCTAGAATTCCT	7	SHPFYGVLGAFTHPEVSFLSLELTVRFG_ISC_NS
TCCCACCCTTTCTATGGAGTCCTAGGTGCCTTCATGCACCCTGGTTTCCTTTCCCTAGAACTCACGGTTCGGTTCGGGTAAATCAGCTGCTAGAATTCCT	7	SHPFYGVLGAFMHPGFLSLELTVRFG_ISC_NS
TCCCACCCTTTCTATGGAGTCCTAGGTGCCTTCACGCACCCTGTTCAGTTTCCTTTCCCTAAAACTCACGGTTCGGTTCGGGTAAATCAGCTGCTAGAATTCCT	6	SHPFYGVLGAFTHPVQFPFPKTHGSVRVNQLLEF
TCCCACCCTTTCTATGGAGTCCTAGGTGCCTTCACACACCCTGGTTTTCAGTTTCCTTTCCCTAGAACTCACGGTTCGGTTCGGGTAAATCAGCTGCTAGAATTCCT	6	SHPFYGVLGAFTHPGFQFPFPRTHGSVRVNQLLEF
TCCCACCCTTTCTATGGAGTCCTAGGTGCCTTCACGCACCCCCGTTCAGTTTCCTTTCCCTAGAACTCACGGTTCGGTTCGGGTAAATCAGCTGCTAGAATTCCT	6	SHPFYGVLGAFTHPRSVSFP_NSRFGSGKSAARIP
TCCCACCCTTTCTATGGAGTCCTAGGTGCCTTCACGCACCTAGGTGCCTTCACGCACCTAGGACTCACGGTTCGGGTAAATCAGCTGCTAGAATTCCT	6	SHPFYGVLGAFTHLGAFTHLGLTVRVNQLLEF
TCCCACCCTTTCTATGGAGTCCTAGGTGCTAGAATTCCT	6	SHPFYGVLGARIP
TCCCACCCTTTCTATGGAGTCCTAGGTGCCTTCACGCACCCTGGTTTGGTTTCCTTTCCCTAGAACTCACGGTTCGGTTCGGGTAAATCAGCTGCTAGAATTCCT	6	SHPFYGVLGAFTHPGLVSFP_NSRFGSGKSAARIP
TCCCACCCTTTCTATGGAGTCCTAGGTGCCTTCACGCACCTAGGCTATTTCCTTTCCCTAGAACTCACGGTTCGGTTCGGGTAAATCAGCTGCTAGAATTCCT	6	SHPFYGVLGAFTHLGYFLSLELTVRFG_ISC_NS
TCCCACCCTTTCTATGGAGTCCTAGGTGCCTTCACGTACCCTGGTTCAGTTTCCTTTCCCTAGAACTCACGGTTCGGTTCGGGTAAATCAGCTGCTAGAATTCCT	6	SHPFYGVLGAFTYPGSVSFP_NSRFGSGKSAARIP
TCCCACCCTTTCTATGGAGTCCTAGGTGCCTTCACGCACCCTGGTTAATTTCCTTTCCCTAGAACTCACGGTTCGGTTCGGGTAAATCAGCTGCTAGAATTCCT	6	SHPFYGVLGAFTHPG_FPFPRTHGSVRVNQLLEF
TCCCACCCTTTCTATGGAGTCCTAGGTTCCCTAGAACTCACGGTTCGGTTCGGGTAAATCAGCTGCTAGAATTCCT	6	SHPFYGVLGSLELTVRFG_ISC_NS
TCCCACCCTTTCTATGGAGTCCTAGGTGCCTTCACGCACCCTGTTCAGTTTCCTTTCCCTAGAACTCACGGNTCGGTTCGGGTAAATCAGCTGCTAGAATTCCT	6	N/A
TCCCACCCTTTCTATGGAGTCCTAGGTCCCTAGAACTCACGGTTCGGTTCGGGTAAATCAGCTGCTAGAATTCCT	6	SHPFYGVLGP_NSRFGSGKSAARIP
TCCCACCCTTTCTATGGAGTCCTAGGTGCCTTCACGCACCCTGTTCAGTTTCCTTTCCCTAGAACTCACGGTTCGGTTCGGGTAAATCAGCTGCTAGANTTCCT	6	N/A
TCCCACCCTTTCTATGGAGTCCTAGGTGCCTTCACCTTCCTTTCCCTAGAACTCACGGTTCGGTTCGGGTAAATCAGCTGCTAGAATTCCT	6	SHPFYGVLGAFTFLSLELTVRFG_ISC_NS
TCCCACCCTTTCTATGGAGTCCTAGGTGCCTTCACGCACCCTGGTTTCCTTCAGTTTCCTTTCCCTAGAACTCACGGTTCGGTTCGGGTAAATCAGCTGCTAGAATTCCT	6	SHPFYGVLGAFTHPGFLQFPFPRTHGSVRVNQLLEF
TCCCACCCTTTCTATGGAGTCCTAGGTGCCTTCACGCACCCTGTAGTAGTAGGTTTCCTTTCCCTAGAACTCACGGTTCGGTTCGGGTAAATCAGCTGCTAGAATTCCT	6	SHPFYGVLGAFTHPVVVGFLSLELTVRFG_ISC_NS
TCCCACCCTTTCTATGGAGTCCTAGGTGCCTTCACGCACCCTGGTTTTCGGTTTCCTTTCCCTAGAACTCACGGTTCGGTTCGGGTAAATCAGCTGCTAGAATTCCT	6	SHPFYGVLGAFTHPGFRFPFPRTHGSVRVNQLLEF
TCCCACCCTTTCTATGGAGTCCTAGGTGCCTTCACGCACCCTGTTCAGTTTCCTTTCCCTAGAACTCACGGTTCGGTTCGGGT	6	SHPFYGVLGAFTHPVQFPFPRTHGSVR
TCCCACCCTTTCTATGGAGTCCTAGGTGCCTTCACGCATAGTTTCCTTTCCCTAGAACTCACGGTTCGGTTCGGGTAAATCAGCTGCTAGAATTCCT	6	SHPFYGVLGAFTHSFLSLELTVRFG_ISC_NS
TCCCACCCTTTCTATGGAGTCCTAGGTGCCTTCACGCACCCTGGTCAGTTTCCTTTCCCTAGAACTCACGGTTCGGTTCGGGTAAATCAGCTGCTAAAATTCCT	6	SHPFYGVLGAFTHPGQFPFPRTHGSVRVNQLLKF
TCCCACCCTTTCTATGGAGTCATAGGTGCCTTCACGCACCCTGGTTCAGTTTCCTTTCCCTAGAACTCACGGTTCGGTTCGGGTAAATCAGCTGCTAGAATTCCT	6	SHPFYGVIGAFTHPGSVSFP_NSRFGSGKSAARIP
TCCCACCCTTTCTATGGAGTCCTAGGTGCCTTCACGCGTTTCCTTTCCCTAGAACTCACGGTTCGGTTCGGGTAAATCAGCTGCTAGAATTCCT	6	SHPFYGVLGAFTRFLSLELTVRFG_ISC_NS
TCCCACCCTTTCTATGGAGTCCTAGGTGCCTTCACGCACCCTGGTGACAGTTTCCTTTCCCTAGAACTCACGGTTCGGTTCGGGTAAATCAGCTGCTAGAATTCCT	6	SHPFYGVLGAFTHPGDSFLSLELTVRFG_ISC_NS
TCCCACCCTTTCTATGGAGTCCTAGGTGCCTTCACGCACCCTGGTTCAGTTTCCTTTCCCTAGAACTCACGGNTCGGTTCGGGTAAATCAGCTGCTAGAATTCCT	6	N/A
TCCCACCCTTTCTATGGAGTCCTAGGTGCCTTCACGCACCCCGGTTTCCTTTCCCTAGAACTCACGGTTCGGTTCGGGTAAATCAGCTGCTAGAATTCCT	6	SHPFYGVLGAFTHPGFLSLELTVRFG_ISC_NS
TCCCACCCTTTCTATGGAGTCCTAGGTGCCTTCACTCACTACACTCACTCACGGTTCGGTTCGGGTAAATCAGCTGCTAGAATTCCT	6	SHPFYGVLGAFTHYTHSRFGSGKSAARIP
TCCCACCCTTTCTATGGAGTCCTAGGTGCCTCAGTTTCCTTTCCCTAGAACTCACGGTTCGGTTCGGGTAAATCAGCTGCTAGAATTCCT	6	SHPFYGVLGASVSFP_NSRFGSGKSAARIP
TCCCACCCTTTCTATGGAGTCCTAGGTGCCTTCACGCACCCTGGTTTTCAGTTTCCTTTCCCCAGAACTCACGGTTCGGTTCGGGTAAATCAGCTGCTAGAATTCCT	6	SHPFYGVLGAFTHPGFQFPFPRTHGSVRVNQLLEF
TCCCACCCTTTCTATGGAGTCCTAGGTGCCTTCACCTAGGTTTCCTTTCCCTAGAACTCACGGTTCGGTTCGGGTAAATCAGCTGCTAGAATTCCT	6	SHPFYGVLGAFT_VSFP_NSRFGSGKSAARIP
TCCCACCCTNTCTATGGAGTCCTAGGTGCCTTCACGCACCCTGGTTTTCAGTTTCCTTTCCCTAGAACTCACGGTTCGGTTCGGGTAAATCAGCTGCTAGAATTCCT	6	N/A
TCCCACCCTTTCTATGGAGTCCTAGGTGCCTTCACGCAGTTTCACGCAGTTTCCTTTCCCTAGAACTCACGGTTCGGTTCGGGTAAATCAGCTGCTAGAATTCCT	6	SHPFYGVLGAFTQFHAVSFP_NSRFGSGKSAARIP
TCCCACCCTTTCTATGGAGTCCTAGGTGCCTTCACGCACCCTGGTTTCAGTTTCCTTTCCCTAAAACTCACGGTTCGGTTCGGGTAAATCAGCTGCTAGAATTCCT	6	SHPFYGVLGAFTHPGFSFLSLKLTVRFG_ISC_NS
TCCCACCCTTTCTATGGAGTCCTAGGTGCCTTCACGCACCTAGGACGTTTCCTTTCCCTAGAACTCACGGTTCGGTTCGGGTAAATCAGCTGCTAGAATTCCT	6	SHPFYGVLGAFTHLGRFLSLELTVRFG_ISC_NS
TCCCACCCTTTCTATGGAGTCCTAGGTGCCTTCACGCACCCTGGTTTAAGTTTCCTTTCCCTAGAACTCACGGTTCGGTTCGGGTAAATCAGCTGCTAGAATTCCT	6	SHPFYGVLGAFTHPGLSFLSLELTVRFG_ISC_NS
TCCCACCCTTCAGTTTCCTTTCCCTAGAACTCACGGTTCGGTTCGGGTAAATCAGCTGCTAGAATTCCT	6	SHPSVSFP_NSRFGSGKSAARIP
TCCCACCCTTTCTATGGAGTCCTAGGTGCCTTCACGCACCCTGGTTCAGTCTCCTTTCCCTAGAACTCACGGTTCGGTTCGGGTAAATCAGCTGCTAGAATTCCT	6	SHPFYGVLGAFTHPGSVSFP_NSRFGSGKSAARIP
TCCCACCCTTTCTATGGAGTCCTAGGTGCCTTCACGCATATGTCAGTTTCCTTTCCCTAGAACTCACGGTTCGGTTCGGGTAAATCAGCTGCTAGAATTCCT	6	SHPFYGVLGAFTHMSVSFP_NSRFGSGKSAARIP
TCCCACCCTTTCTATGGAGTCCTAGGTGCCTTCACGCACCTAAAAGTTTCCTTTCCCTAGAACTCACGGTTCGGTTCGGGTAAATCAGCTGCTAGAATTCCT	6	SHPFYGVLGAFTHLKVSFP_NSRFGSGKSAARIP
TCCCACCCTTTCTATGGAGTCCTAGGTGCCTTCACGCACCCTGGTTCAGTTTCCTTTCCCTAGAACTCACGGTTCGGTTCGGGTA	6	SHPFYGVLGAFTHPGSVSFP_NSRFGSG
TCCCACCCTTTCTATGGAGTCCTAGGTGCCTTCACGCACCCTGGGGGTTTCCTTTCCCTAGAACTCACGGTTCGGTTCGGGTAAATCAGCTGCTAGAATTCCT	6	SHPFYGVLGAFTHPGGFLSLELTVRFG_ISC_NS
TCCCACCCTTTCTATGGAGTCCTAGGTGCCTTCACGCACCCTGGTTCAGTTTCCTTTCCCTAGAACTCACGGTTCGGTTCAGGTAAATCAGCTGCTAGAATTCCT	6	SHPFYGVLGAFTHPGSVSFP_NSRFGSGKSAARIP
TCCCACCCTTTCTATGGAGTCCTAGGTGCCTTGTGTCCCTAGAACTCACGGTTCGGTTCGGGTAAATCAGCTGCTAGAATTCCT	6	SHPFYGVLGALCP_NSRFGSGKSAARIP
TCCCACCCTTTCTATGGAGTCCTAGGTGCCTTCACGCACCCTGGTTCAGTTTCCTTTCCCTAGAACTCACGGTTCGGTTCGGGTAAATCAGCTACTAGAATTCCT	6	SHPFYGVLGAFTHPGSVSFP_NSRFGSGKSATRIP
TCCCACCCTTTCTATGGAGTCTAGGTTCCTTTCCCTAGAACTCACGGTTCGGTTCGGGTAAATCAGCTGCTAGAATTCCT	6	SHPFYGV_VPFPRTHGSVRVNQLLEF
TCCCACCCTTTCTATGGAGTCCTAGGTGCCTTCACGCACCCTGGTTCAGTTTCCTTTCCCTAGAACTCGCGGTTCGGTTCGGGTAAATCAGCTGCTAGAATTCCT	6	SHPFYGVLGAFTHPGSVSFP_NSRFGSGKSAARIP
TCCCACCCTTTCTATGGAGTCCTAGGTGCCTTCACGCACCCTGTTCAGTTTCCTTTCCCTAGAACTCANGGTTCGGTTCGGGTAAATCAGCTGCTAGAATTCCT	6	N/A
TCCCACCCTTTCTATGGAGTCCTAGGTGCCTTCACGCACCCTGGTTCCGTTTCCTTTCCCTAGAACTCACGGTTCGGTTCGGGTAAATCAGCTGCTAGAATTCCT	6	SHPFYGVLGAFTHPGSVSFP_NSRFGSGKSAARIP
TCCCACCCTTTCTATGGAGTCCTAGGTGCCTTCACGCACCCTGGTTTCTCAGTTTCCTTTCCCTAGAACTCACGGTTCGGTTCGGGTAAATCAGCTGCTAGAATTCCT	6	SHPFYGVLGAFTHPGFSVSFP_NSRFGSGKSAARIP
TCCCACCCTTTCTATGGAGTCCTAGGTGCTTCCTTTCCCTAGAACTCACGGTTCGGTTCGGGTAAATCAGCTGCTAGAATTCCT	6	SHPFYGVLGASFP_NSRFGSGKSAARIP
TCCCACCCTTTCTATGGAGTCCTAGGTGCCTTCACGCACCCTGGTTTTCAGTTTCCTTTCCCTAGAACTCACGGTTCGGTTCGGGTAAATCGGCTGCTAGAATTCCT	6	SHPFYGVLGAFTHPGFQFPFPRTHGSVRVNRLLEF
TCCCACCCTTTCTATGGAGTCCTAGGTGCCTTCACGCACCCTGGCTTTCAGTTTCCTTTCCCTAGAACTCACGGTTCGGTTCGGGTAAATCAGCTGCTAGAATTCCT	6	SHPFYGVLGAFTHPGFQFPFPRTHGSVRVNQLLEF
TCCCACCCTTTCTATGGAGTCCTAGGTGCCTTCACGCACCCTGGTTTTCAGTTTCCTTTCCCTAGAACTCACGGTTCGGTTCGGGTAAATCAGCTTCTAGAATTCCT	6	SHPFYGVLGAFTHPGFQFPFPRTHGSVRVNQLLEF
TCCCACCCTTTCTATGGAGTCCTAGGTGCCTTCACGCACCCTGGTACTCACGGTTCGGTTCGGGTAAATCAGCTGCTAGAATTCCT	6	SHPFYGVLGAFTHPGTHGSVRVNQLLEF
TCCCACCCTTTCTATGGAGTCCTAGGTGCCTTCACGCACCCTGGTTAACAGTTTCCTTTCCCTAGAACTCACGGTTCGGTTCGGGTAAATCAGCTGCTAGAATTCCT	6	SHPFYGVLGAFTHPG_QFPFPRTHGSVRVNQLLEF
TCCCACCCTTTCTATGGAGTCCTAGGTGCCTTCACGCACCCTGGTCGGTTTCCTTTCCCTAGAACTCACGGTTCGGTTCGGGTAAATCAGCTGCTAGAATTCCT	6	SHPFYGVLGAFTHPGRFPFPRTHGSVRVNQLLEF
TCCCACCCTTTCTATGGAGTCCTAGGTGCCTTCACCTCAGTTTCCTTTCCCTAGAACTCACGGTTCGGTTCGGGTAAATCAGCTGCTAGAATTCCT	6	SHPFYGVLGAFTSVSFP_NSRFGSGKSAARIP
TCCCACCCTTTCTATGGAGTCCTANGTGCCTTCACGCACCCTGGTTCAGTTTCCTTTCCCTAGAACTCACGGTTCGGTTCGGGTAAATCAGCTGCTAGAATTCCT	6	N/A
TCCCACCCTTTCTATGGAGTCCTAGGTGCCTTCACGCACCCTGGTCGGTTCGGGTAAATCAGCTGCTAGAATTCCT	6	SHPFYGVLGAFTHPGRFG_ISC_NS
TCCCACCCTTTCTATGGAGTCCTAGGTGCCTTCACGCACCCCGGTTCAGTTTCCTTTCCCTAGAACTCACGGTTCGGTTCGGGTAAATCAGCTGCTAGAATTCCT	6	SHPFYGVLGAFTHPGSVSFP_NSRFGSGKSAARIP
TCCCACCCTTTCTATGGAGTCCTAGGTGCCTAGGTCCCTAGAACTCACGGTTCGGTTCGGGTAAATCAGCTGCTAGAATTCCT	6	SHPFYGVLGA_VPRTHGSVRVNQLLEF
TCCCACCCTTTCTATGGAGTCCTAGGTGCCTTCACGCACCCTGGTTTAGAACTCACGGTTCGGTTCGGGTAAATCAGCTGCTAGAATTCCT	6	SHPFYGVLGAFTHPGLELTVRFG_ISC_NS
TCCCACCCTTTCTATGGAGTCCTAGGTGGTCAGTTTCCTTTCCCTAGAACTCACGGTTCGGTTCGGGTAAATCAGCTGCTAGAATTCCT	6	SHPFYGVLGGQFPFPRTHGSVRVNQLLEF
TCCCACCCTTTCTATGGAGTTCCTTTCCCTAGAACTCACGGTTCGGTTCGGGTAAATCAGCTGCTAGAATTCCT	6	SHPFYGVPFPRTHGSVRVNQLLEF
TCCCACCCTTTCTATGGAGTCCTAGGTGCCTTCACGCACCCTGGTTTTCAGTTTCCTTTCCCTAGAACTCACGGTTCGGTTCGGGTAAATCAGCTGCCAGAATTCCT	6	SHPFYGVLGAFTHPGFQFPFPRTHGSVRVNQLPEF
TCCCACCCTTTCTATGGAGTCCTAGGTGCCTTCACGCACCCTGGTTCAGTTTCCTTTCCCTAGAACTCACGGTTCGGTTCGGGTAAATCGGCTGCTAGAATTCCT	6	SHPFYGVLGAFTHPGSVSFP_NSRFGSGKSAARIP
TCCCACCCTTTCTATGGAGTCCTAGGTGCCTTCACTTTCCTTTCCCTAGAACTCACGGTTCGGTTCGGGTAAATCAGCTGCTAGAATTCCT	6	SHPFYGVLGAFTFLSLELTVRFG_ISC_NS
TCCCACCCTTTCTATGGAGTCCTAGGTGCCTTCACGCACCTAGTTCCCTAGAACTCACGGTTCGGTTCGGGTAAATCAGCTGCTAGAATTCCT	6	SHPFYGVLGAFTHLVP_NSRFGSGKSAARIP
TCCCACCCTTTCTATGGAGTCCTAGGTGCCTTCACGCACCCTGGTTCAGTTTCCTTTCCCTAGAACTCACGGTTCGGTTCGGGCAAATCAGCTGCTAGAATTCCT	6	SHPFYGVLGAFTHPGSVSFP_NSRFGSGKSAARIP
TCCCACCCTTTCTATGGAGTCCTAGGTGCCTTCACGCGTTTCAGTTTCCTTTCCCTAGAACTCACGGTTCGGTTCGGGTAAATCAGCTGCTAGAATTCCT	6	SHPFYGVLGAFTRFSFLSLELTVRFG_ISC_NS
TCCCACCCTTTCTATGGAGTCCTAGGTGCCTTCACGCACCCTGGTTTCAGTTCCTTTCCCTAGAACTCACGGTTCGGTTCGGGTAAATCAGCTGCTAGAATTCCT	6	SHPFYGVLGAFTHPGFSSFP_NSRFGSGKSAARIP
TCCCACCCTTTCTATGGAGTCCTAGGTGCCTTCACGCACCCTGGTTTACAGTTTCCTTTCCCTAGAACTCACGGTTCGGTTCGGGTAAATCAGCTGCTAGAATTCCT	6	SHPFYGVLGAFTHPGLQFPFPRTHGSVRVNQLLEF
TCCCACCCTTTCTATGGAGTCCTAGGTGCCTTCACGCACCCTGGGAGTTTCCTTTCCCTAGAACTCACGGTTCGGTTCGGGTAAATCAGCTGCTAGAATTCCT	5	SHPFYGVLGAFTHPGSFLSLELTVRFG_ISC_NS
TCCCACCCTTTCTATGGAGTCCTAGGTGCCTTCACGCACCTTCCCTAGAACTCACGGTTCGGTTCGGGTAAATCAGCTGCTAGAATTCCT	5	SHPFYGVLGAFTHLP_NSRFGSGKSAARIP
TCCCACCTTTTCAGTTTCCTTTCCCTAGAACTCACGGTTCGGTTCGGGTAAATCAGCTGCTAGAATTCCT	5	SHLFSFLSLELTVRFG_ISC_NS
TCCCACCCTTTCTATGGAGTCCTAGGTGCCTTCACGCACCCTGTTCATTTTCCTTTCCCTAGAACTCACGGTTCGGTTCGGGTAAATCAGCTGCTAGAATTCCT	5	SHPFYGVLGAFTHPVHFPFPRTHGSVRVNQLLEF
TCCCACCCTTTCTATGGAGTCCTAGGTGCCTTCACGCACCCGTCAGTTTCCTTTCCCTAGAACTCACGGTTCGGTTCGGGTAAATCAGCTGCTAGAATTCCT	5	SHPFYGVLGAFTHPSVSFP_NSRFGSGKSAARIP
TCCCACCCTTTCTATGGAGTCCTAGGTGCCTTCACGGTCGGTTCGGGTAAATCAGCTGCTAGAATTCCT	5	SHPFYGVLGAFTVGSGKSAARIP
TCCCACCCTTTCTATGGAGTCCTAGGTGCCTTCACGCACCCTGGCACCCTGGCACCTTTCCCTAGAACTCACGGTTCGGTTCGGGTAAATCAGCTGCTAGAATTCCT	5	SHPFYGVLGAFTHPGTLAPFPRTHGSVRVNQLLEF
TCCCACCCTTTCTATGGAGTCCTNGGTGCCTTCACGCACCCTGTTCAGTTTCCTTTCCCTAGAACTCACGGTTCGGTTCGGGTAAATCAGCTGCTAGAATTCCT	5	N/A
TCCCACCCTTTCTATGGAGTCCTAGGTGCCTTCACGCACCTAGACTCACGGTTCGGTTCGGGTAAATCAGCTGCTAGAATTCCT	5	SHPFYGVLGAFTHLDSRFGSGKSAARIP
TCCCACCCTTTCTATGGAGTCCTAGGTGCCTTCACGCACCTAGAACGCACCTAGAACTCACGGTTCGGTTCGGGTAAATCAGCTGCTAGAATTCCT	5	SHPFYGVLGAFTHLERT_NSRFGSGKSAARIP
TCCCACCCTTTCTATGGAGTCCTAGGTGCCTTCACGCACCCTTTTCCCTAGAACTCACGGTTCGGTTCGGGTAAATCAGCTGCTAGAATTCCT	5	SHPFYGVLGAFTHPFP_NSRFGSGKSAARIP
TCCCACCCTTTCTATGGAGTCCTAGGTGCCTTCACGCACCCTGGTGCATCCTGGTTTCCTTTCCCTAGAACTCACGGTTCGGTTCGGGTAAATCAGCTGCTAGAATTCCT	5	SHPFYGVLGAFTHPGASWFPFPRTHGSVRVNQLLEF
TCCCACCCTTTCTATGGAGTCCTAGGTGCCTTGTTCAGTTTCCTTTCCCTAGAACTCACGGTTCGGTTCGGGTAAATCAGCTGCTAGAATTCCT	5	SHPFYGVLGALFSFLSLELTVRFG_ISC_NS
TCCCACCCTTTCTATGGAGTCCTAGGTGCCTTCACGCACCCCGTTTCCTTTCCCTAGAACTCACGGTTCGGTTCGGGTAAATCAGCTGCTAGAATTCCT	5	SHPFYGVLGAFTHPVSFP_NSRFGSGKSAARIP
TCCCACCCTTTCTATGGAGTCCTAGGTGCCTTCACGCACCTTTCCTTTCCTTTCCTTTCCCTAGAACTCACGGTTCGGTTCGGGTAAATCAGCTGCTAGAATTCCT	5	SHPFYGVLGAFTHLSFPFLSLELTVRFG_ISC_NS
TCCCACCCTTTCTATGGAGTCCTAGGTGCCTTCACGCACCCTGTTCAGTTTCCTTCCCCTAGAACTCACGGTTCGGTTCGGGTAAATCAGCTGCTAGAATTCCT	5	SHPFYGVLGAFTHPVQFPSPRTHGSVRVNQLLEF
TCCCACCCTTTCTATGGAGTCCTAGGTGCCTTCACGTCCCTAGAACTCACGGTTCGGTTCGGGTAAATCAGCTGCTAGAATTCCT	5	SHPFYGVLGAFTSLELTVRFG_ISC_NS
TCCCACCCTTTCTATGGAGTCCTAGGTGCCTTCACGCACCCTGGTTTCCTTTTTCCTTTCCCTAGAACTCACGGTTCGGTTCGGGTAAATCAGCTGCTAGAATTCCT	5	SHPFYGVLGAFTHPGFLFPFPRTHGSVRVNQLLEF
TCCCACCCTTTCTATGGAGTCCTAGGTGCCTTCACGCACCTAGTCCATAGTTTCCTTTCCCTAGAACTCACGGTTCGGTTCGGGTAAATCAGCTGCTAGAATTCCT	5	SHPFYGVLGAFTHLVHSFLSLELTVRFG_ISC_NS
TCCCACCCTTTCTATGGAGTCCTAGGTGCCTTCACGCACCCTGGTTTCCTTTCCCTAGAACTCACGGTTCGGTTCGGTTCGGGTAAATCAGCTGCTAGAATTCCT	5	SHPFYGVLGAFTHPGFLSLELTVRFGSGKSAARIP
TCCCACCCTTTCTATGGAGTCCTAGGTGCCTTCACGCTTCACAGTTTCCTTTCCCTAGAACTCACGGTTCGGTTCGGGTAAATCAGCTGCTAGAATTCCT	5	SHPFYGVLGAFTLHSFLSLELTVRFG_ISC_NS
TCCCACCCTTTCTATGGAGTCCTAGGTGCCTTCACGCACCTAGGTGCCTTCACGCACGCAGTTTCCTTTCCCTAGAACTCACGGTTCGGTTCGGGTAAATCAGCTGCTAGAATTCCT	5	SHPFYGVLGAFTHLGAFTHAVSFP_NSRFGSGKSAARIP
TCCCACCCTTTCTATGGAGTCCTAGGTGCCTTCACGCACCCTGTTCAGTTTCCTTTCCCTAGAACTCACGGTTCGGTTCGGGTAAATCAGCTGCTAGAATTCCC	5	SHPFYGVLGAFTHPVQFPFPRTHGSVRVNQLLEF
TCCCACCCTTTCTATGGAGTCCTAGGTGCCTTCACGCAACCTGGTTCAGTTTCCTTTCCCTAGAACTCACGGTTCGGTTCGGGTAAATCAGCTGCTAGAATTCCT	5	SHPFYGVLGAFTQPGSVSFP_NSRFGSGKSAARIP
TCCCACCCTTTCTATGGAGTCCTAGGTGCCTTCACGCACCCTGGTTGAACTCACGGTTCGGTTCGGGTAAATCAGCTGCTAGAATTCCT	5	SHPFYGVLGAFTHPG_THGSVRVNQLLEF
TCCCACCCTTTCTATGGAGTCCTAGGTGCCTTCACGCACCTAGTTTTTCCTTTCCCTAGAACTCACGGTTCGGTTCGGGTAAATCAGCTGCTAGAATTCCT	5	SHPFYGVLGAFTHLVFPFPRTHGSVRVNQLLEF
TCCCACCCTTTCTATGGAGTCCTAGGTGCCTTCACGCACCCTGGTTTTCAGTTTCCTTTCCCTGGAACTCACGGTTCGGTTCGGGTAAATCAGCTGCTAGAATTCCT	5	SHPFYGVLGAFTHPGFQFPFPGTHGSVRVNQLLEF
TCCCACCCTTTCTATGGAGTCCTAGGTGTCTTCACGCACCCTGGTTCAGTTTCCTTTCCCTAGAACTCACGGTTCGGTTCGGGTAAATCAGCTGCTAGAATTCCT	5	SHPFYGVLGVFTHPGSVSFP_NSRFGSGKSAARIP
TCCCACCCTTTCTATGGAGTCCTAGGTGCCTTCACGCACCTCACTCACGGTTCGGTTCGGGTAAATCAGCTGCTAGAATTCCT	5	SHPFYGVLGAFTHLTHGSVRVNQLLEF
TCCCACCCTTTCTATGGAGTCCTAGGTGCCTTCACGCACCCCTCAGTTTCCTTTCCCTAGAACTCACGGTTCGGTTCGGGTAAATCAGCTGCTAGAATTCCT	5	SHPFYGVLGAFTHPSVSFP_NSRFGSGKSAARIP
TCCCACCCTTTCTATGGAGTCCTAGGTGCCTTCACGCACCCTGGTTNTCAGTTTCCTTTCCCTAGAACTCACGGTTCGGTTCGGGTAAATCAGCTGCTAGAATTCCT	5	N/A
TCCCACCCTTTCTATGGNGTCCTAGGTGCCTTCACGCACCCTGGTTCAGTTTCCTTTCCCTAGAACTCACGGTTCGGTTCGGGTAAATCAGCTGCTAGAATTCCT	5	N/A
TCCCACCCTTTCTATGGAGTCCTAGGTGCCTTCACGCACCCTGTTCAGTTTCATTTCCCTAGAACTCACGGTTCGGTTCGGGTAAATCAGCTGCTAGAATTCCT	5	SHPFYGVLGAFTHPVQFHFPRTHGSVRVNQLLEF
TCCCACCCTTTCTATGGAGTCCTAGGTGCCTTCACGCACCCAGAACTCACGGTTCGGTTCGGGTAAATCAGCTGCTAGAATTCCT	5	SHPFYGVLGAFTHPELTVRFG_ISC_NS
TCCCACCCTTTCTATGGAGTCCTAGGTGCCCTCAGTTTCCTTTCCCTAGAACTCACGGTTCGGTTCGGGTAAATCAGCTGCTAGAATTCCT	5	SHPFYGVLGALSFLSLELTVRFG_ISC_NS
TCCCACCCTTTCTATGGAGTCCTAGGTGCCTTCACGCACCCTGGTTTCCTTTCCCTAGAACTCACGGTTTCCTTTCCCTAGAACTCACGGTTCGGTTCGGGTAAATCAGCTGCTAGAATTCCT	5	SHPFYGVLGAFTHPGFLSLELTVSFP_NSRFGSGKSAARIP
TCCCACCCTTTCTATGGAGTCCTAGGTGCCTTCACGCACCCTGGTTTTCAGTTTCCTTTCCCTAGAACTCACGGTTCGGTTCGGGT	5	SHPFYGVLGAFTHPGFQFPFPRTHGSVR
TCCCACCCTTTCTATGGAGTCCTAGGTGTTTCCTTTCCCTAGAACTCACGGTTCGGTTCGGGTAAATCAGCTGCTAGAATTCCT	5	SHPFYGVLGVSFP_NSRFGSGKSAARIP
GGGGCTGATGGCAGGGGGAGCTTGGTCTGCTGGATGAGATGGCCTTTGCAATCATGAAGATGTGGCGGCGT	5	GADGRGSLVCWMRWPLQS_RCGG
TCCCACCCTTTCTATGGAGTCCTAGGTGCCTTCACGCTAGAACTCACGGTTCGGTTCGGGTAAATCAGCTGCTAGAATTCCT	5	SHPFYGVLGAFTLELTVRFG_ISC_NS
TCCCACCCTTTCTATGGAGTCCTAGGTGCCTTCACGAGTTCACTTTCCTTTCCCTAGAACTCACGGTTCGGTTCGGGTAAATCAGCTGCTAGAATTCCT	5	SHPFYGVLGAFTSSLSFP_NSRFGSGKSAARIP
TCCCACCCTTTCTATGGAGTCCTAGGTGCCTTCACGCACCTAGTCCTTTCCCTAGAACTCACGGTTCGGTTCGGGTAAATCAGCTGCTAGAATTCCT	5	SHPFYGVLGAFTHLVLSLELTVRFG_ISC_NS
CCTTGCGCTTGGCAGCGGTGACAGTGGTGACAAGGCGCCTCG	5	PCAWQR_QW_QGAS
TCCCACCCTTTCTATGGAGTCCTAGGTGCCTTCACTTTCCCTAGAACTCACGGTTCGGTTCGGGTAAATCAGCTGCTAGAATTCCT	5	SHPFYGVLGAFTFPRTHGSVRVNQLLEF
TCCCACCCTTTCTATGGAGTCCTAGGTGCCTTCACGCACGCACCTAGAACCTAGAACTCACGGTTCGGTTCGGGTAAATCAGCTGCTAGAATTCCT	5	SHPFYGVLGAFTHAPRT_NSRFGSGKSAARIP
TCCCACCCTTTCTATGGAGTCCTAGGTGCCTTCACGCCTAGGACCTAGAACTCACGGTTCGGTTCGGGTAAATCAGCTGCTAGAATTCCT	5	SHPFYGVLGAFTPRT_NSRFGSGKSAARIP
TCCCACCCTTTCTATGGAGTCCTAGGTGCCTTCACGCACCCTGGTATTTTCAGTTTCCTTTCCCTAGAACTCACGGTTCGGTTCGGGTAAATCAGCTGCTAGAATTCCT	5	SHPFYGVLGAFTHPGIFSFLSLELTVRFG_ISC_NS
TCCCACCCTTTCTATGGAGTCCTAGGTGCCTTCACTCACCCTGTTCAGTTTCCTTTCCCTAGAACTCACGGTTCGGTTCGGGTAAATCAGCTGCTAGAATTCCT	5	SHPFYGVLGAFTHPVQFPFPRTHGSVRVNQLLEF
TCCCACCCTTTCTATGGAGTCCTAGGTGCCTTCAATTCAGTTTCCTTTCCCTAGAACTCACGGTTCGGTTCGGGTAAATCAGCTGCTAGAATTCCT	5	SHPFYGVLGAFNSVSFP_NSRFGSGKSAARIP
TCCCACCCTTTCTATGGAGTCCTAGCCCTAGAACTCACGGTTCGGTTCGGGTAAATCAGCTGCTAGAATTCCT	5	SHPFYGVLALELTVRFG_ISC_NS
TCCCACCCTTTCTATGGAGTCCTAGGTGCCTTCACGCACCCTGGTTCGTTCCTTTCCCTAGAACTCACGGTTCGGTTCGGGTAAATCAGCTGCTAGAATTCCT	5	SHPFYGVLGAFTHPGSFLSLELTVRFG_ISC_NS
TCCCACCCTTTCTATGGAGTCCTAGGTGCCTTCACGCACCCTTCAGTTTCCTTTCCCTAGAACTCATGGTTCGGTTCGGGTAAATCAGCTGCTAGAATTCCT	5	SHPFYGVLGAFTHPSVSFP_NSWFGSGKSAARIP
TCCCACCCTTTCTATGGAGTCCTAGGTGCCTTCACGCACCCCCTTCCCTAGAACTCACGGTTCGGTTCGGGTAAATCAGCTGCTAGAATTCCT	5	SHPFYGVLGAFTHPLP_NSRFGSGKSAARIP
TCCCACCCTTTCTATGGAGTCCTAGGTGCCTTCACTCCTTTCCCTAGAACTCACGGTTCGGTTCGGGTAAATCAGCTGCTAGAATTCCT	5	SHPFYGVLGAFTPFPRTHGSVRVNQLLEF
CAGTGGGGACCAGGGGGGACCAGGGTGGGCAGAGATGAGCTGGCCATCCTTGCATTCTGGGCTCAGGGGCCAGAGGGTGGTA	5	QWGPGGTRVGRDELAILAFWAQGPEGG
TCCCACCCTTTCTATGGAGTCCTAGGTGCCTTCACGCACCACGGTTCGGTTCGGGTAAATCAGCTGCTAGAATTCCT	5	SHPFYGVLGAFTHHGSVRVNQLLEF
TCCCACCCTTTCTATGGAGTCCTAGGTGCCTTTCCCTAGAACTTTCCCTAGAACTCACGGTTCGGTTCGGGTAAATCAGCTGCTAGAATTCCT	5	SHPFYGVLGAFP_NFP_NSRFGSGKSAARIP
TCCCACCCTTTCTATGGAGTCCTAGGTGCCTTCACGCACCCTGGTATCCTTTCCCTAGAACTCACGGTTCGGTTCGGGTAAATCAGCTGCTAGAATTCCT	5	SHPFYGVLGAFTHPGILSLELTVRFG_ISC_NS
TCCCACCCTTTCTATGGAGTCCTAGGTGCCTTCACGCACCCTGCGTTTCCTTTCCCTAGAACTCACGGTTCGGTTCGGGTAAATCAGCTGCTAGAATTCCT	5	SHPFYGVLGAFTHPAFPFPRTHGSVRVNQLLEF
TCCCACCCTTTCTATGGAGTCCTAGGTGCCTTCACGCACCCTGTTCAGTTTCCTTTCCCTAGAACTCACGGTTCGGTTCGGGCAAATCAGCTGCTAGAATTCCT	5	SHPFYGVLGAFTHPVQFPFPRTHGSVRANQLLEF
TCCCACCCTTTCTATGGAGTCCTAGGTGCCTTCACGCAGTCCTAGGTGCTTTCCCTAGAACTCACGGTTCGGTTCGGGTAAATCAGCTGCTAGAATTCCT	5	SHPFYGVLGAFTQS_VLSLELTVRFG_ISC_NS
TCCCACCCTTTCTATGGAGTCCTAGGTGCCTAGGTGCCTTCCCTAGAACTCACGGTTCGGTTCGGGTAAATCAGCTGCTAGAATTCCT	5	SHPFYGVLGA_VPSLELTVRFG_ISC_NS
TCCCACCCTTTTTATGGAGTCCTAGGTGCCTTCACGCACCCTGTTCAGTTTCCTTTCCCTAGAACTCACGGTTCGGTTCGGGTAAATCAGCTGCTAGAATTCCT	5	SHPFYGVLGAFTHPVQFPFPRTHGSVRVNQLLEF
TCCCACCCTTTCTATGGAGTCCTAGGTGCCTTCACGCACCCTGTTCAGTTTCCTTTCCCTAGAACTCACGGTTCGGTTCAGGTAAATCAGCTGCTAGAATTCCT	5	SHPFYGVLGAFTHPVQFPFPRTHGSVQVNQLLEF
TCCCACCCTTTCTATGGAGTCCTAGGTGCCTTCACGCACCCTATGCGTTTCCTTTCCCTAGAACTCACGGTTCGGTTCGGGTAAATCAGCTGCTAGAATTCCT	5	SHPFYGVLGAFTHPMRFLSLELTVRFG_ISC_NS
TCCCACCCTTTCTATGGAGTCCTAGGTGCCTTCACGCACCCTGGAGTTCACGGTTCGGTTCGGGTAAATCAGCTGCTAGAATTCCT	5	SHPFYGVLGAFTHPGVHGSVRVNQLLEF
TCCCACCCTTTCTNTGGAGTCCTAGGTGCCTTCACGCACCCTGGTTTTCAGTTTCCTTTCCCTAGAACTCACGGTTCGGTTCGGGTAAATCAGCTGCTAGAATTCCT	5	N/A
TCCCACCATTTCTATGGAGTCCTAGGTGCCTTCACGCACCCTGGTTCAGTTTCCTTTCCCTAGAACTCACGGTTCGGTTCGGGTAAATCAGCTGCTAGAATTCCT	5	SHHFYGVLGAFTHPGSVSFP_NSRFGSGKSAARIP
TCCCACCCTTTCTATGGAGTCCTAGAATTCCT	5	SHPFYGVLEF
TCCCACCCTTTCTATGGAGTCCTAGGTGCCTTCACGCACCCTGGGTGTTCAGTTTCCTTTCCCTAGAACTCACGGTTCGGTTCGGGTAAATCAGCTGCTAGAATTCCT	5	SHPFYGVLGAFTHPGCSVSFP_NSRFGSGKSAARIP
TCCCACCCTTTCTATGGAGTCCTAGGTGCCTTCACGCACCCTGGTGGAACTCACGGTTCGGTTCGGGTAAATCAGCTGCTAGAATTCCT	5	SHPFYGVLGAFTHPGGTHGSVRVNQLLEF
TCCCACCCTTTCTATGGAGTCCTAGGTGCCTTCACGCACCCTGCCTTTCCCTAGAACTCACGGTTCGGTTCGGGTAAATCAGCTGCTAGAATTCCT	5	SHPFYGVLGAFTHPAFP_NSRFGSGKSAARIP
TCCCACCCTTTCTATGGAGTCCTAGGTGCCTTCACGCACCAATTTCAGTTTCCTTTCCCTAGAACTCACGGTTCGGTTCGGGTAAATCAGCTGCTAGAATTCCT	5	SHPFYGVLGAFTHQFQFPFPRTHGSVRVNQLLEF
TCCCACCCTTTCTATGGAGTCCTAGGTGCCTTCACGCACCCTGGAACCCTGGTTCCTTTCCCTAGAACTCACGGTTCGGTTCGGGTAAATCAGCTGCTAGAATTCCT	5	SHPFYGVLGAFTHPGTLVPFPRTHGSVRVNQLLEF
TCCCACCCTTTCTATGGAGTCCTAGGTGCCTTCATGCACCCTGGTGTTCAGTTTCCTTTCCCTAGAACTCACGGTTCGGTTCGGGTAAATCAGCTGCTAGAATTCCT	5	SHPFYGVLGAFMHPGVQFPFPRTHGSVRVNQLLEF
TCCCACCCTTTCTATGGAGTCCTAGGTGCCTTCACGCACCCTGGTTGGTTTCCTTTCCCTAGAACTCACGGTTCGGTTCGGGTAAATCAGCTGCTAGAATTCCT	5	SHPFYGVLGAFTHPGWFPFPRTHGSVRVNQLLEF
TCCCACCCTTTCTATGGAGTCCTAGGTGCCTTCACGTGGTTCAGTTTCCTTTCCCTAGAACTCACGGTTCGGTTCGGGTAAATCAGCTGCTAGAATTCCT	5	SHPFYGVLGAFTWFSFLSLELTVRFG_ISC_NS
TCCCACCCTTTCTATGGAGTCCTAGGTGCCTTCACGCACCCTGGAACCCCTAGAACTCACGGTTCGGTTCGGGTAAATCAGCTGCTAGAATTCCT	5	SHPFYGVLGAFTHPGTPRTHGSVRVNQLLEF
TCCCACCCTTTCTATGGAGTCCTAGGTGCCACTCACGGTTCGGTTCGGGTAAATCAGCTGCTAGAATTCCT	5	SHPFYGVLGATHGSVRVNQLLEF
TCCCACCCTTTCTATGGAGTCCTAGGTGCCTTCNCGCACCCTGTTCAGTTTCCTTTCCCTAGAACTCACGGTTCGGTTCGGGTAAATCAGCTGCTAGAATTCCT	5	N/A
TCCCACCCTTTCTATGGAGTCCTAGGTGCCTTCACGCACCTAGTCCTAGGTTCCTTTCCCTAGAACTCACGGTTCGGTTCGGGTAAATCAGCTGCTAGAATTCCT	5	SHPFYGVLGAFTHLVLGSFP_NSRFGSGKSAARIP
TCCCACCCTTTCTATGGAGTCCTAGGTGACTCACGGTTCGGTTCGGGTAAATCAGCTGCTAGAATTCCT	5	SHPFYGVLGDSRFGSGKSAARIP
TCCCACCCTTTCTATGGAGTCCTAGGTGTCTTCACGCACCCTGTTCAGTTTCCTTTCCCTAGAACTCACGGTTCGGTTCGGGTAAATCAGCTGCTAGAATTCCT	5	SHPFYGVLGVFTHPVQFPFPRTHGSVRVNQLLEF
TCCCACCCTTTCTATGGAGTCCTAGGTGCCTTCACGGCGTTCAGTTTCCTTTCCCTAGAACTCACGGTTCGGTTCGGGTAAATCAGCTGCTAGAATTCCT	5	SHPFYGVLGAFTAFSFLSLELTVRFG_ISC_NS
TCCCACCCTTTCTATGGAGTCCTAGGTGCCTTCACGCACCCTGGTAAGTTCCTTTCCCTAGAACTCACGGTTCGGTTCGGGTAAATCAGCTGCTAGAATTCCT	5	SHPFYGVLGAFTHPGKFLSLELTVRFG_ISC_NS
TCCCACCCTTTCTATGGAGTCCTAGGTGCCTTCACGCACCTGCAGTTTCCTTTCCCTAGAACTCACGGTTCGGTTCGGGTAAATCAGCTGCTAGAATTCCT	5	SHPFYGVLGAFTHLQFPFPRTHGSVRVNQLLEF
TCCCACCCTTTCTATGGAGTCCTAGGTGCCTTCACCTAGTTTCCTTCAGTTCACCTTCAGTTTCCTTTCCCTAGAACTCACGGTTCGGTTCGGGTAAATCAGCTGCTAGAATTCCT	5	SHPFYGVLGAFT_FPSVHLQFPFPRTHGSVRVNQLLEF
TCCCACCCTTTCTATGGAGTCCTAGGTCCTAGGTCCTTTCCCTAGAACTCACGGTTCGGTTCGGGTAAATCAGCTGCTAGAATTCCT	5	SHPFYGVLGPRSFP_NSRFGSGKSAARIP
TCCCACCCTTTCTATGGAGTTTCCTTTCCCTAGAACTCACGGTTCGGTTCGGGTAAATCAGCTGCTAGAATTCCT	5	SHPFYGVSFP_NSRFGSGKSAARIP
TCCCACCCTAGAACTCACGGTTCGGTTCGGGTAAATCAGCTGCTAGAATTCCT	5	SHPRTHGSVRVNQLLEF
TCCCACCCTTTCTATGGAGTCCTAGGTGCCTTCACGCACCTAGAACTCACGGTTCCTTTCCCTAGAACTCACGGTTCGGTTCGGGTAAATCAGCTGCTAGAATTCCT	5	SHPFYGVLGAFTHLELTVPFPRTHGSVRVNQLLEF
TCCCACCCTTTCTATGGAGTCCTAGGTGCCTTCACGCACCCTGGTTCAGTTTCCTTTCCCTAGAACTCACTGTTCGGTTCGGGTAAATCAGCTGCTAGAATTCCT	5	SHPFYGVLGAFTHPGSVSFP_NSLFGSGKSAARIP
TCCCACCCTTTCTATGGAGTCCTAGGTGCCTTCATGCACCCTTCAGTTTCCTTTCCCTAGAACTCACGGTTCGGTTCGGGTAAATCAGCTGCTAGAATTCCT	5	SHPFYGVLGAFMHPSVSFP_NSRFGSGKSAARIP
TCCCACCCTTTCTATGGAGTCCTAGGTGCCTTCACGCACCCTGGTTCAGTTTCCTTTCCCTAGAACTCACGGTTCGGTTCGGGTAAATCAGCTGCTAGAATTCCC	5	SHPFYGVLGAFTHPGSVSFP_NSRFGSGKSAARIP
TCCCACCCTTTCTATGGAGTCCTAGGTGCCTTCACGCACCCTGTTCAGTTTCCTTTCCCTAGGACTCACGGTTCGGTTCGGGTAAATCAGCTGCTAGAATTCCT	5	SHPFYGVLGAFTHPVQFPFPRTHGSVRVNQLLEF
TCCCACCCTTTCTATGGAGTCCTAGGTGCCTTCACGCACCCTGGTTTCAGTTTCCTTTCCCTAGAACTCATGGTTCGGTTCGGGTAAATCAGCTGCTAGAATTCCT	5	SHPFYGVLGAFTHPGFSFLSLELMVRFG_ISC_NS
TCCCACCCTTTCTATGGAGTCCTAGGTGCCTTCACGCCCTTTCCCTAGAACTCACGGTTCGGTTCGGGTAAATCAGCTGCTAGAATTCCT	5	SHPFYGVLGAFTPFP_NSRFGSGKSAARIP
TCCCACCCTTTCTATGGAGTCCTAGGTGCCTTTGTTCAGTTTCCTTTCCCTAGAACTCACGGTTCGGTTCGGGTAAATCAGCTGCTAGAATTCCT	5	SHPFYGVLGAFVQFPFPRTHGSVRVNQLLEF
TCCCACCCTTTCTATGGAGTCCTAGGTGCCTTCACGCTTCATGCATAGTTTCCTTTCCCTAGAACTCACGGTTCGGTTCGGGTAAATCAGCTGCTAGAATTCCT	5	SHPFYGVLGAFTLHA_FPFPRTHGSVRVNQLLEF
TCCCACCCTTTCTATGGAGTCCTAGGTGCCTTCACGCACCCTGGTTCAGTNTCCTTTCCCTAGAACTCACGGTTCGGTTCGGGTAAATCAGCTGCTAGAATTCCT	5	N/A
TCCCACCCTTTCTATGGAGTCCTAGGTGCCTTCT	5	SHPFYGVLGAF
TCCCACCCTTTCTATGGAGTCCTAGGTGCCTTCACGCACCCTGCGGTTCGGTTCGGGTAAATCAGCTGCTAGAATTCCT	5	SHPFYGVLGAFTHPAVRFG_ISC_NS
TCCCACCCTTTCTATGGAGTCCTAGGTGCCTTCACGCACCTTTCCCTAGAACTTTCCCTAGAACTCACGGTTCGGTTCGGGTAAATCAGCTGCTAGAATTCCT	5	SHPFYGVLGAFTHLSLELSLELTVRFG_ISC_NS
TCCCACCCTTTCTATGGAGTCCTAGGTGCCTTCACGCATAGAAAGTTTCCTTTCCCTAGAACTCACGGTTCGGTTCGGGTAAATCAGCTGCTAGAATTCCT	5	SHPFYGVLGAFTHRKFPFPRTHGSVRVNQLLEF
TCCCACCCTTTCTATGGAGTCCTAGGTGCCTTCACGCACCCTGGTTCAGTTTCCTTTCCCTAGAACTCACGNTTCGGTTCGGGTAAATCAGCTGCTAGAATTCCT	5	N/A
TCCCACCCTTTCTATGGAGTCCTAGGTGCCTTCACGCACCCTGGTTTATTTCAGTTTCCTTTCCCTAGAACTCACGGTTCGGTTCGGGTAAATCAGCTGCTAGAATTCCT	5	SHPFYGVLGAFTHPGLFQFPFPRTHGSVRVNQLLEF
TCCCACCCTTTCTAGAACTCACGGTTCGGTTCGGGTAAATCAGCTGCTAGAATTCCT	5	SHPF_NSRFGSGKSAARIP
TCCCACCCTTTCTATGGAGTCCTAGGTGCCTTCACTCAGTTTCCTTTCCCTAGAACTCACGGTTCGGTTCGGGTAAATCAGCTGCTAGAATTCCT	5	SHPFYGVLGAFTQFPFPRTHGSVRVNQLLEF
TCCCACCCTTTCTATGGAGTCCTAGGTGCCTTCACGCACCCTAGAATTCCAGTTTCCTTTCCCTAGAACTCACGGTTCGGTTCGGGTAAATCAGCTGCTAGAATTCCT	4	SHPFYGVLGAFTHPRIPVSFP_NSRFGSGKSAARIP
TCCCACCCTTTCTATGGAGTCCTAGGTGCCTTCACGCACCCTGGTTTTCAGTTACCTTTCCCTAGAACTCACGGTTCGGTTCGGGTAAATCAGCTGCTAGAATTCCT	4	SHPFYGVLGAFTHPGFQLPFPRTHGSVRVNQLLEF
TCCCACCCTTTCTATGGAGTCCTAGGTGCCTTCACGCACCCTGGTTCAGTTTCCCTTCCCTAGAACTCACGGTTCGGTTCGGGTAAATCAGCTGCTAGAATTCCT	4	SHPFYGVLGAFTHPGSVSLP_NSRFGSGKSAARIP
TCCCACCCTTTCTATGGAGTCCTAGGGTCCAGGGTGGTCAGTTTCCTTTCCCTAGAACTCACGGTTCGGTTCGGGTAAATCAGCTGCTAGAATTCCT	4	SHPFYGVLGSRVVSFLSLELTVRFG_ISC_NS
TCCCACCCTTTCTATGGAGTCCTAGGTGCCTTCACGAACCCAGTTTCCTTTCCCTAGAACTCACGGTTCGGTTCGGGTAAATCAGCTGCTAGAATTCCT	4	SHPFYGVLGAFTNPVSFP_NSRFGSGKSAARIP
TCCCACCCTTTCTATGGAGTCCTAGGTGCCTTCACGCACCCTGGTTCAGTTTCCTTCCCCTAGAACTCACGGTTCGGTTCGGGTAAATCAGCTGCTAGAATTCCT	4	SHPFYGVLGAFTHPGSVSFP_NSRFGSGKSAARIP
TCCCACCCTTTCTATGGAGTCCTAGGTGCCTTCACGAGAACTCACGGTTCGGTTCGGGTAAATCAGCTGCTAGAATTCCT	4	SHPFYGVLGAFTRTHGSVRVNQLLEF
TCCCACCCTTTCTATGGAGTCCTAGGTGCCTTCACGCACCCTGGTCCTAGGTTTCCTTTCCCTAGAACTCACGGTTCGGTTCGGGTAAATCAGCTGCTAGAATTCCT	4	SHPFYGVLGAFTHPGPRFPFPRTHGSVRVNQLLEF
TCCCACCCTTTCTATGGAGTCCTAGGTGCCTTCACGCACCCTGTTCAGTTTCCTTTCCCTAGAACNCACGGTTCGGTTCGGGTAAATCAGCTGCTAGAATTCCT	4	N/A
TCCCACCCTTTTTATGGAGTCCTAGGTGCCTTCACGCACCCTGGTTCAGTTTCCTTTCCCTAGAACTCACGGTTCGGTTCGGGTAAATCAGCTGCTAGAATTCCT	4	SHPFYGVLGAFTHPGSVSFP_NSRFGSGKSAARIP
TCCCACCCTTTCTATGGAGTCCTAGGTGCCTTCACGCTATCCTATCTAGGACTCCTAGAACTCACGGTTCGGTTCGGGTAAATCAGCTGCTAGAATTCCT	4	SHPFYGVLGAFTLSYLGLLELTVRFG_ISC_NS
TCCCACCCTTTCTATGGAGTCCTAGGTGCCTTCACGCACCCTGTTCAGCTTCCTTTCCCTAGAACTCACGGTTCGGTTCGGGTAAATCAGCTGCTAGAATTCCT	4	SHPFYGVLGAFTHPVQLPFPRTHGSVRVNQLLEF
TCCCACCCTTTCTATGGAGTCCTAGGTGCCTTCACGCACCCTTCAGTTTCCTTTCCCTAGAACTCACAGTTCGGTTCGGGTAAATCAGCTGCTAGAATTCCT	4	SHPFYGVLGAFTHPSVSFP_NSQFGSGKSAARIP
TCCCACCCTTTCTATGGAGTCCTAGGTGCCTTCACTGGTTCAGTTTCCTTTCCCTAGAACTCACGGTTCGGTTCGGGTAAATCAGCTGCTAGAATTCCT	4	SHPFYGVLGAFTGSVSFP_NSRFGSGKSAARIP
TCCCACCCTTTCTATGGAGTCCTAGGTGCCTTCACGCACCCTGGTGCCTAGAACTCACGGTTCGGTTCGGGTAAATCAGCTGCTAGAATTCCT	4	SHPFYGVLGAFTHPGA_NSRFGSGKSAARIP
TCCCACCCTTTCTATGGAGTCCTAGGTGCCCTCACGCACCCTGGTTCAGTTTCCTTTCCCTAGAACTCACGGTTCGGTTCGGGTAAATCAGCTGCTAGAATTCCT	4	SHPFYGVLGALTHPGSVSFP_NSRFGSGKSAARIP
TCCCACCCTTTCTATGGAGTCCTAGGTGCCTTCACGCACCCCGGTTTCAGTTTCCTTTCCCTAGAACTCACGGTTCGGTTCGGGTAAATCAGCTGCTAGAATTCCT	4	SHPFYGVLGAFTHPGFSFLSLELTVRFG_ISC_NS
TCCCACCCTTTCTATGGAGTCCTAGGTGCCTTCACGCACCCTGGTTTCCTTTCCCTAGAACTCAGTTTCCTTTCCCTAGAACTCACGGTTCGGTTCGGGTAAATCAGCTGCTAGAATTCCT	4	SHPFYGVLGAFTHPGFLSLELSFLSLELTVRFG_ISC_NS
TCCCACCCTTTCTATGGAGTCCTAGGTGCCTTCACGCACCTTTTCAGTTTCCTTTCCCTAGAACTCACGGTTCGGTTCGGGTAAATCAGCTGCTAGAATTCCT	4	SHPFYGVLGAFTHLFSFLSLELTVRFG_ISC_NS
TCCCACCCTTTCTATGGAGTCCTAGGTGCCTTCACGCACCCTGGTTTTCAGTTTCCTTTCCCTAGAACTCACGGNTCGGTTCGGGTAAATCAGCTGCTAGAATTCCT	4	N/A
TCCCACCCTTTCTATGGAGTCCTAGGTGCCTTCACTCACCCTGGTTTCAGTTTCCTTTCCCTAGAACTCACGGTTCGGTTCGGGTAAATCAGCTGCTAGAATTCCT	4	SHPFYGVLGAFTHPGFSFLSLELTVRFG_ISC_NS
TCCCACCCTTTCTATGGAGTCCTAGGTAGAACTCACGGTTCGGTTCGGGTAAATCAGCTGCTAGAATTCCT	4	SHPFYGVLGRTHGSVRVNQLLEF
TCCCACCCTTTCTATGGAGTCCTAGGTGCCTTCACGCACCTAGGACTCACGGTTCGGTTCGGGTAAATCAGCTGCTAGAATTCCT	4	SHPFYGVLGAFTHLGLTVRFG_ISC_NS
TCCCACCCTTTCTATGGAGTCCTAGGTGCCTTCACGCTTAAGAGCAGCCCTAGAGCTCGTTAGTACCCTAGAACTCACGGTTCGGTTCGGGTAAATCAGCTGCTAGAATTCCT	4	SHPFYGVLGAFTLKSSPRAR_YPRTHGSVRVNQLLEF
TCCCACCCTTTCTATGGAGTCCTAGGTGCCTTCACGCACCCTGTTAAGTTTCCTTTCCCTAGAACTCACGGTTCGGTTCGGGTAAATCAGCTGCTAGAATTCCT	4	SHPFYGVLGAFTHPVKFPFPRTHGSVRVNQLLEF
TCCCACCCTTTCTATGGAGTCCTAGGTGCCTTCATGCACCCTGGTCAGTTTCCTTTCCCTAGAACTCACGGTTCGGTTCGGGTAAATCAGCTGCTAGAATTCCT	4	SHPFYGVLGAFMHPGQFPFPRTHGSVRVNQLLEF
CCAATTGTACTCACTACTCCTCAGGCATCTCCCATGTT	4	PIVLTTPQASPM
TCCCACCCTTTCTATGGAGTCCTTCACGCACCTAGAACTCACGGTTCGGTTCGGGTAAATCAGCTGCTAGAATTCCT	4	SHPFYGVLHAPRTHGSVRVNQLLEF
TTCGGTTCGGGTAAATCAGCTGCTAGAATTCCT	4	FGSGKSAARIP
TCCCACCCTTTCTATGGAGTCCTAGGTGCCTTCACGCAGTTTCCTTTCAGTTTCCTTTCCCTAGAACTCACGGTTCGGTTCGGGTAAATCAGCTGCTAGAATTCCT	4	SHPFYGVLGAFTQFPFSFLSLELTVRFG_ISC_NS
TCCCACCCTTTCTATGGAGTCCTAGGTGCCTTCACGCCTTCACTTCAGTTTCCTTTCCCTAGAACTCACGGTTCGGTTCGGGTAAATCAGCTGCTAGAATTCCT	4	SHPFYGVLGAFTPSLQFPFPRTHGSVRVNQLLEF
TCCCACCCTTTCTATGGAGTCCTAGGTGCCTTCACGCAAGCAGTTTCCTTTCCCTAGAACTCACGGTTCGGTTCGGGTAAATCAGCTGCTAGAATTCCT	4	SHPFYGVLGAFTQAVSFP_NSRFGSGKSAARIP
TCCCACCCTTTCTATGGAGTCCTAGGTGCCTTCACGCACCCTGTTCAGTCTCCTTTCCCTAGAACTCACGGTTCGGTTCGGGTAAATCAGCTGCTAGAATTCCT	4	SHPFYGVLGAFTHPVQSPFPRTHGSVRVNQLLEF
TCCCACCCTTTCTATGGAGTCCTAGGTGCCTTCGGTTCGGTTCGGGTAAATCAGCTGCTAGAATTCCT	4	SHPFYGVLGAFGSVRVNQLLEF
TCCCACCCTTTCTATGGAGTCCTAGGTGCCTTCACGCACCCTGTTCAGTTTCCTTTCCCTAGAACTCACGGTTCGGTTCGGGTAAATCAACTGCTAGAATTCCT	4	SHPFYGVLGAFTHPVQFPFPRTHGSVRVNQLLEF
TCCCACCCTTTCTATGGAGTCCTAGGTGCCTTCACGCCTTTATTTCCTTTCCCTAGAACTCACGGTTCGGTTCGGGTAAATCAGCTGCTAGAATTCCT	4	SHPFYGVLGAFTPLFPFPRTHGSVRVNQLLEF
CCCCACCCTTTCTATGGAGTCCTAGGTGCCTTCACGCACCCTGGTTTTCAGTTTCCTTTCCCTAGAACTCACGGTTCGGTTCGGGTAAATCAGCTGCTAGAATTCCT	4	PHPFYGVLGAFTHPGFQFPFPRTHGSVRVNQLLEF
TCCCACCCTTTCTATGGAGTCCTAGGTGCCTTCACGCACCCTGGTTAGGGTTAGGTCAGTTTCCTTTCCCTAGAACTCACGGTTCGGTTCGGGTAAATCAGCTGCTAGAATTCCT	4	SHPFYGVLGAFTHPG_G_VSFLSLELTVRFG_ISC_NS
TCCCACCGGTTCGGTTCGGGTAAATCAGCTGCTAGAATTCCT	4	SHRFGSGKSAARIP
TCCCACCCTTTCTATGGAGTCCTAGGTGCCTTCACGCACCCTGGTACGTTTCCTTTCCCTAGAACTCACGGTTCGGTTCGGGTAAATCAGCTGCTAGAATTCCT	4	SHPFYGVLGAFTHPGTFPFPRTHGSVRVNQLLEF
TCCCACCCTTTCTATGGAGTCCTAGGTGCCTTCGCGCACCCTGTTCAGTTTCCTTTCCCTAGAACTCACGGTTCGGTTCGGGTAAATCAGCTGCTAGAATTCCT	4	SHPFYGVLGAFAHPVQFPFPRTHGSVRVNQLLEF
TCCCACCCTTTCTATGGAGTCCTAGGTGCCTTCACGCACCCTGGTCAGCTGCTAGAATTCCT	4	SHPFYGVLGAFTHPGQLLEF
TCCCACCCTTTCTATGGAGTCCTAGGTGCCTTCACGCACCCTGTTCAGTTTCCTTTCCCTAGAACTCACGGTTTGGTTCGGGTAAATCAGCTGCTAGAATTCCT	4	SHPFYGVLGAFTHPVQFPFPRTHGLVRVNQLLEF
TCCCACCCTTTCTACGGAGTCCTAGGTGCCTTCACGCACCCTGTTCAGTTTCCTTTCCCTAGAACTCACGGTTCGGTTCGGGTAAATCAGCTGCTAGAATTCCT	4	SHPFYGVLGAFTHPVQFPFPRTHGSVRVNQLLEF
TCCCACCCTTTCTATGGAGTCCTAGGTGCCTTCACCTACCCTAGAACTCACGGTTCGGTTCGGGTAAATCAGCTGCTAGAATTCCT	4	SHPFYGVLGAFTYPRTHGSVRVNQLLEF
TCCCACCCTTTCTATGGAGTCCTAGGTGCCTTCACGCACCCTGGTTTTCAGTNTCCTTTCCCTAGAACTCACGGTTCGGTTCGGGTAAATCAGCTGCTAGAATTCCT	4	N/A
TCCCACCCTTTCTATGGAGTCCTAGGTGCCTTCACGCACCCTGGTTTCCTTTCCCTAGAATTCCT	4	SHPFYGVLGAFTHPGFLSLEF
TCCCACCCTTTCTATGGAGTCCTAGGTGCCTTCACGCACCCTGGAACTTCCTTTCCCTAGAACTCACGGTTCGGTTCGGGTAAATCAGCTGCTAGAATTCCT	4	SHPFYGVLGAFTHPGTSFP_NSRFGSGKSAARIP
TCCCACCCTTTCTATGGAGTCCTAGGTGCCTTCACGCACTCTAGGTGCCTAGAACTCACGGTTCGGTTCGGGTAAATCAGCTGCTAGAATTCCT	4	SHPFYGVLGAFTHSRCLELTVRFG_ISC_NS
TCCCACCCTTTCTATGGAGTCCTAGGTGCCTTCACGCACCTAAGGGACGCAGTTTCCTTTCCCTAGAACTCACGGTTCGGTTCGGGTAAATCAGCTGCTAGAATTCCT	4	SHPFYGVLGAFTHLRDAVSFP_NSRFGSGKSAARIP
TCCCACCCTTTCTATGGGTTCAGTTTCCTTTCCCTAGAACTCACGGTTCGGTTCGGGTAAATCAGCTGCTAGAATTCCT	4	SHPFYGFSFLSLELTVRFG_ISC_NS
TCCCACCCTTTCTAT	4	SHPFY
TCCCACCCTTTCTATGGAGTCCTAGGTGCCTTCACGCACCGGTTCAGTTTCCTTTCCCTAGAACTCACGGTTCGGTTCGGGTAAATCAGCTGCTAGAATTCCT	4	SHPFYGVLGAFTHRFSFLSLELTVRFG_ISC_NS
TCCCACCCTTTCTATGGAGTCCTAGGTGCCTTCACGCACCCTGGTTCAGTTTCCTNTCCCTAGAACTCACGGTTCGGTTCGGGTAAATCAGCTGCTAGAATTCCT	4	N/A
TCCCACCCTTTCTATGGAGTCCTAGGTGCCTTCACGCACCCTGGTTGTTTCAGTTTCCTTTCCCTAGAACTCACGGTTCGGTTCGGGTAAATCAGCTGCTAGAATTCCT	4	SHPFYGVLGAFTHPGCFSFLSLELTVRFG_ISC_NS
TCCCACCCTTTCTATGGAGTCCTAGGTGCCTTCACGCACCCTGGTTTTAAGTTTCCTTTCCCTAGAACTCACGGTTCGGTTCGGGTAAATCAGCTGCTAGAATTCCT	4	SHPFYGVLGAFTHPGFKFPFPRTHGSVRVNQLLEF
TCCCACCCTTTCTATGGAGTCCTAGGTGCCTTCACGCACCCTGTGTTTCCTTTCCCTAGAACTCACGGTTCGGTTCGGGTAAATCAGCTGCTAGAATTCCT	4	SHPFYGVLGAFTHPVFPFPRTHGSVRVNQLLEF
TCCCACCCTTTCTATGGAGTCCTAGGTGCCTTCACGCACCCTGGTTTCTTTTCCCTAGAACTCACGGTTCGGTTCGGGTAAATCAGCTGCTAGAATTCCT	4	SHPFYGVLGAFTHPGFFSLELTVRFG_ISC_NS
TCCCACCCTTTCACGGTTCGGTTCGGGTAAATCAGCTGCTAGAATTCCT	4	SHPFTVRFG_ISC_NS
TCCCACCCTTTCTATGGAGTCCTAGGTGCCTTCACGCAAATCCACTGGCACATCTTCATTTCCCTAGAACTCACGGTTCGGTTCGGGTAAATCAGCTGCTAGAATTCCT	4	SHPFYGVLGAFTQIHWHIFISLELTVRFG_ISC_NS
TCCCACCCTTTCTATGGAGTCCCAGGTGCCTTCACGCACCCTGTTCAGTTTCCTTTCCCTAGAACTCACGGTTCGGTTCGGGTAAATCAGCTGCTAGAATTCCT	4	SHPFYGVPGAFTHPVQFPFPRTHGSVRVNQLLEF
ACGAGCACGCAGCGGACCCGAGGCGGAGGCGGACCGGGCCAGCCATGTCGGTGGTTG	4	TSTQRTRGGGGPGQPCRWL
TCCCACCCTTTCTATGGAGTCCTAGGTGCCTTCACGCATTGTTTCCCTAGAACTCACGGTTCGGTTCGGGTAAATCAGCTGCTAGAATTCCT	4	SHPFYGVLGAFTHCFPRTHGSVRVNQLLEF
ACGCCGGACGGCTCAGCATCACCTTGGCCCCTATCTGGTTGCCGCACTGGCCGGCCTGGATGTGCACGATCTCCCTCATGCTGACTTCACGC	4	TPDGSASPWPLSGCRTGRPGCARSPSC_LH
TCCCNCCCTTTCTATGGAGTCCTAGGTGCCTTCACGCACCCTGGTTCAGTTTCCTTTCCCTAGAACTCACGGTTCGGTTCGGGTAAATCAGCTGCTAGAATTCCT	4	N/A
TCCCACCCTTTCTATGGAGTCCTAGGTGCCTTCACGCACCCTGGGGTTCCTTTCCCTAGAACTCACGGTTCGGTTCGGGTAAATCAGCTGCTAGAATTCCT	4	SHPFYGVLGAFTHPGVPFPRTHGSVRVNQLLEF
TCCCACCCTTTCTATGGAGTCCTAGGTGCCTTCACGCACCTTTTCCTAGAACTCACGGTTCGGTTCGGGTAAATCAGCTGCTAGAATTCCT	4	SHPFYGVLGAFTHLFLELTVRFG_ISC_NS
TCCCACCCTTTCTATGGAGTCCTAGGTGCCTTCACGCACCAGAACTCACGGTTCGGTTCGGGTAAATCAGCTGCTAGAATTCCT	4	SHPFYGVLGAFTHQNSRFGSGKSAARIP
TCCCACCCTTTCTATGGAGTTCAGTTTCCTTTCCCTAGAACTCACGGTTCGGTTCGGGTAAATCAGCTGCTAGAATTCCT	4	SHPFYGVQFPFPRTHGSVRVNQLLEF
TCCCACCCTTTCTATGGAGTCCTAGGTGCTTCAGTTTCCTTTCCCTAGAACTCACGGTTCGGTTCGGGTAAATCAGCTGCTAGAATTCCT	4	SHPFYGVLGASVSFP_NSRFGSGKSAARIP
TCCCACCCTTTCTATGGAGTCCTAGGTGCCTTCACGGTTCCCTAGAACTCACGGTTCGGTTCGGGTAAATCAGCTGCTAGAATTCCT	4	SHPFYGVLGAFTVP_NSRFGSGKSAARIP
TCCCACCCTTTCTATGGAGTCCTAGGTGCCTTCACGCATTTCCTTTCCCTAGAACTCACGGTTCGGTTCGGGTAAATCAGCTGCTAGAATTCCT	4	SHPFYGVLGAFTHFLSLELTVRFG_ISC_NS
TCCCACCCTTTCTATGGAGTCCTAGGTGCCTTCACGCACCCTGGTTCAGTTTCCTTTCCCTAGAACTCACAGTTCGGTTCGGGTAAATCAGCTGCTAGAATTCCT	4	SHPFYGVLGAFTHPGSVSFP_NSQFGSGKSAARIP
TCCCACCCTTTCTATGGAGTCCTAGGTGCCTTCACTCCTAGAACTCCTAGAACTCCTAGAACTCACGGTTCGGTTCGGGTAAATCAGCTGCTAGAATTCCT	4	SHPFYGVLGAFTPRTPRTPRTHGSVRVNQLLEF
TCCCACCCTTTCTATGGAGTCCTAGGTGCAGTTTCCTTTCCCTAGAACTCACGGTTCGGTTCGGGTAAATCAGCTGCTAGAATTCCT	4	SHPFYGVLGAVSFP_NSRFGSGKSAARIP
TCCCACCCTTTCTATGGAGTCCTAGGTGCCTTCACGCACCCTGTTGTTTCCTTTCCCTAGAACTCACGGTTCGGTTCGGGTAAATCAGCTGCTAGAATTCCT	4	SHPFYGVLGAFTHPVVSFP_NSRFGSGKSAARIP
TCCCACCCTTTCTATGGAGTCCTAGGTGCCTTCACTAGTCCTTTCCCTAGAACTCACGGTTCGGTTCGGGTAAATCAGCTGCTAGAATTCCT	4	SHPFYGVLGAFTSPFPRTHGSVRVNQLLEF
TCCCACCCTTTCTATGGAGTCCTAGGTGCATAGAAAGTCATAGTTTCCTTTCCCTAGAACTCACGGTTCGGTTCGGGTAAATCAGCTGCTAGAATTCCT	4	SHPFYGVLGA_KVIVSFP_NSRFGSGKSAARIP
TCCCACCCTTTCTATGGAGTCCTAGGTGCCTTCACGCACCGAACTCACGGTTCGGTTCGGGTAAATCAGCTGCTAGAATTCCT	4	SHPFYGVLGAFTHRTHGSVRVNQLLEF
TCCCACCCTTCCTATGGAGTCCTAGGTGCCTTCACGCACCCTGGTTTCAGTTTCCTTTCCCTAGAACTCACGGTTCGGTTCGGGTAAATCAGCTGCTAGAATTCCT	4	SHPSYGVLGAFTHPGFSFLSLELTVRFG_ISC_NS
TCCCACCCTTTCTATGGAGTCCTAGGTGCCTTCACGCACCTAGGAAAGTTTCCTTTCCCTAGAACTCACGGTTCGGTTCGGGTAAATCAGCTGCTAGAATTCCT	4	SHPFYGVLGAFTHLGKFPFPRTHGSVRVNQLLEF
TCCCACCCTTTCTATCGGGTAAATCAGCTGCTAGAATTCCT	4	SHPFYRVNQLLEF
TCCCACCCTTTCTATGGAGTCCTAGGTGCCTTCACGCACCCTGGTTTCAGTTTCCTTTCCCTAGAACTCACGGTTCGGTTCGGGTA	4	SHPFYGVLGAFTHPGFSFLSLELTVRFG
TCCCACCCTTTCTTTCAGTTTCCTTTCCCTAGAACTCACGGTTCGGTTCGGGTAAATCAGCTGCTAGAATTCCT	4	SHPFFQFPFPRTHGSVRVNQLLEF
TCCCACCCTTTCTATGGAGTCCTAGGTGCCTTCACGCACCCTGGGGGGGTTTCCTTTCCCTAGAACTCACGGTTCGGTTCGGGTAAATCAGCTGCTAGAATTCCT	4	SHPFYGVLGAFTHPGGVSFP_NSRFGSGKSAARIP
TCCCACCCTTTCTATGGAGTCCTAGGTGCCTTCACGCACCCTGGTACGGTTCGGTTCGGGTAAATCAGCTGCTAGAATTCCT	4	SHPFYGVLGAFTHPGTVRFG_ISC_NS
TCCCACCCTTTCTATGGAGTCCTAGGTGCCTTCACGCACCCTGTTCAGTTTCCTTTCCCTAGAACTCACGGTTCAGTTCGGGTAAATCAGCTGCTAGAATTCCT	4	SHPFYGVLGAFTHPVQFPFPRTHGSVRVNQLLEF
TCCCACCCTTTCTATGGAGTCCTAGGTGCCTTCACGCACCCTGGTTCAGTTTCCTTTCCCTAGAACTCACGGTTCGGTTCGGGTNAATCAGCTGCTAGAATTCCT	4	N/A
TCCCACCCTTTCTATGGGGTCCTAGGTGCCTTCACGCACCCTGTTCAGTTTCCTTTCCCTAGAACTCACGGTTCGGTTCGGGTAAATCAGCTGCTAGAATTCCT	4	SHPFYGVLGAFTHPVQFPFPRTHGSVRVNQLLEF
TCCCACCCTTTCTATGGAGTCCTAGGTGCCTTCACGCACCCTGGTTTCAGTTTCCTTTCCCTAGAACTCACGGTTCGGTTCGGGTAAATCAGCTGCCAGAATTCCT	4	SHPFYGVLGAFTHPGFSFLSLELTVRFG_ISCQNS
TCCCACCCTTTCTATGGAGTCCTAGGTGCCTTCACGCACCCT	4	SHPFYGVLGAFTHP
TCCCACCCTTTCTATGGAGTCCTACTGTTCAGTTTCCTTTCCCTAGAACTCACGGTTCGGTTCGGGTAAATCAGCTGCTAGAATTCCT	4	SHPFYGVLLFSFLSLELTVRFG_ISC_NS
TCCCACCCTTTCTATGGAGTCCTAGGTGCCTTCACGCATGGTTTCCTTTCCCTAGAACTCACGGTTCGGTTCGGGTAAATCAGCTGCTAGAATTCCT	4	SHPFYGVLGAFTHGFLSLELTVRFG_ISC_NS
TCCCACCCTTTCTATGGAGTCCTAGGTGCCTTCACACTTCTCTTGTCAGCTGCTAGAATTCCT	4	SHPFYGVLGAFTLLLSAARIP
TCCCACCCTTTCTATGGAGTCCTAGGTGCCTTCACGCACCCTGGNTTCAGTTTCCTTTCCCTAGAACTCACGGTTCGGTTCGGGTAAATCAGCTGCTAGAATTCCT	4	N/A
TCCCACCCTTTCTATGGAGTCCTAGGTGCCTTCACTAGGACTAGGTGAACTCACGGTTCGGTTCGGGTAAATCAGCTGCTAGAATTCCT	4	SHPFYGVLGAFTRTR_THGSVRVNQLLEF
TCCCACCCTTTCTATGGAGTCCTAGGTGCCTTCACGCACCCTGGTTCAATTTCCTTTCCCTAGAACTCACGGTTCGGTTCGGGTAAATCAGCTGCTAGAATTCCT	4	SHPFYGVLGAFTHPGSISFP_NSRFGSGKSAARIP
TCCCACCCTTTCTATGGAGTCCTAGGTGCCTTCACGCACCTTTCCCTAGAACTTCCTTTCCCTAGAACTCACGGTTCGGTTCGGGTAAATCAGCTGCTAGAATTCCT	4	SHPFYGVLGAFTHLSLELPFPRTHGSVRVNQLLEF
TCCCACCCTTTCTATGGAGTCCTAGGTGCCTTCACGCACCCTGGTTTCAGGTTCCTTTCCCTAGAACTCACGGTTCGGTTCGGGTAAATCAGCTGCTAGAATTCCT	4	SHPFYGVLGAFTHPGFRFLSLELTVRFG_ISC_NS
TCCCACCCTTTCTATGGAGTCCTAGGTGCCTTCACGCACCTTTCCCTAGAACTCCTTTCCCTAGAACTCACGGTTCGGTTCGGGTAAATCAGCTGCTAGAATTCCT	4	SHPFYGVLGAFTHLSLELLSLELTVRFG_ISC_NS
TCCCACCCTTTCTATGGAGTCCTAGGTGCCTTCACGCACCCTGTTAGTTTCCTTTCCCTAGAACTCACGGTTCGGTTCGGGTAAATCAGCTGCTAGAATTCCT	4	SHPFYGVLGAFTHPVSFLSLELTVRFG_ISC_NS
TCCCACCCTTTCTATGGAGCCCTAGGTGCCTTCACGCACCCTGGTTTTCAGTTTCCTTTCCCTAGAACTCACGGTTCGGTTCGGGTAAATCAGCTGCTAGAATTCCT	4	SHPFYGALGAFTHPGFQFPFPRTHGSVRVNQLLEF
TCCCACCCTTTCTATGGAGTCCTAGGTATTCAGTTTCCTTTCCCTAGAACTCACGGTTCGGTTCGGGTAAATCAGCTGCTAGAATTCCT	4	SHPFYGVLGIQFPFPRTHGSVRVNQLLEF
TCCCACCCTTTCTATGGAGTCCTAGGTGCCTTCACGCACCCTGGTTTCAGTTTCCTTTCCCTAGAACTCACGNTTCGGTTCGGGTAAATCAGCTGCTAGAATTCCT	4	N/A
TCCCACCCTTTCTATGGAGTCCTAGGTGCCTTCACGCACCCCTGTTCAGTTTCCTTTCCCTAGAACTCACGGTTCGGTTCGGGTAAATCAGCTGCTAGAATTCCT	4	SHPFYGVLGAFTHPCSVSFP_NSRFGSGKSAARIP
TCCCACCCTTTCTATGGAGTCCTAGGTGCCTTCACGCACCCTGGTTCAGTTTCCTTTCCCTAGAACTCACGGTTCGGTTCGGGTAAATCAGCTGCTAGAATTNCT	4	N/A
TCCCACCCTTTCTATGGAGTCCTAGGTGCCTTCACGCACTCCTGGTTCTCCGAACCAGGTTCTCCGAACTCACGGTTCGGTTCGGGTAAATCAGCTGCTAGAATTCCT	4	SHPFYGVLGAFTHSWFSEPGSPNSRFGSGKSAARIP
TCCCACCCTTTCTATGGAGTCCTAGGTGCCTTCACGCACCTATTCAGTTTCCTTTCCCTAGAACTCACGGTTCGGTTCGGGTAAATCAGCTGCTAGAATTCCT	4	SHPFYGVLGAFTHLFSFLSLELTVRFG_ISC_NS
TCCCACCCTTTCTATGGAGTCCTAGGTGCCTTCACGCAAACCTTCAGTTTCCTTTCCCTAGAACTCACGGTTCGGTTCGGGTAAATCAGCTGCTAGAATTCCT	4	SHPFYGVLGAFTQTFSFLSLELTVRFG_ISC_NS
TCCCACCCTTTCTATGGAGTCCTAGGTGCCTTCACGCACCCTGGTGCGTGAAGTTTCCTTTCCCTAGAACTCACGGTTCGGTTCGGGTAAATCAGCTGCTAGAATTCCT	4	SHPFYGVLGAFTHPGA_SFLSLELTVRFG_ISC_NS
TCCCACCCTCTCTATGGAGTCCTAGGTGCCTTCACGCACCCTGTTCAGTTTCCTTTCCCTAGAACTCACGGTTCGGTTCGGGTAAATCAGCTGCTAGAATTCCT	4	SHPLYGVLGAFTHPVQFPFPRTHGSVRVNQLLEF
TCCCACCCTTTCTATGGAGTCCTAGGTGCCTTCACGCACCCTGGTTCACCTTCAGTTTCCTTTCCCTAGAACTCACGGTTCGGTTCGGGTAAATCAGCTGCTAGAATTCCT	4	SHPFYGVLGAFTHPGSPSVSFP_NSRFGSGKSAARIP
TCCCACCCTTTCTATGGAGTCCTAGGTGCCTTCACGCACCCTGGTACCCTAGAACTCACGGTTCGGTTCGGGTAAATCAGCTGCTAGAATTCCT	4	SHPFYGVLGAFTHPGTLELTVRFG_ISC_NS
TCCCACCCTTTCTATGGAGTCCTAGGTGCCTTCACGCACCCTGTTCAGTTTCCTTTCCATAGAACTCACGGTTCGGTTCGGGTAAATCAGCTGCTAGAATTCCT	4	SHPFYGVLGAFTHPVQFPFHRTHGSVRVNQLLEF
TCCCACCCTTTCTATGGAGTCATAGGTGCCTTCACGCACCCTGTTCAGTTTCCTTTCCCTAGAACTCACGGTTCGGTTCGGGTAAATCAGCTGCTAGAATTCCT	4	SHPFYGVIGAFTHPVQFPFPRTHGSVRVNQLLEF
TCCCACCCTTTCTATGGAGTCCTAGGTGCCTTCACGCAGTTTCAGTTTCCTTTCCCTAGAACTCACGGTTCGGTTCGGGTAAATCAGCTGCTAGAATTCCT	4	SHPFYGVLGAFTQFQFPFPRTHGSVRVNQLLEF
TCCCACCCTTTCTATGGAGTCCTAGGTGCCTTCACGCACCCTTTCCCTTTCCCTAGAACTCACGGTTCGGTTCGGGTAAATCAGCTGCTAGAATTCCT	4	SHPFYGVLGAFTHPFPFPRTHGSVRVNQLLEF
TCCCACCCTTTCTATGGAGTCCTAGGTGCCTTCACGCAAATTCCT	4	SHPFYGVLGAFTQIP
TCCCACCCTTTCTATGGAGTCCTAGGTGCCTTCACGCACCCTGGACTTCCTTTCCCTAGAACTCACGGTTCGGTTCGGGTAAATCAGCTGCTAGAATTCCT	4	SHPFYGVLGAFTHPGLPFPRTHGSVRVNQLLEF
CATTGAGTACACTCCAGAAGATCAGGAACTAATAGACAAAATACCTGAGATATGTGGGTATACTTCCCAGGGAGT	4	H_VHSRRSGTNRQNT_DMWVYFPGS
TCCCACCCTTTCTATGGAGTCCTAGGTGCCTTCACGCACCCTGGTGTTCCTTTCCCTAGAACTCACGGTTCGGTTCGGGTAAATCAGCTGCTAGAATTCCT	4	SHPFYGVLGAFTHPGVPFPRTHGSVRVNQLLEF
TCCCACCCTTTCTATGGAGTCCTAGGTGCCTTCACGCACCCAGTTTCCTTTCCCTAGAACTCACGGTTCAGTTCGGGTAAATCAGCTGCTAGAATTCCT	4	SHPFYGVLGAFTHPVSFP_NSRFSSGKSAARIP
TCCCACCCTTTCTATGGAGTCCTAGGTGCCTTCACCACCTTCACTTCACTTCAGTTTCCTTTCCCTAGAACTCACGGTTCGGTTCGGGTAAATCAGCTGCTAGAATTCCT	4	SHPFYGVLGAFTTFTSLQFPFPRTHGSVRVNQLLEF
TCCCACCCTTTCTATGGAGTCCTAGGTGCCTTCACGCACCCTGGTTTCAGTTCAGTTTCCTTTCCCTAGAACTCACGGTTCGGTTCGGGTAAATCAGCTGCTAGAATTCCT	4	SHPFYGVLGAFTHPGFSSVSFP_NSRFGSGKSAARIP
TCCCACCCTTTCTANGGAGTCCTAGGTGCCTTCACGCACCCTGTTCAGTTTCCTTTCCCTAGAACTCACGGTTCGGTTCGGGTAAATCAGCTGCTAGAATTCCT	4	N/A
TCCCACCCTTTCCTTTCCCTAGAACTCACGGTTCGGTTCGGGTAAATCAGCTGCTAGAATTCCT	4	SHPFLSLELTVRFG_ISC_NS
TCCCACCCTTTCTATGGAGTCCTAGGTGCCTTCACGCACCCTGGTTCGGGTAAATCAGCTGCTAGAATTCCT	4	SHPFYGVLGAFTHPGSGKSAARIP
TCCCACCCTTTCGGTTCGGGTAAATCAGCTGCTAGAATTCCT	4	SHPFGSGKSAARIP
TCCCACCCTTTCTATGGAGTCCTAGGTGCCTTCACGCACCCTGGTCTTTCCTTTCCCTAGAACTCACGGTTCGGTTCGGGTAAATCAGCTGCTAGAATTCCT	4	SHPFYGVLGAFTHPGLSFP_NSRFGSGKSAARIP
TCCCACCCTTTCTATGGAGTCCTAGGTGCCTTCACGGGTAAATCAGCTGCTAGAATTCCT	4	SHPFYGVLGAFTGKSAARIP
TCCCACCCTTTCTATGGAGTCCTAGGTGCCTTCACGCACCCTCTAGAACTCACGGTTCGGTTCGGGTAAATCAGCTGCTAGAATTCCT	4	SHPFYGVLGAFTHPLELTVRFG_ISC_NS
TCCCACCCTTTCTATGGAGTCCTAGGTGCCTTCACACACCCTCAGTTTCCTTTCCCTAGAACTCACGGTTCGGTTCGGGTAAATCAGCTGCTAGAATTCCT	4	SHPFYGVLGAFTHPQFPFPRTHGSVRVNQLLEF
TCCCACCCTTTCTATGGAGTCCTAGGTGCCTTCACGGGTTCAGTTTCCTTTCCCTAGAACTCACGGTTCGGTTCGGGTAAATCAGCTGCTAGAATTCCT	4	SHPFYGVLGAFTGSVSFP_NSRFGSGKSAARIP
TCCCACCCTTTCTATGGAGTCCTAGGTGCCTTCACCT	4	SHPFYGVLGAFT
TCCCACCCTTTCTATGGAGTCCTAGGTTCGGGTAAATCAGCTGCTAGAATTCCT	4	SHPFYGVLGSGKSAARIP
TCCCACCCTTTCTATGGAGTCCTAGGTGCCTTCACGCACCCTGTTCAGTTTCCTTTCCCTAGAACTCACGGTTCGGTTCGGGTAAATCAGCTACTAGAATTCCT	4	SHPFYGVLGAFTHPVQFPFPRTHGSVRVNQLLEF
TCCCACCCTTTCTATGGAGTCCTAGGTGCCTTCACGCACCCTGTTCAGTTTCCTTTCCCTAAAACTCACAGTTCGGTTCGGGTAAATCAGCTGCTAGAATTCCT	4	SHPFYGVLGAFTHPVQFPFPKTHSSVRVNQLLEF
TCCCACCCTTTCTATGGAGTCCTAGGTGCCTTCACGCACCCTGGTCCGTTCAGTTTCCTTTCCCTAGAACTCACGGTTCGGTTCGGGTAAATCAGCTGCTAGAATTCCT	4	SHPFYGVLGAFTHPGPFSFLSLELTVRFG_ISC_NS
TCCCACCCTTTCTATGGAGTCCTAGGTGCCTTCACGGAACTCACGGTTCGGTTCGGGTAAATCAGCTGCTAGAATTCCT	4	SHPFYGVLGAFTELTVRFG_ISC_NS
TCCCACCCTTTCTATGGAGTCCTAGGTGCCTTCACGCACCCTAGAACTCAGAACTCACGGTTCGGTTCGGGTAAATCAGCTGCTAGAATTCCT	4	SHPFYGVLGAFTHPRTQNSRFGSGKSAARIP
TCCCACCCTTTCTATGGAGTCCTAGGTGCCTTCACGCACCCTGGTTTCAGTTTCCTTTCCCTAGAACTCACGGTTCGGTTCGGGTAA	4	SHPFYGVLGAFTHPGFSFLSLELTVRFG_
TCCCACCCTTTCTATGGAGTCCTAGGTGCCTTCACGCATTGGTCAGTTTCCTTTCCCTAGAACTCACGGTTCGGTTCGGGTAAATCAGCTGCTAGAATTCCT	4	SHPFYGVLGAFTHWSVSFP_NSRFGSGKSAARIP
TCCCACCCTTTCTATGGAGTCCTAGGTGCCTTCNCGCACCCTGGTTTTCAGTTTCCTTTCCCTAGAACTCACGGTTCGGTTCGGGTAAATCAGCTGCTAGAATTCCT	4	N/A
TCCCACCCTTTCTATGGAGTCCTTCCTTTCCCTAGAACTCACGGTTCGGTTCGGGTAAATCAGCTGCTAGAATTCCT	4	SHPFYGVLPFPRTHGSVRVNQLLEF
TCCCACCCTTTCTATGGAGTCCTAGGTGCCTTCACGCACTAGAACTCACGGTTCGGTTCGGGTAAATCAGCTGCTAGAATTCCT	4	SHPFYGVLGAFTH_NSRFGSGKSAARIP
TCCCACCCTTTCTATGGAGTCCTAGGTGCCTAGAATTCCT	4	SHPFYGVLGA_NS
TCCCACCCTTTCTATGGAGTCCTAGTTGCCTTCACGCACCCTGGTTTTCAGTTTCCTTTCCCTAGAACTCACGGTTCGGTTCGGGTAAATCAGCTGCTAGAATTCCT	4	SHPFYGVLVAFTHPGFQFPFPRTHGSVRVNQLLEF
TCCCACCCTTTCTATGGAGTCCTAGGTGCCTTCACTAGGTTCCTTTCCCTAGAACTCACGGTTCGGTTCGGGTAAATCAGCTGCTAGAATTCCT	4	SHPFYGVLGAFTRFLSLELTVRFG_ISC_NS
TCCCACCCTTTCTATGGAGTCCTAGGTGCCTTCACGCACCCTGTTCAGTTTCCTTTCCCTAGAACTCACGGTTCGGTTCGGGTAAACCAGCTGCTAGAATTCCT	4	SHPFYGVLGAFTHPVQFPFPRTHGSVRVNQLLEF
TCCCACCCTTTCTATGGAGTCCAGGGTTCAGTTTCCTTTCCCTAGAACTCACGGTTCGGTTCGGGTAAATCAGCTGCTAGAATTCCT	4	SHPFYGVQGSVSFP_NSRFGSGKSAARIP
TCCCACCCTTTCTATGGAGTCCTAGGTGCCTTCACGCACCCTGGGGGTTCAGTTTCCTTTCCCTAGAACTCACGGTTCGGTTCGGGTAAATCAGCTGCTAGAATTCCT	4	SHPFYGVLGAFTHPGGSVSFP_NSRFGSGKSAARIP
TCCCACCCTTTCTATGGAGTCCTAGGTGCCTTCACGCACCCTGGTTTCCTTTCCCTAGAACTCACGGTTTCCCTAGAACTCACGGTTCGGTTCGGGTAAATCAGCTGCTAGAATTCCT	4	SHPFYGVLGAFTHPGFLSLELTVSLELTVRFG_ISC_NS
TCCCACCCTTTCTATGGAGTCCTAGGTGCCTTCCTTTCCCTAGAACTCACGGTTCGGTTCGGTTCGGGTAAATCAGCTGCTAGAATTCCT	4	SHPFYGVLGAFLSLELTVRFGSGKSAARIP
TCCCACCCTTTCTATGGAGTCCTAGGTGCCTTCACGCACCCTGGTTTTCAGTTTCCTTTCCCTAGAACTCACGGTTCGGTTCGGGTAAATCAGCTGCTAAAATTCCT	4	SHPFYGVLGAFTHPGFQFPFPRTHGSVRVNQLLKF
TCCCACCCTTTCTATGGAGTCCTAGGTGCCTTCACGCACCCTGGTTCAGTTTCCTTTCCCTAGAACTCACGGTTCGGTTCGGGTGAATCAGCTGCTAGAATTCCT	4	SHPFYGVLGAFTHPGSVSFP_NSRFGSGESAARIP
TCCCACCCTTTCTATGGAGTCCTAGGTGCCTTCACGCACCCTGGTTCAGTTTCCTTTCCCTAAAACTCACGGTTCGGTTCGGGTAAATCAGCTGCTAGAATTCCT	4	SHPFYGVLGAFTHPGSVSFP_NSRFGSGKSAARIP
TCCCACCCTTTCTATGGAGTCCTAGGTGCCATTCAGTTTCCTTTCCCTAGAACTCACGGTTCGGTTCGGGTAAATCAGCTGCTAGAATTCCT	3	SHPFYGVLGAIQFPFPRTHGSVRVNQLLEF
TCCCACCCTTTCTATGGAGTCCTAGGTGCCTTCACGCACCCTGTTCAGTTTCCTTTCCCTAGAACTCACGGTTCGGTTCGGGTAAATCAGCTGCTAGAATTCNT	3	SHPFYGVLGAFTHPVQFPFPRTHGSVRVNQLLEF
TCCCACCCTTTCTATGGAGTCCTAGGTGCCGTCACGCACCCTGGTTCAGTTTCCTTTCCCTAGAACTCACGGTTCGGTTCGGGTAAATCAGCTGCTAGAATTCCT	3	SHPFYGVLGAVTHPGSVSFP_NSRFGSGKSAARIP
TCCCACCCTTTCTATGGAGTCCTAGGTGCCTTCACGCACCTTTCCCTAGAACTCACAGTTTCCTTTCCCTAGAACTCACGGTTCGGTTCGGGTAAATCAGCTGCTAGAATTCCT	3	SHPFYGVLGAFTHLSLELTVSFP_NSRFGSGKSAARIP
TCCCACCCTTTCTATGGAGTCCTAGGTGCCGTTTCCTTTCCCTAGAACTCACGGTTCGGTTCGGGTAAATCAGCTGCTAGAATTCCT	3	SHPFYGVLGAVSFP_NSRFGSGKSAARIP
TCCCACCCTTTCTATGGAGTCCTAGGTGCCTTCACGCACCCTGGTTTCCTTTCCCTAGAACTCACGGTTCCTTTCCCTAGAACTCACGGTTCGGTTCGGGTAAATCAGCTGCTAGAATTCCT	3	SHPFYGVLGAFTHPGFLSLELTVPFPRTHGSVRVNQLLEF
TCCCACCCTTTCTATGGAGTCCTAGGTGGTTCGGTTCGGGTAAATCAGCTGCTAGAATTCCT	3	SHPFYGVLGGSVRVNQLLEF
TCCCACCCTTTCTATGGAGTCCTAGGTGCCTTCACGCGTTTTCAGTTTCCTTTCCCTAGAACTCACGGTTCGGTTCGGGTAAATCAGCTGCTAGAATTCCT	3	SHPFYGVLGAFTRFQFPFPRTHGSVRVNQLLEF
TCCCACCCTTTCTATGGAGTCCTAGGTGCCTTCACGCACCCTGGTTCGGGTTCGGGTAAATCAGCTGCTAGAATTCCT	3	SHPFYGVLGAFTHPGSGSGKSAARIP
TCCCACCCTTTCTATGGAGTCCTAGGTGCCTTCACTAGGACTCACGGTTCGGTTCGGGTAAATCAGCTGCTAGAATTCCT	3	SHPFYGVLGAFTRTHGSVRVNQLLEF
TCCCACCCTTTCTATGGAGTCCTAGGTGCCTAGGTCCTTTCCCTAGAACTCACGGTTCGGTTCGGGTAAATCAGCTGCTAGAATTCCT	3	SHPFYGVLGA_VLSLELTVRFG_ISC_NS
ACGCCGGACGGCTCAGCCTCACCTTGGCCCCTATCTGGTTGCCGCACTGGCCGGTCTGGATGTGCACGATCTCCCTCATGCTGACTTCACGC	3	TPDGSASPWPLSGCRTGRSGCARSPSC_LH
TCCCACCCTTTCTATGGAGTCCTAGGTGCCTTCACGCACCCTGGTTTCAGTTTCCTTTCCCTAGAACTCACGGTTCGGTTCGGCTAAATCAGCTGCTAGAATTCCT	3	SHPFYGVLGAFTHPGFSFLSLELTVRFG_ISC_NS
TCCCACCCTTTCTATGGAGTCCTAGGTGCCTTCACGCACCCTTCAGTTTCCTTTCCCTAGAACTCACGGTTCGGTTCGGATAAATCAGCTGCTAGAATTCCT	3	SHPFYGVLGAFTHPSVSFP_NSRFGSDKSAARIP
TCCCACCCTTTCTATGGAGTCCTAGGTGCCTTCACGCACCCTGGTTTTCAGTTTCCTTTCCCTAGAACTCACGNTTCGGTTCGGGTAAATCAGCTGCTAGAATTCCT	3	N/A
TCCCACCCTTTCTATGGAGTCCTAGGTGCCTTCCCCTAGGTCCTAGGTCCTAGGTCCTTTCCCTAGAACTCACGGTTCGGTTCGGGTAAATCAGCTGCTAGAATTCCT	3	SHPFYGVLGAFP_VLGPRSFP_NSRFGSGKSAARIP
AGTTGAGATGGCTGACCTAGCGCTCATGAGGACCAGGAGGCTGCCCTGTCTTCAGTTTCCTTTCCCTAGAACTCACGGTTCGGTTCGGGTAAATCAGCTGCTAGAATTCCT	3	S_DG_PSAHEDQEAALSSVSFP_NSRFGSGKSAARIP
TCCCACCCTTTCTATGGAGTCCTAGTTTCCTTTCCTTTCCCTAGAACTCACGGTTCGGTTCGGGTAAATCAGCTGCTAGAATTCCT	3	SHPFYGVLVSFPFPRTHGSVRVNQLLEF
TCCCACCCTTTCTATGGAGTCCTAGGTGCCTTCACGCACCCTGGTCCCTTCCTTTCCTTTCCCTAGAACTCACGGTTCGGTTCGGGTAAATCAGCTGCTAGAATTCCT	3	SHPFYGVLGAFTHPGPFLSFP_NSRFGSGKSAARIP
TCCCACCCTNTCTATGGAGTCCTAGGTGCCTTCACGCACCCTGGTTTCAGTTTCCTTTCCCTAGAACTCACGGTTCGGTTCGGGTAAATCAGCTGCTAGAATTCCT	3	N/A
TCCCACCCTTTCTATGGAGTCCTAGGTGCCTTCGGGTAAATCAGCTGCTAGAATTCCT	3	SHPFYGVLGAFG_ISC_NS
TCCCACCCTTTCTATGGAGTCCTTTTCAGTTTCCTTTCCCTAGAACTCACGGTTCGGTTCGGGTAAATCAGCTGCTAGAATTCCT	3	SHPFYGVLFSFLSLELTVRFG_ISC_NS
TCCCACCCTTTCTATGGAGTCCTAGGTGCCTTCACGCACCCTGGTTTCAGTTTCCTTTCCCTAGAACTCACGGTTCGGTTCGGGCAAATCAGCTGCTAGAATTCCT	3	SHPFYGVLGAFTHPGFSFLSLELTVRFGQISC_NS
TCCCACCCTTTCGATGGAGTCCTAGGTGCCTTCACGCACCCTGGTTTTCAGTTTCCTTTCCCTAGAACTCACGGTTCGGTTCGGGTAAATCAGCTGCTAGAATTCCT	3	SHPFDGVLGAFTHPGFQFPFPRTHGSVRVNQLLEF
TCCCACCCTTTCTATGGAGTCCTAGGTGCCTTCACGTTCCCTAGAACTCACGGTTCGGTTCGGGTAAATCAGCTGCTAGAATTCCT	3	SHPFYGVLGAFTFPRTHGSVRVNQLLEF
TCCCACCCTTTCTATGGAGTCCTAGGTGCCTTCACGCACCCTGGGTTCGGGTAAATCAGCTGCTAGAATTCCT	3	SHPFYGVLGAFTHPGFG_ISC_NS
TCCCACCCTTTCTATGGAGTCCTAGGTGCCTTCACGCACCCTGGTGAACCTAGAACTCACGGTTCGGTTCGGGTAAATCAGCTGCTAGAATTCCT	3	SHPFYGVLGAFTHPGEPRTHGSVRVNQLLEF
TCCCACCCTTTCTATGGAGTCCTAGGTGCCTTCACGCACCTAGGTGCCTTTCCTTTCCCTAGAACTCACGGTTCGGTTCGGGTAAATCAGCTGCTAGAATTCCT	3	SHPFYGVLGAFTHLGAFPFPRTHGSVRVNQLLEF
TCCCACCCTTTCTATGGAGTCCTAGGTGCCTTCAGTTCAGTTTCCTTTCCCTAGAACTCACGGTTCGGTTCGTAAATCAGCTGCTAGAATTCCT	3	SHPFYGVLGAFSSVSFP_NSRFGS_ISC_NS
TCCCACCCTTTCTATGGAGTCCTAGGTGCCTTCACGCACAGTCAGTTTCCTTTCCCTAGAACTCACGGTTCGGTTCGGGTAAATCAGCTGCTAGAATTCCT	3	SHPFYGVLGAFTHSQFPFPRTHGSVRVNQLLEF
ACGCCGGACGGCTCAGCCTCACCTTGGCCCCTATCTGGTTGCCACACTGGCCGGCCTGGATGTGCACGATCTCCCTCATGCTGACTTCACGC	3	TPDGSASPWPLSGCHTGRPGCARSPSC_LH
TCCCACCCTTTCTATGGAGTCCTAGGTGCCTTCACGCACCCTGGTTTTCAGTTTCCTTTCCCTAGAACTCGCGGTTCGGTTCGGGTAAATCAGCTGCTAGAATTCCT	3	SHPFYGVLGAFTHPGFQFPFPRTRGSVRVNQLLEF
TCCCACCCTTTCTATGGAGTCCCAATACCCAACCGTGAGTTCTAGGGTCCTAGGTTCGGGTAAATCAGCTGCTAGAATTCCT	3	SHPFYGVPIPNREF_GPRFG_ISC_NS
TCCCACCCTTTCTATGGAGTCCTAGGTGCCTTCACGCACCCTGGTTTTCAGTTTCCTTTCCCTAGAACTCACGGTTCGGTTCGGGTAAATCAGCTACTAGAATTCCT	3	SHPFYGVLGAFTHPGFQFPFPRTHGSVRVNQLLEF
TCCCACCCTTTCTATGGAGTCCTAGGTGCCTTCACCCTAGAACTCACGGTTCGGTTCGGGTAAATCAGCTGCTAGAATTCCT	3	SHPFYGVLGAFTLELTVRFG_ISC_NS
TCCCACCCTTTCTATGGAGTCCTAGGTGCCTTCACGCACCCTGTTCAGTTTCCTTTCCCTAGAACTCACGGTTCGGTTCGGGTAAATCAGCTGNTAGAATTCCT	3	N/A
TCCCACCCTTTCTATGGAGTCCTAGGTGCCTTCACGCACGGTTCGGGTAAATCAGCTGCTAGAATTCCT	3	SHPFYGVLGAFTHGSGKSAARIP
TCCCACCCTTTCTATGGAGTCCTAGGTGCCTTCACGCACCCTGTTTAGTTTCCTTTCCCTAGAACTCACGGTTCGGTTCGGGTAAATCAGCTGCTAGAATTCCT	3	SHPFYGVLGAFTHPV_FPFPRTHGSVRVNQLLEF
TCCCACCCTTTCTATGGAGTCCTAGGTGCCTTCACGCACCCTGGTTTCAGNTTCCTTTCCCTAGAACTCACGGTTCGGTTCGGGTAAATCAGCTGCTAGAATTCCT	3	N/A
TCCCACCCTTTCTATGGAGTCCTAGGTGCCTTCACGCCCTAGGTTCGGGTAAATCAGCTGCTAGAATTCCT	3	SHPFYGVLGAFTP_VRVNQLLEF
TCCCACCCTTTCTATGGAGTCCTAGGTGCCTTCACGCACCATTTCCTTTCCCTAGAACTCACGGTTCGGTTCGGGTAAATCAGCTGCTAGAATTCCT	3	SHPFYGVLGAFTHHFLSLELTVRFG_ISC_NS
TCCCACCCTTTCTATGGAGTCCTAGGTGCCTTCACGCACCCTGGTTCAGTTTCCTTTCCCTGGAACTCACGGTTCGGTTCGGGTAAATCAGCTGCTAGAATTCCT	3	SHPFYGVLGAFTHPGSVSFPWNSRFGSGKSAARIP
TCCCACCCTTTCTATGGAGTCCTAGGTGCCTTCACGCACCCTGGTGCGTTTCCTTTCCCTAGAACTCACGGTTCGGTTCGGGTAAATCAGCTGCTGGAATTCCT	3	SHPFYGVLGAFTHPGAFPFPRTHGSVRVNQLLEF
TCCCACCCTTTCTATGGAGCACGGTTCGGTTCGGGTAAATCAGCTGCTAGAATTCCT	3	SHPFYGARFGSGKSAARIP
TCCCACCCTTTCTATGGAGTCCTGTTCGGGTAAATCAGCTGCTAGAATTCCT	3	SHPFYGVLFG_ISC_NS
TCCCACCCTTTCTATGGAGTCCTAGGTGCCTAACTCACGGTTCGGTTCGGGTAAATCAGCTGCTAGAATTCCT	3	SHPFYGVLGA_LTVRFG_ISC_NS
TCCCACCCTTTCTATGGAGTCCTAGGTGCCTTCACGCACNCTGTTCAGTTTCCTTTCCCTAGAACTCACGGTTCGGTTCGGGTAAATCAGCTGCTAGAATTCCT	3	N/A
TCCCACCCTTTCTATGGAGTCCTAGGTGCCTTCACTAGTTTCCTTTCCCTAGAACTCACGGTTCGGTTCGGGTAAATCAGCTGCTAGAATTCCT	3	SHPFYGVLGAFTSFLSLELTVRFG_ISC_NS
TCCCACCCTTTCTATGGAGTCCTAGGTGCCTTCACGCACCCTGTTCAATTTCCTTTCCCTAGAACTCACGGTTCGGTTCGGGTAAATCAGCTGCTAGAATTCCT	3	SHPFYGVLGAFTHPVQFPFPRTHGSVRVNQLLEF
TCCCACCCTTTCTATGGAGTCCTAGGTGAACTCACGGTTCGGTTCGGGTAAATCAGCTGCTAGAATTCCT	3	SHPFYGVLGELTVRFG_ISC_NS
TCCCACCCTTTCTATGGAGTCCTAGGTGCCTTCACGCACCCTGGTTTCAGTTTCCTTTCCCTAGAACTTACGGTTCGGTTCGGGTAAATCAGCTGCTAGAATTCCT	3	SHPFYGVLGAFTHPGFSFLSLELTVRFG_ISC_NS
TCCCACCCTTTCTATGGAGTCCTAGGTGCCTTCACGCACCCTGGTTTCCTTTCCTTTCCTTTCCCTAGAACTCACGGTTCGGTTCGGGTAAATCAGCTGCTAGAATTCCT	3	SHPFYGVLGAFTHPGFLSFPFPRTHGSVRVNQLLEF
TCCCACCCTTTCTATGGAGTCCTAGGTGCCTTCACGCACCCTGTTCAGTTTCCTTTCCCTAGAACTCACGGTTCGGTTCGGGTA	3	SHPFYGVLGAFTHPVQFPFPRTHGSVRV
TCCCACCCTTTCTATGGAGTCCTAGGTGCCTTCACTCACCCTGGTTCAGTTTCCTTTCCCTAGAACTCACGGTTCGGTTCGGGTAAATCAGCTGCTAGAATTCCT	3	SHPFYGVLGAFTHPGSVSFP_NSRFGSGKSAARIP
TCCCACCCTTTCTATGGTTCACGGTTCGGTTCGGGTAAATCAGCTGCTAGAATTCCT	3	SHPFYGSRFGSGKSAARIP
TCCCACCCTTTCTATGGAGTCCTAGGTGCCTTCACGATTCCTTTCCCTAGAACTCACGGTTCGGTTCGGGTAAATCAGCTGCTAGAATTCCT	3	SHPFYGVLGAFTIPFPRTHGSVRVNQLLEF
TCCCACCCTTTCTATGGAGTCCTAGGTGCCTTCACGCACCCTGGGGCGTTTCCTTTCCCTAGAACTCACGGTTCGGTTCGGGTAAATCAGCTGCTAGAATTCCT	3	SHPFYGVLGAFTHPGAFPFPRTHGSVRVNQLLEF
TCCCACCCTTTCTATGGAGTCCTAGGTGCCTTCACGCACCTTTCCCTAGAACTCACGGTTCGGTTCGGGT	3	SHPFYGVLGAFTHLSLELTVRFG
TCCCACCCTTTCTATGGAGTCCTAGGTGCCTTCACGCACCCTGGTCTTCAGTTTCCTTTCCCTAGAACTCACGGTTCGGTTCGGGTAAATTAGCTGCTAGAATTCCT	3	SHPFYGVLGAFTHPGLQFPFPRTHGSVRVN_LLEF
TCCCACCCTTTCTATGGAGTCCTAGGTGCCTTCACGCACCTAGAACTCCTTTTCCTTTCCCTAGAACTCACGGTTCGGTTCGGGTAAATCAGCTGCTAGAATTCCT	3	SHPFYGVLGAFTHLELLFLSLELTVRFG_ISC_NS
TCCCACCCTTTCTATGGAGTCCTAGGTGCGTTCAGTTTCCTTTCCCTAGAACTCACGGTTCGGTTCGGGTAAATCAGCTGCTAGAATTCCT	3	SHPFYGVLGAFSFLSLELTVRFG_ISC_NS
TCCCACCCTTTCTATGGAGTCCTAGGTGCCTTCACGCACCCTGACTCACGGTTCGGTTCGGGTAAATCAGCTGCTAGAATTCCT	3	SHPFYGVLGAFTHPDSRFGSGKSAARIP
TCCCACCCTTTCTATGGAGTCCTAGGTGCCTTCACGCACCCTGGTCCTCACGGTTCGGTTCGGGTAAATCAGCTGCTAGAATTCCT	3	SHPFYGVLGAFTHPGPHGSVRVNQLLEF
TCCCACCCTTTCTATGGAGTCCTAGGTGCCTTCACGCACCCTGGTTTCAGTTTCCTTTCCCTAGAACTCACGGTTCGGTTCGGGTAAATCAGCTGCTNGAATTCCT	3	N/A
TCCCACCCTTTCTATGGAGTCCTAGGTGCCTTACTTCAGTTTCCTTTCCCTAGAACTCACGGTTCGGTTCGGGTAAATCAGCTGCTAGAATTCCT	3	SHPFYGVLGALLQFPFPRTHGSVRVNQLLEF
TCCCACCCTTTCTATGGAGTCCTAGGTGCCTTCACGCACCCTGGTCAGGTTTCCTTTCCCTAGAACTCACGGTTCGGTTCGGGTAAATCAGCTGCTAGAATTCCT	3	SHPFYGVLGAFTHPGQVSFP_NSRFGSGKSAARIP
TCCCACCCTTTCTATGGAGTCCTAGGTGCCTTCACGCACCCTGGTTTGAGTTTCCTTTCCCTAGAACTCACGGTTCGGTTCGGGTAAATCAGCTGCTAGAATTCCT	3	SHPFYGVLGAFTHPGLSFLSLELTVRFG_ISC_NS
TCCCACCCTTTCTATGGAGTCCTAGGTGCCTTCACGCACCCTGGTTCAGTTTCCTTNCCCTAGAACTCACGGTTCGGTTCGGGTAAATCAGCTGCTAGAATTCCT	3	N/A
TCCCACCCTTTCTATGGAGTCCTAGGTGCCTTCACGCACCCGGGTGTTCCTTTCCCTAGAACTCACGGTTCGGTTCGGGTAAATCAGCTGCTAGAATTCCT	3	SHPFYGVLGAFTHPGVPFPRTHGSVRVNQLLEF
TCCCACCCTTTCTATGGAGTCCTAGGTGCCTTCACGCACCCTGGTAAACTCACGGTTCGGTTCGGGTAAATCAGCTGCTAGAATTCCT	3	SHPFYGVLGAFTHPGKLTVRFG_ISC_NS
TCCCACCCTTTCTATGGAGTCCTAGGTGCCTTCACGCACCTTTCCCTCGGGTAAATCAGCTGCTAGAATTCCT	3	SHPFYGVLGAFTHLSLG_ISC_NS
TCCCACCCTTTCTATGGAGTCCTAGGTGCCTTCACGCACCCTGGTTCAGTTTCCTTTCCTTAGAACTCACGGTTCGGTTCGGGTAAATCAGCTGCTAGAATTCCT	3	SHPFYGVLGAFTHPGSVSFP_NSRFGSGKSAARIP
TCCCACCCTTTCTATGGAGTCCTAGGTGCCTTCACGCACAGTTCAGTTTCCTTTCCCTAGAACTCACGGTTCGGTTCGGGTAAATCAGCTGCTAGAATTCCT	3	SHPFYGVLGAFTHSSVSFP_NSRFGSGKSAARIP
TCCCACCCTTTCTATGGAGTCCTAGGTGCCTTCACGCACCCTGGTTAGTTTCCTTTCCCTAGAACTCACGGTTCGGTTCGGGCAAATCAGCTGCTAGAATTCCT	3	SHPFYGVLGAFTHPG_FPFPRTHGSVRANQLLEF
TCCCACCCTTTCTATGGAGTCCTAGGTGCCTTCCTTTCCCTAGAAAGTTTCCTTTCCCTAGAACTCACGGTTCGGTTCGGGTAAATCAGCTGCTAGAATTCCT	3	SHPFYGVLGAFLSLESFLSLELTVRFG_ISC_NS
TCCCACCCTTTCTATGGAGTCCTAGGTGCCTTCACGCACCCTGGTGAAAGTTTCCTTTCCCTAGAACTCACGGTTCGGTTCGGGTAAATCAGCTGCTAGAATTCCT	3	SHPFYGVLGAFTHPGESFLSLELTVRFG_ISC_NS
TCCCACCCTTTCTATGGAGTCCTAGGTGCTCCTTTCCCTAGAACTCACGGTTCGGTTCGGGTAAATCAGCTGCTAGAATTCCT	3	SHPFYGVLGAPFPRTHGSVRVNQLLEF
TCCCACCCTTTCTATGGAGTCCTAGGTGCCTTCACGCACCAAGGTTTCCTTTCCCTAGAACTCACGGTTCGGTTCGGGTAAATCAGCTGCTAGAATTCCT	3	SHPFYGVLGAFTHQGFLSLELTVRFG_ISC_NS
TCCCACCCTTTCTATGGAGTCCTAGGTGCCTTCACGCACCCNGTTCAGTTTCCTTTCCCTAGAACTCACGGTTCGGTTCGGGTAAATCAGCTGCTAGAATTCCT	3	N/A
TCCCACCCTTTCTATGGAGTCCTAGGTGCCTTCCAGTTTCCTTTCCCTAGAACTCACGGTTCGGTTCGGGTAAATCAGCTGCTAGAATTCCT	3	SHPFYGVLGAFQFPFPRTHGSVRVNQLLEF
TCCCACCCTTTCTATGGAGTCCTAGGTGCCTTCACGCACCCTGGAGAATTCCT	3	SHPFYGVLGAFTHPGEF
TCCCACCCTTTCTATGGAGTCCTAGGTGCCTTCACGCACCCTGGTTTTCAGTTTCCTTTCCCTAGAACTCACGGTTCGGTTCGGGTAAATCAGCNGCTAGAATTCCT	3	N/A
TCCCACCCTTTCTATGGAGTCCTAGGTGCCTTCACGCACCCTGGTTTCAGTTTCCNTTCCCTAGAACTCACGGTTCGGTTCGGGTAAATCAGCTGCTAGAATTCCT	3	N/A
TCCCACCCTTTCTATGGAGTCCTAGGNGCCTTCACGCACCCTGGTTTTCAGTTTCCTTTCCCTAGAACTCACGGTTCGGTTCGGGTAAATCAGCTGCTAGAATTCCT	3	N/A
TCCCACCCTTTCTATGGAGTCCTAGGTTCCTTCACGCACCCTGGTTCAGTTTCCTTTCCCTAGAACTCACGGTTCGGTTCGGGTAAATCAGCTGCTAGAATTCCT	3	SHPFYGVLGSFTHPGSVSFP_NSRFGSGKSAARIP
TCCCACCCTTTCTATGGAGTCCTAGGTGCCTTCACGCACCCTGGGTCCTTTCCCTAGAACTCACGGTTCGGTTCGGGTAAATCAGCTGCTAGAATTCCT	3	SHPFYGVLGAFTHPGSFP_NSRFGSGKSAARIP
TCCCACCCTTTCTATGGAGTCCTAGGTGCCTTCACGCACCCTGGTTTCAGTTTCCTTTCCCTAGAACTCACGGTTCGGTTCAGGTAAATCAGCTGCTAGAATTCCT	3	SHPFYGVLGAFTHPGFSFLSLELTVRFR_ISC_NS
TCCCACCCTTTCTATGGAGTCCTAGGTGCCTTCACGCACCCTGGTTTTCAGTTTCCTTTCCCTATAACTCACGGTTCGGTTCGGGTAAATCAGCTGCTAGAATTCCT	3	SHPFYGVLGAFTHPGFQFPFPITHGSVRVNQLLEF
TCCCACCCTTTCTATGGAGTCCTAGGTGCCTTCACGCACCCTGTTCAGTTTCCTTTCCCTAGAACTCACAGTTCGGTTCGGGTAAATCAGCTGCTAGAATTCCT	3	SHPFYGVLGAFTHPVQFPFPRTHSSVRVNQLLEF
GCAAGGCGGGACTCTGGAAGTTTGACTGCACTCGCCCCCATGGCACCGCAGGGCAGGCGTAAGGCTATGAGAAGCCGCAAGACCCCACACAGGAAGTGGGGAAGGTATAGTTT	3	ARRDSGSLTALAPMAPQGRRKAMRSRKTPHRKWGRYS
TCCCACCCTTTCTATGGAGTCCTAGGTGCATTCACGCACCCTGGTTTTCAGTTTCCTTTCCCTAGAACTCACGGTTCGGTTCGGGTAAATCAGCTGCTAGAATTCCT	3	SHPFYGVLGAFTHPGFQFPFPRTHGSVRVNQLLEF
TCCCACCCTTTCTATGGAGNCCTAGGTGCCTTCACGCACCCTGTTCAGTTTCCTTTCCCTAGAACTCACGGTTCGGTTCGGGTAAATCAGCTGCTAGAATTCCT	3	N/A
TCCCACCCTTTCTATGGAGTCCTTTCTATGGAGTCCTAGGTGCCTTCACCTAGGGTTTCCTTTCCCTAGAACTCACGGTTCGGTTCGGGTAAATCAGCTGCTAGAATTCCT	3	SHPFYGVLSMES_VPSPRVSFP_NSRFGSGKSAARIP
TCCCACCCTTTCTATGGAGTCCTAGGTGCCTTCACGCACCCTGGTGTCAGTTTCCTTTCCCTAGAACTCACGGTTCAGTTCGGGTAAATCAGCTGCTAGAATTCCT	3	SHPFYGVLGAFTHPGVSFLSLELTVQFG_ISC_NS
TCCCACCCTTTCTATGGAGTCCTAGGTGCCTTCACGATTCAGTTTCCTTTCCCTAGAACTCACGGTTCGGTTCGGGTAAATCAGCTGCTAGAATTCCT	3	SHPFYGVLGAFTIQFPFPRTHGSVRVNQLLEF
TCCCACCCTTTCTATGGAGTCCTAGGTGCCTTCACGCACCCTGGTCCCCTAGAACTCACGGTTCGGTTCGGGTAAATCAGCTGCTAGAATTCCT	3	SHPFYGVLGAFTHPGPLELTVRFG_ISC_NS
TCCCACCCTTTCTATGGAGTCCTAGGTGCCTTCATGTTTCCTTTCCCTAGAACTCACGGTTCGGTTCGGGTAAATCAGCTGCTAGAATTCCT	3	SHPFYGVLGAFMFPFPRTHGSVRVNQLLEF
ACGCCGGACGGCTCAGCCTCACCTTGGCCCCTATCTGGTTGCCGCACTGGCCGGCCTGGATGTGCACGATCTCCCTCATACTGACTTCACGC	3	TPDGSASPWPLSGCRTGRPGCARSPSY_LH
TCCCACCCTTTCTATGGAGTCCTAGGTGCCTTCACGCACCCTGGAGAACTCACGGTTCGGTTCGGGTAAATCAGCTGCTAGAATTCCT	3	SHPFYGVLGAFTHPGELTVRFG_ISC_NS
TCCCACCCTTTCTACGGAGTCCTAGGTGCCTTCACGCACCCTGGTTCAGTTTCCTTTCCCTAGAACTCACGGTTCGGTTCGGGTAAATCAGCTGCTAGAATTCCT	3	SHPFYGVLGAFTHPGSVSFP_NSRFGSGKSAARIP
TCCCACCCTTTCTATGGAGTCCTAGGTGCCTTCACGCACCCTGGTTTTCAGTTTCCTTTCCCTANAACTCACGGTTCGGTTCGGGTAAATCAGCTGCTAGAATTCCT	3	N/A
NCCCACCCTTTCTATGGAGTCCTAGGTGCCTTCACGCACCCTGGTTTTCAGTTTCCTTTCCCTAGAACTCACGGTTCGGTTCGGGTAAATCAGCTGCTAGAATTCCT	3	N/A
TTTCCTTTCCCTAGAACTCACGGTTCGGTTCGGGTAAATCAGCTGCTAGAATTCCT	3	FPFPRTHGSVRVNQLLEF
TCCCACCCTTTCTATGGAGTCCTAGGTGCCTTCACGCACCCTGGTTCAGTTTCCTTTCCCTAGAACTCACGGTTCGGTTCGGGTAAATCAGCTGCTAGGATTCCT	3	SHPFYGVLGAFTHPGSVSFP_NSRFGSGKSAARIP
TCCCACCCTTTCTATGGAGTCCTAGGTGCCTTCACGTACCCTGGTTTCAGTTTCCTTTCCCTAGAACTCACGGTTCGGTTCGGGTAAATCAGCTGCTAGAATTCCT	3	SHPFYGVLGAFTYPGFSFLSLELTVRFG_ISC_NS
TCCCACCCTTTCTATGGAGCCCTAGAACTCACGGTTCGGTTCGGGTAAATCAGCTGCTAGAATTCCT	3	SHPFYGALELTVRFG_ISC_NS
TCCCACCCTTTNTATGGAGTCCTAGGTGCCTTCACGCACCCTGTTCAGTTTCCTTTCCCTAGAACTCACGGTTCGGTTCGGGTAAATCAGCTGCTAGAATTCCT	3	N/A
TCCCACCCTTTCTATGGAGTCCTAGGTGCACGGTTCGGTTCGGGTAAATCAGCTGCTAGAATTCCT	3	SHPFYGVLGARFGSGKSAARIP
TCCCACCCTTTCTATGGAGTCCTGGTGCCTTCACGCACCCAGTTTCCTTTCCCTAGAACTCACGGTTCGGTTCGGGTAAATCAGCTGCTAGAATTCCT	3	SHPFYGVLVPSRTQFPFPRTHGSVRVNQLLEF
TCCCACCCTTTCTATGGAGTCCTAGGTGCCTTCACGCACCCGCTTCAGTTTCCTTTCCCTAGAACTCACGGTTCGGTTCGGGTAAATCAGCTGCTAGAATTCCT	3	SHPFYGVLGAFTHPLQFPFPRTHGSVRVNQLLEF
TCCCACCCTTTCTATGGAGTCCTAGGTGCCTAGAACTTTCTATGGAGTCCTAGGTCCCTAGAACTCACGGTTCGGTTCGGGTAAATCAGCTGCTAGAATTCCT	3	SHPFYGVLGA_NFLWSPRSLELTVRFG_ISC_NS
TCCCACCCTTTCTATGGAGTCCTAGGTGCCTTCACGCACCCTGGTCAGTTTCCTTTCCCTANAACTCACGGTTCGGTTCGGGTAAATCAGCTGCTAGAATTCCT	3	N/A
TCCCACCCTTTCTATGGAGTCCTAGGTGCCTTCACGCACCCTGGTGCATCAGTTTCCTTTCCCTAGAACTCACGGTTCGGTTCGGATAAATCAGCTGCTAGAATTCCT	3	SHPFYGVLGAFTHPGASVSFP_NSRFGSDKSAARIP
TCCCACCCTTTCTATGGAGTCCTAGGTGCCTTCACGCACCAGTTCCTTTCCCTAGAACTCACGGTTCGGTTCGGGTAAATCAGCTGCTAGAATTCCT	3	SHPFYGVLGAFTHQFLSLELTVRFG_ISC_NS
TCCCACCCTTTCTATTCCTTTCCCTAGAACTCACGGTTCGGTTCGGGTAAATCAGCTGCTAGAATTCCT	3	SHPFYSFP_NSRFGSGKSAARIP
TCCCACCCTTTCTATGGGGTCCTAGGTGCCTTCACGCACCCTGGTTTCAGTTTCCTTTCCCTAGAACTCACGGTTCGGTTCGGGTAAATCAGCTGCTAGAATTCCT	3	SHPFYGVLGAFTHPGFSFLSLELTVRFG_ISC_NS
TCCCACCCTTTCTATGGAGTCCTCTTTCCCTAGAACTCACGGTTCGGTTCGGGTAAATCAGCTGCTAGAATTCCT	3	SHPFYGVLFP_NSRFGSGKSAARIP
TCCCACCCTTTCTATGGAGTCCTAGGTGCCTTCACGCACCCTGTCTAGAACTCACGGTTCGGTTCGGGTAAATCAGCTGCTAGAATTCCT	3	SHPFYGVLGAFTHPV_NSRFGSGKSAARIP
TCCCACCCTTTCTATGGAGTCCTAGGTGCCTTTTTTCAGTTTCCTTTCCCTAGAACTCACGGTTCGGTTCGGGTAAATCAGCTGCTAGAATTCCT	3	SHPFYGVLGAFFQFPFPRTHGSVRVNQLLEF
TCCCACCCTTTCTATGGAGTCCTAGGTGCCTTCACGCACCCTGGTTTCAGTTTCCTNTCCCTAGAACTCACGGTTCGGTTCGGGTAAATCAGCTGCTAGAATTCCT	3	N/A
TCCCACCCTTTCTATGGAGTCCTAGGTGCCTTCCCTTTCCCTAGAACTCACGGTTCGGTTCGGGTAAATCAGCTGCTAGAATTCCT	3	SHPFYGVLGAFPFPRTHGSVRVNQLLEF
TCCCACCCTTTCTATGGAGTCCTAGGTGCCTTCAAGTTTCCTTTCCCTAGAACTCACGGTTCGGTTCGGGTAAATCAGCTGCTAGAATTCCT	3	SHPFYGVLGAFKFPFPRTHGSVRVNQLLEF
TCCCACCCTTTCTATGGAGTCCTAGGTGCCTTCACGCACCCTGGTGTTCGGTTCGGGTAAATCAGCTGCTAGAATTCCT	3	SHPFYGVLGAFTHPGVRFG_ISC_NS
TCCCACCCTTTCTNTGGAGTCCTAGGTGCCTTCACGCACCCTGTTCAGTTTCCTTTCCCTAGAACTCACGGTTCGGTTCGGGTAAATCAGCTGCTAGAATTCCT	3	N/A
TCCCACCCTTTCTATGGAGTCCTAGGTGCCTTCACGCACCCTGGTTTCGGTTTCCTTTCCCTAGAACTCACGGTTCGGTTCGGGTAAATCAGCTGCTAGAATTCCT	3	SHPFYGVLGAFTHPGFGFLSLELTVRFG_ISC_NS
TCCCACCCTTTCTATGGAGTCCTAGGTGCCTTCACGCAGTTTCCTTTCCCTAGAACTCACGGTTCGGTTCGAGTAAATCAGCTGCTAGAATTCCT	3	SHPFYGVLGAFTQFPFPRTHGSVRVNQLLEF
TCCCACCCTTTCTATGGAGTCCTAGGTGCCTTCACGCACCTGGTGTTCAGTTTCCTTTCCCTAGAACTCACGGTTCGGTTCGGGTAAATCAGCTGCTAGAATTCCT	3	SHPFYGVLGAFTHLVFSFLSLELTVRFG_ISC_NS
TCCCACCCTTTCTATGGAGTCCTAGGTGCCTTCACGCACCCCCTAGAACTCACGGTTCGGTTCGGGTAAATCAGCTGCTAGAATTCCT	3	SHPFYGVLGAFTHPLELTVRFG_ISC_NS
TCCCACCCTTTCTATGCCTTTCCCTAGAACTCACGGTTCGGTTCGGGTAAATCAGCTGCTAGAATTCCT	3	SHPFYAFP_NSRFGSGKSAARIP
TCCCACCCTTTCTATGGAGTCCTAGGTGCCTTCACGCAGTTTCCTTTCCTTTCCCTAGAACTCACGGTTCGGTTCGGGTAAATCAGCTGCTAGAATTCCT	3	SHPFYGVLGAFTQFPFLSLELTVRFG_ISC_NS
TCCCACCCTTTCTATGGAGTCCTAGCTGCTAGAATTCCT	3	SHPFYGVLAARIP
TCCCACCCTTTCTATGGAGTCCTAGGTGCCTTCACGCACCCTGTTCAGTTTCCTTTCCCTAGAACTCACGGTTCGGTTCGGGTAAATCAGCTGCTAGGATTCCT	3	SHPFYGVLGAFTHPVQFPFPRTHGSVRVNQLLGF
TCCCACCCTTTCTATGGAGTCCTAGGTGCCTTCACGCACCCTGTTCAGTTTCCTCTCCCTAGAACTCACGGTTCGGTTCGGGTAAATCAGCTGCTAGAATTCCT	3	SHPFYGVLGAFTHPVQFPLPRTHGSVRVNQLLEF
TCCCACCCTTTCTATGGAGTCCTAGGTGCCTTCACGCACCCTGTTCAGTTTCCTTTCCCNAGAACTCACGGTTCGGTTCGGGTAAATCAGCTGCTAGAATTCCT	3	N/A
TCCCACCCTTTCTATGGAGTCCTAGGTGCCTTCACGCACCCTGGTTTCCTTCCCCTAGAACTCACGGTTCGGTTCGGGTAAATCAGCTGCTAGAATTCCT	3	SHPFYGVLGAFTHPGFLPLELTVRFG_ISC_NS
TCCCACCCTTTCTATGGAGTCCTAGGTGCCTTCACGCACCCTGTTGTTCGGTTCGGGTAAATCAGCTGCTAGAATTCCT	3	SHPFYGVLGAFTHPVVRFG_ISC_NS
TCCCACCCTTTCTATGGAGTCCTAGGTCCTAGTTTCCTTTCCCTAGAACTCACGGTTCGGTTCGGGTAAATCAGCTGCTAGAATTCCT	3	SHPFYGVLGPSFLSLELTVRFG_ISC_NS
TCCCACCCTTTCTATGGAGTCCTAGGTGCCTTCACGCACCCTGGTTCAGTTTCCTTTCCCTAGAACTCACGGTTCGGTTCGGGTAAACCAGCTGCTAGAATTCCT	3	SHPFYGVLGAFTHPGSVSFP_NSRFGSGKPAARIP
TCCCACCCTTTCTATGGAGTCCTAGGTGCCTTCNCGCACCCTGGTCAGTTTCCTTTCCCTAGAACTCACGGTTCGGTTCGGGTAAATCAGCTGCTAGAATTCCT	3	N/A
AGTTGAGATGGCTGACCTAGCGCTCATGAGGACCAGGAGGCTGCCCTGTCTTCT	3	S_DG_PSAHEDQEAALSS
TCCCACCCTTTCTATGGAGTCCTAGGTGCCTTCACGCACCCTGGTTCAGTTTCCTTTCCCTAGAACTNACGGTTCGGTTCGGGTAAATCAGCTGCTAGAATTCCT	3	N/A
TCCCACCCTTTCTATGGAGTCCTAGGTGCCTTCACCTTTCCTTTCCTTTCCCTAGAACTCACGGTTCGGTTCGGGTAAATCAGCTGCTAGAATTCCT	3	SHPFYGVLGAFTFPFLSLELTVRFG_ISC_NS
TCCCACCCTTTCTATGGAGTCCTAGGTGCCTTCACGCACCTAGGACTTCCTTTCCCTAGAACTCACGGTTCGGTTCGGGTAAATCAGCTGCTAGAATTCCT	3	SHPFYGVLGAFTHLGLPFPRTHGSVRVNQLLEF
TCCCACCCTTTCTATGGAGTCCTAGGTGCCTTCACGCACCACCTTTCCCTAGAACTCACGGTTCGGTTCGGGTAAATCAGCTGCTAGAATTCCT	3	SHPFYGVLGAFTHHLSLELTVRFG_ISC_NS
TCCCACCCTTTCTATGGAGTCCTAGGTGCCTTCACGCACCATGGTTTTCAGTTTCCTTTCCCTAGAACTCACGGTTCGGTTCGGGTAAATCAGCTGCTAGAATTCCT	3	SHPFYGVLGAFTHHGFQFPFPRTHGSVRVNQLLEF
TCCCACCCTTTCTATGGAGTCCTAGGTGCCTTCACGAACCCTGGTTTTCAGTTTCCTTTCCCTAGAACTCACGGTTCGGTTCGGGTAAATCAGCTGCTAGAATTCCT	3	SHPFYGVLGAFTNPGFQFPFPRTHGSVRVNQLLEF
TCCCACCCTTTCTATGGAGTCCTAGGTGCCTTCACGCACCCTTCAGTTTCCTTTCCCTAGAACTCACGGTTCGGTTCGGGT	3	SHPFYGVLGAFTHPSVSFP_NSRFGSG
TCCTTTTCACTTCCCACCCAAGCTATCCCTCTAGCTCCTGTTTGCCGCCTTCTGGCGAAGTCCGGT	3	SFSLPTQAIPLAPVCRLLAKSG
TCCCACCCTTTCTATGGAGTCCTAGGTGCCTTCACGCACCCTGGTTCAGTTTCCTTTCCCTAGAACTCACGGTTCGGTTCGGGTAAATCAGCTGCTGGAATTCCT	3	SHPFYGVLGAFTHPGSVSFP_NSRFGSGKSAAGIP
TCCCACCCTTTCTATGGAGTCCTAGGTGCATTCACGCACCCTGGTTCAGTTTCCTTTCCCTAGAACTCACGGTTCGGTTCGGGTAAATCAGCTGCTAGAATTCCT	3	SHPFYGVLGAFTHPGSVSFP_NSRFGSGKSAARIP
TCCCACCCTTTCTATGGAGTCCTTTCTATGGAGTCCTTTCCCTAGAACTCACGGTTCGGTTCGGGTAAATCAGCTGCTAGAATTCCT	3	SHPFYGVLSMESFP_NSRFGSGKSAARIP
TCCCACCCTTTCTATGGAGTCCTAGGTGCCTTCACGCACCTAAATCAGCTGCTAGAATTCCT	3	SHPFYGVLGAFTHLNQLLEF
CCGGTAAGGCATTAGACCCCAACCTAATAACGGACT	3	PVRH_TPT__RT
TCCCACCCTTTCTATGGAGTCCTAGGTGCCTTCACGCACCCCGGTTTTCAGTTTCCTTTCCCTAGAACTCACGGTTCGGTTCGGGTAAATCAGCTGCTAGAATTCCT	3	SHPFYGVLGAFTHPGFQFPFPRTHGSVRVNQLLEF
TCCCACCCTTTCTATGGAGTCCTAGGTGCCTTCACGCACCTTTCCCTAGAACTCACATCCTTTCCCTAGAACTCACGGTTCGGTTCGGGTAAATCAGCTGCTAGAATTCCT	3	SHPFYGVLGAFTHLSLELTSFP_NSRFGSGKSAARIP
TCCCACCCTTTCTATGGAGTCCTAGGTGCCTTCACGCCTTTTCAGTTTCCTTTCCCTAGAACTCACGGTTCGGTTCGGGTAAATCAGCTGCTAGAATTCCT	3	SHPFYGVLGAFTPFQFPFPRTHGSVRVNQLLEF
TCCCACCCTTTCTATGGAGTCCTAGGTGCCTTCACGCACCTAGGACTCCTTTCCCTAGAACTCACGGTTCGGTTCGGGTAAATCAGCTGCTAGAATTCCT	3	SHPFYGVLGAFTHLGLLSLELTVRFG_ISC_NS
TCCCACCCTTTCTATGGAGTCCTAGGTGCCTTCACGCACCCTGGTTCATTTTCCTTTCCCTAGAACTCACGGTTCGGTTCGGGTAAATCAGCTGCTAGAATTCCT	3	SHPFYGVLGAFTHPGSFSFP_NSRFGSGKSAARIP
TCCCACCCTTTCTATGGAGTCCTAGGTGCCTTCACGCACCCTGGTTTTCAGTTTCCTTTCCCTAGAACTCACGGTTCGGTTCAGGTAAATCAGCTGCTAGAATTCCT	3	SHPFYGVLGAFTHPGFQFPFPRTHGSVQVNQLLEF
TCCCACCCTTTCTATGGAGTCCTAGGTGCCTTCACGCACCCTGCTAGAATTCCT	3	SHPFYGVLGAFTHPARIP
TCCCACCCTTTCTATGGAGTCCTAGGTGCCTTCACGCACCCTGGAAAGTTTCCTTTCCCTAGAACTCACGGTTCGGTTCGGGTAAATCAGCTGCTAGAATTCCT	3	SHPFYGVLGAFTHPGKFPFPRTHGSVRVNQLLEF
TCCCACCCTTTCTATGGAGTCCTAGGTGCCTTCACGCACAGACCTTTCCCTAGAACTCACGGTTCGGTTCGGGTAAATCAGCTGCTAGAATTCCT	3	SHPFYGVLGAFTHRPFPRTHGSVRVNQLLEF
TCCCACCCTTTCTATGGAGTCCTAGGTGCCTTCACGTGAGTTCTAGGGAAAGTTTCCTTTCCCTAGAACTCACGGTTCGGTTCGGGTAAATCAGCTGCTAGAATTCCT	3	SHPFYGVLGAFT_VLGKVSFP_NSRFGSGKSAARIP
AGAGGTGGAGCCGGGCCGAGCCTTGATTGGTCGAGGTGCGCGTGGTCACGGATCAAGGTTCA	3	RGGAGPSLDWSRCAWSRIKV
TCCCACCCTTTCTATGGAGTCCTAGGTGCCTTCACGCACCCTGTTTTCAGTTTCCTTTCCCTAAAACTCACGGTTCGGTTCGGGTAAATCAGCTGCTAGAATTCCT	3	SHPFYGVLGAFTHPVFSFLSLKLTVRFG_ISC_NS
TCCCACCCTTTCTATGGAGTCCTAGGTGCCTTCTGTTCAGTTTCCTTTCCCTAGAACTCACGGTTCGGTTCGGGTAAATCAGCTGCTAGAATTCCT	3	SHPFYGVLGAFCSVSFP_NSRFGSGKSAARIP
TCCCACCCTTTCTATGGAGTCCTAGGTGCCTTCACGCACCCTGGAACCCTGGTTACTTTCCCTAGAACTCACGGTTCGGTTCGGGTAAATCAGCTGCTAGAATTCCT	3	SHPFYGVLGAFTHPGTLVTFPRTHGSVRVNQLLEF
TCCCACCCTTTCTATGGAGTCCTAGGTGCCTTCACGCACCCTGGTCCCCCAGTTTCCTTTCCCTAGAACTCACGGTTCGGTTCGGGTAAATCAGCTGCTAGAATTCCT	3	SHPFYGVLGAFTHPGPPVSFP_NSRFGSGKSAARIP
TCCCACCCTTTCTATGGAGTCCTAGGTGCCTTCACGCACCCTGGGTAAATCAGCTGCTAGAATTCCT	3	SHPFYGVLGAFTHPG_ISC_NS
TCCCACCCTTTCTATGGAGTCCTAGGTGCCTTCATGCACCCGTTCAGTTTCCTTTCCCTAGAACTCACGGTTCGGTTCGGGTAAATCAGCTGCTAGAATTCCT	3	SHPFYGVLGAFMHPFSFLSLELTVRFG_ISC_NS
TCCCACCCTTTCTATGGAGTCCTAGGTGCCTTCTCAGTTTCCTTTCCCTAGAACTCACGGTTCGGTTCGGGTAAATCAGCTGCTAGAATTCCT	3	SHPFYGVLGAFSVSFP_NSRFGSGKSAARIP
TCCCACCCTTTCTATGGAGTCCTAGGTGCCTTTCTAGGGAAAGTTTCCTTTCCCTAGAACTCACGGTTCGGTTCGGGTAAATCAGCTGCTAGAATTCCT	3	SHPFYGVLGAFLGKVSFP_NSRFGSGKSAARIP
TCCCACCCTTTCTATGGAGTCCTAGGTGCCTTCACGCACCCTGTTCAGTTTCCTTTCCCTAGAACTCGCGGTTCGGTTCGGGTAAATCAGCTGCTAGAATTCCT	3	SHPFYGVLGAFTHPVQFPFPRTRGSVRVNQLLEF
TCCCACCCTTTCTATGGAGTCCTAGGTGCCTTCACGCACCCTGGCTTCCCTAGAACTCACGGTTCGGTTCGGGTAAATCAGCTGCTAGAATTCCT	3	SHPFYGVLGAFTHPGFPRTHGSVRVNQLLEF
TCCCACCCTTTCTATGGAGTCCTAGGTGCCTTCACGCACCCTGGTTCAGTTTCCTTTCCCTAGAACTCACGGTTCGGTCCGGGTAAATCAGCTGCTAGAATTCCT	3	SHPFYGVLGAFTHPGSVSFP_NSRFGPGKSAARIP
TCCCACCCTTTCTATGGAGTCCNAGGTGCCTTCACGCACCCTGGTTTTCAGTTTCCTTTCCCTAGAACTCACGGTTCGGTTCGGGTAAATCAGCTGCTAGAATTCCT	3	N/A
TCCCACCCTTTCTATGGAGTCCTAGGTGCCTTCACGCACCCTGTTCAGTTTCCTTTCCCTAGAACTCACGGTTCGGTTCGGGTAAATCAGCTGCTAGAATCCCT	3	SHPFYGVLGAFTHPVQFPFPRTHGSVRVNQLLES
TCCCACCCTTTCTATGGAGTCCTAGGTGCCTTCACGCACCCTGGTTTTCAGTTTNCTTTCCCTAGAACTCACGGTTCGGTTCGGGTAAATCAGCTGCTAGAATTCCT	3	N/A
TCCCACCCTTTCTATGGAGTCCTAGGTGCCTTCACGCACCCTGGAACTTTCCCTAGAACTCACGGTTCGGTTCGGGTAAATCAGCTGCTAGAATTCCT	3	SHPFYGVLGAFTHPGTFPRTHGSVRVNQLLEF
ACGCCGGACGGCTCAGCCTCACCTTGGCCCCTATCTGGTTGCCGCACTGGCCGGCCTGGATGTGCACGATC	3	TPDGSASPWPLSGCRTGRPGCAR
TCCCACCCTTTCTATGGAGTCCTAGGTGCCTTCACGTTTCAGTTTCCTTTCCCTAGAACTCACGGTTCGGTTCGGGTAAATCAGCTGCTAGAATTCCT	3	SHPFYGVLGAFTFQFPFPRTHGSVRVNQLLEF
TCCCACCCTTTCTATGGAGTCCTAGGTGCCTTCACGCTTCCCTAGAACTCACGGTTCGGTTCGGGTAAATCAGCTGCTAGAATTCCT	3	SHPFYGVLGAFTLP_NSRFGSGKSAARIP
TCCCACCCTTTCTATGGAGTCCTAGGTGCCTTCACGCAAATTCAGTTTCCTTTCCCTAGAACTCACGGTTCGGTTCGGGTAAATCAGCTGCTAGAATTCCT	3	SHPFYGVLGAFTQIQFPFPRTHGSVRVNQLLEF
TCCCACCCTTTCTATTGAGTCCTAGGTGCCTTCACGCACCCTGGTTTTCAGTTTCCTTTCCCTAGAACTCACGGTTCGGTTCGGGTAAATCAGCTGCTAGAATTCCT	3	SHPFY_VLGAFTHPGFQFPFPRTHGSVRVNQLLEF
TCCCACCCTTTCTATGGAGTCCTAGGTGCCTTCACGCACCCTGGTTTCCTTCGGTTCGGGTAAATCAGCTGCTAGAATTCCT	3	SHPFYGVLGAFTHPGFLRFG_ISC_NS
TCCCACCCTTTCTATGGAGTCCTAGGTGCCTTCACGCACCCTGGTTTTCAGTTTCCTTTCCCTAGAACTCACGGTTCGGTTCGGGTAAATCATCTGCTAGAATTCCT	3	SHPFYGVLGAFTHPGFQFPFPRTHGSVRVNHLLEF
TCCCACCCTTTCTATGGAGTCCTAGGTGCCTTCACGCACCCTGATTCAGTTTCCTTTCCCTAGAACTCACGGTTCGGTTCGGGTAAATCAGCTGCTAGAATTCCT	3	SHPFYGVLGAFTHPDSVSFP_NSRFGSGKSAARIP
TCCCACCCTTTCTATGGAGTCCTAGGTGCCTTCACGCACCTAGGACCAGTTTCCTTTCCCTAGAACTCACGGTTCGGTTCGGGTAAATCAGCTGCTAGAATTCCT	3	SHPFYGVLGAFTHLGPVSFP_NSRFGSGKSAARIP
TCCCACCCTTTCTATGGAGTCCTAGGTGCCTTCACGCACTTCAGTTTCCTTTCCCTAGAACTCACAGTTCGGTTCGGGTAAATCAGCTGCTAGAATTCCT	3	SHPFYGVLGAFTHFSFLSLELTVRFG_ISC_NS
TCCCACCCTTTCTATGGAGTCCCAGGTGCCTTCACGCACCCTGGTTCAGTTTCCTTTCCCTAGAACTCACGGTTCGGTTCGGGTAAATCAGCTGCTAGAATTCCT	3	SHPFYGVPGAFTHPGSVSFP_NSRFGSGKSAARIP
TCCCACCCTTTCTATGGAGTCCTAGGTGCCTTCACCTAGGACTAGGTTTCCTTTCCCTAGAACTCACGGTTCGGTTCGGGTAAATCAGCTGCTAGAATTCCT	3	SHPFYGVLGAFT_D_VSFP_NSRFGSGKSAARIP
TCCCACCCTTTCTATGGAGTCCTAGGTGCCTTCACGCACCCTGGTTCAGTTTCCTTTCCCTAGAACTCACGGTTCGGTTCGGGTAAATCAGCTGCTAGTATTCCT	3	SHPFYGVLGAFTHPGSVSFP_NSRFGSGKSAASIP
TCCCACCCTTTCTATGGAGTCCTAGGTGCCTTCACGCACCCTGGTTTCAGTTTCCTTTCCCTNGAACTCACGGTTCGGTTCGGGTAAATCAGCTGCTAGAATTCCT	3	N/A
TCCCACCCTTTCTATGGAGTCCTAGGTGCATTCACGCACCCTGGTTTCAGTTTCCTTTCCCTAGAACTCACGGTTCGGTTCGGGTAAATCAGCTGCTAGAATTCCT	3	SHPFYGVLGAFTHPGFSFLSLELTVRFG_ISC_NS
TCCCTCCCTTTCTATGGAGTCCTAGGTGCCTTCACGCACCCTGGTTTTCAGTTTCCTTTCCCTAGAACTCACGGTTCGGTTCGGGTAAATCAGCTGCTAGAATTCCT	3	SLPFYGVLGAFTHPGFQFPFPRTHGSVRVNQLLEF
TCCCACCCTTTCTATGGAGTCCTAGGTGCCTTCATCAGTTTCCTTTCCCTAGAACTCACGGTTCGGTTCGGGTAAATCAGCTGCTAGAATTCCT	3	SHPFYGVLGAFISFLSLELTVRFG_ISC_NS
TCCCACCCTTTCTATGGAGTCCTAGGTGCCTTCACGCACCCTGGTTCAGTTTCCTTTCCCTAGAACTCACGGTCCGGTTCGGGTAAATCAGCTGCTAGAATTCCT	3	SHPFYGVLGAFTHPGSVSFP_NSRSGSGKSAARIP
TCCCACCCTTTCTATGGAGTCCTAGGTGCCTTCACGCACCCTGGTTTTCAGTTTCCTTTCCCTAGAACTCACGGTTCGGTTCGGGTAAATCAGCTGCTAGGATTCCT	3	SHPFYGVLGAFTHPGFQFPFPRTHGSVRVNQLLGF
TCCCACCCTTTCTATGGAGTCCTAGGTGCCTTCACGCCCTAGGTGCCTTCACGCCCTAGAACTCACGGTTCGGTTCGGGTAAATCAGCTGCTAGAATTCCT	3	SHPFYGVLGAFTP_VPSRPRTHGSVRVNQLLEF
TCCCACCCTTTCTATGGAGTCCTAGGTGCCTCCACGCACCCTGTTCAGTTTCCTTTCCCTAGAACTCACGGTTCGGTTCGGGTAAATCAGCTGCTAGAATTCCT	3	SHPFYGVLGASTHPVQFPFPRTHGSVRVNQLLEF
TCGTCAGGAGGCAGTTTAGCTCTCTGTGCCATTAGAGTAAGGGGGACAGGCACTGTGGTATAGATTACGACATGAGGGTCTGGCAGCT	3	SSGGSLALCAIRVRGTGTVV_ITT_GSGS
TCCCACCCTTTCTATGGAGTCCTAGGTGCCTTCACGCACCTAGGACAGTTTCCTTTCCCTAGAACTCACGGTTCGGTTCGGGTAAATCAGCTGCTAGAATTCCT	3	SHPFYGVLGAFTHLGQFPFPRTHGSVRVNQLLEF
TCCCACCCTTTCTATGGAGTCCTAGGTGCCTTCACGCACCCTGTTCAGTTTCCTTTCCCTAGAACTCACGGTTCGGTTCGGGTAAATCAGCTGCTAGAANTCCT	3	N/A
TCCCACCCTTTCTATGGAGTCCTAGGTGCCTTTTTCCCTAGAACTCACGGTTCGGTTCGGGTAAATCAGCTGCTAGAATTCCT	3	SHPFYGVLGAFFPRTHGSVRVNQLLEF
TCCCACCCTTTCTATGGAGTCCTAGGTGCCTCACGCACCCTGGTTCAGTTTCCTTTCCCTAGAACTCACGGTTCGGTTCGGGTAAATCAGCTGCTAGAATTCCT	3	SHPFYGVLGASRTLVQFPFPRTHGSVRVNQLLEF
TCCCACCCTTTCTATGGAGTCCTAGGTGCCTTCACGCACCCCTCCTTTCCCTAGAACTCACGGTTCGGTTCGGGTAAATCAGCTGCTAGAATTCCT	3	SHPFYGVLGAFTHPSFP_NSRFGSGKSAARIP
TCCCACCCTTTCTATGGAGTCCTAGGTGCCTTCACGCACCTAGACATCTAGTTTCCTTTCCCTAGAACTCACGGTTCGGTTCGGGTAAATCAGCTGCTAGAATTCCT	3	SHPFYGVLGAFTHLDI_FPFPRTHGSVRVNQLLEF
TCCCACCCTTTCTATGGAGTCCTAGGTGCCTTCACGCACCCTGGTTTTCAGTTTCCTTTCCCTAGAACTCACGGTTCGGTTCGGGTAA	3	SHPFYGVLGAFTHPGFQFPFPRTHGSVRV
TCCCACCCTTTCTATGGAGTCCTAGGTGCCTTCACGCACCCTGGT	3	SHPFYGVLGAFTHPG
TCCCACCCTTTCNATGGAGTCCTAGGTGCCTTCACGCACCCTGGTTCAGTTTCCTTTCCCTAGAACTCACGGTTCGGTTCGGGTAAATCAGCTGCTAGAATTCCT	3	N/A
TCCCACCCTTTCTATGGAGTCCTAGGTGCCTTCACGCACCCTGGTCCTTTCCCTAGAACTCCCTAGAACTCACGGTTCGGTTCGGGTAAATCAGCTGCTAGAATTCCT	3	SHPFYGVLGAFTHPGPFPRTP_NSRFGSGKSAARIP
TCCCACCCTTTCTATGGAGTCCTAGGTGCCTTCACGCACCTAGGTGCCTTCACGCACCTCAGTTTCCTTTCCCTAGAACTCACGGTTCGGTTCGGGTAAATCAGCTGCTAGAATTCCT	3	SHPFYGVLGAFTHLGAFTHLSFLSLELTVRFG_ISC_NS
TCCCACCCTTTCTATGGAGTCCTAGGTGCCTTCACGCACCATGTTCAGTTTCCTTTCCCTAGAACTCACGGTTCGGTTCGGGTAAATCAGCTGCTAGAATTCCT	3	SHPFYGVLGAFTHHVQFPFPRTHGSVRVNQLLEF
TCACACCCTTTCTATGGAGTCCTAGGTGCCTTCACGCACCCTGGTTCAGTTTCCTTTCCCTAGAACTCACGGTTCGGTTCGGGTAAATCAGCTGCTAGAATTCCT	3	SHPFYGVLGAFTHPGSVSFP_NSRFGSGKSAARIP
TCCCACCCTTTCTATGGAGTCCTAGGTGCCTTCACCAGTCAGTTTCCTTTCCCTAGAACTCACGGTTCGGTTCGGGTAAATCAGCTGCTAGAATTCCT	3	SHPFYGVLGAFTSQFPFPRTHGSVRVNQLLEF
TCCCACCCTTTCTATGGATTCCTAGGACTCACGGTTCGGTTCGGGTAAATCAGCTGCTAGAATTCCT	3	SHPFYGFLGLTVRFG_ISC_NS
TCCCACCCTTTCTATGGAGTCCTAGGTGCCTTCACGCACCCTGGTTCAGTTTCCTTTCCCTAGAACTCACGGTTNGGTTCGGGTAAATCAGCTGCTAGAATTCCT	3	N/A
TCCCACCCTTTCTATGGAGTCCTAGGTGCCTTCACGCACCCTGGTCAGTTTCCTTTCCCTAGAACTCACGGTTCGGTTCGGGTAAATCAGCTGCCAGAATTCCT	3	SHPFYGVLGAFTHPGQFPFPRTHGSVRVNQLPEF
TCCCACCCTTTCTATGGAGTCCTAGGTGCCTTCACGCACCCTGGTTTTCAGTTTCCTTTCCCTAGGACTCACGGTTCGGTTCGGGTAAATCAGCTGCTAGAATTCCT	3	SHPFYGVLGAFTHPGFQFPFPRTHGSVRVNQLLEF
TCCCACCCTTTCTATGGAGTCCTAGGTGCCTTCACCTAGAACTCACGGTTCCCTAGAACTCACGGTTCGGTTCGGGTAAATCAGCTGCTAGAATTCCT	3	SHPFYGVLGAFT_NSRFPRTHGSVRVNQLLEF
TCCCACCCTTTCTATGGAGTCCTAGGTGCCTTCACGCACCCTGGTTTCAGTTTCCTTTCCCCAGAACTCACGGTTCGGTTCGGGTAAATCAGCTGCTAGAATTCCT	3	SHPFYGVLGAFTHPGFSFLSPELTVRFG_ISC_NS
TCCCACCCTTTCTATGGAGTCCTAGGTGCCTTCACGCACCCTGGTTCAGTTTCCTTTCCCTAGAACTCACGGTTCGGTTCGGGTAGATCAGCTGCTAGAATTCCT	3	SHPFYGVLGAFTHPGSVSFP_NSRFGSGRSAARIP
TCCCACCCTTTCTATGGAGTCCTAGGTGCCTTCACGCTAGTTTCCTTTCCCTAGAACTCACGGTTCGGTTCTGGTAAATCAGCTGCTAGAATTCCT	3	SHPFYGVLGAFTLVSFP_NSRFGSGKSAARIP
TCCCACCCTTTCTATGGAGTCCTAGGTGCCTTCACGCACCCTGGTGAACTTTCCCTAGAACTCACGGTTCGGTTCGGGTAAATCAGCTGCTAGAATTCCT	3	SHPFYGVLGAFTHPGELSLELTVRFG_ISC_NS
TCCCACCCTTTCTATGGAGTCCTAGGTGCCTTCACGCATAATTTTTCCTTTCCCTAGAACTCACGGTTCGGTTCGGGTAAATCAGCTGCTAGAATTCCT	3	SHPFYGVLGAFTHNFSFP_NSRFGSGKSAARIP
TCCCACCCTTTCTATGGAGTCCTAGGTGCCTTCACGCACCCTGGTTACTTCAGTTTCCTTTCCCTAGAACTCACGGTTCGGTTCGGGTAAATCAGCTGCTAGAATTCCT	3	SHPFYGVLGAFTHPGYFSFLSLELTVRFG_ISC_NS
TCCCACCCTTTCTATGGAGTCCTAGGTGCCTTCACGCACCCTGGTGAGTTCAGTTCCCTAGAACTCACGGTTCGGTTCGGGTAAATCAGCTGCTAGAATTCCT	3	SHPFYGVLGAFTHPGEFSSLELTVRFG_ISC_NS
TCCCACCCTTTCTATGGAGTCCTAGGTGCCTTCACGCACCCTGGTTTCAGTTNCCTTTCCCTAGAACTCACGGTTCGGTTCGGGTAAATCAGCTGCTAGAATTCCT	3	N/A
TCCCACCCTTTCTATGGAGTCCTAGGTGCCTTGTTTCCTTTCCCTAGAACTCACGGTTCGGTTCGGGTAAATCAGCTGCTAGAATTCCT	3	SHPFYGVLGALFPFPRTHGSVRVNQLLEF
TCCCACCCTTTCTATGGAGTCCTAGGTGCCTTCCCTAGTTTCCTTTCCCTAGAACTCACGGTTCGGTTCGGGTAAATCAGCTGCTAGAATTCCT	3	SHPFYGVLGAFPSFLSLELTVRFG_ISC_NS
TCCCACCCTTTCTATGGAGTCCTAGGTGCCTTCACGCACCCTGGTTTCAGTTTCCTTTCCCTAGAACTCACGGTTCGGTTCGGATAAATCAGCTGCTAGAATTCCT	3	SHPFYGVLGAFTHPGFSFLSLELTVRFG_ISC_NS
TCCCACCCTTTCTATGGAGTCCTAGGTGCTTTCAGTTTCCTTTCCCTAGAACTCACGGTTCGGTTCGGGTAAATCAGCTGCTAGAATTCCT	2	SHPFYGVLGAFSFLSLELTVRFG_ISC_NS
TCCCACCCTTTCTATGGAGTCCTAGGTGCCTTCACGCGGTTCGGGTAAATCAGCTGCTAGAATTCCT	2	SHPFYGVLGAFTRFG_ISC_NS
TCCCACCCTTTCTATGGAGTCCTAGGTGCCTTCACGCACCCTGGTTTCCTTTCCCTAGAACTCACGGTTCGGTTCGGGTAAATCAGCTGCCAGAATTCCT	2	SHPFYGVLGAFTHPGFLSLELTVRFG_ISCQNS
TCCCACCCTTTCTATGGAGTCCTAGGTGCCTTCACGCACCCTGTTCAGTTTCCATTCCCTAGAACTCACGGTTCGGTTCGGGTAAATCAGCTGCTAGAATTCCT	2	SHPFYGVLGAFTHPVQFPFPRTHGSVRVNQLLEF
TCCCACCCTTTCTATGGAGTCCTAGGAGCCTTCACGCACTTCAGTTTCCTTTCCCTAGAACTCACGGTTCGGTTCGGGTAAATCAGCTGCTAGAATTCCT	2	SHPFYGVLGAFTHFSFLSLELTVRFG_ISC_NS
TCCCACCCTTTCTATGGAGTCCTAGGTGCCTTCACGCACCCTGGTTCAGTTTCCTTTCCCTAGAACTCACGGTTCGGTTCGGGTAAATCAGCTGCTAGANTTCCT	2	N/A
TCCCACCCTTTCTATGGAGTCCTAGGTGCCTTCACGCACCCTGGTCAGTTTCCTTTCCCTAGAACTCACGGTTCGGTTCGGGTAAATTAGCTGCTAGAATTCCT	2	SHPFYGVLGAFTHPGQFPFPRTHGSVRVN_LLEF
TCCCTCACGGTTCGGTTCGGGTAAATCAGCTGCTAGAATTCCT	2	SLTVRFG_ISC_NS
TCACACCCTTTCTATGGAGTCCTAGGTGCCTTCACGCACCCTGGTTTCCTTTCCCTAGAACTCACGGTTCGGTTCGGGTAAATCAGCTGCTAGAATTCCT	2	SHPFYGVLGAFTHPGFLSLELTVRFG_ISC_NS
TCCCACCCTTTCTATGGAGTCCTAGGTGCCTTCACGCACCCTTCAGTTTCCTTTCCCTAGAACTCAAGGTTCGGTTCGGGTAAATCAGCTGCTAGAATTCCT	2	SHPFYGVLGAFTHPSVSFP_NSRFGSGKSAARIP
TCCCACCCTTTATATGGAGTCCTAGGTGCCTTCACGCACCCGTTCAGTTTCCTTTCCCTAGAACTCACGGTTCGGTTCGGGTAAATCAGCTGCTAGAATTCCT	2	SHPLYGVLGAFTHPFSFLSLELTVRFG_ISC_NS
TCCCACCCTTTCTATGGAGTCCTAGGTGCCTTCACTTTCCTTTCCCTAGAACTCACGGTTCGATTCGGGTAAATCAGCTGCTAGAATTCCT	2	SHPFYGVLGAFTFLSLELTVRFG_ISC_NS
TCCCACCCTTTCTATGGAGTCCTAGGTGCCTTCACGCACCCTGGTTTTCAGTTTCCTTTCCCTAGAACTCTCGGTTCGGTTCGGGTAAATCAGCTGCTAGAATTCCT	2	SHPFYGVLGAFTHPGFQFPFPRTLGSVRVNQLLEF
TCCCACCCTTTCTATGGAGTCCTAGGTGCCTTCACGCACCCTGTTCAGTTTCCTTTCCCTAGAACTCACGGTTCGGTTCGTGTAAATCAGCTGCTAGAATTCCT	2	SHPFYGVLGAFTHPVQFPFPRTHGSVRVNQLLEF
TCCCACCCTTTCTATGGAGTCCTACTCACGGTTCGGTTCGGGTAAATCAGCTGCTAGAATTCCT	2	SHPFYGVLLTVRFG_ISC_NS
TCCCACCCTTTCTATGGAGTCCTAGGTGCCTTCACGCACCCTGGTTCAGTTTCCTTTCCCTAGAACTCACGGTTCGGTTCGGGTAAATCAGCTGCTAGAATTCCTGGCTAAGACTTTAATTCCTATCCTAAGGGACGCAGGGACCAGCATCTGGCAAAAGCAGGAAAAGCATGAGCTCCATGCCAGGCTGGATTACTCAGTGGCCCCCACGCCCAGGGCAAACACAGGCTTCTTTTGAGGGCT	2	SHPFYGVLGAFTHPGSVSFP_NSRFGSGKSAARIPG_DFNSYPKGRRDQHLAKAGKA_APCQAGLLSGPHAQGKHRLLLRA
TCCCACCCTTTCTATGGAGTCCTAGGTGCCTTCACGCACCCTGTTCAGTTTCCTTTCCCTAGAACTCACGGTTCGGTTCGGGTGAATCAGCTGCTAGAATTCCT	2	SHPFYGVLGAFTHPVQFPFPRTHGSVRVNQLLEF
CTGGGACTCCAGGGACGCATGCATGCACGTTCCCTAGGGCTCCAACAGCATCAGAGTAGGGACAACCAGGAAGCCACCAAACCAACTT	2	LGLQGRMHARSLGLQQHQSRDNQEATKPT
TCCCACCCTTTCTATGGAGTCCTAGGTGCCTTCACGCACCCTGGTGTTTCCCTAGAACTAGAACCTATGTTTCCCTAGAACTCACGGTTCGGTTCGGGTAAATCAGCTGCTAGAATTCCT	2	SHPFYGVLGAFTHPGVSLELEPMFP_NSRFGSGKSAARIP
TCCCACCCTTTCTATGGAGTCCTAGGTGCCTTCACGCACCCTGGTCAGTTTCCTTTCCCTAGAACTAACGGTTCGGTTCGGGTAAATCAGCTGCTAGAATTCCT	2	SHPFYGVLGAFTHPGQFPFPRTNGSVRVNQLLEF
TCCCACCCTTTCTATGGAGTCCCAGTTTCCTTTCCCTAGAACTCACGGTTCGGTTCGGGTAAATCAGCTGCTAGAATTCCT	2	SHPFYGVPVSFP_NSRFGSGKSAARIP
TCCCACCCTTTCTATGGAGTCCTAGGTGCCTTCACGCACCCTGGTAACAGTTTCCTTTCCCTAGAACTCACGGTTCGGTTCGAGTAAATCAGCTGCTAGAATTCCT	2	SHPFYGVLGAFTHPGNSFLSLELTVRFE_ISC_NS
TCCCACCCTTTCTATGGAGTCCTAGGTGCCTTCGCGCACCCTGTTTTTCCTTTCCCTAGAACTCACGGTTCGGTTCGGGTAAATCAGCTGCTAGAATTCCT	2	SHPFYGVLGAFAHPVFPFPRTHGSVRVNQLLEF
TCCCACCCTTTCTATGGAGTCCTAGGTGCCTTCACGCACCCTGGTTTTCANTTTCCTTTCCCTAGAACTCACGGTTCGGTTCGGGTAAATCAGCTGCTAGAATTCCT	2	N/A
TCCCACCCTTTCTATGGAGTCCTAGGTGCCTTCGCGCACCCTGGTTTCCTTTCCCTAGAACTCACGGTTCGGTTCGGGTAAATCAGCTGCTAGAATTCCT	2	SHPFYGVLGAFAHPGFLSLELTVRFG_ISC_NS
TCCCACCCTTTCTATGGAGTCCTAGGTGCCTTCACGCACCTAGGACTCCATAGAAAGTTTCCTTTCCCTAGAACTCACGGTTCGGTTCGGGTAAATCAGCTGCTAGAATTCCT	2	SHPFYGVLGAFTHLGLHRKFPFPRTHGSVRVNQLLEF
TGTGCAA	2	CA
TCCCACCCTTTCTATGGAGTCCTGGGTGCCTTCACGCACCCTGGTTCAGTTTCCTTTCCCTAGAACTCACGGTTCGGTTCGGGTAAATCAGCTGCTAGAATTCCT	2	SHPFYGVLGAFTHPGSVSFP_NSRFGSGKSAARIP
TCCCACCCTTTCTATGGAGTCCTAGGTGCCTTCACGGCCTTTCCCTAGAACTCACGGTTCGGTTCGGGTAAATCAGCTGCTAGAATTCCT	2	SHPFYGVLGAFTAFP_NSRFGSGKSAARIP
TCCCACCCTTTCTATGGAGTCCTAGGTGCCTTCACGCACCCTGGTTCAGTTTCCTTTCCCTAGAACTCACGGTTCGGTTCGGTTCGGGTAAATCAGCTGCTAGAATTCCT	2	SHPFYGVLGAFTHPGSVSFP_NSRFGSVRVNQLLEF
TCCCACCCTTTCTATGGAGTCCTAGGTGCCTCCACGCACCCTGGTATTCAGTTTCCTTTCCCTAGAACTCACGGTTCGGTTCGGGTAAATCAGCTGCTAGAATTCCT	2	SHPFYGVLGASTHPGIQFPFPRTHGSVRVNQLLEF
TCCCACCCTTTCTATGGAGTCCTAGGTGCCTTCACGCACCCTTTCCCTAGAACTCACGGTTCGGTTCGTGTAAATCAGCTGCTAGAATTCCT	2	SHPFYGVLGAFTHPFPRTHGSVRVNQLLEF
TCCCACCCTTTCTATGGAGTCCTAGGTGCCTTCACGCACCGGTTCGGTTCGGGTAAATCAGCTGCTAGAATTCCT	2	SHPFYGVLGAFTHRFGSGKSAARIP
TCCCACCCTTTCTATGGAGTCCTGGGTGCCTTCACGCACCCTGTTCAGTTTCCTTTCCCTAGAACTCACGGTTCGGTTCGGGTAAATCAGCTGCTAGAATTCCT	2	SHPFYGVLGAFTHPVQFPFPRTHGSVRVNQLLEF
TCCCACCCTTTCTATGGAGTCCTAGGTGCCTTCAAGCACCCTGGTTCAGTTTCCTTTCCCTAGAACTCACGGTTCGGTTCGGGTAAATCAGCTGCTAGAATTCCT	2	SHPFYGVLGAFKHPGSVSFP_NSRFGSGKSAARIP
TCCCACCCTTTCTATGGAGTCCTAGGTGCCTTCACGCACCCTGGTTCAGTTTCCTTTCCCTAGAACTCACGGTTCGGTTCGGGTAAATCAGCTGCTANAATTCCT	2	N/A
TCCCACCCTTTCTATGGAGTCCTAGGTGCCTTCACGCGCCCTGTTCAGTTTCCTTTCCCTAGAACTCACGGTTCGGTTCGGGTAAATCAGCTGCTAGAATTCCT	2	SHPFYGVLGAFTRPVQFPFPRTHGSVRVNQLLEF
TCCCACCCTTTCTATGGAGTCCTAGGTACCTTCACGCACCCTGTTCAGTTTCCTTTCCCTAGAACTCACGGTTCGGTTCGGGTAAATCAGCTGCTAGAATTCCT	2	SHPFYGVLGTFTHPVQFPFPRTHGSVRVNQLLEF
TCCCACCCTTTCTATGGAGTCCTAGGTGCCTTCTTTCAGTTTCCTTTCCCTAGAACTCACGGTTCGGTTCGGGTAAATCAGCTGCTAGAATTCCT	2	SHPFYGVLGAFFQFPFPRTHGSVRVNQLLEF
TCCCACCCTTTCTATGGAGTCCTAGGTGCCTTCACGCACCCTGTTCAGTTTCCTTTCCCTAGAACTCACGGTTCGGTTCTGGTAAATCAGCTGCTAGAATTCCT	2	SHPFYGVLGAFTHPVQFPFPRTHGSVLVNQLLEF
TCCCACCCTTTCTATGGAGTCCTAGGTGCCTTCACGCACCTAGCAGTTTCCTTTCCCTAGAACTCACGGTTCGGTTCGGGTAAATCAGCTGCTAGAATTCCT	2	SHPFYGVLGAFTHLAVSFP_NSRFGSGKSAARIP
TCCCACCCTTTCTATGGAGTCCTAGGTGCCTTCACGCACCCTGGTTTTCAGTTTCCTTTCCCTAGAACTCACGGTTCGGTTCGGGTAAATCNGCTGCTAGAATTCCT	2	N/A
TCCCACCCTTTCTATGGAGTCCTAGGTGCCTTCACGCACCCTGGGGTAAATCAGCTGCTAGAATTCCT	2	SHPFYGVLGAFTHPGVNQLLEF
TCCCACCCTTTCTATGGAGTCCTAGGTGCCTTCCCTAGGCACCTAGGTTTCCTTTCCCTAGAACTCACGGTTCGGTTCGGGTAAATCAGCTGCTAGAATTCCT	2	SHPFYGVLGAFPRHLGFLSLELTVRFG_ISC_NS
TCCCACCCTTTCTATGGAGTCCTAGGTGCCTTCACGCACCCTGGTTTCAGTTTCCTTTCCCTAGAACTCACGGTTCGGTTCGGGTAAATCAGCTGCTAGAATTCCN	2	SHPFYGVLGAFTHPGFSFLSLELTVRFG_ISC_NS
TCCCACCCTTTCTATGGAGTCCTAGGTGCCTTCACGCACCCTGGTTCAGTTTCCTCTCCCTAGAACTCACGGTTCGGTTCGGGTAAATCAGCTGCTAGAATTCCT	2	SHPFYGVLGAFTHPGSVSSP_NSRFGSGKSAARIP
TCCCACCCTTTCTATGGAGTCCTAGGTGCCTTCACGCACCCTGGTGAGAACTCACGGTTCGGTTCGGGTAAATCAGCTGCTAGAATTCCT	2	SHPFYGVLGAFTHPGENSRFGSGKSAARIP
TCCCACCCTTTCTATGGAGTCCTGGGTGCCTTCACGCACCCTGGTAGTTTCCTTTCCCTAGAACTCACGGTTCGGTTCGGGTAAATCAGCTGCTAGAATTCCT	2	SHPFYGVLGAFTHPGSFLSLELTVRFG_ISC_NS
TCCCACCCTTTCTATGGAGTCCTAGGTGCCTTCACGCANCCTGGTTCAGTTTCCTTTCCCTAGAACTCACGGTTCGGTTCGGGTAAATCAGCTGCTAGAATTCCT	2	N/A
TCCCACCCTTTCTATGGAGTCCTAGGTGCCTTCACGCACCCTGGTGTATCAGTTTCCTTTCCCTAGAACTCACGGTTCGGTTCGGGTAAATCAGCTGCTAGAATTCCT	2	SHPFYGVLGAFTHPGVSVSFP_NSRFGSGKSAARIP
TCCCACCCTTTCTATGGAGTCCTAGGTGCCTTCACGCACCCTGTTCAGTTTCCTTTCCCTAGAACTCACGGTTCGGTNCGGGTAAATCAGCTGCTAGAATTCCT	2	N/A
TCCCACCCTTTCTATGGAGTCCNAGGTGCCTTCACGCACCCTGGTATTCAGTTTCCTTTCCCTAGAACTCACGGTTCGGTTCGGGTAAATCAGCTGCTAGAATTCCT	2	N/A
TCCCACCCTTTCTATGGAGTCCTAGGTGCCTTCACGCACCCTGGTAGTTTCCTTTCCCTAGAACTCACTGTTCGGTTCGGGTAAATCAGCTGCTAGAATTCCT	2	SHPFYGVLGAFTHPGSFLSLELTVRFG_ISC_NS
TCCCACCCTTTCTATGGAGTCCTAGGTGCCTTCACGCACCCTGGTTTCAGTTTCCTTTCCCTAGAACTCACGGTTCAGTTCGGGTAAATCAGCTGCTAGAATTCCT	2	SHPFYGVLGAFTHPGFSFLSLELTVQFG_ISC_NS
TCCCACCCTTTCTATGGAGTCCTAGGTGCCTTCACGCTAGTTTCCTTTCCCTAGAACTCACGGTTCGGTTCGGGTAAATCAGCTGCTAGAATTCCT	2	SHPFYGVLGAFTLVSFP_NSRFGSGKSAARIP
TCCCACCCTTTCTATGGAGTCCTAGGTGCCTTCACGTACCCTGTTCAGTTTCCTTTCCCTAGAACTCACGGTTCGGTTCGGGTAAATCAGCTGCTAGAATTCCT	2	SHPFYGVLGAFTYPVQFPFPRTHGSVRVNQLLEF
TCCCACCCTTTCTATGGAGTCCTAGGTGCCTTCACGCACTCCAGTTTCCTTTCCCTAGAACTCACGGTTCGGTTCGGGTAAATCAGCTGCTAGAATTCCT	2	SHPFYGVLGAFTHSSFLSLELTVRFG_ISC_NS
TCCCACCCTTTCTATGGAGTCCTAGGTGCCTTCACGCACCCTGGTTCAGTTTCCTTTCCCTAGAACTCACGGTTCGGTTCGGGTAAATCAGCTGCTAGAATTCCTGGCTAAGACTTTAGTTGGACCCTATCCTAAGGGACGCAGGTCCCACCCTTTCTATGGAGTCCTAGGTGCCTTCACGCACCCTGTTCAGTTTCCTTTCCCTAGAACTCACGGTTCGGTTCGGGTAAATCAGCTGCTAGAATTCCT	2	SHPFYGVLGAFTHPGSVSFP_NSRFGSGKSAARIPG_DFSWTLS_GTQVPPFLWSPRCLHAPCSVSFP_NSRFGSGKSAARIP
TCCCACCCTTTCTATGGAGTCCTAGGTGCCTTCACGCACCCTGGTCAGTTTCCTTTCCCTAGAACTCACGGTTCGGTTCGGGTAAATCTGCTGCTAGAATTCCT	2	SHPFYGVLGAFTHPGQFPFPRTHGSVRVNLLLEF
TCCCACCCTTTCTATGGAGTCCTAGGTGCCTTCACGGTTCGGGTAAATCAGCTGCTAGAATTCCT	2	SHPFYGVLGAFTVRVNQLLEF
TCCCACCCTTTCTATGGAGTCCTAGGTGCCTTCACGCACCCTGGTTTTTCAGTTTCCTTTCCCTNGAACTCACGGTTCGGTTCGGGTAAATCAGCTGCTAGAATTCCT	2	N/A
TCCCACCCTTTCTATGGAGTCCTAGGTGCCTTCACGCACCCTGGTTTTCAGTTTCCTTTCCCTAGAACTCACGGTTCGGTTCGGGTAAATCAACTGCTAGAATTCCT	2	SHPFYGVLGAFTHPGFQFPFPRTHGSVRVNQLLEF
TCCCACCCTTTCTATGGAGTCCTAGGTGCCTTCACGCACCCTGGTTTTCGGTTCGGGTAAATCAGCTGCTAGAATTCCT	2	SHPFYGVLGAFTHPGFRFG_ISC_NS
TCCCACCCTTTCTATGGAGTCCTTTCCCTAGAACTCACGGTTCGGTTAGGGTAAATCAGCTGCTAGAATTCCT	2	SHPFYGVLSLELTVRLG_ISC_NS
TCCCACCCTTTCTATGGAGTCCTAGGTGCCTTCACGCACCCTGGTTCAGCTTCCTTTCCCTAGAACTCACGGTTCGGTTCGGGTAAATCAGCTGCTAGAATTCCT	2	SHPFYGVLGAFTHPGSASFP_NSRFGSGKSAARIP
TCCCACCCTTTCTATGGAGTCCTAGGTGCCTTCACGCACTAGAACTCACGGTTCGGTTTGGGTAAATCAGCTGCTAGAATTCCT	2	SHPFYGVLGAFTH_NSRFGLGKSAARIP
TCCCACCCTTTTCAGTTTCCTTTCCCTAGAACTCACGGTTCGGTTCGGGTAAATCAGCTGCTAGAATTCCT	2	SHPFQFPFPRTHGSVRVNQLLEF
TCCCACCATTTCTATGGAGTCCTAGGTGCCTTCACGCACCCTGTTCAGTTTCCTTTCCCTAGAACTCACGGTTCGGTTCGGGTAAATCAGCTGCTAGAATTCCT	2	SHHFYGVLGAFTHPVQFPFPRTHGSVRVNQLLEF
TCCCACCCTTTCTATGGAGTCCTAGGTGCCTTCACGCACCCTGGTTTTCAGTTTCCTTTCCCAAGAACTCACGGTTCGGTTCGGGTAAATCAGCTGCTAGAATTCCT	2	SHPFYGVLGAFTHPGFQFPFPRTHGSVRVNQLLEF
TCCCACCCTTTCTATGGAGTCCNAGGTGCCTTCACGCACCCTGGTTCAGTTTCCTTTCCCTAGAACTCACGGTTCGGTTCGGGTAAATCAGCTGCTAGAATTCCT	2	N/A
TCCCACCCTTTCTATGGAGTCCTAGGTGCCTTCACGCACCCTGGTTCGGTTTCCTTTCCCTAGAACTCACGGTTCGGTTCGGGTAAATCAGCTGCTAGAATTCCT	2	SHPFYGVLGAFTHPGSVSFP_NSRFGSGKSAARIP
TCCCACCCTTTCTATGGAGTCCTAGGTGCCTTCACGTTTCCTAGGTGCCTTCAGTTTCCTTTCCCTAGAACTCACGGTTCGGTTCGGGTAAATCAGCTGCTAGAATTCCT	2	SHPFYGVLGAFTFPRCLQFPFPRTHGSVRVNQLLEF
TCCCACCCTTTCTATGGAGTCCTAGGTGCCTTCACGGCACGGTTCGGTTCGGGTAAATCAGCTGCTAGAATTCCT	2	SHPFYGVLGAFTARFGSGKSAARIP
TCCCACCCTTTCTATGGAGTCCTAGGTGCCTCACGGTTCGGTTCGGGTAAATCAGCTGCTAGAATTCCT	2	SHPFYGVLGASRFGSGKSAARIP
TCCCACCCTTTCTATGGAGTCCTAGGTGCTTTCCCTAGAACTCACGGTTCGGTTCGGGTA	2	SHPFYGVLGAFPRTHGSVRV
TCCCACCCTTTCTATGGAGTCCTAGGTGCCTTCACGCACCCTGGGTGTTTCCTTTCCCTAGAACTCACGGTTCGGTTCGGGTAAATCAGCTGCTAGAATTCCT	2	SHPFYGVLGAFTHPGCFLSLELTVRFG_ISC_NS
TCCCACCCTTTCTATGGAGTCCTAGGCGCCTTCACGCACCCTGTTCAGTTTCCTTTCCCTAGAACTCACGGTTCGGTTCGGGTAAATCAGCTGCTAGAATTCCT	2	SHPFYGVLGAFTHPVQFPFPRTHGSVRVNQLLEF
TCCCACCCTTTCTATGGAGTCCTAGGTGCCTTCACGCACCCTGGTTTCAGTTTCCTTTCCCTAGAACTCACGGCTCGGTTCGGGTAAATCAGCTGCTAGAATTCCT	2	SHPFYGVLGAFTHPGFSFLSLELTARFG_ISC_NS
TCCCACCCTTTCTATGGAGTCCTAGGTGCCTTCACGCACCCTGGTTTCAGTTTCCTTTCCCTAGAACTCGCGGTTCGGTTCGGGTAAATCAGCTGCTAGAATTCCT	2	SHPFYGVLGAFTHPGFSFLSLELAVRFG_ISC_NS
TCCCACCCTTTCTATGGAGTCCTAGGTGCCTTCACGCACCCTGGTTTCAGTTTCCTTTCCCTAGAACTCACGGTTCGGTTCGGGTAAATCAGCTGCTAGAATNCCT	2	N/A
ACGCCGGACGGCCCAGCCTCACCTTGGCCCCTATCTGGTTGCCGCACTGGCCGGCCTGGATGTGCACGATCTCCCTCATGCTGACTTCACGC	2	TPDGPASPWPLSGCRTGRPGCARSPSC_LH
TCCCACCCTTTCTATGGAGTCCTAGGTGCCTTCACGCACCCTGGTGAGATTCAGTTTCCTTTCCCTAGAACTCACGGTTCGGTTCGGGTAAATCAGCTGCTAGAATTCCT	2	SHPFYGVLGAFTHPGEIQFPFPRTHGSVRVNQLLEF
TCCCACCCTTTCTATGGAGTCCTAGGTGCCTTCACGCACCCTGGTTTTTCAGTTTCCTTTCCCTAGAACTCACGGTTCGGTTCGGGCAAATCAGCTGCTAGAATTCCT	2	SHPFYGVLGAFTHPGFSVSFP_NSRFGSGKSAARIP
TCCCACCCTTTCTATGGAGTCCTAGGTGCCTAGGTGCCTTTCCCTAGAACTCACGGTTCGGTTCGGGTAAATCAGCTGCTAGAATTCCT	2	SHPFYGVLGA_VPFPRTHGSVRVNQLLEF
TCCCACCCTTTCTATGGAGTCCTAGGTGCCTTCACACACCCTGGTTGTTTCCTTTCCCTAGAACTCACGGTTCGGTTCGGGTAAATCAGCTGCTAGAATTCCT	2	SHPFYGVLGAFTHPGCFLSLELTVRFG_ISC_NS
TCCCACCCTTTCTATGGAGTCCTAGGTGCCTTCACGCACCCTGTTCAGTTTCCTTTCCCTATAACTCACGGTTCGGTTCGGGTAAATCAGCTGCTAGAATTCCT	2	SHPFYGVLGAFTHPVQFPFPITHGSVRVNQLLEF
TCCCACCCTTTCTATGGAGTCCTAGGTGCTCAGTTTCCTTTCCCTAGAACTCACGGTTCGGTTCGGGTAAATCAGCTGCTAGAATTCCT	2	SHPFYGVLGAQFPFPRTHGSVRVNQLLEF
TCACACCCTTTCTATGGAGTCCTAGGTGCCTTCACGCACCCTGGTTTCAGTTTCCTTTCCCTAGAACTCACGGTTCGGTTCGGGTAAATCAGCTGCTAGAATTCCT	2	SHPFYGVLGAFTHPGFSFLSLELTVRFG_ISC_NS
TCCCACCCTTTCTATGGAGTCCTAGGTGCCTTCACGCACCCTGGTTTCAGTTTCCTTTCCCTAGAACTCNCGGTTCGGTTCGGGTAAATCAGCTGCTAGAATTCCT	2	N/A
TCCCACCCTTTCTATGGAGTCCTAGGTGCCTTCACGCACCCTGGTTCAGTTTCCTTTCCCTAGAACTCACGGTTCGGTTCTGGTAAATCAGCTGCTAGAATTCCT	2	SHPFYGVLGAFTHPGSVSFP_NSRFGSGKSAARIP
TCCCACCCTTTCTATGGAGTCCTAGGTGCCTTCACGCACCCTGGTTCNGTTTCCTTTCCCTAGAACTCACGGTTCGGTTCGGGTAAATCAGCTGCTAGAATTCCT	2	N/A
TCCCACCCTTTCTATGGAGTCCTAGGTGCCTTCACGCACCCTGGTTTAGAATTCCT	2	SHPFYGVLGAFTHPGLEF
TCCCACCCTTTCTATGGAGTCCTAGGTGCTTTCACGCACCCTGGTTTCAGTTTCCTTTCCCTAGAACTCACGGTTCGGTTCGGGTAAATCAGCTGCTAGAATTCCT	2	SHPFYGVLGAFTHPGFSFLSLELTVRFG_ISC_NS
TCCCACCCTTTCTATGGAGTCCTAGGTGCCTTCACGCACCTAGTTTCCTTTCCATAGAACTCACGGTTCGGTTCGGGTAAATCAGCTGCTAGAATTCCT	2	SHPFYGVLGAFTHLVSFP_NSRFGSGKSAARIP
TCCCACCCTTTCTATGGAGTCCTAGGTGCCTTCACGCACCCTGGTTCAGTTTCCTTTCCCTAGAACTCACGGTTCGGTTCGGGTAAATCAGCTGCTAGAATCCCT	2	SHPFYGVLGAFTHPGSVSFP_NSRFGSGKSAARIP
TCCCACCCTTTCTATGGAGTCCTGGGTGCCTTCACGCACCCTGGTTTCCTTTCCCTAGAACTCACGGTTCGGTTCGGGTAAATCAGCTGCTAGAATTCCT	2	SHPFYGVLGAFTHPGFLSLELTVRFG_ISC_NS
TCCCACCCTTTCTATGGAGTCCTAGGTGCCTTCACGCACCCTGGTTCAGTTTCCTTTCCCTNGAACTCACGGTTCGGTTCGGGTAAATCAGCTGCTAGAATTCCT	2	N/A
TCCCACCCTTTCTATTGAGTCCTAGGTGCCTTCACGCACCCTGGTTCAGTTTCCTTTCCCTAGAACTCACGGTTCGGTTCGGGTAAATCAGCTGCTAGAATTCCT	2	SHPFY_VLGAFTHPGSVSFP_NSRFGSGKSAARIP
TCCCACCCTTTCTATGGAGTCTTAGGTGCCTTCACGCACCCTGTTCAGTTTCCTTTCCCTAGAACTCACGGTTCGGTTCGGGTAAATCAGCTGCTAGAATTCCT	2	SHPFYGVLGAFTHPVQFPFPRTHGSVRVNQLLEF
TCCCACCCTTTCTATGGAGTCCTAGGTGCCGTCACGCACCTAGTTTCCTTTCCCTAGAACTCACGGTTCGGTTCGGGTAAATCAGCTGCTAGAATTCCT	2	SHPFYGVLGAVTHLVSFP_NSRFGSGKSAARIP
TCCCACCCTTTCTATGGAGTCCTAGGTGCCTTCACGCACCCTGNTTTTCAGTTTCCTTTCCCTAGAACTCACGGTTCGGTTCGGGTAAATCAGCTGCTAGAATTCCT	2	N/A
TCCCACCCTTTCTATGGAGTCCTGGGTAAATCAGCTGCTAGAATTCCT	2	SHPFYGVLGKSAARIP
TCCCACCCTTTCTATGGAGTCCTAGGTGCCTTCACGCACCCTGGTTCAGTTTCCTTTCCCTAGANCTCACGGTTCGGTTCGGGTAAATCAGCTGCTAGAATTCCT	2	N/A
TCCCACCCTTTCTATGGAGTCCTAGGTGCCTCCACGCACCCTGGTTTTCAGTTTCCTTTCCCTAGAACTCACGGTTCGGTTCGGGTAAATCAGCTGCTAGAATTCCT	2	SHPFYGVLGASTHPGFQFPFPRTHGSVRVNQLLEF
TCCCACCCTTTCTATGGAGTCCTAGGTGCCTTCACGCACCTAGGACTTTCCTTTCCCTAGAACTCACGGTTCGGTTCGGGTAAATCAGCTGCTAGAATTCCT	2	SHPFYGVLGAFTHLGLSFP_NSRFGSGKSAARIP
TCCCACCCTTTCTATGGAGTCCTAGGTGCCTTCACGCACCTAGTTTCCTTTCCCTAGAACTCACGTTTCCTTTCCCTAGAACTCACGGTTCGGTTCGGGTAAATCAGCTGCTAGAATTCCT	2	SHPFYGVLGAFTHLVSFP_NSRFLSLELTVRFG_ISC_NS
TCCCACCCTTTCTATGGAGTCCTAGGTGCCTTCACGCACCCTGGTCAGTTTCCTTTCCCTGGAACTCACGGTTCGGTTCGGGTAAATCAGCTGCTAGAATTCCT	2	SHPFYGVLGAFTHPGQFPFPGTHGSVRVNQLLEF
TCCCACCCTTTCTATGGAGTCCTANGTGCCTTCACGCACCCTGTTCAGTTTCCTTTCCCTAGAACTCACGGTTCGGTTCGGGTAAATCAGCTGCTAGAATTCCT	2	N/A
TCCCACCCTTTCTATGGAGTCCTAGGCACCCTTTCCTTTCCCTAGAACTCACGGTTCGGTTCGGGTAAATCAGCTGCTAGAATTCCT	2	SHPFYGVLGTLSFP_NSRFGSGKSAARIP
TCCCACCCTTTCTATGGAGTCCTAGGTGCCTTCACGCACCCTGTTCAGTTTCCTTTCCCTAGAACTCACGGTTCGGTTCGGGTAAATCAGCNGCTAGAATTCCT	2	N/A
TCCCACCCTTTCTATGGAGTCCTAGGTGCCTTCACGCACCCTGTTCAGTTTCCTTTCCCTAGAACTCACGGATCGGTTCGGGTAAATCAGCTGCTAGAATTCCT	2	SHPFYGVLGAFTHPVQFPFPRTHGSVRVNQLLEF
TCCCACCCTTTCTATGGAGTCCTAGGTGCCTTCACGCACCCTGGTNTTCAGTTTCCTTTCCCTAGAACTCACGGTTCGGTTCGGGTAAATCAGCTGCTAGAATTCCT	2	N/A
TCCCACCCTTTCTATGGAGTCCTAGGTGCCTTCACGCACCCTGGTTCAGTTTCCTTTCCCTAGAACTCACGGTTCTGTTCGGGTAAATCAGCTGCTAGAATTCCT	2	SHPFYGVLGAFTHPGSVSFP_NSRFCSGKSAARIP
TCCCACCCTTCTTTCCCTAGAACTCACGGTTCGGTTCGGGTAAATCAGCTGCTAGAATTCCT	2	SHPSFPRTHGSVRVNQLLEF
TCCCACCCTTTCTATGGAGTCCTAGGTGCCTGCAGTTTCCTTTCCCTAGAACTCACGGTTCGGTTCGGGTAAATCAGCTGCTAGAATTCCT	2	SHPFYGVLGACSFLSLELTVRFG_ISC_NS
TCCCACCCTTTCTATGGAGTCCTAGGTGCCTTCCTTTCCCTAGAACTCACGGTTCGGTTCGGGTAAATCAGCTGCTAAAATTCCT	2	SHPFYGVLGAFLSLELTVRFG_ISC_NS
TCCCACCCTTTCTATGGAGTCCTAGGTGCCTTCACGCACCCTGGTTCAGTTTCCTTTCCCTAGAACTCACGGTTCGGTTCGGGTAAATCAGCTGCTAAAATTCCT	2	SHPFYGVLGAFTHPGSVSFP_NSRFGSGKSAAKIP
TCCCACCCTTTCTATGGAGTCCTAGGTGCCTTCNCGCACCCTGGTTTCAGTTTCCTTTCCCTAGAACTCACGGTTCGGTTCGGGTAAATCAGCTGCTAGAATTCCT	2	N/A
TCCCACCCTTTCTATGGAGTCCTAGGTGCCTTCACGCACCCTGGTTCAGTTTCCTTTCCCTAGAACTCACGGTTCGGTTCGGGNAAATCAGCTGCTAGAATTCCT	2	N/A
TCCCACCCTTTCTATGGAGTCCTAGGTGCCTTCACGCACTTCATTTTCCTTTCCCTAGAACTCACGGTTCGGTTCGGGTAAATCAGCTGCTAGAATTCCT	2	SHPFYGVLGAFTHFIFLSLELTVRFG_ISC_NS
TCCCACCCTTTCTATGGAGTCCTAGGTGCCTTCACGCACCCTGGTTCCTTTCCCTAGAACTCACGGTTCGGTTCGGGTAAATCAACTGCTAGAATTCCT	2	SHPFYGVLGAFTHPGSFP_NSRFGSGKSTARIP
TCCCACCCTTTCTATGGAGTCCTAGGTNCCTTCACGCACCCTGGTTCAGTTTCCTTTCCCTAGAACTCACGGTTCGGTTCGGGTAAATCAGCTGCTAGAATTCCT	2	N/A
TCCCACCCTTTCTATGGATTCCTAGGTGCCTTCACGCACCCTGGTTCAGTTTCCTTTCCCTAGAACTCACGGTTCGGTTCGGGTAAATCAGCTGCTAGAATTCCT	2	SHPFYGFLGAFTHPGSVSFP_NSRFGSGKSAARIP
TCCCACCCTTTCTATGGAGTCCTAGGTGCCTTCACGCACCCTGGTTTCAGTTTCCTTTCCCTAGAACTCACGGTTCGGTTCNGGTAAATCAGCTGCTAGAATTCCT	2	N/A
TCCCACCCTTTCTATGGAGTCCTAGGTGCCTTCACGCACCCTGGTTTCAGTTTCCTTTCCCTAGAACTCACGGTTCGGTTCGGGTAAATCAGCTGCTAGATTTCCT	2	SHPFYGVLGAFTHPGFSFLSLELTVRFG_ISC_IS
TCCCACCCTTTCTATGGAGTCCTAGGTGCCTTCACGCACCCTGTTCGGTTTCCTTTCCCTAGAACTCACGGTTCGGTTCGGGTAAATCAGCTGCTAGAATTCCT	2	SHPFYGVLGAFTHPVRFPFPRTHGSVRVNQLLEF
TCCCACCCTTTCTATGGAGTCCTAGGTGCCTTCACGCACCCTGTTCAGTTTCCTTTCCCTAGAACTCACGGTTCGGTTCGGGTAAATCAGCCGCTAGAATTCCT	2	SHPFYGVLGAFTHPVQFPFPRTHGSVRVNQPLEF
AGTTGAGATGGCTGACCTAGCGCTCATGAGGACCAGGAGGCTGCCCCTATCTGGTTGCCGCACTGGCCGGCCTGGATGTGCACGATCTCCCTCATGCTGACTTCACGC	2	S_DG_PSAHEDQEAAPIWLPHWPAWMCTISLMLTSR
TCCCACCCTTTCTATGGAGTCCTAGGTGCCTTCACGCACCCTGGTGCCTTCACGCACCAGTTTCCTTTCCCTAGAACTCACGGTTCGGTTCGGGTAAATCAGCTGCTAGAATTCCT	2	SHPFYGVLGAFTHPGAFTHQFPFPRTHGSVRVNQLLEF
TCCCACCCTTTCTATGGAGTCCTAGGTGCCTTCACGCACCCTGTTCAGTTTCCTTTCCCTAGAACTCACGGGTCGGTTCGGGTAAATCAGCTGCTAGAATTCCT	2	SHPFYGVLGAFTHPVQFPFPRTHGSVRVNQLLEF
TCCCACCCTTTCTATGGAGTCCTAGGTGCCTTCACGCACCCTGGTTTTTCAGTTTCCTTTCCCTAGAACTCACGGTTCGGTTCGAGTAAATCAGCTGCTAGAATTCCT	2	SHPFYGVLGAFTHPGFSVSFP_NSRFGSSKSAARIP
TCCCACCCTTTCTATGGAGTCCTAGGTGCCTTCACGCACCCTGGTNAGTTTCCTTTCCCTAGAACTCACGGTTCGGTTCGGGTAAATCAGCTGCTAGAATTCCT	2	N/A
TCCCACCCTTTCTATGGAGTCCTAGGTGCCTTCACGCACCCTGGTTTTCAGTTTCCTTTCCCTAGAACTCATGGTTCGGTTCGGGTAAATCAGCTGCTAGAATTCCT	2	SHPFYGVLGAFTHPGFQFPFPRTHGSVRVNQLLEF
TCCCACCCTTTCTATGGAGTCCTAGGTGCCTTCACGCACCTTTCCCTAGAACTCACGTTTCCTTTCCCTAGAACTCACGGTTCGGTTCGGGTAAATCAGCTGCTAGAATTCCT	2	SHPFYGVLGAFTHLSLELTFPFPRTHGSVRVNQLLEF
TCCCACCCTTTCTATGGAGTCCTAGGTGCCTTCACGCACCCTGGTGTTCAGTTTCCTTTCCCTAGAACTCACGGTTCGGTTCGGGTAAATCAGCTGCTAGGATTCCT	2	SHPFYGVLGAFTHPGVQFPFPRTHGSVRVNQLLGF
TCCCACCCTTTCTATGGAGTCCTAGGTGCCTTCACGCACCCTGGTCTTCAGTTTCCTTTCCCTAGAACTAACGGTTCGGTTCGGGTAAATCAGCTGCTAGAATTCCT	2	SHPFYGVLGAFTHPGLQFPFPRTNGSVRVNQLLEF
TCCCACCCTTTCTATGGAGTCCTAGGTGCCTTCACCGAACTCACGGTTCGGTTCGGGTAAATCAGCTGCTAGAATTCCT	2	SHPFYGVLGAFTELTVRFG_ISC_NS
TCCCACCCTTTCTATGGAGTCCTAGGTGACTTCACGCACCCTGGTTCAGTTTCCTTTCCCTAGAACTCACGGTTCGGTTCGGGTAAATCAGCTGCTAGAATTCCT	2	SHPFYGVLGDFTHPGSVSFP_NSRFGSGKSAARIP
TCCCACCCTTTCTATGGAGTCCTAGGTGCCGTTCAGTTTCCTTTCCCTAGAACTCACGGTTCGGTTCGGGTAAATCAGCTGCTAGAATTCCT	2	SHPFYGVLGAVQFPFPRTHGSVRVNQLLEF
TCCCACCCTTTCTATAGAGTCCTAGGTGCCTTCACGCACCCTGGTTCAGTTTCCTTTCCCTAGAACTCACGGTTCGGTTCGGGTAAATCAGCTGCTAGAATTCCT	2	SHPFYRVLGAFTHPGSVSFP_NSRFGSGKSAARIP
TCCCACCCTTTCTATGGAGTCCTAGGTGTCTTCACGCACCCTGGTTTCAGTTTCCTTTCCCTAGAACTCACGGTTCGGTTCGGGTAAATCAGCTGCTAGAATTCCT	2	SHPFYGVLGVFTHPGFSFLSLELTVRFG_ISC_NS
TCCCACCCTTTCTATGGAGTCCTAGGTGCCTTCACGCACCCTGTTCAGTTTCCTTTCCCTAGAACTCACGGTTCGGTTCGGGTAAATCAGCTGCTAGAATTCTT	2	SHPFYGVLGAFTHPVQFPFPRTHGSVRVNQLLEF
TCCCACCCTTTCTATGGAGTCCTAGGTGCCTTCACGCACCCTGGTTTTCCTTTCCCTAGAACTCACGGTTCGGTTCGGGTAAATCAGCTGCCAGAATTCCT	2	SHPFYGVLGAFTHPGFPFPRTHGSVRVNQLPEF
TCCCACCCTTTCTATGGAGTCCTAGGTGCCTTCACGCACCCTGGTTTCAGTTTCCTTTCCCTAGAACTCACGGTTCGGTTCGGGTAATTCAGCTGCTAGAATTCCT	2	SHPFYGVLGAFTHPGFSFLSLELTVRFG_FSC_NS
TCCCACCCTTTCTATGGAGTCCTAGGTGCCTTCACGCACCCTGGTTTATTCAGTTTCCTTTCCCTAGAACTCACGGTTCGGTTCGGGTAAATCAGCTGCTAGAATTCCT	2	SHPFYGVLGAFTHPGLFSFLSLELTVRFG_ISC_NS
TCCCACCCTTTCTATGGAGTCCTAGGTGCCTTCACGCACCCTGGTTTTCAGTTNCCTTTCCCTAGAACTCACGGTTCGGTTCGGGTAAATCAGCTGCTAGAATTCCT	2	N/A
TCCCACCCTTTCTATGGAGTCCTAGGTGCCTTCACGCACCCTGTTCAGTTTCCTTTCCCTAGAACTCACGGTTCGGTTCGGGTAATTCAGCTGCTAGAATTCCT	2	SHPFYGVLGAFTHPVQFPFPRTHGSVRVIQLLEF
TCCCACCCTTTCTATGGAGTCCTAGGTGCCTTCACGCACCCTGGTTTTCAGTTTCCTNTCCCTAGAACTCACGGTTCGGTTCGGGTAAATCAGCTGCTAGAATTCCT	2	N/A
TCCCACCCTTTCTATGGAGTCCTAGGTGCCTTCACGCACCTTTCCGTAGAACTCACGCTCCTTTCCCTAGAACTCACGGTTCGGTTCGGGTAAATCAGCTGCTAGAATTCCT	2	SHPFYGVLGAFTHLSVELTLLSLELTVRFG_ISC_NS
TCCCACCCTTTCTATGGAGTCCTAGGTGCCTTCACGCACCCTGGTTCAGTTTCCTTTCCCTAGAACTCACGGTTCGGTTCGGGTAAATCAGCTGCTAGAATTCCA	2	SHPFYGVLGAFTHPGSVSFP_NSRFGSGKSAARIP
TCCCACCCTTTCTATGGAGTCCTAGGTGCCTTCACCTAGAACTCACGGTTCAGTTCGGGTAAATCAGCTGCTAGAATTCCT	2	SHPFYGVLGAFT_NSRFSSGKSAARIP
CTGGGACTCCAGGGACGCATGCATGCACGTTCCCTAGGGCTTCAACAGCATCAGAGTAGGGACAACCAGGAAGCCACCAAACCAACTG	2	LGLQGRMHARSLGLQQHQSRDNQEATKPT
TCCCACCCTTTCTATGGAGTCCTAGGTGCCTTCACGCACCNTTCCCTAGAACTCACGGTTCGGTTCGGGTAAATCAGCTGCTAGAATTCCT	2	N/A
TCCCACCCTTTCTATGGAGTCCTAGGTGCCTTCTAGAACTCACGGTTCGGTTCGGGTAAATCAGCTGCTAGAATTCCT	2	SHPFYGVLGAF_NSRFGSGKSAARIP
TCCCACCCTTTCTATGGAGTCCTAGTTGCCTTCACGCACCCTTTCAGTTTCCTTTCCCTAGAACTCACGGTTCGGTTCGGGTAAATCAGCTGCTAGAATTCCT	2	SHPFYGVLVAFTHPFSFLSLELTVRFG_ISC_NS
TCCCACCCTTTCTATGGAGTCCTAGGTGCCTTCACGCACCCTGGTGCGTTTCAGTTCAGTTTCCTTTCCCTAGAACTCACGGTTCGGTTCGGGTAAATCAGCTGCTAGAATTCCT	2	SHPFYGVLGAFTHPGAFQFSFLSLELTVRFG_ISC_NS
TCCCACCCTTTCTATGGAGTCCTAGGTGCCTTCACGCACCCTGGTTTCCTTTCCCTAGAACTCACGNTTCGGTTCGGGTAAATCAGCTGCTAGAATTCCT	2	N/A
TCCCACCCTTTCTATGGAGTCCTAGGTGCCTTCACGCACCCTGGTGCATGAAGTTTCCTTTCCCTAGAACTCACGGTTCGGTTCGGGTAAATCAGCTGCTAGAATTCCT	2	SHPFYGVLGAFTHPGA_SFLSLELTVRFG_ISC_NS
TCCCACCCTTTCTNTGGAGTCCTAGGTGCCTTCACGCACCCTGGTTCAGTTTCCTTTCCCTAGAACTCACGGTTCGGTTCGGGTAAATCAGCTGCTAGAATTCCT	2	N/A
TCCCACCCTTTCTATGGAGTCCTAGGTGCCTTCACGCACCCTGGTTTTCAGTTTCCTTTCCCTTCCCTAGAACTCACGGTTCGGTTCGGGTAAATCAGCTGCTAGAATTCCT	2	SHPFYGVLGAFTHPGFQFPFPSLELTVRFG_ISC_NS
TCCCACCCTTTCTATGGAGTCCTAGGTGCCTTCACGCTAGGTTTCCTTTCCCTAGAACTCACGGTTCGGTTCGGGTAAATCAGCTGCTAGAATTCCT	2	SHPFYGVLGAFTLGFLSLELTVRFG_ISC_NS
TCCCACCCTTTCTATGGAGTCCTAGGTGCCTTCACGCACCTTTCCCTAGAACTCACGGTTCGGTTCTGGTAAATCAGCTGCTAGAATTCCT	2	SHPFYGVLGAFTHLSLELTVRFW_ISC_NS
TCCCACCCTTTCTATGGAGTCNTAGGTGCCTTCACGCACCCTGGTTTTCAGTTTCCTTTCCCTAGAACTCACGGTTCGGTTCGGGTAAATCAGCTGCTAGAATTCCT	2	N/A
TCCCACCCTTTCTATGGAGTCCTAGGTGCCTTCACGCACCCTGGTGCGTGAAGTTTCAGTTTCCTTTCCCTAGAACTCACGGTTCGGTTCGGGTAAATCAGCTGCTAGAATTCCT	2	SHPFYGVLGAFTHPGA_SFSFLSLELTVRFG_ISC_NS
TCCCACCCTTTCTATGGAGTCCTAGGTGCCTTCACGCACCCTGGTTTCCTTTCCTCGGTTCGGGTAAATCAGCTGCTAGAATTCCT	2	SHPFYGVLGAFTHPGFLSSVRVNQLLEF
TCCCACCCTTTCTATGGAGTCCTAGGTGCCTTCACGCACCCCGGTTAGTTTCCTTTCCCTAGAACTCACGGTTCGGTTCGGGTAAATCAGCTGCTAGAATTCCT	2	SHPFYGVLGAFTHPG_FPFPRTHGSVRVNQLLEF
TCCCACCCTTTCTATGGAGTCCTAGGTGCCGTTTCCTTTCCCTAGAACTCACGGTTCGGTTCGCGTAAATCAGCTGCTAGAATTCCT	2	SHPFYGVLGAVSFP_NSRFGSRKSAARIP
TCCCACCCTTTCTATGGAGTCCTAGGTGCCTTCACTAAAACTCACCCTAAAACCCTAGAACTCACGGTTCCCTAGAACTCACGGTTCGGTTCGGGTAAATCAGCTGCTAGAATTCCT	2	SHPFYGVLGAFTKTHPKTLELTVP_NSRFGSGKSAARIP
TCCCACCCTTTCTATGGAGTCCTAGGTGCCTTCACGCACCCTGTTCAGTTTCCTTTCCCTAGAACTCACGGTTCGGTTCGGGTAAATCAGCTGCTAGAATTCCN	2	SHPFYGVLGAFTHPVQFPFPRTHGSVRVNQLLEF
TCCCACCCTTTCTATGGAGTCCTAGGTGCCTTCACGCACCTTCAGTTTCCTTTCCCTAGAACTCACGGTTCGGTTCGGGTAAATCAGCTGCCAGAATTCCT	2	SHPFYGVLGAFTHLQFPFPRTHGSVRVNQLPEF
TCCCACCCATTCTATGGAGTCCTAGGTGCCTTCACGCACCCTGGTTCAGTTTCCTTTCCCTAGAACTCACGGTTCGGTTCGGGTAAATCAGCTGCTAGAATTCCT	2	SHPFYGVLGAFTHPGSVSFP_NSRFGSGKSAARIP
TCCCACCCTTTCTATGGAGTCCTAGGTGCCTTCACGCACCCTGTTCAGTTTCCTTTCCCTAGAACTCACGGTTCGGCTCGGGTAAATCAGCTGCTAGAATTCCT	2	SHPFYGVLGAFTHPVQFPFPRTHGSARVNQLLEF
TCCCACCCTTTCTATGGAGTCCTAGGTGCCTTCACGCACCCTGGTTTTCAGTTTCCTTTCCCTAGAACTCACGGTTCGGTTCGGGTTAATCAGCTGCTAGAATTCCT	2	SHPFYGVLGAFTHPGFQFPFPRTHGSVRVNQLLEF
TCCCACCCTTTCTATGGAGTCCTAGGTGCCTTCACGCACCTAGATTCCTTTCCCTAGAACTCACGGTTCGGTTCGGGTAAATCAGCTGCTAGAATTCCT	2	SHPFYGVLGAFTHLDSFP_NSRFGSGKSAARIP
TCCCACCCTTTCTATGGAGTCCTAGGTGCCTTCACGCACCCTGGTTCAGTTTCCTTTCCCTAGAACTCACGGTTCGGTTCAGTTTCCTTTCCCTAGAACTCACGGTTCGGTTCGGGTAAATCAGCTGCTAGAATTCCT	2	SHPFYGVLGAFTHPGSVSFP_NSRFGSVSFP_NSRFGSGKSAARIP
TCCCACCCTTNCTATGGAGTCCTAGGTGCCTTCACGCACCCTGGTTCAGTTTCCTTTCCCTAGAACTCACGGTTCGGTTCGGGTAAATCAGCTGCTAGAATTCCT	2	N/A
TCCCACCCTTTCTATGGAGTCCTAGGTGCCTTCACGGCGTTCAGTTTCCTTTCCCTAGAACTCACGGTTCGGTTCGGGT	2	SHPFYGVLGAFTAFSFLSLELTVRFG
TCCCACCTTTTCTATGGAGTCCTAGGTGCCTTCACGCAGTTTCCTTTCCCTAGAACTCACGGTTCGGTTCGGGTAAATCAGCTGCTAGAATTCCT	2	SHLFYGVLGAFTQFPFPRTHGSVRVNQLLEF
TCCCACCCTTTCTATGGAGTCCTAGGTGCCTTCACGCACCCTGTTCAGTTTCCTTTCCCTNGAACTCACGGTTCGGTTCGGGTAAATCAGCTGCTAGAATTCCT	2	N/A
TCCCACCCTTTCTATGGAGTCCTAGGTGCCTTCACGCACCCTGGTTTTCAGTTTCCTTTCCCTAGAACTCACGGTTCGGTTCGGGTAAATCAGCTGCTAGAACTCCT	2	SHPFYGVLGAFTHPGFQFPFPRTHGSVRVNQLLEL
TCCCACCCTTTCTATGGAGTCCTAGGTGCCTAGAACGACTTCAGTTTCCTTTCCCTAGAACTCACGGTTCGGTTCGGGTAAATCAGCTGCTAGAATTCCT	2	SHPFYGVLGA_NDFSFLSLELTVRFG_ISC_NS
TCCCACCCTTTCTATGGAGTCCTAGGTGCCTTCATGCACCCTGGTTTTTCAGTTTCCTTTCCCTAGAACTCACGGTTCGGTTCGGGTAAATCAGCTGCTAGAATTCCT	2	SHPFYGVLGAFMHPGFSVSFP_NSRFGSGKSAARIP
TCCCACCCTTTCTATGGAGTCCTAGGTGCCTTCACGCAGTTTCCTTTCCCTAGAACTCACGGTTCGGTTCGGTTCGGGTTCGGTTCGGGTAAATCAGCTGCTAGAATTCCT	2	SHPFYGVLGAFTQFPFPRTHGSVRFGFGSGKSAARIP
TCCCACCCTTTCTATGGAGTCCTAGGTGCCTTCACGCACCCAGGCAGTTTCCTTTCCCTAGAACTCACGGTTCGGTTCGGGTAAATCAGCTGCTAGAATTCCT	2	SHPFYGVLGAFTHPGSFLSLELTVRFG_ISC_NS
TCCAACCCTTTCTATGGAGTCCTAGGTGCCTTCACGCACCCTGTTCAGTTTCCTTTCCCTAGAACTCACGGTTCGGTTCGGGTAAATCAGCTGCTAGAATTCCT	2	SNPFYGVLGAFTHPVQFPFPRTHGSVRVNQLLEF
TCCCACCCNTTCTATGGAGTCCTAGGTGCCTTCACGCACCCTGGTTTCAGTTTCCTTTCCCTAGAACTCACGGTTCGGTTCGGGTAAATCAGCTGCTAGAATTCCT	2	N/A
CAGTGGAGCTAGGTTAGTACCTGCTTCCTCGTGGCAGGAAGAAGGAGCCATTATCCTACCCCTTGTTCTCTAGGTGGCT	2	QWS_VSTCFLVAGRRSHYPTPCSLGG
TCCCACCCTTTCTATGGAGTCCTAGGTGCCTTCACGCACCCTGGTTTCAGTTTCCTTTCCCTAGAACTCACGGTTCGGTTCGGGTAAATCAGCTACTAGAATTCCT	2	SHPFYGVLGAFTHPGFSFLSLELTVRFG_ISY_NS
TCCCACCCTTTCTATGGAGTCCTAGGTGCCTTCACGCACCCTGGTTCAGTTTCCTTTCCCTAGAACTCACGGTTCGGTTCGGGTAATTCAGCTGCTAGAATTCCT	2	SHPFYGVLGAFTHPGSVSFP_NSRFGSGNSAARIP
TCCCACCCTTTCTATGGAGTCCTAGGTGCCTTCACGCACCCTGGTTAAATCAGCTGCTAGAATTCCT	2	SHPFYGVLGAFTHPG_ISC_NS
TCCCACCCTTTCTATGGAGTCCTAGGTGCCTTCACGCACCCTGGTTTCAGTTTCCTTTCCCTAGAACTCACGGTTTGGTTCGGGTAAATCAGCTGCTAGAATTCCT	2	SHPFYGVLGAFTHPGFSFLSLELTVWFG_ISC_NS
TCCCACCCTTTCTATGGAGTCCTAGGTGCCTTCACGCACCCTGCTGTTTCCTTTCCCTAGAACTCACGGTTCGGTTCGGGTAAATCAGCTGCTAGAATTCCT	2	SHPFYGVLGAFTHPAVSFP_NSRFGSGKSAARIP
TCCCACCCTTTCTATGGAGTCCTAGGTGCCTTCACGCACCCTGGTTCAGTTTCCTTTCCCTAGAACTCACGGTTCGGTTCGNGTAAATCAGCTGCTAGAATTCCT	2	N/A
TCCCACCCTTTCTATGGAGTCCTAGGTGCCTTCACGCACCCTGGTTCAGTTTCCTTTCCCTAGAACTCACGGTTCGGTTCGGGTAAATCAGCTGNTAGAATTCCT	2	N/A
TCCCACCCTTTCTATGGAGTCCTAGGTGCCTTCACGCACCCTGGTTTTCAGTTTCCTTTCCCTAGAACTCACGGTTCGGTTCGGGTAAATAAGCTGCTAGAATTCCT	2	SHPFYGVLGAFTHPGFQFPFPRTHGSVRVNKLLEF
TCCCACCCTTTCTATGGAGTCCTAGGTGCATTCACGCACCCTGTTCAGTTTCCTTTCCCTAGAACTCACGGTTCGGTTCGGGTAAATCAGCTGCTAGAATTCCT	2	SHPFYGVLGAFTHPVQFPFPRTHGSVRVNQLLEF
TCCCACCCTTTCTATGGAGTCCTNGGTGCCTTCACGCACCCTGGTTTTCAGTTTCCTTTCCCTAGAACTCACGGTTCGGTTCGGGTAAATCAGCTGCTAGAATTCCT	2	N/A
TCCCACCCTTTCTATGGAGTCCTAGGTGCCTTCACGCACCCTGGTCAGTTTCCTTTCCCTAGAACTCANGGTTCGGTTCGGGTAAATCAGCTGCTAGAATTCCT	2	N/A
TCCCACCCTTTCTATGGAGTCCTAGGTGCCTTCACGCACCCTTCAGTTTCCTTTCCCTAGAACTCACGGTTCGGTTCGAGTAAATCAGCTGCTAGAATTCCT	2	SHPFYGVLGAFTHPSVSFP_NSRFGSSKSAARIP
TCCCACCCTTTCTATGGAGTCCTAGGTGCCTTCACGCACCCTGGTTTCAGTTTCCTTTCCCTAGAACTCACGGTTCGGTCGGGTAAATCAGCTGCTAGAATTCCT	2	SHPFYGVLGAFTHPGFSFLSLELTVRSGKSAARIP
TCCCACCCTTTCTATGGAGTCCTAGTTTCCTTTCCCTAGAACTCACGGTTCGGTTCGAGTAAATCAGCTGCTAGAATTCCT	2	SHPFYGVLVSFP_NSRFGSSKSAARIP
TCCCACCCTTTCTATGGAGTCCTAGGTGCCTTCACGCACCCTGTTCAGTTTCCTTTCCCTAGAACTCACGGTTCGGTTCGGGTAAANCAGCTGCTAGAATTCCT	2	N/A
TCCCACCCTTTCTATGGAGTCCTAGGTGCCTTCACGCACCCTGGTTCAGTTTCCTTTCCCTAGAACTCACGGCTCGGTTCGGGTAAATCAGCTGCTAGAATTCCT	2	SHPFYGVLGAFTHPGSVSFP_NSRLGSGKSAARIP
TCCCACCCTTTCTATGGAGTCCTAGGTGCCTTCACGCACCCTGGTTTTCAGTTTCCTTTCCCGAGAACTCACGGTTCGGTTCGGGTAAATCAGCTGCTAGAATTCCT	2	SHPFYGVLGAFTHPGFQFPFPRTHGSVRVNQLLEF
TCCCACCCTTTCTATGGAGTCCTAGGTGCCTTCACGCACCCTGGTTTCCTTTCCCTAGAACTCACGGTTCGGTTCGGGT	2	SHPFYGVLGAFTHPGFLSLELTVRFG
TCCCACCCTCTCTATGGAGTCCTAGGTGCCTTCACGCACCCTGGTTTCAGTTTCCTTTCCCTAGAACTCACGGTTCGGTTCGGGTAAATCAGCTGCTAGAATTCCT	2	SHPLYGVLGAFTHPGFSFLSLELTVRFG_ISC_NS
TCCCACCCTTTCTATGGAGTCCTAGGTGCCTTCACGCACCCGGGTTTTCAGTTTCCTTTCCCTAGAACTCACGGTTCGGTTCGGGTAAATCAGCTGCTAGAATTCCT	2	SHPFYGVLGAFTHPGFQFPFPRTHGSVRVNQLLEF
TCCCGCCCTTTCTATGGAGTCCTAGGTGCCTTCACGCACCCTGGTTTCCTTTCCCTAGAACTCACGGTTCGGTTCGGGTAAATCAGCTGCTAGAATTCCT	2	SRPFYGVLGAFTHPGFLSLELTVRFG_ISC_NS
TCCCATTCAGTTTCCTTTCCCTAGAACTCACGGTTCGGTTCGGGTAAATCAGCTGCTAGAATTCCT	2	SHSVSFP_NSRFGSGKSAARIP
AGCCTACGTATTACAGAACAACGTCTCTGAAGGGCAGGACCCAGGCTGCAGGT	2	SLRITEQRL_RAGPRLQ
TCCCACCCTTTCTATGGAGTCCTAGGTGCCTTCACGCACCCTGGTTTTCAGTTTCCTTTCCCTAGAACTCACGGTTCGGTTCGGGTAAATCAGCTGCTAGTATTCCT	2	SHPFYGVLGAFTHPGFQFPFPRTHGSVRVNQLLVF
TCCCACCCTTTCTATGGAGTCCTAGGTGCCTTCACGCACCCTGGTTTTCAGTTTCCTTTCCCTCGAACTCACGGTTCGGTTCGGGTAAATCAGCTGCTAGAATTCCT	2	SHPFYGVLGAFTHPGFQFPFPRTHGSVRVNQLLEF
TCCCACCCTTTCTATGGAGTCCTAGGTGCCTTCACGCACCCTGGTTAGTTTCCTTTCCCTAGAACTCACGGTTCGGTTCGGGTA	2	SHPFYGVLGAFTHPG_FPFPRTHGSVRV
TCCCACCCTTTCTATGGAGTCCTAGGTGCCTTCACGCACCCTTCAGTTTCCTTTCCCTAAAACTCACGGTTCGGTTCGGGTAAATCAGCTGCTAGAATTCCT	2	SHPFYGVLGAFTHPSVSFP_NSRFGSGKSAARIP
TCCCACCCTTTCTATGGTTCGGTTCGGGTAAATCAGCTGCTAGAATTCCT	2	SHPFYGSVRVNQLLEF
TCCCACCCTTTCTATGGAGTCCTAGGTTCCCCAGAACTCACGGTTCGGTTCGGGTAAATCAGCTGCTAGAATTCCT	2	SHPFYGVLGSPELTVRFG_ISC_NS
TCCCACCCTTTCTATGGAGTCCTAGGTGCCTTCCCGCACCCTGGTTCAGTTTCCTTTCCCTAGAACTCACGGTTCGGTTCGGGTAAATCAGCTGCTAGAATTCCT	2	SHPFYGVLGAFPHPGSVSFP_NSRFGSGKSAARIP
TCCCACCCTTTCTATGGAGTCCTAGGTGCCTTCACGCACCTATTTCCTTTCCCTAGAACTCACGGTTCGGTTCGGGTAAATCAGCTGCTAGAATTCCT	2	SHPFYGVLGAFTHLFPFPRTHGSVRVNQLLEF
TCCCACCCTTTCTATGGAGTCCTAGGTGCCTTCACGCACCCTGAGTTTCAGTTTCCTTTCCCTAGAACTCACGGTTCGGTTCGGGTAAATCAGCTGCTAGAATTCCT	2	SHPFYGVLGAFTHPEFQFPFPRTHGSVRVNQLLEF
TCCCACCCTTTCTATGGAGTCCTAGGTGCCTTCACGCACCCTGGTTTCCTTTCCCTAGAACTCACAGTTCGGTTCGGGTAAATCAGCTGCTAGAATTCCT	2	SHPFYGVLGAFTHPGFLSLELTVRFG_ISC_NS
TCCCACCCTTTCTATGGAGTCCTAGGTGCCTTCACGCACCCTGGTGTTCAGTTTCCTTTCCCTAGAACTCACGGTTCGGTTNGGGTAAATCAGCTGCTAGAATTCCT	2	N/A
TCCCACCCTTTCTATGGAGTCCTAGGTGCCTTCACGCACCCTGTTCAGTTTCCTTTCCCTAGAACTCACGGTTCGGTTCGGGTTAATCAGCTGCTAGAATTCCT	2	SHPFYGVLGAFTHPVQFPFPRTHGSVRVNQLLEF
TCCCACCCTTTCTATGGAGTCCTAGGTGCCTTCACGCACGTTTCCTTTCCCTAGAACTCACGGTTCGGTTCGGGTAAATCAGCTGCTAGAATTCCT	2	SHPFYGVLGAFTHVSFP_NSRFGSGKSAARIP
TCCCACCCTTTCTATGGAGTCCTAGGTGCCTTCACGCACCCTGGTGAAGTTTCCTTTCAGTTTCCTTTCCCTAGAACTCACGGTTCGGTTCGGGTAAATCAGCTGCTAGAATTCCT	2	SHPFYGVLGAFTHPGEVSFQFPFPRTHGSVRVNQLLEF
TCCCACCCTTTCTATGGAGTCCTAGGTGCCTTCACGCACCCTGGTTCAGTTTCCTTTCCCTAGAACTCACGGTTCGGNTCGGGTAAATCAGCTGCTAGAATTCCT	2	N/A
TCCCACCCTTTCTATGGAGTCCTCGGTTCGGGTAAATCAGCTGCTAGAATTCCT	2	SHPFYGVLGSGKSAARIP
TCCCACCCTTTCTATGGAGTCCTAGGTGCCTTCACGCACCCTGGTTTTCAGTTTCCTTTCCCTAGAACTCACGGCTCGGTTCGGGTAAATCAGCTGCTAGAATTCCT	2	SHPFYGVLGAFTHPGFQFPFPRTHGSVRVNQLLEF
TCCCACCCTTTCTATGGAGTCCTAGGTGCCTTCACGCACCCTGGTTCAGTTTCCTTTCCCTAGAACTCACGGTTCGGCTCGGGTAAATCAGCTGCTAGAATTCCT	2	SHPFYGVLGAFTHPGSVSFP_NSRFGSGKSAARIP
CTGGGACTCCAGGGACGCATGCATGCACGTTCCCTAGGGCTCCAACAGCATCAGAGTAGGGACAACCAGGAAGCCACCAAACCAACTGAGA	2	LGLQGRMHARSLGLQQHQSRDNQEATKPTE
TCCCACCCTTTCTATGGAGTCCTAGGTGCCTTCACGCACCCTGGTTCAGTTTCCTTTCCCTAGAACTCACGGTTCGGTTCCCTATCCTAAGGGACGCAGGTCCCACCCTTTCTATGGAGTCCTAGGTGCCTTCACGCACCCTTCAGTTTCCTTTCCCTAGAACTCACGGTTCGGTTCGGGTAAATCAGCTGCTAGAATTCCT	2	SHPFYGVLGAFTHPGSVSFP_NSRFGSLS_GTQVPPFLWSPRCLHAPFSFLSLELTVRFG_ISC_NS
TCCCACCCTTTCTATGGAGTCCTAGGTGCCTTCACGCACCCTGTTCAGTTTCCTTTCCCTAGAACTCACGGTTCGGTTCGGGTAAATCAGCTGCTAGAATNCCT	2	N/A
CCAGTGGTGTGGTTAGTGTACATAAAGCATTGCCTACATGCCATGCTCCTCTCACAGGGTGCGAGGCAGCAAAGAGACAG	2	PVVWLVYIKHCLHAMLLSQGARQQRD
CCCCACCCTTTCTATGGAGTCCTAGGTGCCTTCACGCACCCTTCAGTTTCCTTTCCCTAGAACTCACGGTTCGGTTCGGGTAAATCAGCTGCTAGAATTCCT	2	PHPFYGVLGAFTHPSVSFP_NSRFGSGKSAARIP
TCCCACCCTTTCTATGGAGTCCTAGGTGCCTTCACGCACCCTAGTGTTCAGTTTCCTTTCCCTAGAACTCACGGTTCGGTTCGGGTAAATCAGCTGCTAGAATTCCT	2	SHPFYGVLGAFTHPSVQFPFPRTHGSVRVNQLLEF
TCCCACCCTTTCTATGGAGTCCTAGGTGCCTTCACGCAACTCACGGTTCGGTTCGGGTAAATCAGCTGCTAGAATTCCT	2	SHPFYGVLGAFTQLTVRFG_ISC_NS
TCCCACCCTTTCTATGGAGTCCTAGGTGCCTTCACGCACATTCCT	2	SHPFYGVLGAFTHIP
TCCCACCCTTTCTATGGAGTCCTAGGTGCCTTCACTCACGGTTCGCTTCGGGTAAATCAGCTGCTAGAATTCCT	2	SHPFYGVLGAFTHGSLRVNQLLEF
TCCCACCCTTTCTATGGAGTCCTTTTCCTTTCCCTAGAACTCACGGTTCGGTTCGGGTAAATCAGCTGCTAGAATTCCT	2	SHPFYGVLFLSLELTVRFG_ISC_NS
TCCCACCCTTTCTATGGAGTCCTAGGTGCCTTCACGCACCCTGGTTCAGTTTCCTTTCCCTAGAACTCACGGTTCGGTTCGGGTAAANCAGCTGCTAGAATTCCT	2	N/A
TCCCACCCTTTCTATGGAGTCCTAGGTGCCTTCACGCACCCTGGTTTCNGTTTCCTTTCCCTAGAACTCACGGTTCGGTTCGGGTAAATCAGCTGCTAGAATTCCT	2	N/A
TCCCACCCTTTCNATGGAGTCCTAGGTGCCTTCACGCACCCTGGTTTCAGTTTCCTTTCCCTAGAACTCACGGTTCGGTTCGGGTAAATCAGCTGCTAGAATTCCT	2	N/A
TCCCACCCTTTCTATGGAGTCCTAGGTGCCTTCACGCACCCTGGTTTTCNGTTTCCTTTCCCTAGAACTCACGGTTCGGTTCGGGTAAATCAGCTGCTAGAATTCCT	2	N/A
ACGCCGGACGGCTCAGACTCACCTTGGCCCCTATCTGGTTGCCTTCACGCACCCTGTTCAGTTTCCTTTCCCTAGAACTCACGGTTCGGTTCGGGTAAATCAGCTGCTAGAATTCCT	2	TPDGSDSPWPLSGCLHAPCSVSFP_NSRFGSGKSAARIP
TCCCACCCTTTCTATGGAGTCCTAGGTGCCTTCACGCACCCTGGTTTCCTTTCCCTAGAACTCATGGTTCGGTTCGGGTAAATCAGCTGCTAGAATTCCT	2	SHPFYGVLGAFTHPGFLSLELMVRFG_ISC_NS
TCCCACCCTTTCNATGGAGTCCTAGGTGCCTTCACGCACCCTGTTCAGTTTCCTTTCCCTAGAACTCACGGTTCGGTTCGGGTAAATCAGCTGCTAGAATTCCT	2	N/A
TCCCACCCTTTCTATGGAGTCCTAGGTGCCTTCACGCCTAGGTTTCCTTTCCCTAGAACTCACGGTTCGGTTCGGGTAAATCAGCTGCTAGAATTCCT	2	SHPFYGVLGAFTPRFPFPRTHGSVRVNQLLEF
TCCCACCCTTTCTATGGAGTCCTAGGTGCCTTCACGCACCCTGTTCAGTTTCCTTTCCCTAGAANTCACGGTTCGGTTCGGGTAAATCAGCTGCTAGAATTCCT	2	N/A
TCCCACCCTTTCTATGGAGTCCTAGGTGCCTTCACGCACCCTGTTCAGTTTCCTTTCCCTAGAACTCACGGTTCGGTTCGGGTAAATCATCTGCTAGAATTCCT	2	SHPFYGVLGAFTHPVQFPFPRTHGSVRVNHLLEF
TCCCACCCTTTCTATGGAGTCCTAGGTGCCTTCACGCACCCTGGTTTTCAGTTTCCTTTCCCTAGAACTCACGGTTCGGTTTGGGTAAATCAGCTGCTAGAATTCCT	2	SHPFYGVLGAFTHPGFQFPFPRTHGSVWVNQLLEF
TCCCACCCTTTCTATGGAGTCCTAGGTGCCTAGGTTTCCTTTCCCTAGAACTCACGGTTCGGTTCGGGCAAATCAGCTGCTAGAATTCCT	2	SHPFYGVLGA_VSFP_NSRFGSGKSAARIP
TCCCACCCTTTCTATGGAGTCCTAGGTGCCTTCACGCACCCTTCAGTTTCCTTTCCCTAGAACTCACGGTTCGGTTCTGGTAAATCAGCTGCTAGAATTCCT	2	SHPFYGVLGAFTHPSVSFP_NSRFGSGKSAARIP
CATACAGAATCGAAATCCCAGGGCTTGGCCTCAAAGTAAGTCATTTCA	2	HTESKSQGLASK_VIS
TCCCACCCTTTCTATGGAGTCCTAGGTGCCTTCACGCACCCTAGTTCAGTTTCCTTTCCCTAGAACTCACGGTTCGGTTCGGGTAAATCAGCTGCTAGAATTCCT	2	SHPFYGVLGAFTHPSSVSFP_NSRFGSGKSAARIP
TCCCACCCTTTCTATGGAGTCCTAGGTGCCTTCACGCACCCTGGTGTTCAGTTTCCTTTCCCTAGAACTCACGGTTCGGTTCGAGTAAATCAGCTGCTAGAATTCCT	2	SHPFYGVLGAFTHPGVQFPFPRTHGSVRVNQLLEF
TCCCACCCTTTCTATGGAGTCCTAGGTGCCTTCACGCACCTAGGTTTCCTAGGAAAGGTTTCCTTTCCCTAGAACTCACGGTTCGGTTCGGGTAAATCAGCTGCTAGAATTCCT	2	SHPFYGVLGAFTHLGFLGKVSFP_NSRFGSGKSAARIP
ACGTCGGACGGCTCAGCCTCACCTTGGCCCCTATCTGGTTGCCGCACTGGCCGGCCTGGATGTGCACGATCTCCCTCATGCTGACTTCACGC	2	TSDGSASPWPLSGCRTGRPGCARSPSC_LH
TCCCACCCTTTCTATGGAGTCCTAGGTGCCTTCACCCACCCTGGTTCAGTTTCCTTTCCCTAGAACTCACGGTTCGGTTCGGGTAAATCAGCTGCTAGAATTCCT	2	SHPFYGVLGAFTHPGSVSFP_NSRFGSGKSAARIP
TCCCACCCTTTCTATGGAGTCCTAGGTGCCNTCACGCACCCTGTTCAGTTTCCTTTCCCTAGAACTCACGGTTCGGTTCGGGTAAATCAGCTGCTAGAATTCCT	2	N/A
TCCCACCCTTTCTATGGAGTCCTAGGTGCCTTCACGTTCGGTTCGGGTAAATCAGCTGCTAGAATTCCT	2	SHPFYGVLGAFTFGSGKSAARIP
TCCCGCCCTTTCTATGGAGTCCTAGGTGCCTTCACGCACCCTGGTTTTCAGTTTCCTTTCCCTAGAACTCACGGTTCGGTTCGGGTAAATCAGCTGCTAGAATTCCT	2	SRPFYGVLGAFTHPGFQFPFPRTHGSVRVNQLLEF
TCCCACCCTTTCTATGGAGTCATAGGTGCCTTCACGCACCCTGGTTTCCTTTCCCTAGAACTCACGGTTCGGTTCGGGTAAATCAGCTGCTAGAATTCCT	2	SHPFYGVIGAFTHPGFLSLELTVRFG_ISC_NS
GAAGATGGTTTTCAGTTTCCTTTCCCTAGAACTCACGGTTCGGTTCGGGTAAATCAGCTGCTAGAATTCCT	2	EDGFQFPFPRTHGSVRVNQLLEF
TCCCACCCTTTCTATGGAGTCCTAGGTGCCTTCACGCACCCTGGTTAGCACTCACGGTTCGGTTCGGGTAAATCAGCTGCTAGAATTCCT	2	SHPFYGVLGAFTHPG_HSRFGSGKSAARIP
TCCCACCCTTTCTATGGAGTCCTAGGTGCCTTCACGCACCTTTCCCTAGAACTCACGGTTCGGTTCGGGTAATTCAGCTGCTAGAATTCCT	2	SHPFYGVLGAFTHLSLELTVRFG_FSC_NS
TCCCACCCTTTCTATGGAGTCCTAGGTGCCTTCACGCACCCTGGTGTTCAGTTTCCTNTCCCTAGAACTCACGGTTCGGTTCGGGTAAATCAGCTGCTAGAATTCCT	2	N/A
TCCCACCCTTTCTATGGAGTCCTAGGTGCCTTCACGCACCCTGGTTTCAGTTTCCNTTCCATAGAACTCACGGTTCGGTTCGGGTAAATCAGCTGCTAGAATTCCT	2	N/A
TCCCACCCTTTCTATGGAGTCCTAGGTGCCTTTCCCTATAACTCACGGTTCGGTTCGGGTAAATCAGCTGCTAGAATTCCT	2	SHPFYGVLGAFPYNSRFGSGKSAARIP
TCCCACCCTTTCTATGGAGAACTCACGGTTCGGTTCGGGTAAATCAGCTGCTAGAATTCCT	2	SHPFYGELTVRFG_ISC_NS
TCCCACCCTTTCTATGGAGTCCTAGGTGCCTTCACACACCCTGGTCAGTTTCCTTTCCCTAGAACTCACGGTTCGGTTCGGGTAAATCAGCTGCTAGAATTCCT	2	SHPFYGVLGAFTHPGQFPFPRTHGSVRVNQLLEF
TCCCACCCTTTCTATGGAGTCCTAGGTGCCTTCACGCACCTGCACCAGTTTCCTTTCCCTAGAACTCACGGTTCGGTTCGGGTAAATCAGCTGCTAGAATTCCT	2	SHPFYGVLGAFTHLHQFPFPRTHGSVRVNQLLEF
TCCCACCCTTTCTATGGAGTCCTAGGTGCCTTCACGCACACTTCAGTTTCCTTTCCCTAGAACTCACGGTTCGGTTCGGGTAAATCAGCTGCTAGAATTCCT	2	SHPFYGVLGAFTHTSVSFP_NSRFGSGKSAARIP
TCCCACCCTTTCTATGGAGTCCTAGGTGCCTTCACACACCCTTTCCCTAAAACTCACGGTTCGGTTCGGGTAAATCAGCTGCTAGAATTCCT	2	SHPFYGVLGAFTHPFPKTHGSVRVNQLLEF
TCCCACCCTTTCTATGGAGTCCTAGGTGCCTTCACGCACCCTGTTCAGTTTCCTTTCCCTAGAACTCACGGTTCGGNTCGGGTAAATCAGCTGCTAGAATTCCT	2	N/A
TCTCACCCTTTCTATGGAGTCCTAGGTGCCTTCACGCACCCTGTTCAGTTTCCTTTCCCTAGAACTCACGGTTCGGTTCGGGTAAATCAGCTGCTAGAATTCCT	2	SHPFYGVLGAFTHPVQFPFPRTHGSVRVNQLLEF
TCCCACCCTTTCTATGGAGTCCTAGGTGCCTTCACGCATAGGAAAGTTTCCTTTCCCTAGAACTCACGGTTCGGTTCGGGTAAATCAGCTGCTAGAATTCCT	2	SHPFYGVLGAFTHRKVSFP_NSRFGSGKSAARIP
TCCCACCCNTTCTATGGAGTCCTAGGTGCCTTCACGCACCCTGGTTCAGTTTCCTTTCCCTAGAACTCACGGTTCGGTTCGGGTAAATCAGCTGCTAGAATTCCT	2	N/A
TCCCACCCTTTCTATGGAGTCCTAGGTGCCTTCACGCACCTAAAACTCACAGTTCGGTTCGGGTAAATCAGCTGCTAGAATTCCT	2	SHPFYGVLGAFTHLKLTVRFG_ISC_NS
TCCCACCCTTTCTATGGAGTCCTAGGTGCCTTCACGGCCTTCACGGTTCGGTTCGGGTAAATCAGCTGCTAGAATTCCT	2	SHPFYGVLGAFTAFTVRFG_ISC_NS
TCCCACCCTTTATATGGAGTCCTAGGTGCCTTCACGCACCCTGGTTTCAGTTTCCTTTCCCTAGAACTCACGGTTCGGTTCGGGTAAATCAGCTGCTAGAATTCCT	2	SHPLYGVLGAFTHPGFSFLSLELTVRFG_ISC_NS
TCCCACCCTTTCTATGGAGTCCTAGGTGCCTTCACGCACCCTGGAACCCTAGAACTCACGGTTCGGTTCGGGTAAATCAGCTGCTAGAATTCCT	2	SHPFYGVLGAFTHPGTLELTVRFG_ISC_NS
TCCCACCCTTTCTATGGAGTCCTAGGTGCCTTCACGCACCCTGCTTTCAGTTTCCTTTCCCTAGAACTCACGGTTCGGTTCGGGTAAATCAGCTGCTAGAATTCCT	2	SHPFYGVLGAFTHPAFSFLSLELTVRFG_ISC_NS
TCCCACCCTTTCTATGGAGTCCTAGGTGCCTTCACGCACCCTTCAGTTTCCTTTCCCTAGAACTCACGGTTCGGTTCGGGTAAATCAGCTGCTGGAATTCCT	2	SHPFYGVLGAFTHPSVSFP_NSRFGSGKSAAGIP
TCCCACCCTTTCTATGGAGTCCTAGGTGCCTTCACGCACCCTGGTTCAGTTTCCTTTCCCTAGAACTCACGGTTCGGTTAGGGTAAATCAGCTGCTAGAATTCCT	2	SHPFYGVLGAFTHPGSVSFP_NSRFG_GKSAARIP
TCCCACCCTTTCTATGGAGTCCTAGGTGCCTTCACGCGCCCTGGTTTTCAGTTTCCTTTCCCTAGAACTCACGGTTCGGTTCGGGTAAATCAGCTGCTAGAATTCCT	2	SHPFYGVLGAFTRPGFQFPFPRTHGSVRVNQLLEF
TCCCACCCTTTCTATGGAGTCCTAGGTGCCTTCACGCACCCTGGTTGTTCGGGTAAATCAGCTGCTAGAATTCCT	2	SHPFYGVLGAFTHPGCSGKSAARIP
TCCCACCCTTTCTATGGAGTCCTAGGTGCCTTCACGCACCCTGGTCAGTTTCCTTTCCCTAGAACTCACGGTTCGGTTCAGGTAAATCAGCTGCTAGAATTCCT	2	SHPFYGVLGAFTHPGQFPFPRTHGSVQVNQLLEF
TCCCACCCTTTCTATGGAGTCCTAGGTGCCTTCACGCACGGTTCAGTTTCCTTTCCCTAGAACTCACGGTTCGGTTCGGGTAAATCAGCTGCTAGAATTCCT	2	SHPFYGVLGAFTHGSVSFP_NSRFGSGKSAARIP
TCCCACCCTTTCTATGGAGTCCTAGGTGCCTTCACGCACCCTGGTTCAGTTTCCTTTCCCTAGAACTCACGGTTCGGTTCGGGTAAATCAGCTGCTNGAATTCCT	2	N/A
TCCCACCCTTTCCATGGAGTCCTAGGTGCCTTCACGCACCCTGGTTTCAGTTTCCTTTCCCTAGAACTCACGGTTCGGTTCGGGTAAATCAGCTGCTAGAATTCCT	2	SHPFHGVLGAFTHPGFSFLSLELTVRFG_ISC_NS
ACGCCGGACGGCTCAGCCTCACCTTGGCCCCTATCTGGTTGCCGCACTGGCCGGCCTGGATGTGCACGATCTCCCCTATCCTAAGGGACGCAGGTCCCACCCTTTCTATGGAGTCCTAGGTGCCTTCACGCACCCTGCAGTTTCCTTTCCCTAGAACTCACGGTTCGGTTCGGGTAAATCAGCTGCTAGAATTCCT	2	TPDGSASPWPLSGCRTGRPGCARSPLS_GTQVPPFLWSPRCLHAPCSFLSLELTVRFG_ISC_NS
TCACACCCTTTCTATGGAGTCCTAGGTGCCTTCACGCACCCTGTTCAGTTTCCTTTCCCTAGAACTCACGGTTCGGTTCGGGTAAATCAGCTGCTAGAATTCCT	2	SHPFYGVLGAFTHPVQFPFPRTHGSVRVNQLLEF
TCCCACCCTTTCTATGGAGTCCTAGGTGCCTTCACGCACCCTGGTTGTTTCCTTTCCCTAGAACTCACGGTTCGGTTCGGGTAAATCTGCTGCTAGAATTCCT	2	SHPFYGVLGAFTHPGCFLSLELTVRFG_ICC_NS
TCCCACCCTTTCTATGGAGTCCTAGGTGCCTTCACGCACCCTGGTTTCCTTTCCCTAGAACTCACGGTTCGGTTCGAGTAAATCAGCTGCTAGAATTCCT	2	SHPFYGVLGAFTHPGFLSLELTVRFE_ISC_NS
TCCCACCCTTTCTATGGAGTCCTAGGTGAGTTCCTTTCCCTAGAACTCACGGTTCGGTTCGGGTAAATCAGCTGCTAGAATTCCT	2	SHPFYGVLGEFLSLELTVRFG_ISC_NS
TCCCACCCTTTCTATGGAGTCCTAGGTGCCTTCACGCACCCTGGTTTCCTTTCCCTAGAACTTACGGTTCGGTTCGGGTAAATCAGCTGCTAGAATTCCT	2	SHPFYGVLGAFTHPGFLSLELTVRFG_ISC_NS
TCCCACCCTTTCTATGGAGTCCTAGGTGCCTTCACGAACCCTGGTTAGTTTCCTTTCCCTAGAACTCACGGTTCGGTTCGGGTAAATCAGCTGCTAGAATTCCT	2	SHPFYGVLGAFTNPG_FPFPRTHGSVRVNQLLEF
TCCCACCCTTTCTATGGAGTCCTAGGTGCCTTCACGCACCCTGGTTTTTAGTTTCCTTTCCCTAGAACTCACGGTTCGGTTCGGGTAAATCAGCTGCTAGAATTCCT	2	SHPFYGVLGAFTHPGF_FPFPRTHGSVRVNQLLEF
TCCCACCCTTTCTGTGGAGTCCTAGGTGCCTTCACGCACCCTGTTCAGTTTCCTTTCCCTAGAACTCACGGTTCGGTTCGGGTAAATCAGCTGCTAGAATTCCT	2	SHPFCGVLGAFTHPVQFPFPRTHGSVRVNQLLEF
TCCCACCCTTTCTATGGAGTCCTAGGTGCCTTCACGCACCCTGGTTTCAGTTTCCTTTCCCTAGAACTCACGGTTCGGTTCGGGTAAATCAGCCGCTAGAATTCCT	2	SHPFYGVLGAFTHPGFSFLSLELTVRFG_ISR_NS
TCCCACCCTTTCTATGGAGTCCTAGGTGCCTTCACGCACCCTGGTTAGTTTCCTTTCCCTAGAACTCANGGTTCGGTTCGGGTAAATCAGCTGCTAGAATTCCT	2	N/A
TCCCACCCTTTCTATGGAGTCCTAGGTGCCTTCACGCACCCTGGTTCAGTTTCCTTTCCCTAGAACTCACGGTTCGGTTCGGGTAAATCATCTGCTAGAATTCCT	2	SHPFYGVLGAFTHPGSVSFP_NSRFGSGKSSARIP
TCCCACCCTTNCTATGGAGTCCTAGGTGCCTTCACGCACCCTGTTCAGTTTCCTTTCCCTAGAACTCACGGTTCGGTTCGGGTAAATCAGCTGCTAGAATTCCT	2	N/A
ACGCCGGACGGCTCAGCCTCACCTTGGCCCCTATCTGGTTGCCGCACTGGCCGGCCTGGATGTGCACGATCT	2	TPDGSASPWPLSGCRTGRPGCARS
TCCCACCCTTTCTATGGAGTCCTAGGTGCCTTCACGCACCTAGCTTCAGTTTCCTTTCCCTAGAACTCACGGTTCGGTTCGGGTAAATCAGCTGCTAGAATTCCT	2	SHPFYGVLGAFTHLASVSFP_NSRFGSGKSAARIP
TCCCACCCTTTCTATGGACCTATCCTAAGGGACGCAGGTCCCACCCTTTCTATGGAGTCCTAGGTGCCTTCACGCACCCTGTTCAGTTTCCTTTCCCTAGAACTCACGGTTCGGTTCGGGTAAATCAGCTGCTAGAATTCCT	2	SHPFYGPILRDAGPTLSMES_VPSRTLFSFLSLELTVRFG_ISC_NS
NCCCACCCTTTCTATGGAGTCCTAGGTGCCTTCACGCACCCTGTTCAGTTTCCTTTCCCTAGAACTCACGGTTCGGTTCGGGTAAATCAGCTGCTAGAATTCCT	2	N/A
TCCCACCCTTTCTATGGAGTCCTAGGTGCCTTCACGCACCCACGGTTCGGTTCGGGTAAATCAGCTGCTAGAATTCCT	2	SHPFYGVLGAFTHPRFGSGKSAARIP
TCCCACCCTTTCTATGGAGTCCTAGGTGCCTTCACGCACCCTGGTTTGAACTCACGGTTCGGTTCGGGTAAATCAGCTGCTAGAATTCCT	2	SHPFYGVLGAFTHPGLNSRFGSGKSAARIP
TCCCACCCTTTCTATGGAGTCCTAGGTGCCTTCACGCACCCTTCAGTTTCCTTTCCCTNGAACTCACGGTTCGGTTCGGGTAAATCAGCTGCTAGAATTCCT	2	N/A
TCCCACCCTTTCTATGGAGTCCTAGGTGCCTTCATGCACCCGTTTCCTTTCCCTAGAACTCACGGTTCGGTTCGGGTAAATCAGCTGCTAGAATTCCT	2	SHPFYGVLGAFMHPFPFPRTHGSVRVNQLLEF
TCCCACCCTTTCTATGGAGTCCTAGGTGCCTTCACGCACCCTTCAGTTTCCTTTCCCTAGAACTCACGGTTCGGTTCGGGTAAATTAGCTGCTAGAATTCCT	2	SHPFYGVLGAFTHPSVSFP_NSRFGSGKLAARIP
TCCCACCCTTTCTATGGAGTCCTAGGTGCCTTCACGCACCCTGGTTTCCCTTTCCCTAGAACTCACGGTTCGGTTCGGGTAAATCAGCTGCTAGAATTCCT	2	SHPFYGVLGAFTHPGFPFPRTHGSVRVNQLLEF
CTAAGACTTTAGTTGGGCCCTATCTTAAGGGACGCAGGTCCCACCCTTTCTATGGAGTCCTAGGTGCCTTCACGCACTTCAGTTTCCTTTCCCTAGAACTCACGGTTCGGTTCGGGTAAATCAGCTGCTAGAATTCCTGGCTAAGACTTTAGTTGG	2	LRL_LGPILRDAGPTLSMES_VPSRTSVSFP_NSRFGSGKSAARIPG_DFSW
TCCCACCCTNTCTATGGAGTCCTAGGTGCCTTCACGCACCCTGGTTTCCTTTCCCTAGAACTCACGGTTCGGTTCGGGTAAATCAGCTGCTAGAATTCCT	2	N/A
TCCCACCCTTTCTATGGAGTCCTAGGTGCCTTCACGCACCCTGGTCAACCTTCCTTTCCCTAGAACTCACGGTTCGGTTCGGGTAAATCAGCTGCTAGAATTCCT	2	SHPFYGVLGAFTHPGQPSFP_NSRFGSGKSAARIP
TCCCACCCTTTCTATGGAGTCCTAGGTGCCTTCATGCACCTAGGTTTCCTTTCCCTAGAACTCACGGTTCGGTTCGGGTAAATCAGCTGCTAGAATTCCT	2	SHPFYGVLGAFMHLGFLSLELTVRFG_ISC_NS
TCCCACCCTTTCTATGGAGTCCTAGGTTTTCCTTTCCCTAGAACTCACGGTTCGGTTCGGGTAAATCAGCTGCTAGAATTCCT	2	SHPFYGVLGFPFPRTHGSVRVNQLLEF
TCCCACCCTTTCTATGGAGTCCTAGGTGCCTTCACGAACCCTGGTCAGTTTCCTTTCCCTAGAACTCACGGTTCGGTTCGGGTAAATCAGCTGCTAGAATTCCT	2	SHPFYGVLGAFTNPGQFPFPRTHGSVRVNQLLEF
TCCCACCCTTTCTATGGAGTCCTAGGTGCCTTCACGCACCCTTCAGTTTCCTTTCCCTAGAACTCACGGTTCGGTTCGGGTAAATCAGCTGCTAGAATTCCTGGCTAAGACTTTAATTGGGACCTATCCTAAGGGACGCAGGTGTGACAGAGCGCTTGGTCGATGGCAATTACGGACACACCTGGATTGAGAGCATCCGGTCTCT	2	SHPFYGVLGAFTHPSVSFP_NSRFGSGKSAARIPG_DFNWDLS_GTQV_QSAWSMAITDTPGLRASGL
TCCCACCCTTTCTATGGAGTCCTAGGTGCCTTCACGCACCCAGTTCAGTTTCCTTTCCCTAGAACTCACGGTTCGGTTCGGGTAAATCAGCTGCTAGAATTCCT	2	SHPFYGVLGAFTHPVQFPFPRTHGSVRVNQLLEF
TCCCACCCTTTCTATGGAGTCCTAGGTGCCTTCACGCACCCTGGTTTCCTTTCCCTAGAATTCACGGTTCGGTTCGGGTAAATCAGCTGCTAGAATTCCT	2	SHPFYGVLGAFTHPGFLSLEFTVRFG_ISC_NS
TCCCACCCTTTCTATAGAGTCCTAGGTGCCTTCACGCACCCTGGTTTCAGTTTCCTTTCCCTAGAACTCACGGTTCGGTTCGGGTAAATCAGCTGCTAGAATTCCT	2	SHPFYRVLGAFTHPGFSFLSLELTVRFG_ISC_NS
TCCCACCCTTTCTATGGAGTCCTAGGTGCCTTCACGCAATCAGCTGCTAGAATTCCT	2	SHPFYGVLGAFTQSAARIP
ACGCCGGACGGCTCAGCCTCACCTTGGCCCCTTTCTATGGAGTCCTAGGTGCCTTCACGCACCCTGGTATTCAGTTTCCTTTCCCTAGAACTCACGGTTCGGTTCGGGTAAATCAGCTGCTAGAATTCCT	2	TPDGSASPWPLSMES_VPSRTLVFSFLSLELTVRFG_ISC_NS
TCCCACCCTTTCTATGGAGTCCTAGGTGCCTTCACGCACCTAGAACCTTTCCCTAGAACTCACGGTTCGGTTCGGGTAAATCAGCTGCTAGAATTCCT	2	SHPFYGVLGAFTHLEPFPRTHGSVRVNQLLEF
TCCCACCCTTTCTATGGAGTCCTAGGTGCCTTCACGCACACTGGTTCAGTTTCCTTTCCCTAGAACTCACGGTTCGGTTCGGGTAAATCAGCTGCTAGAATTCCT	2	SHPFYGVLGAFTHTGSVSFP_NSRFGSGKSAARIP
TCCCACCCTTTCTATGGAGTCCTAGGTGCCTTCACGCACCTAGGTTCCTTTCCCTAGAACTCACGGTTCGGTTCGGGTAAATCAGCTGCTAGAATTCCT	2	SHPFYGVLGAFTHLGSFP_NSRFGSGKSAARIP
TCCCACCCTTTCTATGGAGTCCTAGGTGCCTTCACCTCCCTTTCTATGGAGTCCTAGTTTCCTTTCCCTAGAACTCACGGTTCGGTTCGGGTAAATCAGCTGCTAGAATTCCT	2	SHPFYGVLGAFTSLSMES_FPFPRTHGSVRVNQLLEF
TCCCACCCTTTCTATGGAGTCCTAGGTGCCTTCACGCACCAGCTGCTAGAATTCCT	2	SHPFYGVLGAFTHQLLEF
AGTCCTAGGTGCCTTCACGCACCCTGGTTCAGTTTCCTTTCCCTAGAACTCACGGTTCGGTTCGGGTAAATCAGCTGCTAGAATTCCT	2	SPRCLHAPWFSFLSLELTVRFG_ISC_NS
TCCCACCCTTTCTATGGAGTCCTAGGTGCCTTCACGCACCCTGGTTCAGTTTCCTTTCCCTAAACTCACGGTTCGGTTCGGGTAAATCAGCTGCTAGAATTCCT	2	SHPFYGVLGAFTHPGSVSFP_THGSVRVNQLLEF
TCCCACCCTTTCTATGGAGTCCTAGGTGCCTTCACGCACCCTGTTCAGTTTCCTTTCCCTAGAACTCACGGTTCGGTTCGGGTAAATCAGCTGCTAGAATTACT	2	SHPFYGVLGAFTHPVQFPFPRTHGSVRVNQLLEL
TCCCACCCTTTCTATGGAGTCCTAGGTGCCTTCACGCACCCTGGTTCCTTTCCCTAGAACTCACGGTTCGGTTCGGGTAAATCAGCTACTAGAATTCCT	2	SHPFYGVLGAFTHPGSFP_NSRFGSGKSATRIP
TCCCACCCTTTCTATGGAGTCCTAGGTGCCTTCACGCACCCTTCAGTTTCCTTTCCCTAGAACTCACGGTTCGGTTCGGGTA	2	SHPFYGVLGAFTHPSVSFP_NSRFGSG
TCCCACCCTTTCTAATTCCT	2	SHPF_F
TCCCACCCTTTCTATGGAGTCCTAGGTGCCATCACGCACCCTGGTCAGTTTCCTTTCCCTAGAACTCACGGTTCGGTTCGGGTAAATCAGCTGCTAGAATTCCT	2	SHPFYGVLGAITHPGQFPFPRTHGSVRVNQLLEF
TCCCACCCTTTCTATGGAGTCCTAGGTGCCTTCATGCACCCTGAGTTTCCTTTCCCTAGAACTCACGGTTCGGTTCGGGTAAATCAGCTGCTAGAATTCCT	2	SHPFYGVLGAFMHPEFPFPRTHGSVRVNQLLEF
TCCCACCCTTTCTATGGAGTCCTAGGTGCCTTCACGCACCCTGGTTTCCTTTCCTAGAACTCACGGTTCGGTTCGGGTAAATCAGCTGCTAGAATTCCT	2	SHPFYGVLGAFTHPGFLS_NSRFGSGKSAARIP
TCCCACCCTTTCTATGGAGTCCTAGGTGCCTTTACGCACCCTGGTTCAGTTTCCTTTCCCTAGAACTCACGGTTCGGTTCGGGTAAATCAGCTGCTAGAATTCCT	2	SHPFYGVLGAFTHPGSVSFP_NSRFGSGKSAARIP
TCCCACCCTTTCTATGGAGTCCTAGGTGCCTTCACGCAATTTCAACTCTTCACGCAGTTTCCTTTCCCTAGAACTCACGGTTCGGTTCGGGTAAATCAGCTGCTAGAATTCCT	2	SHPFYGVLGAFTQFQLFTQFPFPRTHGSVRVNQLLEF
TCCCACCCTTTCTATGGAGTCCTAGGTGCCTTCACGCACCCTGTTCNGTTTCCTTTCCCTAGAACTCACGGTTCGGTTCGGGTAAATCAGCTGCTAGAATTCCT	2	N/A
TCCCACCCTTTCTATGGAGTCCTAGGTGCCTTCACGCACCCTGGTTTCCTTTCCCTAAAACTCACAGTTCGGTTCGGGTAAATCAGCTGCTAGAATTCCT	2	SHPFYGVLGAFTHPGFLSLKLTVRFG_ISC_NS
TCCCACCCTTTCTATGGAGTCCTAGGTGCCTTCACGCACCCTGTTCAGTTTCCTTTCCCTAGAACTCACGGTTCGGTTCGGGTAAATCAGCTGCNAGAATTCCT	2	N/A
TCCCACCCTTTCTATGGAGTCCTAGGTGCCTTGGTTCAGTTTCCTTTCCCTAGAACTCACGGTTCGGTTCGGGTAAATCAGCTGCTAGAATTCCT	2	SHPFYGVLGALVQFPFPRTHGSVRVNQLLEF
TCCCACCCTTTCTACGGAGTCCTAGGTGCCTTCACGCACCCTTCAGTTTCCTTTCCCTAGAACTCACGGTTCGGTTCGGGTAAATCAGCTGCTAGAATTCCT	2	SHPFYGVLGAFTHPSVSFP_NSRFGSGKSAARIP
TCCCACCCTTTCTATGGAGTCCTAGGTGCCTTCACGCCCCTAGAACTCACCTTTCCCTAGAACTCACGGTTCGGTTCGGGTAAATCAGCTGCTAGAATTCCT	2	SHPFYGVLGAFTPLELTFP_NSRFGSGKSAARIP
TCCCACCCTTTCTATGGAGTCCTAGGTGCCTTCACGCACCCTGGTTCAGTTTNCTTTCCCTAGAACTCACGGTTCGGTTCGGGTAAATCAGCTGCTAGAATTCCT	2	N/A
TCCCACCCTTTCTATGGAGTCCTAGGTGCCTTCACGCACCCTGGTCAGTTTCCTTTCCCTAGAACTCACGGTTCGGTTCGGGT	2	SHPFYGVLGAFTHPGQFPFPRTHGSVR
TCCCACCCTTTCTATGGAGTCCTAGGTGCCTTCACGACAGTTTCCTTTCCCTAGAACTCACGGTTCGGTTCGGGTAAATCAGCTGCTAGAATTCCT	2	SHPFYGVLGAFTTVSFP_NSRFGSGKSAARIP
TCCCACCCTTTCTATGGAGTCCTAGGTGCCTTCACGCACCCTGGTTTCCTTTCCCTAGAACTCACGGTTCGGTTCGGATAAATCAGCTGCTAGAATTCCT	2	SHPFYGVLGAFTHPGFLSLELTVRFG_ISC_NS
TCCCACCCTTTCTATGGAGTCCTAGGTGCCTTCACGCACCCCTTTCAGTTTCCTTTCCCTAGAACTCACGGTTCGGTTCGGGTAAATCAGCTGCTAGAATTCCT	2	SHPFYGVLGAFTHPFQFPFPRTHGSVRVNQLLEF
TCCCACCCTTTCTATGGAGTCCTAGGTGCCTTCACGCACCCTGGTGTTCAGTTTCCTTTCCCTAGAACTCACGGTTCGGTTCGGATAAATCAGCTGCTAGAATTCCT	2	SHPFYGVLGAFTHPGVQFPFPRTHGSVRINQLLEF
TCCCACCCTTTCTATGGAGTCCTAGGTGCCTTCACGCACCCTGGTTTCCTTTCCCTAGAACTCACGGTTCGGNTCGGGTAAATCAGCTGCTAGAATTCCT	2	N/A
TCCCACCCTTTCTATGGAGTCCTAGGTGCCTTCACGCACCCTTCAGTTTCCTTTCCCTAGAACTCGCGGTTCGGTTCGGGTAAATCAGCTGCTAGAATTCCT	2	SHPFYGVLGAFTHPSVSFP_NSRFGSGKSAARIP
TCCCACCCTTTCTATGGAGTCCTATGTGCCTTCACGCACCCTGGTTCAGTTTCCTTTCCCTAGAACTCACGGTTCGGTTCGGGTAAATCAGCTGCTAGAATTCCT	2	SHPFYGVLCAFTHPGSVSFP_NSRFGSGKSAARIP
TCCCACCCTTTCTATGGAGTCCTAGGTGCCTTCACGCACCCTGGTTGCTTTCCCTAGAACTCACGGTTCGGTTCGGGTAAATCAGCTGCTAGAATTCCT	2	SHPFYGVLGAFTHPGCFP_NSRFGSGKSAARIP
ACGCCGGACGGCTCAGCCTCACCTTGGCCCCTATCTGGTTGCCGCACTGGCCGGCCTGGATGTGCACGATCTCCCTCATGCTAACTTCACGCACCCTATCCTAAGGGACGCAGGTGTGACAGAGCGCTTGGTCGATGGCAATTACGGACACACCTGGATTGAGAGCATCCGGTCTCT	2	TPDGSASPWPLSGCRTGRPGCARSPSC_LHAPYPKGRRCDRALGRWQLRTHLD_EHPVS
TCCCACCCTTTCTATGGAGTCCTAGGTGCCTTCACGCACCCTGGACTTCACGCACCCTGGTTTCCTTTCCCTAGAACTCACGGTTCGGTTCGGGTAAATCAGCTGCTAGAATTCCT	2	SHPFYGVLGAFTHPGLHAPWFPFPRTHGSVRVNQLLEF
CCCCACCCTTTCTATGGAGTCCTAGGTGCCTTCACGCACCCTGGTTCAGTTTCCTTTCCCTAGAACTCACGGTTCGGTTCGGGTAAATCAGCTGCTAGAATTCCT	2	PHPFYGVLGAFTHPGSVSFP_NSRFGSGKSAARIP
TCCCACCCTTTCTATGGAGTCCTAGGTGCCTTCACGCACCCTGGTTCAGTTTCCTTTCCCTAGAACTTACGGTTCGGTTCGGGTAAATCAGCTGCTAGAATTCCT	2	SHPFYGVLGAFTHPGSVSFP_NLRFGSGKSAARIP
TCCCACCCTTTCTATGGAGTCCTAGGTGCCTTCACGCACCCTGGTGTAAATCAGCTGCTAGAATTCCT	2	SHPFYGVLGAFTHPGVNQLLEF
TGTGACAGAGCGCTTGGTCGATGGCAATTACGGACACACCCTTTCTATGGAGTCCTAGGTGCCTTCACGCACCCTGGTTTCAGTTTCCTTTCCCTAGAACTCACGGTTCGGTTCGGGTAAATCAGCTGCTAGAATTCCT	2	CDRALGRWQLRTHPFYGVLGAFTHPGFSFLSLELTVRFG_ISC_NS
TCCCACCCTTTCTATGGAGTCCTAGGTGCCTTCACGCACCCGTTCAATTTCCTTTCCCTAGAACTCACGGTTCGGTTCGGGTAAATCAGCTGCTAGAATTCCT	2	SHPFYGVLGAFTHPFNFLSLELTVRFG_ISC_NS
TCCCACCCTTTCTATGGAGTCCTAGGTGCCTTCACGCACCCCTTTCCTTTCCCTAGAACTCACGGTTCGGTTCGGGTAAATCAGCTGCTAGAATTCCT	2	SHPFYGVLGAFTHPFPFPRTHGSVRVNQLLEF
TCCCACCCTTTCTATGGAGTCCCGGTTCGGTTCGGGTAAATCAGCTGCTAGAATTCCT	2	SHPFYGVPVRFG_ISC_NS
TCCCACCCTTTCTATGGAGTTCCTAGGTGCTTTCCCTAGAACTCACGGTTCGGTTCGGGTAAATCAGCTGCTAGAATTCCT	2	SHPFYGVPRCFP_NSRFGSGKSAARIP
TCCCACCCTTTCTATGGAGTCCTAGGTGCCTTCACGCACCTTTCCCTTTCAGTTTCCTTTCCCTAGAACTCACGGTTCGGTTCGGGTAAATCAGCTGCTAGAATTCCT	2	SHPFYGVLGAFTHLSLSVSFP_NSRFGSGKSAARIP
TCCCACCCTTTCTATGGAGTCCTAGGTGCCTTCACGCACCCTGGTTTCAGTTTCCTTTCCCTAGAACTCACGGTTCGGTTCGGGTAAGTCAGCTGCTAGAATTCCT	2	SHPFYGVLGAFTHPGFSFLSLELTVRFG_VSC_NS
TCCCACCCTTTCTATGGGGTCCTAGGTGCCTTCACGCACCCTTCAGTTTCCTTTCCCTAGAACTCACGGTTCGGTTCGGGTAAATCAGCTGCTAGAATTCCT	2	SHPFYGVLGAFTHPSVSFP_NSRFGSGKSAARIP
TCCCACCCTTTCTATGGAGTTCTAGGTGCCTTCACGCACCCTGGTTTCAGTTTCCTTTCCCTAGAACTCACGGTTCGGTTCGGGTAAATCAGCTGCTAGAATTCCT	2	SHPFYGVLGAFTHPGFSFLSLELTVRFG_ISC_NS
TCCCACCCTTTCTATGGAGTCCTAGGTAAATCAGCTGCTAGAATTCCT	2	SHPFYGVLGKSAARIP
TCCCACCCTTTCTATGGAGTCCTAGGTGCCTTCACGCACCCGCAGTTTCCTTTCCCTAGAACTCACGGTTCGGTTCGGGTAAATCAGCTGCTAGAATTCCT	2	SHPFYGVLGAFTHPQFPFPRTHGSVRVNQLLEF
TCCCACCCTTTCTATGGAGTCCTGGGTGCCTTCACGCACCCTGGTTTCAGTTTCCTTTCCCTAGAACTCACGGTTCGGTTCGGGTAAATCAGCTGCTAGAATTCCT	2	SHPFYGVLGAFTHPGFSFLSLELTVRFG_ISC_NS
TCCCACCCTTTCTATGGAGTCCTAGGTGCCTTCACGCACCCTGTCAGTTTCCTTTCCCTAGAACTCACGGTTCGGTTCGGGTAAATCAGCTGCTAGGATTCCT	2	SHPFYGVLGAFTHPVSFLSLELTVRFG_ISC_DS
TCCCACCCTTTCTATGGAGTCCTCACGGTTCGGTTCGGGTAAATCAGCTGCTAGAATTCCT	2	SHPFYGVLTVRFG_ISC_NS
TCCCACCCTCTCTATGGAGTCCTAGGTGCCTTCACGCACCCTTCAGTTTCCTTTCCCTAGAACTCACGGTTCGGTTCGGGTAAATCAGCTGCTAGAATTCCT	2	SHPLYGVLGAFTHPSVSFP_NSRFGSGKSAARIP
TCCCACCCTTTCTATGGAGTCCTAGGTGCCTTCACGCACCTAGGACTGTTTCCTTTCCCTAGAACTCACGGTTCGGTTCGGGTAAATCAGCTGCTAGAATTCCT	2	SHPFYGVLGAFTHLGLFPFPRTHGSVRVNQLLEF
TCCCACCCTTTCTATGGAGTCCTAGGTGCCTTCACGCACCCTGTTCAGTTTCCTTTCCCTAGAACTCACGGTTNGGTTCGGGTAAATCAGCTGCTAGAATTCCT	2	N/A
TCCCACCCTTTCTATGGAGTCCTAGGTGCCTTCATGCACCCTGGTATTCAGTTTCCTTTCCCTAGAACTCACGGTTCGGTTCGGGTAAATCAGCTGCTAGAATTCCT	2	SHPFYGVLGAFMHPGIQFPFPRTHGSVRVNQLLEF
TCCCACCCTTTCTATGGAGTCCTAGGTGCCTTCACGCACCCTGGTNTCCTTTCCCTAGAACTCACGGTTCGGTTCGGGTAAATCAGCTGCTAGAATTCCT	2	N/A
TCCCACCCTTTCTATGGAGTCCTAGGTGCCTTCACGCACCCTGTTCAGNTTCCTTTCCCTAGAACTCACGGTTCGGTTCGGGTAAATCAGCTGCTAGAATTCCT	2	N/A
TCCCACCCTTTCTATGGAGTCCTAGGTGCCTTCACGCACCTTCACTTCAGTTTCCTTTCCCTAGAACTCACGGTTCGGTTCGGGTAAATCAGCTGCTAGAATTCCT	2	SHPFYGVLGAFTHLHFSFLSLELTVRFG_ISC_NS
TCCCACCCTTTCTATGGAGTCCTGGGTGCCTTCACGCACCCTGGTTTTCAGTTTCCTTTCCCTAGAACTCACGGTTCGGTTCGGGTAAATCAGCTGCTAGAATTCCT	2	SHPFYGVLGAFTHPGFQFPFPRTHGSVRVNQLLEF
TCCCACCCTTTCTATGGAGTCT	2	SHPFYGV
TCCCACCCTTTCTATGGAGTCCTAGGTGCCTTCACGCACCTAGTTTCCTTTCCCTAGAACTCACGGTTCGGTTCGGGTAAATCAGCTGCTAAAATTCCT	2	SHPFYGVLGAFTHLVSFP_NSRFGSGKSAAKIP
TCCCACCCTTTCTATGGAGTCCTAGGTGCCTTCACGCACCCTGGTTTTCAGTTTCCTTTCCCTAGAACTCACGGGTCGGTTCGGGTAAATCAGCTGCTAGAATTCCT	2	SHPFYGVLGAFTHPGFQFPFPRTHGSVRVNQLLEF
TCCCACCCTTTCTATGGAGTCCTAGGTGCCTTCACCTTTCCCCAGAACTCACGGTTCGGTTCGGGTAAATCAGCTGCTAGAATTCCT	2	SHPFYGVLGAFTFPQNSRFGSGKSAARIP
TCCCACCCTTTCTATGGAGTCCTAGGTGCCTTCACGCACCCTTCAGTTTCCTTTCCCTAGAACTCACGGTTCGGTTCGGGTAAATCAGCTGCTAAAATTCCT	2	SHPFYGVLGAFTHPSVSFP_NSRFGSGKSAAKIP
TCCCACCCTTTCTATGGAGTCCTAGGTGCCTTCACGCACCCTAGAACTTTCCCTAGAACTCACGGTTCGGTTCGGGTAAATCAGCTGCTAGAATTCCT	2	SHPFYGVLGAFTHPRTFPRTHGSVRVNQLLEF
TCCCACCCTTTCTATGGAGTCCTAGGTGCCTTCTAGGTGCAGTTTCCTTTCCCTAGAACTCACGGTTCGGTTCGGGTAAATCAGCTGCTAGAATTCCC	2	SHPFYGVLGAF_VQFPFPRTHGSVRVNQLLEF
TCCCACCCTTTCTATGGAGTCCTAGGTGCCTTCACGCACCTTGTTCAGTTTCCTTTCCCTAGAACTCACGGTTCGGTTCGGGTAAATCAGCTGCTAGAATTCCT	2	SHPFYGVLGAFTHLVQFPFPRTHGSVRVNQLLEF
TCCCACCCTTTCTATGGAGTCCTAGGTGCCTTCACGCACCCTGGTTTCCNTTCCCTAGAACTCACGGTTCGGTTCGGGTAAATCAGCTGCTAGAATTCCT	2	N/A
TCCCACCCTTTCTATGGAGTCCTAGGTGCCTTTCCTTAGAACTTTCCTTTCCCTAGAACTCACGGTTCGGTTCGGGTAAATCAGCTGCTAGAATTCCT	2	SHPFYGVLGAFP_NFPFPRTHGSVRVNQLLEF
TCCCACCCTTTCTATGGAGTCCTAGGTGCCTTCACGCACCTTCCTTTCCCTAGAACTCACGGTTCGGTTCGGTTCGGGTAAATCAGCTGCTAGAATTCCT	2	SHPFYGVLGAFTHLPFPRTHGSVRFG_ISC_NS
TCCCACCCTTTCTATGGAGTCCTAGGTGCCTTCACGCACCCTGTTGCAGTTTCCTTTCCCTAGAACTCACGGTTCGGTTCGGGTAAATCAGCTGCTAGAATTCCT	2	SHPFYGVLGAFTHPVAVSFP_NSRFGSGKSAARIP
TCCCACCCTTTCTATGGAGTCCTAGGTGCCTTCACGCTGCTAGAATTCCT	2	SHPFYGVLGAFTLLEF
TCCCACCCTTTCTATGGAGTCCTAGGTGCCTTCACGCACCCTGGTGCTGCTAGAATTCCT	2	SHPFYGVLGAFTHPGAARIP
TCCCACCCTTTCTATGGTAAATCAGCTGCTAGAATTCCT	2	SHPFYGKSAARIP
TCCCACCCTTTCTATGGAGTCCTAGGTGTCTTCACGCACCCTGGTTTTCAGTTTCCTTTCCCTAGAACTCACGGTTCGGTTCGGGTAAATCAGCTGCTAGAATTCCT	2	SHPFYGVLGVFTHPGFQFPFPRTHGSVRVNQLLEF
TCCCACCCTTTCTATGGAGTCCNAGGTGCCTTCACGCACCCTGTTCAGTTTCCTTTCCCTAGAACTCACGGTTCGGTTCGGGTAAATCAGCTGCTAGAATTCCT	2	N/A
TCCCACCCTTTCTATGGAGTCCTAGGTGCCTTCACGCACCCTGGCTTCCCTAGAACTCACGGTTCGGTTCGGTAAATCAGCTGCTAGAATTCCT	2	SHPFYGVLGAFTHPGFPRTHGSVR_ISC_NS
TCCCACCCTTTCTATGGAGTCCTAGGTGCCTTCACACACCCTAGTTTCAGTTTCCTTTCCCTAGAACTCACGGTTCGGTTCGGGTAAATCAGCTGCTAGAATTCCT	2	SHPFYGVLGAFTHPSFSFLSLELTVRFG_ISC_NS
TCCCACCCTTTCTATGGAGTCCTAGGTGCCTTCACGCACCATGGTTCAGTTTCCTTTCCCTAGAACTCACGGTTCGGTTCGGGTAAATCAGCTGCTAGAATTCCT	2	SHPFYGVLGAFTHHGSVSFP_NSRFGSGKSAARIP
TTACAGGATGAAAGGAATGTAGTTAATAGTAGGATACGGAATGGCCTGCAGGATTGGAACATGAGATAGTAGAATACAATGCTTAGCCATCTGATCACTGAGAACAATAGTAGTAACAAT	2	LQDERNVVNSRIRNGLQDWNMR__NTMLSHLITENNSSNN
TCCCACCCTTTCTATGGAGTCCTAGGTGCCTTCGCGCACCCTGGTTTCAGTTTCCTTTCCCTAGAACTCACGGTTCGGTTCGGGTAAATCAGCTGCTAGAATTCCT	2	SHPFYGVLGAFAHPGFSFLSLELTVRFG_ISC_NS
TCCCACCCTTTCTATGGAGTCCTAGGTGCCTTCACGCACCCTGTTTATTTCAGTTTCCTTTCCCTAGAACTCACGGTTCGGTTCGGGTAAATCAGCTGCTAGAATTCCT	2	SHPFYGVLGAFTHPVYFSFLSLELTVRFG_ISC_NS
TCCCACCCTTTCTATGGAGTCCTAGGTGCCTTCACGCACCCTGGTGTTTTCCTTTCCCTAGAACTCACGGTTCGGTTCGGGTAAATCAGCTGCTAGAATTCCT	2	SHPFYGVLGAFTHPGVFLSLELTVRFG_ISC_NS
TCCCACCCTTTCTATGGAGTCCTAGGTGCCTTCACGCACCCTGGTTTTCAGTTTCCTTTCCTATCCTAAGGGACGCAGGACGCCGGACGGCTCAGCCTCACCTTGGCCCCTATCTGGTTGCCGCACTGGCCGGCCTGGATGTGCACGATCTCCCTCATGCTGACTTCACGC	2	SHPFYGVLGAFTHPGFQFPFLS_GTQDAGRLSLTLAPIWLPHWPAWMCTISLMLTSR
TCCCACCCTTTCTATGGAGTCCTAGGTCCT	2	SHPFYGVLGP
TCCCACCCTTTCTATGGAGTCCTAGGTGCCTTCACGCACCCTGGTTTTCAGTTTCCTTTCCCTAGAACTCACGGTTCGGTTCGGGTA	2	SHPFYGVLGAFTHPGFQFPFPRTHGSVRV
TCCCACCCTTTCTATGGAGTCCTAGGTGCCTTCACGCACCCTGGTTTTCAGTTTCCTTTCCCNAGAACTCACGGTTCGGTTCGGGTAAATCAGCTGCTAGAATTCCT	2	N/A
TCCCACCCTTTCTATGGAGTCCTAGGTGCCTTCACGCACCCTGGTTTCAGTTTCCTTTCCCTAGAACTCACGGTTCGGTTCGGGTAAATCAGCTGCTAGAGTTCCT	2	SHPFYGVLGAFTHPGFSFLSLELTVRFG_ISC_SS
TCCCACCCTTTCTATGGAGTCCTAGGTGCCTTCACGCACCTAGTTCCTTTCCCTAGAACTCACGGTTCGGTTCGGGTAAATCAGCTGCTAGAATTCCT	2	SHPFYGVLGAFTHLVPFPRTHGSVRVNQLLEF
TCCCACCCTTTCTATGGAGTCCTAGGTGCCTTCACGCACCCTGCAATCAGTTTCCTTTCCCTAGAACTCACGGTTCGGTTCGGGTAAATCAGCTGCTAGAATTCCT	2	SHPFYGVLGAFTHPAISFLSLELTVRFG_ISC_NS
TCCCACCCTTTCTATGGAGTCCTAGGTGCCTTCACGCACCCTTCAGTTTCCTTTCCCTAGAACTCACGGTTCGGTTCGGGTAANTCAGCTGCTAGAATTCCT	2	N/A
TCCCACCCTTTCTATGGAGTCCTAGGTGCCTTCACGCACCCTGGTTTTCAGTTTCCTTNCCCTAGAACTCACGGTTCGGTTCGGGTAAATCAGCTGCTAGAATTCCT	2	N/A
TCCCACCCTTTCTATGGAGTCCTAGGTGCCTTCACGCACCCTGGTTCAGTTTCCTTCCCTAGAACTCACGGTTCGGTTCGGGTAAATCAGCTGCTAGAATTCCT	2	SHPFYGVLGAFTHPGSVSFPRTHGSVRVNQLLEF
TCCCACCCTTTCTATGGAGTCCTAGGTGCCTTCACGCACCCTGGTTTTCAGTTTCCTTTCCCTAGAACTAACGGTTCGGTTCGGGTAAATCAGCTGCTAGAATTCCT	2	SHPFYGVLGAFTHPGFQFPFPRTNGSVRVNQLLEF
TCCCACCCTTTCTATGGAGTCCTAGGTGCCTTCACGCACCCTGGTTTCAGTTTCCTTTCCCTAGAACTCACGGTTCGGTTCGGGTAAATCGGCTGCTAGAATTCCT	2	SHPFYGVLGAFTHPGFSFLSLELTVRFG_IGC_NS
TCCCACCCTTTCTATGGAGTCCTAGGTGCCTTCACGCAACCTTCAGTTTCCTTTCCCTAGAACTCACGGTTCGGTTCGGGTAAATCAGCTGCTAGAATTCCT	2	SHPFYGVLGAFTQPSVSFP_NSRFGSGKSAARIP
TCCCACCCTTTCTATGGAGTCCTAGGTGCCTTCACGCACCCTGGTTTTCAGTTTCCTTTCCCTAGAACTCACGGTTCGGTTCGGGTNAATCAGCTGCTAGAATTCCT	2	N/A
TCCCACCCTTTCTATGGAGTCCTAGGTGCCTTCACGCACCCTGGTTCAGTTCAGTTCAGTTTCCTTTCCCTAGAACTCACGGTTCGGTTCGGGTAAATCAGCTGCTAGAATTCCT	2	SHPFYGVLGAFTHPGSVQFSFLSLELTVRFG_ISC_NS
TCCCACCCTTTCTATGGAGTCCTAGGTGCCTTCACGCNCCCTGTTCAGTTTCCTTTCCCTAGAACTCACGGTTCGGTTCGGGTAAATCAGCTGCTAGAATTCCT	2	N/A
TCCCACCCTTTCTATGGAGTCCTAGGTGCCTTCATGCACCCTGCTCAGTTTCCTTTCCCTAGAACTCACGGTTCGGTTCGGGTAAATCAGCTGCTAGAATTCCT	2	SHPFYGVLGAFMHPAQFPFPRTHGSVRVNQLLEF
TCCCACCCTTTCTATGGAGTCCTAGGTGCCTTCACGCACCCTGGTTTCATTTTCCTTTCCCTAGAACTCACGGTTCGGTTCGGGTAAATCAGCTGCTAGAATTCCT	2	SHPFYGVLGAFTHPGFIFLSLELTVRFG_ISC_NS
TCCCACCCTTTCTATGGAGTCCTAGGTGCCTTCACGCACCCTGGTTAAAGTTTCCTTTCCCTAGAACTCACGGTTCGGTTCGGGTAAATCAGCTGCTAGAATTCCT	2	SHPFYGVLGAFTHPG_SFLSLELTVRFG_ISC_NS
GTAACAACAAAGTTAGGAAAACTTTTCAGTAAGCAGCAAGAAATGGTAGTGGCTAGGCCTGGATGG	2	VTTKLGKLFSKQQEMVVARPGW
TCCCACCCTTTCTATGGAGTCCTAGGTGCCTTCACGCACCCTGTTCAGTTTCCTTTCCCTAGAACTCACGGTTCGGTTCGGGTAAATCAGCTTCTAGAATTCCT	2	SHPFYGVLGAFTHPVQFPFPRTHGSVRVNQLLEF
TCCCACCCTTTCTATGGAGTCCTAGGTGCCTTCACGCACCTAGAAGAAGGAGTCCTTTCCCTAGAACTCATGGTTCGGTTCGGGTAAATCAGCTGCTAGAATTCCT	2	SHPFYGVLGAFTHLEEGVLSLELMVRFG_ISC_NS
TCCCACCCTTTCTATGGAGTCCTAGGTGCCTTCACGCACCCTTCAGTTTCCTTTCCCTAGAACTCACGGTTCGGTTCGGGTAAATCAGCTACTAGAATTCCT	2	SHPFYGVLGAFTHPSVSFP_NSRFGSGKSATRIP
CCCCACCCTTTCTATGGAGTCCTAGGTGCCTTCACGCACCCTGTTCAGTTTCCTTTCCCTAGAACTCACGGTTCGGTTCGGGTAAATCAGCTGCTAGAATTCCT	2	PHPFYGVLGAFTHPVQFPFPRTHGSVRVNQLLEF
TCCCACCCTTTCTATGGAGTCCTAGGTGCCTTATTCAGTTTCCTTTCCCTAGAACTCACGGTTCGGTTCGGGTAAATCAGCTGCTAGAATTCCT	2	SHPFYGVLGALFSFLSLELTVRFG_ISC_NS
TCCCACCCTTTCTATGGAGTCCTAGGTGCCTTCACACACCCTGGTTTCCTTTCCCTAGAACTCACGGTTCGGTTCGGGTAAATCAGCTGCTAGAATTCCT	2	SHPFYGVLGAFTHPGFLSLELTVRFG_ISC_NS
TCCCACCCTTTCTATGGAGTCCTAGGTGCCTTCACGCACCTAACTCCCTAGAACTCACGGTTCGGTTCGGGTAAATCAGCTGCTAGAATTCCT	2	SHPFYGVLGAFTHLTP_NSRFGSGKSAARIP
TCCCACCCTTTCTATGGAGTCCTAGGTGCCTTCACGCACCCTGGTTCAGTTTCCTTTCCCTAGAACTCACGGTTCGGTTCGGGTAAATCANCTGCTAGAATTCCT	2	N/A
TCCCACCCTTTCTATGGAGTCCTAGGTGCCTTCACGCACCCTGGTTCAGTTTCCTTTCCCTAGAACTCACGGTTCGGTTCGGGTAAATCAGTTGCTAGAATTCCT	2	SHPFYGVLGAFTHPGSVSFP_NSRFGSGKSVARIP
TCCCACCCTTTCTATGGAGTCCTAGGTGCCTTCACGCACCTTCACGCACTTTTCCCTAGAACTCACGGTTCGGTTCGGGTAAATCAGCTGCTAGAATTCCT	2	SHPFYGVLGAFTHLHALFPRTHGSVRVNQLLEF
TCCCACCCTTTCTATGGAGTCCTAGGTGCCTTCACGCACCCTGGTTCAGTTTCCTTTCCCTATAACTCACAGTTCGGTTCGGGTAAATCAGCTGCTAGAATTCCT	2	SHPFYGVLGAFTHPGSVSFPYNSQFGSGKSAARIP
TCCCACCCTTTCTATGGAGTCCTAGGTTCCTTCACGCACCCTGTTCAGTTTCCTTTCCCTAGAACTCACGGTTCGGTTCGGGTAAATCAGCTGCTAGAATTCCT	2	SHPFYGVLGSFTHPVQFPFPRTHGSVRVNQLLEF
TCCCACCCTTTCTATGGAGTCCTAGGTGCCTTGCAGTTTCCTTTCCCTAGAACTCACGGTTCGGTTCGGGTAAATCAGCTGCTAGAATTCCT	2	SHPFYGVLGALQFPFPRTHGSVRVNQLLEF
TCCCACCCTTTCTATGGAGTCCTAGGTGCCTTCACGCACTGGAGTCCTAGGTGCCTTCACGCACCCTGGTTCAGTTTCCTTTCCCTAGAACTCACGGTTCGGTTCGGGTAAATCAGCTGCTAGAATTCCT	2	SHPFYGVLGAFTHWSPRCLHAPWFSFLSLELTVRFG_ISC_NS
TCCCACCCTTTCTATGGAGTCCTAGGTGCCTTCACGCACCCTGGTCNGTTTCCTTTCCCTAGAACTCACGGTTCGGTTCGGGTAAATCAGCTGCTAGAATTCCT	2	N/A
TCCCACCCTTTCTATGGAGTCCTAGGTGCCTTCACGCAGATTCAGTTTCCTTTCCCTAGAACTCACGGTTCGGTTCGGGTAAATCAGCTGCTAGAATTCCT	2	SHPFYGVLGAFTQIQFPFPRTHGSVRVNQLLEF
TCCCACCCTTTCTATGGAGTCCTAGGTGCCTTCACGCATAGAAAGGACTTCAGTTTCCTTTCCCTAGAACTCACGGTTCGGTTCGGGTAAATCAGCTGCTAGAATTCCT	2	SHPFYGVLGAFTHRKDFSFLSLELTVRFG_ISC_NS
TCCCACCCTTTCTATGGAGTCCTAGGTGCCTTCACGCAGTTTCCCTAGAACTCACGGTTCGGTTCGGGTAAATCAGCTGCTAGAATTCCT	2	SHPFYGVLGAFTQFP_NSRFGSGKSAARIP
TCCCACCCTTTCTATGGAGTCCT	2	SHPFYGV
TCCCACCCTTTCTATGGAGTCCTAGGTGCCTTCACGCACCCTGGTCCTTTCCCTAGAACTCACGGTTCGGTTTGGGTAAATCAGCTGCTAGAATTCCT	2	SHPFYGVLGAFTHPGPFPRTHGSVWVNQLLEF
TCCCACCCTTTCTATGGAGTCCTAGGTGCGGTTCGGGTAAATCAGCTGCTAGAATTCCT	2	SHPFYGVLGAVRVNQLLEF
ACGCCGGACGGCTCAGCCTCACCTTGGCCCCTATCTGGTTGCCGCACTGGCCGGCCTAGATGTGCACGATCTCCCTCATGCTGACTTCACGC	2	TPDGSASPWPLSGCRTGRPRCARSPSC_LH
TCCCACCCTTTCTATGGAGTCCTAGGTGCCTTTACGCACCCTGTTCAGTTTCCTTTCCCTAGAACTCACGGTTCGGTTCGGGTAAATCAGCTGCTAGAATTCCT	2	SHPFYGVLGAFTHPVQFPFPRTHGSVRVNQLLEF
TCCCACCCTTTCTATGGAGTCCTAGGTGCCTTCACGCACGCAGTTTCCTTTCCCTAGAACTCACGGTTCGGTTCGGGTAAATCAGCCTGGCAGTAGAGGACAGCAATTCAAAGGAGAAGCCAAATAACCTCTAGGAA	2	SHPFYGVLGAFTHAVSFP_NSRFGSGKSAWQ_RTAIQRRSQITSR
TCCCACCCTTTCTATGGAGTCCTAGGTGCCTTCACGCACCCTGGTGTCACCCTTTCTATGGAGTCCTAGGTGCCTTCACGCACCCTGGTTCAGTTTCCTTTCCCTAGAACTCACGGTTCGGTTCGGGTAAATCAGCTGCTAGAATTCCT	2	SHPFYGVLGAFTHPGVTLSMES_VPSRTLVQFPFPRTHGSVRVNQLLEF
TCCCACCCTTTCTATGGAGTCCTAGGTGCTTTTCAGTTTCCTTTCCCTAGAACTCACGGTTCGGTTCGGGTAAATCAGCTGCTAGAATTCCT	2	SHPFYGVLGAFQFPFPRTHGSVRVNQLLEF
TCCCACCCTTTCTATGGAGTCCTAGGTGCCTTCACGCACCCTCGGTTCGGGTAAATCAGCTGCTAGAATTCCT	2	SHPFYGVLGAFTHPRFG_ISC_NS
TCNCACCCTTTCTATGGAGTCCTAGGTGCCTTCACGCACCCTGGTTCAGTTTCCTTTCCCTAGAACTCACGGTTCGGTTCGGGTAAATCAGCTGCTAGAATTCCT	2	N/A
TCCCACCCTTTCTATGGAGTCCTAGGTGCCTTCACGCACCCTGGTTTCAGTTTCCTTTCCCTAGAACTCACGGTTCGGTTCGGGTAAATCAGCTGCTAGAANTCCT	2	N/A
TCCCANCCTTTCTATGGAGTCCTAGGTGCCTTCACGCACCCTGGTTCAGTTTCCTTTCCCTAGAACTCACGGTTCGGTTCGGGTAAATCAGCTGCTAGAATTCCT	2	N/A
TCCCACCCTTTCTATGGAGTCCTAGGTGCCTTCACGCACCCTGGTCAGTTTCCTTTCCCTAAAACTCACAGTTCGGTTCGGGTAAATCAGCTGCTAGAATTCCT	2	SHPFYGVLGAFTHPGQFPFPKTHSSVRVNQLLEF
TCCCACCCTTTCTATGGAGTCCTAGGTGCCTTCACGCTCCTTCAGTTTCCTTTCCCTAGAACTCACGGTTCGGTTCGGGTAAATCAGCTGCTAGAATTCCT	2	SHPFYGVLGAFTLLQFPFPRTHGSVRVNQLLEF
TCCCACCCTTTCTATGGAGTCCTAGGTGCCTTCACGCAGTTTCCTTTCCCTAGAACTCACGGTTCGGTTCGGGTAAATCAGCTGCCAGAATTCCT	2	SHPFYGVLGAFTQFPFPRTHGSVRVNQLPEF
AGCACAAACCAGGAATGTCCACAGTGGGGAGCCAGGCCTGTCATGTCTTCAGGCTGCCT	2	STNQECPQWGARPVMSSGC
TCCCACCCTTTCTATGGAGTCCTAGGTGCCTTCACGCAGTTTCCTTTTCCTAGAACTCACGGTTCGGTTCGGGTAAATCAGCTGCTAGAATTCCT	2	SHPFYGVLGAFTQFPFPRTHGSVRVNQLLEF
TCCCACCCTTTCTATGGAGTCCTAGGTGCCTTCACGCACCCTGGTTTCCTTTCCCTAGAACTCACGGTTCGGTTCGGGCAAATCAGCTGCTAGAATTCCT	2	SHPFYGVLGAFTHPGFLSLELTVRFGQISC_NS
TCCCACCCTTTCTATNGAGTCCTAGGTGCCTTCACGCACCCTGTTCAGTTTCCTTTCCCTAGAACTCACGGTTCGGTTCGGGTAAATCAGCTGCTAGAATTCCT	2	N/A
TGTGCCTTCACGCACCCTGGTTAGTTTCCTTTCCCTAGAACTCACGGTTCGGTTCGGGTAAATCAGCTGCTAGAATTCCT	2	CAFTHPG_FPFPRTHGSVRVNQLLEF
TCCCACCCTTTCTATGGAGTCCTAGGTGCCTTCACGCACCCTGTTCAGTTTCCTTTCCCTANAACTCACGGTTCGGTTCGGGTAAATCAGCTGCTAGAATTCCT	2	N/A
TCCCACCCTTTCTATGGAGTCCTAGGTGCCTTCACGCACCCTGGTTCAGTTTCCTTTCCCTAGAACTCACGGTTCGGTTCGGGTAAATCAGCTGCTAGAATTCAT	2	SHPFYGVLGAFTHPGSVSFP_NSRFGSGKSAARIH
TCCCACCCTTTCTATGGAGTCCTAGGTGCCTTCACGCACCCTGGTTCAGTTNCCTTTCCCTAGAACTCACGGTTCGGTTCGGGTAAATCAGCTGCTAGAATTCCT	2	N/A
TCCCACCCTTTCTATGGAGTCCTAGGTGCCTTCACGCACCTAGGACTTTCCCTAGAACTCACGGTTCGGTTCGGGTAAATCAGCTGCTAGAATTCCT	2	SHPFYGVLGAFTHLGLSLELTVRFG_ISC_NS
TCCCACCCTTTCTATGGAGTCCTAGGTGCCTTCACCTAGTTCTAGTCCTAGGTTCCTTTCCCTAGAACTCACGGTTCGGTTCGGGTAAATCAGCTGCTAGAATTCCT	2	SHPFYGVLGAFT_F_S_VPFPRTHGSVRVNQLLEF
TCCCACCCTTTCTATGGAGTCCTAGGTGCCTTCACGCACCCTGGTTCAGTTTCCTTTCCCTAGAACTCACGGTTCGGTTCGGGTAAATCAGCTGCTAGAATTCGT	2	SHPFYGVLGAFTHPGSVSFP_NSRFGSGKSAARIR
TCCCACCCTTTCTATGGAGTCCTAGGCGCCTTCACGCACCCTTCAGTTTCCTTTCCCTAGAACTCACGGTTCGGTTCGGGTAAATCAGCTGCTAGAATTCCT	2	SHPFYGVLGAFTHPSVSFP_NSRFGSGKSAARIP
TCCCGCCCTTTCTATGGAGTCCTAGGTGCCTTCACGCACCCTGGTCAGTTTCCTTTCCCTAGAACTCACGGTTCGGTTCGGGTAAATCAGCTGCTAGAATTCCT	2	SRPFYGVLGAFTHPGQFPFPRTHGSVRVNQLLEF
TCCCACCCTTTCTATGGAGTCCTAGGTGCCTTCACGCACCCTAGAACTCACGCACCCTAGAACTCACGGTTCGGTTCGGTTCGGGTAAATCAGCTGCTAGAATTCCT	2	SHPFYGVLGAFTHPRTHAP_NSRFGSVRVNQLLEF
TCCCACCCTTTCTATGGAGTCCTAGGTGCCTTCACGCACCCTGGTTTTCAGTTTCCTTTCCCTAAAACTCACAGTTCGGTTCGGGTAAATCAGCTGCTAGAATTCCT	2	SHPFYGVLGAFTHPGFQFPFPKTHSSVRVNQLLEF
TCCCACCCTTTCTATGGAGTCCTAGGTGCCTTCACGCACCCTGGTTCAGNTTCCTTTCCCTAGAACTCACGGTTCGGTTCGGGTAAATCAGCTGCTAGAATTCCT	2	N/A
TCCCACCCTTTCTATGGAGTCCTAGGTGCCTTCACGCACCCTGGTTTCAGTTTCCTTTCCCTAGAACTCACGGTTCGGTTCGGGTAAATCAACTGCTAGAATTCCT	2	SHPFYGVLGAFTHPGFSFLSLELTVRFG_INC_NS
TCCCACCCTTTCTATGGAGTCCTAGGTGCCNTCACGCACCCTGGTTTTCAGTTTCCTTTCCCTAGAACTCACGGTTCGGTTCGGGTAAATCAGCTGCTAGAATTCCT	2	N/A
TCCCACCCTTTCTATGGAGTCCTAGGTGCCTTCGCGCACCCTGGTTCAGTTTCCTTTCCCTAGAACTCACGGTTCGGTTCGGGTAAATCAGCTGCTAGAATTCCT	2	SHPFYGVLGAFAHPGSVSFP_NSRFGSGKSAARIP
TCCCACCCTTTCTATGGAGTCCTAGGTGCCTTCACGCACCCTGGTTCAGTTCCCTTTCCCTAGAACTCACGGTTCGGTTCGGGTAAATCAGCTGCTAGAATTCCT	2	SHPFYGVLGAFTHPGSVPFP_NSRFGSGKSAARIP
TCCCACCCTTTCTATGGAGTCCTAGGTGCCTTCACGCTTCAGTTTCCGTTCCCTAGAACTCACGGTTCGGTTCGGGTAAATCAGCTGCTAGAATTCCT	2	SHPFYGVLGAFTLQFPFPRTHGSVRVNQLLEF
TCCCACCCTTTCTATGGAGTCCTAGGTGCCTTCACGNACCCTGGTTCAGTTTCCTTTCCCTAGAACTCACGGTTCGGTTCGGGTAAATCAGCTGCTAGAATTCCT	2	N/A
TCCCACCCTTTCTATGGAGTCCTAGGTGCCTTCACGCACCTCACGGTTCGGTTCGGGTAAATCAGCTGCTAGAATTCCT	2	SHPFYGVLGAFTHLTVRFG_ISC_NS
TCCCACCCTTTCTATGGAGTCCTAGGTGCCTTCACGCACCCTGGTACTTTCCCTAGAACTCACGGTTCGGTTCGGGTAAATCAGCTGCTAGAATTCCT	2	SHPFYGVLGAFTHPGTFPRTHGSVRVNQLLEF
TCCCACCCTTTCTATGGAGTCCTAGGTGCCTTCACGCACCCTGGTTTTCAGTTTCCTTTCCCTAGAACTCACGGTTTGGTTCGGGTAAATCAGCTGCTAGAATTCCT	2	SHPFYGVLGAFTHPGFQFPFPRTHGLVRVNQLLEF
TCCCACCCTTTCTATGGAGTCCTAGGTGCTCACGGTTCGGTTCGGGTAAATCAGCTGCTAGAATTCCT	2	SHPFYGVLGAHGSVRVNQLLEF
TCCCACCCTTTCTATGGAGTCCTAGGTGCCCCTAGAACTCACGGTTCGGTTCGGGTAAATCAGCTGCTAGAATTCCT	2	SHPFYGVLGAPRTHGSVRVNQLLEF
TCCCACCCTTTCTATGGAGTCCTAGGTGCCTTCACGCACCCTGGTATTCCTTTCCCTAGAACTCACGGTTCGGTTCGGGTAAATCAGCTGCTAGAATTCCT	2	SHPFYGVLGAFTHPGIPFPRTHGSVRVNQLLEF
TCCCACCCTTTCTATGGAGTCCTAGGTGCCTTCACGCACCCTTCAGTTTCCTTTCCCTAGAACTCACGGNTCGGTTCGGGTAAATCAGCTGCTAGAATTCCT	2	N/A
AGCAGGGAGGTGAGGCTAAGACTTTAGTGGGCTCCTATCCTAAGGGACGCAGGTCCCACCCTTTCTATGGAGTCCTAGGTGCCTTCACGCACCCTTCAGTTTCCTTTCCCTAGAACTCACGGTTCGGTTCGGGTAAATCAGCTGCTAGAATTCCT	2	SREVRLRL_WAPILRDAGPTLSMES_VPSRTLQFPFPRTHGSVRVNQLLEF
TCCCACCCTTTCTATGGAGTCCTAGGTGCCTTCACGCATCCAGTTTCCTTTCCCTAGAACTCACGGTTCGGTTCGGGTAAATCAGCTGCTAGAATTCCT	2	SHPFYGVLGAFTHPVSFP_NSRFGSGKSAARIP
TCCCACCCTTTCTATGGAGTCCTAGGTGCCTTCACGCACCCTGGTCAGTTTCCTTTCCCTAGAACTCACGGTTCGGTTCTGGTAAATCAGCTGCTAGAATTCCT	2	SHPFYGVLGAFTHPGQFPFPRTHGSVLVNQLLEF
TCCCACCCTTTCTATGGAGTCCTAGGTGCCTTCAGAACTCACGGTTCGGTTCGGGTAAATCAGCTGCTAGAATTCCT	2	SHPFYGVLGAFRTHGSVRVNQLLEF
TCCCACCCTTTCTATGGAGTCCTAGGTGCCTTCACGCACCCTGGTAAAAGTTTCCTTTCCCTAGAACTCACGGTTCGGTTCGGGTAAATCAGCTGCTAGAATTCCT	2	SHPFYGVLGAFTHPGKSFLSLELTVRFG_ISC_NS
TCCCACCCTTTCTATGGAGTCCTAGGTGCCTTCACGCACCCTGTTCAGTTTCCTTTCCCTAGAACTCACGGTTCGGTTCGGGTAGATCAGCTGCTAGAATTCCT	2	SHPFYGVLGAFTHPVQFPFPRTHGSVRVDQLLEF
TCCCACCCTTTCTATGGAGTCCTAGGTGCCTTCACGCACCCTGTTTCAGTTTCAGTTTCCTTTCCCTAGAACTCACGGTTCGGTTCGGGTAAATCAGCTGCTAGAATTCCT	2	SHPFYGVLGAFTHPVSVSVSFP_NSRFGSGKSAARIP
TCCCACCCTTTCTATGGAGTCCTAAGTGCCTTCACGCACCCTGGTTTCAGTTTCCTTTCCCTAGAACTCACGGTTCGGTTCGGGTAAATCAGCTGCTAGAATTCCT	2	SHPFYGVLSAFTHPGFSFLSLELTVRFG_ISC_NS
TCCCACCCTTTCTATGGAGTCCTAGGTGCCTTCACGCACCCTGTTCAGTTTCCTTTCCCTAGATCTCACGGTTCGGTTCGGGTAAATCAGCTGCTAGAATTCCT	2	SHPFYGVLGAFTHPVQFPFPRSHGSVRVNQLLEF
TCCCGCCCTTTCTATGGAGTCCTAGGTGCCTTCACGCACCCTGGTTCAGTTTCCTTTCCCTAGAACTCACGGTTCGGTTCGGGTAAATCAGCTGCTAGAATTCCT	2	SRPFYGVLGAFTHPGSVSFP_NSRFGSGKSAARIP
TGTGACAGAGCGCTTGGTCGATGGCAATTACGGACACACCCTTTCTATGGAGTCCTCTTTCCCTAGAACTCACGGTTCGGTTCGGGTAAATCAGCTGCTAGAATTCCT	1	CDRALGRWQLRTHPFYGVLFP_NSRFGSGKSAARIP
TCCCACCCTTTCTGTGGAGTCCTAGGTGCCTTCACGCACCCTTCAGTTTCCTTTCCCTAGAACTCACGGTTCGGTTCGGGTAAATCAGCTGCTAGAATTCCT	1	SHPFCGVLGAFTHPSVSFP_NSRFGSGKSAARIP
TCCCACCCTTTCTATGGAGTCCTAGGTGCCTTCACGCACCCTGGTTTTCAGTTTCCTTTCCCTAGAACTCACGGTTAGGTTCGGGTAAATCAGCTGCTAGAATTCCT	1	SHPFYGVLGAFTHPGFQFPFPRTHG_VRVNQLLEF
TCCCACCCTTTCTATGGAGTCCTAGGTGCCTTCACGCAGTTTCCTTTCCCTAGAACTCACGGTTCGGTTTGGGTAAATCAGCTGCTAGAATTCCT	1	SHPFYGVLGAFTQFPFPRTHGSVWVNQLLEF
TCCCACCCTTTCTATGGAGTCCTAGGTGCCTTCACGCACCCTGGTTTTCAGTTTCCTTTCCCTAGAACTCACGGTTCGGTTCGGGTAAACCAGCTGCTAGAATTCCT	1	SHPFYGVLGAFTHPGFQFPFPRTHGSVRVNQLLEF
TCCCACCCTTTCTATGGAGTCCTAGGTGCCGGTTCGGTTCGGGTAAATCAGCTGCTAGAATTCCT	1	SHPFYGVLGAGSVRVNQLLEF
TCCAACCCTTTCTATGGAGTCCTAGGTGCCTTCACGCACCCTGCTTCAGTTTCCTTTCCCTAGAACTCACGGTTCGGTTCGGGTAAATCAGCTGCTAGAATTCCT	1	SNPFYGVLGAFTHPASVSFP_NSRFGSGKSAARIP
TCCCACCCTTTCAGCTGCTAGAATTCCT	1	SHPFSC_NS
TCCCACCCTTTCTATGGAGTCCTAGGTGCCTTCACGCACCCTGGTTTCCTTTCCCTAGAACTCACGGGTCGGTTCGGGTAAATCAGCTGCTAGAATTCCT	1	SHPFYGVLGAFTHPGFLSLELTGRFG_ISC_NS
TCCCACCCTTTCTATGGAGTCCTAGGTGCCTTCACGCACCCTGGTGCATGAAGTTTCCTTTCCCTAGAACTCACGGTTCGGTTCGGATAAATCAGCTGCTAGAATTCCT	1	SHPFYGVLGAFTHPGA_SFLSLELTVRFG_ISC_NS
TCCCACCCTTTCTATGGAGTCCTAGGTACCTTCACGCACCTTTCCTTTCCTTTCCCTAGAACTCACGGTTCGGTTCGGGTAAATCAGCTGCTAGAATTCCT	1	SHPFYGVLGTFTHLSFPFPRTHGSVRVNQLLEF
TCCCACCCTTTCTATGGAGTCCTAGGTGCCTTCACGCACCCTGGTTTCCTTTCCCGAGAACTCACGGTTCGGTTCGGGTAAATCAGCTGCTAGAATTCCT	1	SHPFYGVLGAFTHPGFLSRELTVRFG_ISC_NS
TCCCGCCCTTTCTATGGAGTCCTAGGTGCCTTCACGCACCCTGGTTAGTTTCCTTTCCCTAGAACTCACGGTTCGGTTCGGGTAAATCAGCTGCTAGAATTCCT	1	SRPFYGVLGAFTHPG_FPFPRTHGSVRVNQLLEF
TCCCACCCTTTCTATGGAGTCCTAGGTGCCTTCACGCACAGAACTCACGGTTCGGTTCGGGTAAATCAGCTGCTAGAATTCCT	1	SHPFYGVLGAFTHRTHGSVRVNQLLEF
TCCACCCTTTCTATGGAGTCCTAGGTGCCTTCACGCACCCTGGTTTCCTTTCCCTAGAACTCACGGTTCGGTTCGGGTAAATCAGCTGCTAGAATTCCT	1	STLSMES_VPSRTLVSFP_NSRFGSGKSAARIP
ACGCCGGACGGCTCAGCCTCACCTTGGCCCCTATCTGGTTGCCGCACTGCCCGGCCTGGATGTGCACGATCTCCCTCATGCTGACTTCACGC	1	TPDGSASPWPLSGCRTARPGCARSPSC_LH
TCCCACCCTTTCTATGGAGTCCTAGGTGCTTTCCCTAGAACTCACGGTTCGGTGCGGGTAAATCAGCTGCTAGAATTCCT	1	SHPFYGVLGAFPRTHGSVRVNQLLEF
ACGCCGGACGGCTCAGCCTCACCTTGGCCCCTATCTGGTTGCCGCNCTGGCCGGCCTGGATGTGCACGATCTCCCTCATGCTGACTTCACGC	1	N/A
TCCCACCCTTTCTATGGAGTCCTAGGTTCCTTCACGCACCCCCTCAGTTTCCTTTCCCTAGAACTCACGGTTCGGTTCGGGTAAATCAGCTGCTAGAATTCCT	1	SHPFYGVLGSFTHPLSFLSLELTVRFG_ISC_NS
TCCCACCCTTTCTATGGAGTCCTAGGTGCCTTCACGCACCTGTTTCAGTTTCCTTTCCCTAGAACTCACGGTTCGGTTCGGGTAAATCAGCTGCTAGAATTCCT	1	SHPFYGVLGAFTHLFQFPFPRTHGSVRVNQLLEF
TCCCACCCTTTCTATGGAGTCCTAGGTGCCTTCACGCACCCTGGTACTTCAGTTTCCTTTCCCTAGAACTCACGGTTCGGTTCGGGTAAATCAGCTGCTAGAATTCCT	1	SHPFYGVLGAFTHPGTSVSFP_NSRFGSGKSAARIP
TCCCACCCTTTCTATGGAGTCCTAGGTGCCTTCACGCACCCTGGTATTCAGTTTCCTTTCCNTAGAACTCACGGTTCGGTTCGGGTAAATCAGCTGCTAGAATTCCT	1	N/A
TCCCACCCTTNCTATGGAGTCCTAGGTGCCTTCACGCACCCTGGAGTTTCCTTTCCCTAGAACTCACGGTTCGGTTCGGGTAAATCAGCTGCTAGAATTCCT	1	N/A
TCCCACCCTTCTATGGAGTCCTAGGTGCCTTCACGCACTTCAGTTTCCTTTCCCTAGAACTCACGGTTCGGTTCGGGTAAATCAGCTGCTAGAATTCCT	1	SHPSMES_VPSRTSVSFP_NSRFGSGKSAARIP
TCCCACCCTTTCTATGGAGTCCTAGATGCCTTCACGCACCCTGGTTCAGTTTCCCTTCCCTAGAACTCACGGTTCGGTTCGGGTAAATCAGCTGCTAGAATTCCT	1	SHPFYGVLDAFTHPGSVSLP_NSRFGSGKSAARIP
TCCCACCCTTTCTATGGANNCCTAGGTGCCTTCACGCACCCTGTTCAGTTTCCTTTCCCTAGAACTCACGGTTCGGTTCGGGTAAATCAGCTGCTAGAATTCCT	1	N/A
TCCCACCCTTTCTATGGAGTCCTAGGTGCCTTCACCTTTCCCTAGAACTCACGTTTCGGTTCGGGTAAATCAGCTGCTAGAATTCCT	1	SHPFYGVLGAFTFP_NSRFGSGKSAARIP
TCCCACCCTTTCTATGGAGTCCTAGGTGCCTTCACGCATCCTGGTTTTCAGTTTCCTTTCCCTAGAACTCACGGTTCGGTTCGGGTAAATCAGCTGCTAGAATTCCT	1	SHPFYGVLGAFTHPGFQFPFPRTHGSVRVNQLLEF
TCCCACCCTTTCTATGGAGTCCTATTCAGTTTCCTTTCCCTANAACTCACGGTTCGGTTCGGGTAAATCAGCTGCTAGAATTCCT	1	N/A
TCCCACCCTTTCTATGGAGTCCTAGGTGCCTTCACGCACCCTGGTGTTCAGTTTCCTTTACCTAGAACTCACGGTTCGGTTCGGGTAAATCAGCTGCTAGAATTCCT	1	SHPFYGVLGAFTHPGVQFPLPRTHGSVRVNQLLEF
TCCCACCCTTTCTATGGAGTCCTAGGTGCCNTCACGCACCCTGGTTTCCTTTCCCTAGAACTCACGGTTCGGTTCGGGTAAATCAGCTGCTAGAATTCCT	1	N/A
TCCCACCCTTTCTATGGAGTCCTAGGTGCCTACACGCACCCTGGTTCAGTTTCCTTTCCCTAGAACTCACGGTTCGGTTCGGGTAAATCAGCTGCTAGAATTCCT	1	SHPFYGVLGAYTHPGSVSFP_NSRFGSGKSAARIP
TCCCACCCTTTCTATGGATTCCTAGGTGCCTTCACGCACCCTGTTCAGTTTCCTTTCCCTAGAACTCACGGTTCGGTTCGGGTAAATCAGCTGCTAGAATTCCT	1	SHPFYGFLGAFTHPVQFPFPRTHGSVRVNQLLEF
TCCCACCCTTTCTATNGAGTCCTAGGTGCCTTCACGCACCCCTGTTTCCTTTCCCTAGAACTCACGGTTCGGTTCGGGTAAATCAGCTGCTAGAATTCCT	1	N/A
TCCCACCCTTTCTATGGAGTCCTAGGTGCCTTCACGCACCCTGTTCAGTTTCCTTTCCCTAGAACTCACGGTTCGGTTCGGGTATATCAGCTGCTAGAATTCCT	1	SHPFYGVLGAFTHPVQFPFPRTHGSVRVYQLLEF
TCCCACCCTTTCTATGGAGTCCTAAGTGCCTTCACGCACCCTGGTTTGAGTTTCCTTTCCCTAGAACTCACGGTTCGGTTCGGGTAAATCAGCTGCTAGAATTCCT	1	SHPFYGVLSAFTHPGLSFLSLELTVRFG_ISC_NS
TCCCACCCTTTCTGTGGAGTCCTAGGTGCCTTCACGCTTCACGCTTCAGTTTCCTTTCCCTAGAACTCACGGTTCGGTTCGGGTAAATCAGCTGCTAGAATTCCT	1	SHPFCGVLGAFTLHASVSFP_NSRFGSGKSAARIP
TCCCACCCTTTCTATGGAGTCCTAGGTGCCTTCACGCACCCTGGTTTTCAGTTTCCTTTCCCTAGAACTCACGGTTCGGTTCGGGTAAATCAGCTGCTAGAATTCCTGGCTAAGACTTTAGTTGGCCTATCCTCAGGGACGCAGGTCCCACCCTTTCTAGGGAGTCCTAGGTGCCTTCACGCACCCTGGTTGTTTCCTTTCCCTAGAACTCACGGTTCGGTTCGGGTAAATCAGCTGCTAGAATTCCT	1	SHPFYGVLGAFTHPGFQFPFPRTHGSVRVNQLLEFLAKTLVGLSSGTQVPPFLGSPRCLHAPWLFPFPRTHGSVRVNQLLEF
TCCCACCCTTTCTATGGAGTCCTAGGTGCCTTCACGCACCTTTCAGTTTCCTTTCCCTAGAACTCACGGTTCGGTTCGGGNAAATCAGCTGCTAGAATTCCT	1	N/A
TCCCACCCTTTCTATGGAGTCCTAGGTGCCTTCACGCACCCTGGTTTTCAGTTTCCTTTCCCTAGAACTCACGGTTCGGTTCGGGTAAATCAGCTGCTAGAATTCNT	1	SHPFYGVLGAFTHPGFQFPFPRTHGSVRVNQLLEF
TCCCACCTTTTCTATGGAGTCCTAGGTGCCTTCACGCACCCCTTCAGTTTCCTTTCCCTAGAACTCACGGTTCGGTTCGGGTAAATCAGCTGCTAGAATTCCT	1	SHLFYGVLGAFTHPFSFLSLELTVRFG_ISC_NS
TCCCACCCTTTCTATGGAGTCCTAGTTCCCTAGAACTCACGGTTCGGTTCGGGTAAATCAGCTGCTAGAATTCCT	1	SHPFYGVLVP_NSRFGSGKSAARIP
TCCCACCCTTTCTATGGAGTCCTAGGTGCCTTCACGCACCCTGGTTTCCTTTCCCTAGAACTCACGGTTCGGTCCGGGTAAATCAGCTGCTAGAATTCCT	1	SHPFYGVLGAFTHPGFLSLELTVRSG_ISC_NS
TCCCACCCTTTCTATGGAGTCCTAGGTGCCTTCACGCACCGTTCAGTTTCCTTTCCCTGGAACTCACGGTTCGGTTCGGGTAAATCAGCTGCTAGAATTCCT	1	SHPFYGVLGAFTHRSVSFPWNSRFGSGKSAARIP
TCCCACCCTTTCTATGGAGTCCTAGGTGCCTTCACGCACCCTGGTCGTTTCCTTTCCCTAGAACTCACGGTTCGGTTCGGGTAAATCAGCCGCTAGAATTCCT	1	SHPFYGVLGAFTHPGRFLSLELTVRFG_ISR_NS
TCCCACCCTTTCTATGGAGTCCTAGGTGCCTTCACGCACCCCTTCAGTTTCCTTTCCCTAGAACTCACGGTTCAGTTCGGGTAAATCAGCTGCTAGAATTCCT	1	SHPFYGVLGAFTHPFSFLSLELTVQFG_ISC_NS
TCCCACCCTTTCTATGGAGTCCTAGGTGCCTTTCCCTAGAACTCACGGTTCGGTTTGGGTAAATCAGCTGCTAGAATTCCT	1	SHPFYGVLGAFP_NSRFGLGKSAARIP
TCCCACCCTTTCTATGGAGTCCTAGGTGCCTTCACGCACCCTGGTTTTCAGTTTCCTTTCCCTAGAACCCACGGTTCGGTTCGGGTAAATCAGCTGCTAGAATTCCT	1	SHPFYGVLGAFTHPGFQFPFPRTHGSVRVNQLLEF
TCCCACCCTTTCTATGGAGTCCTAGGTGCCTTCACGCACCCTAGTTTCAGTTTCCTTTCCCTAGAACTCACGGTTCGGTTCGGGTAAATCAGCTGCTAGAATTCCT	1	SHPFYGVLGAFTHPSFSFLSLELTVRFG_ISC_NS
TCCCACCCTTTCTATGGAGTCCAAGGTGCCTTCACGCACCCTGTTCAGTTTCCTTTCCCTAGAACTCACGGTTCGGTTCGGGTAAATCAGCTGCTAGAATTCCT	1	SHPFYGVQGAFTHPVQFPFPRTHGSVRVNQLLEF
TCCCACCCTTTCTTCGGTTCGGGTAAATCAGCTGCTAGAATTCCT	1	SHPFFGSGKSAARIP
TCCCACCCTTTCTATGGAGTCCTAGGTGCCTTCACGCACCCTCAGCTTCCTTTCCCTAGAACTCACGGTTCGGTTCGGGTAAATCAGCTGCTAGAATTCCT	1	SHPFYGVLGAFTHPQLPFPRTHGSVRVNQLLEF
AAACTTTTCAGGGTGCTATGGAGTCCTAGGTGCCTTCACGCACCCTGTTCAGTTTCCTTTCCCTAGAACTCACGGTTCGGTTCGGGTAAATCAGCTGCTAGAATTCCT	1	KLFRVLWSPRCLHAPCSVSFP_NSRFGSGKSAARIP
TCCCACCCTTTCTATGGAGTCCTAGGTGCCTTCACGCACCTTCAGTTTCCTTTCCCTAGAACTCACGGTTCGGTTCTGGTAAATCAGCTGCTAGAATTCCT	1	SHPFYGVLGAFTHLQFPFPRTHGSVLVNQLLEF
TCCCACCCTTTCTATGGAGTCCTAGGTGCCTTCACGCACCCTGGTCAGTTTCCTTTCCCTAGAACTCACGGTTCGGTTCGGGTAAATCAGCTNCTAGAATTCCT	1	N/A
ACGCCGGNCGGCTCAGCCTCACCTTGGCCCCTATCTGGTTGCCGCACTGGCCGGCCTGGATGTGCACGATCTCCCTCATGCTGACTTCACGC	1	N/A
TCCCACCCTTTCTATGGAGTCCTAGGTGCCTTCACGTACCCTTCAGTTTCCTTTCCCTAGAACTCACGGTTCGGTTCGGGTAAATCAGCTGCTAGAATTCCT	1	SHPFYGVLGAFTYPSVSFP_NSRFGSGKSAARIP
TCCCACCCTTTCTATGGAGTCCTAGGTGCCTTCACGCACCCTGGTTTTCAGTTTCCTTTCCCTAGAACTCCCGGTTCGGTTCGGGTAAATCAGCTGCTAGAATTCCT	1	SHPFYGVLGAFTHPGFQFPFPRTPGSVRVNQLLEF
TCCCACCCTTTCTATGGAGTCCTAGGTGCCTTCACGCACCCTGGTTTTCAGTTTCCTTTCCCTAGAACTCACGCTTCGGTTCGGGTAAATCAGCTGCTAGAATTCCT	1	SHPFYGVLGAFTHPGFQFPFPRTHASVRVNQLLEF
AGCACAAACCAGGAATGTCCACAGTGGGGAGCCAGGCC	1	STNQECPQWGAR
TCCCACCCTTTCTATGGAGTCCTAGGTGCCTTCACGCACCCTGGNTCAGTTTCCTTTCCCTAGAACTCACGGTTCGGTTCGGGTAAATCAGCTGCTAGAATTCCT	1	N/A
TCCCACCCTTTCTATGGAGTCCTAGGTGCCTTCACGCACCCTTCAGTTTCCTTTCCCTAGAACTCACGGTTCGGTTCGGGTAAATCAGCTGCTAGAATTCCTGGCTAAGACTTTAATTGGGCCTATCCTAAGGGACGCAGGTCCCACCCTTTCTATGGAGTCCTAGGTGCCTTCACGCACCCTGGTTTCAGTTTCCTTTCCCTAGAACTCACGGTTCGGTTCGGGTAAATCAGCTGCTAGAATTCCT	1	SHPFYGVLGAFTHPSVSFP_NSRFGSGKSAARIPG_DFNWAYPKGRRSHPFYGVLGAFTHPGFSFLSLELTVRFG_ISC_NS
TCCCACCCTTTCTATGGAGTCCTAGGTGCCCTCACGCACCCTGGTTTCAGTTTCCTTTCCCTAGAACTCACGGTTCGGTTCGGGTAAATCAGCTGCTAGAATTCCT	1	SHPFYGVLGALTHPGFSFLSLELTVRFG_ISC_NS
TCCCACCCTTTCTATGGAGTCCTAGGTGCCTTCACGTGTTTAGTTTCCTTTCCCTAGAACTCACGGTTCGGTTCGGGTAAATCAGCTGCTAGAATTCCT	1	SHPFYGVLGAFTCLVSFP_NSRFGSGKSAARIP
TCCCACCCTTTCTATGGAATCCTAGGTGCCTTCACGCACCCTGTTCAGTTTCCTTTCCCTAGAACTCACGGTTCGGTTCGGGTAAATCAGCTGCTAGAATTCCT	1	SHPFYGILGAFTHPVQFPFPRTHGSVRVNQLLEF
TCCCACACTTTCTATGGAGTCCTAGGTGCCTTCACGCACCCTGGTTCAGTTTCCTTTCCCTAGAACTCACGGTTCGGTTCGGGTAAATCAGCTGCTAGAATTCCT	1	SHTFYGVLGAFTHPGSVSFP_NSRFGSGKSAARIP
TCCCACCCTTTCTATGGAGTCCTAGGTGNCTTCACGCACCCTGGTTTCAGTTTCCTTTCCCTAGAACTCACGGTTCGGTTCGGGTAAATCAGCTGCTAGAATTCCT	1	N/A
CTGGGACTCCAGGGACGCATGCATGCACGTTCCCTAGGGCTCCAACAGCATCAGNGTAGGGACAACCAGGAAGCCACCAAACCAACTG	1	N/A
TCCCACCCTTTCTATGGAGTCCTAGGTGCCTTCACGCACCTTTCCTTTCCCTAGAACTCACGGTTCGGTTCGGGTAAATCAGCTGCCAGAATTCCT	1	SHPFYGVLGAFTHLSFP_NSRFGSGKSAARIP
TCCCACCCTTTCTATGGAGTCCTAGGTGCCTTCACACACCCAGTTCAGTTTCCTTTCCCTAGAACTCACGGTTCGGTTCGGGTAAATCAGCTGCTAGAATTCCT	1	SHPFYGVLGAFTHPVQFPFPRTHGSVRVNQLLEF
TCCCACCCTTTCTATGGNGTCCTAGGTGCCTTCACGCACCCTGGTTTTCAGTTTCCTTTCCCTAGAACTCACGGTTCGGTTCGGGTAAATCAGCTGCTAGAATTCCT	1	N/A
TCCCACCCTTTCTATGGAGTCCTAGGTGCCTTCACGCACCCTGGTCAGGTTCCTTTCCCTAGAACTCACGGTTCGGTTCGGGTAAATCAGCTGCTAGAATTCCT	1	SHPFYGVLGAFTHPGQVPFPRTHGSVRVNQLLEF
TCCCACCCTTTCTATGGAGTCCTAGGTGCCTTCACGCACCCTTTCAGTTTCCTTTCCCTAGAACTCACGGTTCGGTTCGGGTGAATCAGCTGCTAGAATTCCT	1	SHPFYGVLGAFTHPFSFLSLELTVRFG_ISC_NS
TCCCACCCTTTCTATGGAGTCCTAGGTGCCTTCACGCACCCTGGTTCAGTCCTATCCTAAGGGACGCAGGTCCCACCCTTTCTATGGAGTCCTAGGTGCCTTCACGCACCCTGGTCAGTTTCCTTTCCCTAGAACTCACGGTTCGGTTCGGGTAAATCAGCTGCTAGAATTCCT	1	SHPFYGVLGAFTHPGSVLS_GTQVPPFLWSPRCLHAPWSVSFP_NSRFGSGKSAARIP
TCCCACCCTTTCTATGGAGTCCTAGGTGCCTTCACGCACCCTGGTTTTAGTTTCCTTTCCCTAGAACTCACGGTTCGGTTCGGGTAAATCAGCTGCTAGAATTCCT	1	SHPFYGVLGAFTHPGFSFLSLELTVRFG_ISC_NS
TCCCACCCTTTCTATGGAGTCCTAGGTGCCTTCGCGCACCCTGGTGTTCAGTTTCCTTTCCCTAGAACTCACGGTTCGGTTCGGGTAAATCAGCTGCTAGAATTCCT	1	SHPFYGVLGAFAHPGVQFPFPRTHGSVRVNQLLEF
TCCCACCCTNTCTATGGAGTCCTAGGNGCCTTCACGCACCCTGGTTCAGTTTCCTTTCCCTAGAACTCACGGTTCGGTTCGGGTAAATCAGCTGCTAGAATTCCT	1	N/A
TCCCACCCTTTCCATGGAGTCCTAGGTGCCTTCACGCACCCTGGTTTCCTTTCCCTAGAACTCACGGTTCGGTTCGGGTAAATCAGCTGCTAGAATTCCT	1	SHPFHGVLGAFTHPGFLSLELTVRFG_ISC_NS
TCCCACCCTTTCTATGGAGTCCTAGGTGCCTTCACGCACCCTGGTTTCAGTTTCCTTTCCCTAGAACTCACGGTTCGGTTCGGGTAAATCAGATGCTAGAATTCCT	1	SHPFYGVLGAFTHPGFSFLSLELTVRFG_IRC_NS
TCCCACCCTTTCTATGGAGTCCTAGGTGCCTTCACGCACCCTCAGTTTCCTTTCCCTAGAACTCACGGTTCGGTTCGGGTAAATCAGCTGCTAGAATTCCTGGCTAAGACTTTAGTTGGCCTATCCTAAGGGACGCAGGTCCCACCCTTTCTATGGAGTCCTAGGTGCCTTCACGCACCCTGGTCAGTTTCCTTTCCCTAGAACTCACGGTTCGGTTCGGGTAAATCAGCTGCTAGAATTCCT	1	SHPFYGVLGAFTHPQFPFPRTHGSVRVNQLLEFLAKTLVGLS_GTQVPPFLWSPRCLHAPWSVSFP_NSRFGSGKSAARIP
TCCCACCCTTTCTATGGAGTCCTAGGTGCCTTCACGCACCTTTCAGTTTCCTTTCCCTAGAACTCACGGTTCGGTTCGGGTAAATCAGCTGCTAGAATTCCN	1	N/A
TCCCACCCTTTCTATGGAGTCCTAGGTGCCTTCACGCACCCTTCCCTAGAACTCACGGTTCGGTTCGGGTAAATCAGCTGCTAGAATTCCTGGCTAAGACTTTACCTATCCTAAGGGACGCAGGTCCCACCCTTTCTATGGAGTCCTAGGTGCCTTCACGCACCCTTCAGTTTCCTTTCCCTAGAACTCACGGTTCGGTTCGGGTAAATCAGCTGCTAGAATTCCT	1	SHPFYGVLGAFTHPSLELTVRFG_ISC_NSWLRLYLS_GTQVPPFLWSPRCLHAPFSFLSLELTVRFG_ISC_NS
TCCCACCCTTTCTATGGAGTCATAGGTGCCTTCACGCACCAGTTTCCTTTCCCTAGAACTCACGGTTCGGTTCGGGTAAATCAGCTGCTAGAATTCCT	1	SHPFYGVIGAFTHQFPFPRTHGSVRVNQLLEF
TCCCACCCTTTCTATGGAGTCCTAGGTGCCTTCACGCACCCTGGTTCAGTTTCCTTTCCCTAGAACTCACGGTCCGGTTCNGGTAAATCAGCTGCTAGAATTCCT	1	N/A
CTGGGACTCCAGGGACGCATGCATGCACGTTCCCTGGGGCTCCAACAGCATCAGAGTAGGGACAACCAGGAAGCCACCAAACCAACTG	1	LGLQGRMHARSLGLQQHQSRDNQEATKPT
TCCCACCCTTTCTATGGAGTCCTAGGTGCCTTCACGCACCCTGTTCAGTTTCCTTTCCCTAGAACTCACGGTTCGGTTCGGGTAAATCANCTGCTAGAATTCCT	1	N/A
TCCCACCCTTTCTATGGAGTCCTAGGTGCCTTCACGCACCCTCAGTTTCCCTTCCCTAGAACTCACGGTTCGGTTCGGGTAAATCAGCTGCTAGAATTCCT	1	SHPFYGVLGAFTHPQFPFPRTHGSVRVNQLLEF
TCCCACCCTTTCTATGGAGTCCTAGGTGCCTCTTCAGTTTCCTTTCCCTAGAACTCACGGTTCGGTTCGGGTAAATCAGCTGCTAGAATTCCT	1	SHPFYGVLGASSVSFP_NSRFGSGKSAARIP
TCCCACCCTTTCTATGGAGTCCTAGGTGCCTTCACGCACCCTGGTTTCAGTTTCCTTTCCCTAGAACTCACGGTTCGGTTCGGGTAAATCAGCTGCTAGAATTCCTGGCTAAGACTTTAATTGGGCCTATCCTAAGGGACGCAGGAGCACAAACCAGGAATGTCCACAGTGGGGAGCCAGGCCTGTCATGTCTTCAGGCTGTCT	1	SHPFYGVLGAFTHPGFSFLSLELTVRFG_ISC_NSWLRL_LGLS_GTQEHKPGMSTVGSQACHVFRLS
TCCCACCCTTTCTATGGAGTCCTAGGTGCCTTCACGCACCCTGTTCAGTTTCCTTTCCCTAGAACTCACGGTTCGGTTCGGGTAAATCAGCTGCTAGAATTTCT	1	SHPFYGVLGAFTHPVQFPFPRTHGSVRVNQLLEF
TCCCACCCTTTCTATGGAGTCCTAGGTGCCTTCACGCACCCTGGTTTCAGTTTCCTTTCCCTAGAACTCACGGTTCGGGTTCGGGTAAATCAGCTGCTAGAATTCCT	1	SHPFYGVLGAFTHPGFSFLSLELTVRVRVNQLLEF
AGTTGAGATGGCTGACCTAGCGCTCATGAGGACCAGGAGGCTGCCCTNTCTTCTGTGCTATTTCTAGCTGGGAGG	1	N/A
TCCCACCCTTTCTATGGAGTCCTAGGTGCCTTCACGCACCCTGCAATCAGTTTCCTTTCCCTAGAACTCACGGTTCGGTTCGGGTAAATCAGCTGCTAGAATTCCA	1	SHPFYGVLGAFTHPAISFLSLELTVRFG_ISC_NS
TCCCACCCTTTCTATGGAGTCCTAGGTGCCTTCACGCACCCTGTCTCCTTTCCCTAGAACTCACGGTTCGGTTCGGGTAAATCAGCTGCTAGAATTCCT	1	SHPFYGVLGAFTHPVSFP_NSRFGSGKSAARIP
TCCCACCCTTTCTATGGAGTCCTAGGTGCCTTCACGCACCCTGTTCAGTTTCCTTTCCCTAGAACTCAGTTTCCTTTCCCTAAAACTCACAGTTCGGTTCGGGTAAATCAGCTGCTAGAATTCCT	1	SHPFYGVLGAFTHPVQFPFPRTQFPFPKTHSSVRVNQLLEF
TCCCACCCTTTCTATGGAGTCCTAGGTGCCTTCACGCACCCTGGTGTTCAGTTTCCTTTCCCTAGAACTCACGGTTCAGTTCGGGTAAATCAGCTGCTAGAATTCCT	1	SHPFYGVLGAFTHPGVQFPFPRTHGSVRVNQLLEF
TCCCACCCTTTCTATGGAGTCCTAGGTGCCTTCACGCACCCTGGTTNCAGTTTCCTTTCCCTAGAACTCACGGTTCGGTTCGGGTAAATCAGCTGCTAGAATTCCT	1	N/A
TCCCACCCTTTCTATGGAGTCCTAGGTGCCTTCACGCACCCTTCAGTTTCCTNTCCCTAGAACTCACGGTTCGGTTCGGGTAAATCAGCTGCTAGAATTCCT	1	N/A
TCCCACCCTTTCTATGGAGTCCTAGGTGCCTTCACGCACCCTGGTTTTTCAGTTTCCTTTCCCTAGAACTCACGGTTCGGTTCGGGTAAATCGGCTGCTAGAATTCCT	1	SHPFYGVLGAFTHPGFSVSFP_NSRFGSGKSAARIP
TCCCACCCTTTCTATGGAGTCCTAGGTGCCTTCACGCACCCTTCAGTTTCCTTTCCCTAGAACTCACGGTTCGGTTCGGGTAAANCAGCTGCTAGAATTCCT	1	N/A
TCCCACCCTTTCTATGGAGTCCTAGGTGCCTTCACGCACCCTTCAGTTTCCTTTCCCTAGAACTCACGGTTCGGTTCACGTAAATCAGCTGCTAGAATTCCT	1	SHPFYGVLGAFTHPSVSFP_NSRFGSRKSAARIP
TCCCAGCCTTTCTATGGAGTCCTAGGTGCCTTCACGCACCCTGGTTTTCAGTTTCCTTTCCCTAGAACTCACGGTTCGGTTCGGGTAAATCAGCTGCTAGAATTCCT	1	SQPFYGVLGAFTHPGFQFPFPRTHGSVRVNQLLEF
TCCCATCCTTTCTATGGAGTCCTAGGTGCCTTCACGCACCCTGGTTCAGTTTCCTTTCCCTAGAACTCACGGTTCGGTTCGGGTAAATCAGCTGCTAGAATTCCT	1	SHPFYGVLGAFTHPGSVSFP_NSRFGSGKSAARIP
TCCCACCCTTTCTATGGAGTCCTAGGTGCCTTCACGCACCCTGGTCAGTTTCCTTTCCCTAGAACTCACGGTTCGGTTCGGGTAAATCAGCTACTAGAATTCCT	1	SHPFYGVLGAFTHPGQFPFPRTHGSVRVNQLLEF
ACGCCGGACGGCTCAGCCTCACCTTGGCCCCTATCTGGTTGCCGCACTGGCCGGCCTGGATGTGCACGATCTCCCTCATGCTGACTTCACGCACCCTGGTTCAGTTTCCTTTCCCTAGAACTCACGGTTCGGTTCGGGTAAATCAGCTGCTAGAATTCCT	1	TPDGSASPWPLSGCRTGRPGCARSPSC_LHAPWFSFLSLELTVRFG_ISC_NS
TCCCACCCTTTCTATGGAGTCCCAGGTGCCTTCACGCACCAGTTTCCTTTCCCTAGAACTCACGGTTCGGTTCGGGTAAATCAGCTGCTAGAATTCCT	1	SHPFYGVPGAFTHQFPFPRTHGSVRVNQLLEF
TCCCACCCTTTCTATGGAGTCCTAGGTGCCTTCACGCACCCTTTCCCTAGAAACTCACGGTTCGGTTCGGGTAAATCAGCTGCTAGAATTCCT	1	SHPFYGVLGAFTHPFPRNSRFGSGKSAARIP
TCCCACCCTTTCTATGGAGTCCCAGGTGCCTTCACGCACCCTGGTTTCCTTTCCCTAGAACTCACGGTTCGGTTCGGGTAAATCAGCTGCTAGAATTCCT	1	SHPFYGVPGAFTHPGFLSLELTVRFG_ISC_NS
TCCCACCCTTTCTATGGAGTCCTAGGTGCCTTCACGCACCCTGGTTTCAGTTTCCTTTCCCTAGAACTCACGGTTCGGTTCGGGTAAATCAGCTGCTGGAATTCCT	1	SHPFYGVLGAFTHPGFSFLSLELTVRFG_ISCWNS
TCCCACCCTTTCTATGGAGTCCTAGGTGCCTTCACGCACCCTGTCCTTTCCCTAGAACTCACGGTTCGGTTCGGGTAAATCAGCTGCTAGAATTCCT	1	SHPFYGVLGAFTHPVLSLELTVRFG_ISC_NS
TCCCACCCTTTCTATGGNGTCCTAGGTGCCTTCACGCACCTGTTCAGTTTCCTTTCCCTAGAACTCACGGTTCGGTTCGGGTAAATCAGCTGCTAGAATTCCT	1	N/A
TCCCACCCTTTCAGTTTCCTTTCCCTAGAACTCACGGTTCGGTTCGGGTAAATCAGCTGCTAGAATTCCT	1	SHPFSFLSLELTVRFG_ISC_NS
TCCCACCCTTTCTATGGAGTCCTAGTTGCCTTCACGCATGTCAGTTTCCTTTCCCTAGAACTCACGGTTCGGTTCGGGTAAATCAGCTGCTAGAATTCCT	1	SHPFYGVLVAFTHVSFLSLELTVRFG_ISC_NS
TCCCACCCTTTCTATGGAGTCCTAGGTGCCTTCACGCACCCTGGTTCAGTTTCCTTTCCCTAGAACTCACGGTTCGGTTCGGGTAAATCAGCTGCTAGATTTCAT	1	SHPFYGVLGAFTHPGSVSFP_NSRFGSGKSAARFH
TCCCACCCTTTCTATGGAGTCCTAGGTGCCTTCACGCACCCTGGTTTTCAGTTTCCTTTCCCTAGAACTCACGGTTNGGTTCGGGTAAATCAGCTGCTAGAATTCCT	1	N/A
TCCCACCCTTTCTATGGAGTCCTAGGTGCCTTTCCCTAGAACTCACGGTTCGATTCGGGTAAATCAGCTGCTAGAATTCCT	1	SHPFYGVLGAFP_NSRFDSGKSAARIP
TCCCACCCTTTCTATGGAGTCCTAGGTGCGGTTNGGGTAAATCAGCTGCTAGAATTCCT	1	N/A
TCCCACCCTTTCTATGGAGTCCTAGGTGCCTTCACACACCCGTTTCCTTTCCCTAGAACTCACGGTTCGGTTCGGGTAAATCAGCTGCTAGAATTCCT	1	SHPFYGVLGAFTHPFPFPRTHGSVRVNQLLEF
TCCCACCCTTTCTATGGAGTCCTAGGTGCCTTCACGCACCCTGGTTCAGTTTCCTTTCCCTAGAACTCACGGTTCGGTTCGGGTTAATCAGCTGCTAGAATTCCT	1	SHPFYGVLGAFTHPGSVSFP_NSRFGSG_SAARIP
TCCCACCCTTTCTATGGAGTCCTAGGTGCCTTCACGCANCCTGTTCAGTTTCCTTTCCCTAGAACTCACGGTTCGGTTCGGGTAAATCAGCTGCTAGAATTCAT	1	N/A
ACGCCGGACGGCTCAGCCTCACCTTGGCCACTATCTGGTTGCCGCACTGGCCGGCCTGGATGTGCACGATCTCCCTCATGCTGACTTCACGC	1	TPDGSASPWPLSGCRTGRPGCARSPSC_LH
TCCCACCCTTTCTATGGAGTCCTAGGTGCCTTCACGCACCCTGTTCAGTTTCCTTTCCCTAGAACTCACGGTNCGGTTCGGGTAAATCAGCTGCTAGAATTCCT	1	N/A
TCCCACCCTTTCTATGGAGTCCTAGGTGCCTTCACGTTCAGTTTCCTTTCCCTATAACTCACGGTTCGGTTCGGGTAAATCAGCTGCTAGAATTCCT	1	SHPFYGVLGAFTFSFLSL_LTVRFG_ISC_NS
TCCCACCCTTTCTATGGAGTCCTAGGTGCCTTCACGCACCCTGTTCAGTTTCCTTTCCCTAGAACTCACGGTTCGGTCGGGTAAATCAGCTGCTAGAATTCCT	1	SHPFYGVLGAFTHPVQFPFPRTHGSVG_ISC_NS
CCCCACCCTTTCTATGGAGTCCTAGGTGCCTTCACGCAGTTTCCTTTCCCTAGAACTCACGGTTCGGTTCGGGTAAATCAGCTGCTAGAATTCCT	1	PHPFYGVLGAFTQFPFPRTHGSVRVNQLLEF
TCCCACCCTTTCTATGGAGTCCTAGGTGCCTTCACGCACCTTCCTTTCCCTAGAACTCACGTTTCCTTTCCCTAGAACTCACGGTTCGGTTCGGGTAAATCAGCTGCTAGAATTCCT	1	SHPFYGVLGAFTHLPFPRTHVSFP_NSRFGSGKSAARIP
TCCCACCCTTTCTATGGAGTCACGGTTCGGTTCGGGTAAATCAGCTGCTAGAATTCCT	1	SHPFYGVTVRFG_ISC_NS
AATGGACAAATCAGACAAATTGCTAGCTACTTCTACTCTCACCAAGAAGCGAATGTCTTTGCTGTCACACCCCCTTGTCTAATTCAGA	1	NGQIRQIASYFYSHQEANVFAVTPPCLIQ
TCCCACCCTTTCTATGGAGTCCTAGGTGCCTTCACGCACCCTGTTCAGGTTCCTTTCCCTAGAACTCACGGTTCGGTTCGGGTAAATCAGCTGCTAGAATTCCT	1	SHPFYGVLGAFTHPVQVPFPRTHGSVRVNQLLEF
TCCCACCCTTTCTATGGAGTCCTAGGTGCATTCACGCACCCTTCAGTTTCCTTTCCCTAGAACTCACGGTTCGGTTCGGGTAAATCAGCTGCTAGAATTCCT	1	SHPFYGVLGAFTHPSVSFP_NSRFGSGKSAARIP
TCCCACCCTTTCTATGGAGTCCTNGGTGCCTTCACGCACCTTCAGTTTCCTTTCCCTAGAACTCACGGTTCGGTTCGGGTAAATCAGCTGCTAGAATTCCT	1	N/A
ACGCCGGACGGCTCAGCCTCACCTTGGCCCCTATCTGGGTGCCGCACTGGCCGGCCTGGATGTGCACGATCTCCCTCATGCTGACTTCACGC	1	TPDGSASPWPLSGCRTGRPGCARSPSC_LH
TCCCACCCTTTCTATGGAGTCCTAGGTGCCTTCACGCACCTTGGTTTTCAGTTTCCTTTCCCTAGAACTCACGGTTCGGTTCGGGCAAATCAGCTGCTAGAATTCCT	1	SHPFYGVLGAFTHLGFQFPFPRTHGSVRANQLLEF
TCCCACCCTTTCTATGGAGTCCTAGGTGCCTTCACGCACCCTGGTGTTTCCTTTCCCTAGAACTCTCGGTTCGGTTCGGGTAAATCAGCTGCTAGAATTCCT	1	SHPFYGVLGAFTHPGVSFP_NSRFGSGKSAARIP
CTAAGACTTTAGTTGGGCCCTATCCTAAGGGACGCAGGTCCCACCCTTTCTATGGAGTCCTAGGTGCCTTCACGCACCCTGGTTCAGTTTCCTTTCCCTAGAACTCACGGTTCGGTTCGGGTAAATCAGCTGCTAGAATTCCTGGCTAAGACTTTAGTTGG	1	LRL_LGPILRDAGPTLSMES_VPSRTLVQFPFPRTHGSVRVNQLLEFLAKTLV
TCCCACCCTTTCTATGGAGTCCTAGGTGCCTTCACGCACCCTGGTTCAGTTTCCTTTCGCTAGAACTCACGGTTCGGTTCGGGTAAATCAGCTGCTAGAATTCCT	1	SHPFYGVLGAFTHPGSVSFR_NSRFGSGKSAARIP
TCCCACCCTTTCGATGGAGTCCTAGGTTCGGGTAAATCAGCTGCTAGAATTCCT	1	SHPFDGVLGSGKSAARIP
TCCCACCCTTTCTATGGAGTCCTANGTGCCTTCACGCACCCTGGTTTCAGTTTCCTTTCCCTAGAACTCACGGTTCGGTTCGGGTAAATCAGCTGCTAGAATTCCT	1	N/A
TCCCACCCTTTCTATGGAGTCCTAGGTACCTTCACGCACCCTGGTCAGTTTCCTTTCCCTAGAACTCACGGTTCGGTTCGGGTAAATCAGCTGCTAGAATTCCT	1	SHPFYGVLGTFTHPGQFPFPRTHGSVRVNQLLEF
TCCCACCCTTTCTATGGAGTCCTAACTCACGGTTCGGTTCGGGTAAATCAGCTGCTAGAATTCCT	1	SHPFYGVLTHGSVRVNQLLEF
TCCCACCCTTTCTATGGAGTCCTAGGTGCCTTCACGCAGGTTCGGGTAAATCAGCTGCTAGAATTCCT	1	SHPFYGVLGAFTQVRVNQLLEF
TCCAACCCTTTCTATGGAGTCCTAGGTGCCTTCACGCACCCTGGTTTTCAGTTTCCTTTCCCTAGAACTCACGGTTCGGTTCGGGTAAATCAGCTGCTAGAATTCCT	1	SNPFYGVLGAFTHPGFQFPFPRTHGSVRVNQLLEF
TCCCACCCTTTCTATGGAGTCCTAGGTGCCTTCACGCACCCTGGTTTCAGTNTCCTTTCCCTAGAACTCACGGTTCGGTTCGGGTAAATCAGCTGCTAGAATTCCT	1	N/A
TCACACCCTTTCTATGGAGTCCTAGGTGCCTTCCTTTCCCTAGAACTCACGGTTCGGTTCGGGTAAATCAGCTGCTAGAATTCCT	1	SHPFYGVLGAFLSLELTVRFG_ISC_NS
TCCCACCCTTTCTATGGAGTCCTAGGTTCCTTCACGCACCTTTCCCTAGAACTCACGGTTCGGTTCGGGTAAATCAGCTGCTAGAATTCCT	1	SHPFYGVLGSFTHLSLELTVRFG_ISC_NS
TCCCACCCTTTCTATGGAGTCCTAGGTGCCTTCACGCACCCTGCAGTTTCNTTTCCCTAGAACTCACGGTTCGGTTCGGGTAAATCAGCTGCTAGAATTCCT	1	N/A
TCCCACCCTTTCTATGGAGTCCTAGGTGCCTTCACGCACCCAGTTTCCTTNCCCTAGAACTCACGGTTCGGTTCGGGTAAATCAGCTGCTAGAATTCCT	1	N/A
TCCCACCCTTTCTATGGAGTCCTAGNTGCCTTCACGCACCCTGGTTACAGTTTCCTTTCCCTAGAACTCACGGTTCGGTTCGGGTAAATCAGCTGCTAGAATTCCT	1	N/A
TCCCACCCTTTCTATGGAGTCCTAGGTGCCTTCACGCTTTCCCTAGAACTCACGGTTCGGTTCGGGTAAATCAGCTGCTAGAATTCCA	1	SHPFYGVLGAFTLSLELTVRFG_ISC_NS
TCCCACCCTTTCTATGGAGTCCTAGGTGCCTTCACGCACCCTGGTGCGTTTCCTTTCCCTAGAACTCACGGTTCGGTTCGGGTGAATCAGCTGCTAGAATTCCT	1	SHPFYGVLGAFTHPGAFPFPRTHGSVRVNQLLEF
TCCCACCTTTCAGTTTCCTTTCCCTAGAACTCACGGTTCGGTTCGGGTAAATCAGCTGCTAGAATTCCT	1	SHLSVSFP_NSRFGSGKSAARIP
TCCCACCCTGGTTTTCAGTTTCCTTTCCCTAGAACTCACGGTTCGGTTCGGGTAAATCAGCTGCTAGAATTCCT	1	SHPGFQFPFPRTHGSVRVNQLLEF
TCCCACCCTTTCTATGGAGTCCTAGGTGCCTTCACGCACCCTGGTTTCCTTTCCCTAGAACTCACGGTTCGGTTCGGGTAAATCAGCTGCTAGGATTCCT	1	SHPFYGVLGAFTHPGFLSLELTVRFG_ISC_DS
TCCCACCCTTTCTATGGAGTCCTAGGTGCCTTCACGCACATCAGCTGCTAGAATTCCT	1	SHPFYGVLGAFTHISC_NS
TCCCACCCTTTCTATGGAGTCCTAGGTGCCTTCACGCACCCTGTTCAGTTTCCTTTCCCTAGAACTCACGGGTAAATCAGCTGCTAGAATTCCT	1	SHPFYGVLGAFTHPVQFPFPRTHG_ISC_NS
TCCCACCCTTTCTATGGAGTCCTAGGTGCCTTCACGCACCCTTCAGTTTCCTTTCCCTAGGACTCACGGTTCGGTTCGGGTAAATCAGCTGCTAGAATTCCT	1	SHPFYGVLGAFTHPSVSFP_DSRFGSGKSAARIP
TCCCACCCTTTCTATGGAGTCCTAGGTGCCTTCACGCATCCTGGTATTTCAGTTTCCTTTCCCTAGAACTCACGGTTCGGTTCGGGTAAATCAGCTGCTAGAATTCCT	1	SHPFYGVLGAFTHPGISVSFP_NSRFGSGKSAARIP
TCCCACCCTTTCTATGGAGTCCTAGGTGCCTTCACGCACCCTGGTTTCCTTTCCCTAAAACTCACGGTTCGGTTCGGGTAAATCAGCTGCTAGAATTCCT	1	SHPFYGVLGAFTHPGFLSLKLTVRFG_ISC_NS
NCCCACCCTTTCTATGGAGTCCTAGGTGCCTTCACGCACCCTGTCCAGTTTCCTTTCCCTAGAACTCACGGTTCGGTTCGGGTAAATCAGCTGCTAGAATTCCT	1	N/A
CTGGGACTCCAGGGACGCATGCATGCACGTTCCCTAGGGCTCCAACAGCATCAGAGTAGGGACAACCAG	1	LGLQGRMHARSLGLQQHQSRDNQ
TCCCACCCTTTCTATGGAGTCCTAGGTGCCTTCACGCACCCTGGTTTTCAGTTTCCTTTCCCTAGAACTCACGGTTCGGTTCGGGTAAATCAGCTGTTAGAATTCCT	1	SHPFYGVLGAFTHPGFQFPFPRTHGSVRVNQLLEF
TCCCACCCTTTCGGTTCGGGTAAATCAGGGTAAATCAGCTGCTAGAATTCCT	1	SHPFGSGKSG_ISC_NS
TCCCACCCTTTCTATGGAGTCCTAGGTGCCTTCACNCACCCTGGTTTCAGTTTCCTTTCCCTAGAACTCACGGTTCGGTTCGGGTAAATCAGCTGCTAGAATTCCT	1	N/A
CCCATAAACAGCCTGGCAGTAGAGGACAGCAATTCAAAGGAGAAGCCAAATAACCTCTAGGAAGGCTAAGACTTTAGTTATCCTAAGGGACGCAGGTCCCACCCTTTCTATGGAGTCCTAGGTGCCTTCACGCACCCTGGTTCAGTTTCCTTTCCCTAGAACTCACGGTTCGGTTCGGGTAAATCAGCTGCTAGAATTCCT	1	PINSLAVEDSNSKEKPNNL_EG_DFSYPKGRRSHPFYGVLGAFTHPGSVSFP_NSRFGSGKSAARIP
TCCCACCCTTTCTATGGAGTCCTAGGTGCCTTCACGTACCCTGGTTTTCAGTTTCCTTTCCCTAGAACTCACGGTTCGGTTCGGGTAAATCAGCTGCTAGAATTCCT	1	SHPFYGVLGAFTYPGFQFPFPRTHGSVRVNQLLEF
TCCCACCCTTTCTATGGAGTCCTANGTGCCTTCACGCACCCTGGTTTTCAGTTTCCTTTCCCTAGAACTCACGGTTCGGTTCGGGTAAATCAGCTGCTAGAATTCCT	1	N/A
TCCCACCCTTTCTATGGAGTCCTAGGTGCCTTCACGCACCCTGCAGTTTCCTTTCCCTAGAACTCACGGTTCGGTTCGGGTAA	1	SHPFYGVLGAFTHPAVSFP_NSRFGSG
TTGGGACTCCAGGGACGCATGCATGCACGTTCCCTAGGGCTCCAACAGCATCAGAGTAGGGACAACCAGGAAGCCACCAAACCAACTG	1	LGLQGRMHARSLGLQQHQSRDNQEATKPT
TCCCACCCTTTCTATGGAGTCCTAGGTGCCTTCACGCACCCTGGTTCAGTTTCCTTTCCCTAGAACTCACGGTTCGGTTCGGGTAAATCAGCTGCTAGNATTCCT	1	N/A
ACGCCGGACGGCTCAGCCTCACCTTGGCCCCTATCTGGTTGCCGCACTGGCCGGCCTGGATGTGCACGATCTCTCTCATGCTGACTTCACGC	1	TPDGSASPWPLSGCRTGRPGCARSLSC_LH
TCCCACCCTTTCTATGGAGTCCTAGGTGCCTTCACGCACCCTGGTATTCAGTTTCCTTTCCCTAGAACTCACGGTTCGGTTCGGGTAAATCAGCTGCCAGAATTCCT	1	SHPFYGVLGAFTHPGIQFPFPRTHGSVRVNQLPEF
TCCCACCCTTTCTATGGAGTCCTAGGTGCCTTCACGCACCCTGGTTTCAGTTTCCTTTCCCTAGAACTCACGGTTCGGTTCGGGTAAATCAGCTGCTAGAATTGCT	1	SHPFYGVLGAFTHPGFSFLSLELTVRFG_ISC_NC
TCCCACCCTTTCTATGGAGTCCTAGGTGCCTTCACGCACCCTTTCCCTAGAACTCACGGTTCGGCTCGGGTAAATCAGCTGCTAGAATTCCT	1	SHPFYGVLGAFTHPFPRTHGSARVNQLLEF
TCCCACCCTTTCTATGGAGTCCTAGGTGCCTTCCTTTCCCTAGAACTCACGATTCGGTTCGGGTAAATCAGCTGCTAGAATTCCT	1	SHPFYGVLGAFLSLELTIRFG_ISC_NS
TCCCACCCTTTCTATGGAGTCCTAGGTGCCTTCACGCACCCTGGTTCAGTTTCCTTTCCCTAGAACTCACGGTTCGGTTCGNNTAAATCAGCTGCTAGAATTCCT	1	N/A
TCCCACCCTTTCTATGGAGTCCTAGGTGCCTTCACGCACCCTGGTTTCAGTTTCCTTTCCCTAGAACTCACGGTTCGGTTTGGGTAAATCAGCTGCTAGAATTCCT	1	SHPFYGVLGAFTHPGFSFLSLELTVRFG_ISC_NS
TCCCACCCTTTCTATGGAGTCCTAGGTGCCTTCACGCACCCTGGTTTCAGATTCCTTTCCCTAGAACTCACGGTTCGGTTCGGGTAAATCAGCTGCTAGAATTCCT	1	SHPFYGVLGAFTHPGFRFLSLELTVRFG_ISC_NS
TCCCACCCTTTCTATGGAGTCCTAGGTGCCTTCACGCACCCTGGTATTCAGTTTCCTTTCCCTAGAAATCACGGTTCGGTTCGGGTAAATCAGCTGCTAGAATTCCT	1	SHPFYGVLGAFTHPGIQFPFPRNHGSVRVNQLLEF
TCCCACCCTNTCTATGGAGTCCTAGGTGCCTTCACGCACCCTGGTGTTCAGTTTCCTTTCCCTAGAACTCACGGTTCGGTTCGGGTAAATCAGCTGCTAGAATTCCT	1	N/A
TCCCACCCTTTCTATGGAGTCCTAGGTGCCTTCACGCACCCTGGTCAGTTTCCTTTCCCTAGAACTCACGGTTCGGTTCGGGTAAATCAGCTGCTAGAATTCAT	1	SHPFYGVLGAFTHPGQFPFPRTHGSVRVNQLLEF
TCCCACCCTTTCTATGGAGTCCTAGGTGCCTTCACNCACCCTGGTTTTCAGNTTCCTTTCCCTAGAACTCACGGTTCGGTTCGGGTAAATCAGCTGCTAGAATTCCT	1	N/A
GTAACAACAAAGTTAGGAAAACTTTTCAGTAAGCAGCAAGAAATGGTAGTGGCTAGGCCTGGATGGAGGTGGACTTTGGACAGGGTTGTCAGAAGGGACAAGGACCCCTCAACACCCTTGACCAGGAATGATTGTGC	1	VTTKLGKLFSKQQEMVVARPGWRWTLDRVVRRDKDPSTPLTRNDC
CGTTGACTACACTCCAGAAGATCAGGAACTAATAGACAAAATACCTGAGATATGTGGGTATACTTCCCAGGGAGT	1	R_LHSRRSGTNRQNT_DMWVYFPGS
TCCCACCCTTTCTATGGAGTCCTAGGTGCCTTCACGCACCCTGGTTAGTTTCCTTTCCCTAGAACTCNCGGTTCGGTTCGGGTAAATCAGCTGCTAGAATTCCT	1	N/A
TCCCACCCTTTCTATGGANTCCTAGGTGCCTTCACGCACCCTGTTCAGTTTCCTTTCCCTAGAACTNACGGTTCGGTTCGGGTAAATCAGCTGCTAGAATTCCT	1	N/A
TCCCACCCTTTCTATGGAGTCCTAGGTGCCTTCACGCACCCTGGTTCAGTTTCATTTCCCTAGAACTCACGGTTCGGTTCGGGTAAATCAGCTGCTAGAATTCCT	1	SHPFYGVLGAFTHPGSVSFP_NSRFGSGKSAARIP
TCCCACCCTTTCTATGGAGTCCTAGGTGCCATCACGCACCCTGGTTTCAGTTTCCTTTCCCTAGAACTCACGGTTCGGTTCGGGTAAATCAGCTGCTAGAATTCCT	1	SHPFYGVLGAITHPGFSFLSLELTVRFG_ISC_NS
TCCCACCCTTACTATGGAGTCCTAGGTGCCTTCACGCACCCTGGTTTCCTTTCCCTAGAACTCACGGTTCGGTTCGGGTAAATCAGCTGCTAGAATTCCT	1	SHPYYGVLGAFTHPGFLSLELTVRFG_ISC_NS
TCCCACCCTTTCTATGGAGTCCTAGGTGCCTTCACGCACCCTGGTTTCCTTTCCCTAGAACTCACGGTTCGGTTCGGGTAAATCAGCTGCTAAAATTCCT	1	SHPFYGVLGAFTHPGFLSLELTVRFG_ISC_NS
TCCCACCCTTTCTATGGAGTCCTAGGTGCCTTCACGCACCCTGGAACTCACGGTTNGGTTCGGGTAAATCAGCTGCTAGAATTCCT	1	N/A
GGTCACGCTGCTGTTGGACCACT	1	GHAAVGP
TCCCACCCTTTCTATGGAGTCCTAGGTGCCCTAGCACTCACTAGCACTAGTCAGTTTCCTTTCCCTAGAACTCACGGTTCGGTTCGGGTAAATCAGCTGCTAGAATTCCT	1	SHPFYGVLGALALTSTSQFPFPRTHGSVRVNQLLEF
TCCCACCCTTTCTATGGAGTCCTAGGTGCCTTCNCGCTTTCCTTTCCCTAGAACTCACGGTTCGGTTCGGGTAAATCAGCTGCTAGAATTCCT	1	N/A
TCCCACCCTTTCTATGGAGTCCTAGGTGCCTTCACGCACCCTGTTCAGTTTCCTTTCCCTAGAACTCACGGTTCGGTTCGGGTCAATCAGCTGCTAGAATTCCTGGCTAAGACTTTAGTTATCCTAAGGGACGCAGGTCCCACCCTTTCTATGGAGTCCTAGGTGCCTTCACGCACCTTCCTTTCCCTAGAACTCACGGTTCGGTTCGGGTAAATCAGCTGCTAGAATTCCT	1	SHPFYGVLGAFTHPVQFPFPRTHGSVRVNQLLEFLAKTLVILRDAGPTLSMES_VPSRTFLSLELTVRFG_ISC_NS
TCCCACCCTTTCTATGGAGTCCTAGGTGCCTTCACGCACCCTGGTTCAGTTTCCTTTCCCTAGAACTCACGGTTCGGTTCGGGTAAATCAGCTGCTAGAATTACT	1	SHPFYGVLGAFTHPGSVSFP_NSRFGSGKSAARIT
TCCCACCCTTTCTATGGAGTCCTAGGTGCCTTCACGCACCCTGGTTTCCTTTCCCTAGAACTCACGGTTCGGTTCGGGTAAATCAGCTGCTAGAATTCNT	1	N/A
TCCCACCCTTTCTATGGAGTCCTAGGTGCCTTCACGCACCCCGGTCAGTTTCCTTTCCCTAGAACTCACGGTTCGGTTCGGGTAAATCAGCTGCTAGAATTCCT	1	SHPFYGVLGAFTHPGQFPFPRTHGSVRVNQLLEF
TCCCACCCTTTCTATGGAGTCCTAGGTGCCTTCACGTACCCTGTTCAGTTTCCTTTCCTTTCCCTAGAACTCACGGTTCGGTTCGGGTAAATCAGCTGCTAGAATTCCT	1	SHPFYGVLGAFTYPVQFPFLSLELTVRFG_ISC_NS
TCCCACCCCTTCTATGGAGTCCTAGGTGCCTTCACGCACCCTGGTCAGTTTCCTTTCCCTAGAACTCACGGTTCGGTTCGGGTAAATCAGCTGCTAGAATTCCT	1	SHPFYGVLGAFTHPGQFPFPRTHGSVRVNQLLEF
TCCCACCCTTTCTATGGAGTCCTAGGACAGTTTCCTTTCCCTAGAACTCACGGTTCGGTTCGGGTAAATCAGCTGCTAGAATTCCT	1	SHPFYGVLGQFPFPRTHGSVRVNQLLEF
TCCCACCCTTTCTATGGAGTCCTAGGTGCCTTCACGCACCCTTCAGTTTCCTTTCCCTAGAACTCACGGTTCGGNTCGGGTAAATCAGCTGCTAGAATTCCT	1	N/A
TCCCACCCTTTCTATGGAGTCCTAGGTGCCTTCACGCACCAGTTTCCTTTCCCTAGAACTCACGGTTCGGTTCGAGTAAATCAGCTGCTAGAATTCCT	1	SHPFYGVLGAFTHQFPFPRTHGSVRVNQLLEF
CTGGGACTCCAGGGACGCATGCATGCACGTTCCCCAGGGCTCCAACAGCATCAGAGTAGGGACAACCAGGAAGCCACCAAACCAACTG	1	LGLQGRMHARSPGLQQHQSRDNQEATKPT
TCCCACCCTTTCTATGGAGTCCTAGGTGCCTTCACGCACCCTGNTTTCAGTTTCCTTTCCCTAGAACTCACGGTTCGGTTCGGGTAAATCAGCTGCTAGAATTCCT	1	N/A
CTGGGACTCCAGGGACGCATGCATGCACGTTCCCTAGGGCTCCAACAGCATCAGAGCAGGGACAACCAGGAAGCCACCAAACCAACTG	1	LGLQGRMHARSLGLQQHQSRDNQEATKPT
TCCCACCCTTTCTGTGGAGTCCTAGGTGCCTTCACGCACCCTGGTTTTCAGTTTCCTTTCCCTAGAACTCACGGTTCGGTTCGGGTAAATCAGCTGCTAGAATTCCT	1	SHPFCGVLGAFTHPGFQFPFPRTHGSVRVNQLLEF
TCCCACCCTTTCTATGGAGTCCTAGGTGCCTTCACGCACCCTGGTTTTCAGTTTCCTTTCCCTAGAACTCACGGTTCGGTTCGGGTAAANCAGCTGCTAGAATTCCT	1	N/A
ACGCCGGACGGCTCAGCCTCACCTTGGCCCCTATATGGTTGCCGCACTGGCCGGCCTGGATGTGCACGATCTCCCTCATGCTGACTTCACGC	1	TPDGSASPWPLYGCRTGRPGCARSPSC_LH
TCCCACCCTTTCTATGGAGTCCTAGGTGCCTTCACGCACCCTGGTTTTCAGTTTCCTTTCCCTAGAACTCACGGTTCGGNTCGGGTAAATCAGCTGCTAGAATTCCT	1	N/A
TCCCACCCTTTCTATGGAGTCCTAGGTGCCTTCACGCACTTCACGCACTTCTCAGTTTCCTTTCCCTAGAACTCACGGTTCGGTTCGGGTAAATCAGCTGCTAGAATTCCT	1	SHPFYGVLGAFTHFTHFSVSFP_NSRFGSGKSAARIP
TCCCACCCTTTATATGGAGTCCTAGGTGCCTTCACGCACCCTGGTTCAGTTTCCTTTCCCTAGAACTCACGGTTCGGTTCGGGTAAATCAGCTGCTAGAATTCCT	1	SHPLYGVLGAFTHPGSVSFP_NSRFGSGKSAARIP
TCCCACCCTTTCTATGGAGTCCTAGGTGCCTTCACGCACCGAGTTTCCTTTCCCTAGAACTCACGGTTCGGTTCGGGTAAATCAGCTGCTAGAATTCCT	1	SHPFYGVLGAFTHRVSFP_NSRFGSGKSAARIP
TCCCACCCTTTCTATGGAGTCCTAGGTGCCTTCACGCACCCTGGTGTTCAGATTCCTTTCCCTAGAACTCACGGTTCGGTTCGGGTAAATCAGCTGCTAGAATTCCT	1	SHPFYGVLGAFTHPGVQIPFPRTHGSVRVNQLLEF
TCCCACCCTTTCTATGGAGTCCTAGGTGCCTTCACGCACCCTGGTTTCAGTTTCCTTTCCCTAGAACTCACGGTTCGNTTCGGGTAAATCAGCTGCTAGAATTCCT	1	N/A
CCCCACCCTTTCTATGGAGTCCTAGGTGCCTTCACGCACCTGTTCAGTTTCCTTTCCCTAGAACTCACGGTTCGGTTCGGGTAAATCAGCTGCTAGAATTCCT	1	PHPFYGVLGAFTHLFSFLSLELTVRFG_ISC_NS
TCCCACCCTTTCTTCACGGTTCGGTTCGGGTAAATCAGCTGCTAGAATTCCT	1	SHPFFTVRFG_ISC_NS
TCCCACCCTTTCTATGGAGTCCTAGGTGCCTTCACGCACCCTGGAACTAGAACTCACGGTTCGGTTCGGGTAAATCAGCTGCTAGAATTCCT	1	SHPFYGVLGAFTHPGTRTHGSVRVNQLLEF
TCCCACCCTTTCTATGGAGTCATAGGTGCCTTCACGCACCCTGGTTTCAGTTTCCTTTCCCTAGAACTCACGGTTCGGTTCGGGTAAATCAGCTGCTAGAATTCCT	1	SHPFYGVIGAFTHPGFSFLSLELTVRFG_ISC_NS
TCCCACCCTTTCTATGGAGTCCTAGGTGCCTTCACGCACCCTGGGTTCCTTTCCCTAGAACTCACGGTTCGGTTCGGGTAAATCAGCTGCTAGAATTGCT	1	SHPFYGVLGAFTHPGFLSLELTVRFG_ISC_NC
TCCCACCCTTTCTATGGAGTACTAGGTGCCTTCACGCACCCTGTTCAGTTTCCTTTCCCTAGAACTCACGGTTCGGTTCGGGTAAATCAGCTGCTAGAATTCCT	1	SHPFYGVLGAFTHPVQFPFPRTHGSVRVNQLLEF
TCCCACCCTTTCTATGGAGTCCTAGGTGCCTTCACGCACCCTGGTTTCCCTAGAACTCACGGTTCGGTTCNGGTAAATCAGCTGCTAGAATTCCT	1	N/A
ACGCCGGACGGCTCAGCCTCACCTTGGCCCCTATCTGGTNGCCGCACTGGCCGGCCTGGATGTGCACGATCTCCCTCATGCTGACTTCACGC	1	N/A
TCCCACCCTTTCTATGGAGTCCTAGGTGCCTTCACGCACCCTGGTTTCCTTTCCCTAGAACTCACGGTTCGGTTCGTAAATCAGCTGCTAGAATTCCT	1	SHPFYGVLGAFTHPGFLSLELTVRFVNQLLEF
TCCCACCCTTTCTATGGAGTCCTAGGTGCCTTCACGCACCCTGGTTTCCTTTCCCTAGAGCATCAGTTTCCTTTCCCTAGAACTCACGGTTCGGTTCGGGTAAATCAGCTGCTAGAATTCCT	1	SHPFYGVLGAFTHPGFLSLEHQFPFPRTHGSVRVNQLLEF
TCCCACCCTTTCTATGGAGTCCTAGGTGCCTTCACGCACCCTGGTTCAGTTTCCTTTCCCTAGAACTCACGGATCGGTTCGGGTAAATCAGCTGCTAGAATTCCT	1	SHPFYGVLGAFTHPGSVSFP_NSRIGSGKSAARIP
TCCCACCCTTTCTATGGAGTCCTAGGTGCCTTCACGCACCCTGGTAGTTTCCTTTCCCTAGAACTCACGGTTCGGTTCGGGTAAATCAGCTGCTAGAGTTCCT	1	SHPFYGVLGAFTHPGSFLSLELTVRFG_ISC_SS
TCCCACCCTTTCTATGGAGTCCTAGGTGCCTTCACGCACCCTGGTGTTCAGTTTCCTTTCCCTAGAACTCACGGTTCGGTTCGGGTAAANCAGCTGCTAGAATTCCT	1	N/A
TCCCACCCTTTCTATGGAGTCCTAGGTGCCTTCACGCACCTAGACTTCACGCATCCTGGACTTCAGTTTCCTTTCCCTAGAACTCACGGTTCGGTTCGGGTAAATCAGCTGCTAGAATTCCT	1	SHPFYGVLGAFTHLDFTHPGLQFPFPRTHGSVRVNQLLEF
TCCCACCCTTTCTATGGAGTCCTAGGTGCCTTCACGCACCCTGGTTCAGTTTCCTTTCCCGAGAACTCACGGTTCGGTTCGGGTAAATCAGCTGCTAGAATTCCT	1	SHPFYGVLGAFTHPGSVSFPENSRFGSGKSAARIP
TCCCACCCTTTCTATGGAGTCCTAGGTGCCTTCACGGTTTCCTTTCCCTAGAACTCACGGNTCGGTTCGGGTAAATCAGCTGCTAGAATTCCT	1	N/A
TCCCACCCTTTCTATGGAGTCCTAGGTGCCTTCACGCACCCTGTTCAGTTTCCTTTCCCTGGAACTCACGGTTCGGTTCGGGTAAATCAGCTGCTAGAATTCCT	1	SHPFYGVLGAFTHPVQFPFPGTHGSVRVNQLLEF
TCCCACCCTTTCTATGGAGTCCTCTCACGGTTCGGTTCGGGTAAATCAGCTGCTAGAATTCCT	1	SHPFYGVLSRFGSGKSAARIP
TGTGACAGAGCGCTTGGTCGANGGCAATTACGGACACACCTGGATTGAGAGCATCCGGTCTCT	1	N/A
TCCCACCCTTTCTATGGAGTCCTAGGTGCCTTCACGTTTCTTTTCCCTAGAACTCACGGTTCGGTTCGGGTAAATCAGCTGCTAGAATTCCT	1	SHPFYGVLGAFTFLFPRTHGSVRVNQLLEF
TCTCACCCTTTCTATGGAGTCCTAGGTGCCTTCACGCACCCTGGTTCAGTTTCCTTTCCCTAGAACTCACGGTTCGGTTCGGGTAAATCAGCTGCTAGAATTCCT	1	SHPFYGVLGAFTHPGSVSFP_NSRFGSGKSAARIP
TCCCACCCTTTCTATGGAGTCCTAGGTGCCTTCACCTAGACCTAGACCTAGACCTAGAACTCACGGTTCGGTTCGGGTAAATCAGCTGCTAGAATTCCT	1	SHPFYGVLGAFT_T_T_T_NSRFGSGKSAARIP
TCCCACCCTTTCTATGGAGTCCTAGGTGCCTTCACGCACAGTTTCCTTTCCCTAGAACTCACGGNTCGGTTCGGGTAAATCAGCTGCTAGAATTCCT	1	N/A
GTAACAACAAAGTTAGTAAAACTTTTCAGTAAGCAGCAAGAAATGGTAGTGGCTAGGCCTGGATGGGGGTGTGGAGGAGTTAGGAGAT	1	VTTKLVKLFSKQQEMVVARPGWGCGGVRR
TCCCACCCTTTCTATGGAATCCTAGGTGCCTTCACGGTTTCCTTTCCCTAGAACTCACGGTTCGGTTCGGGTAAATCAGCTGCTAGAATTCCT	1	SHPFYGILGAFTVSFP_NSRFGSGKSAARIP
TCCCACCCTTTCTATGGAGTCCTAGGTGCCTTCCTTTCCCTAGAACTCACGGTTCGNTTCGGGTAAATCAGCTGCTAGAATTCCT	1	N/A
TCCCACCCTATCTATGGAGTCCTAGGTGCCTTCACGCACCCTGGTTATCAGTTTCCTTTCCCTAGAACTCANGGTTCGGTTCGGGTAAATCAGCTGCTAGAATTCCT	1	N/A
TCCCACCCTTTCTATGGAGTCCTAGGTGCCTTCACGCACCTAGGACTCCATAGGGTTCCTTTCCCTAGAACTCACGGTTCGGTTCGGGTAAATCAGCTGCTAGAATTCCT	1	SHPFYGVLGAFTHLGLHRVPFPRTHGSVRVNQLLEF
TCCCACCCTTTCTATGGAGTCCTAGGTGCCTTCACGCACCCTGGTTCAGTTTCCTTTCCCTAGAACTCATGGTTCGGTTTGGGTAAATCAGCTGCTAGAATTCCT	1	SHPFYGVLGAFTHPGSVSFP_NSWFGLGKSAARIP
TCCCACCCTTTCTATGGAGTCCTAGGTGCCTTCACGCACCCTGGTTCCCTAGAAATCACGGTTCGGTTCGGGTAAATCAGCTGCTAGAATTCCT	1	SHPFYGVLGAFTHPGSLEITVRFG_ISC_NS
TCCCACCCTTTCTATGGAGTCCTAGGTGCCTTCACGCGCCCTTTCAGTTTCCTTTCCCTAGAACTCACGGTTCGGTTCGGGTAAATCAGCTGCTAGAATTCCT	1	SHPFYGVLGAFTRPFSFLSLELTVRFG_ISC_NS
TCCCACCCTTTCTATGGAGTCCTAGGTGCCTTCACGCACCCTGTTCAGTTTCCTTTCCCTAGAACTCACGGCTCGGTTCGGGTAAATCAGCTGCTAGAATTCCT	1	SHPFYGVLGAFTHPVQFPFPRTHGSVRVNQLLEF
TCCCACCCTTTCTATGGAGTCCTAGGTGCCTTCACGCACCCTGGTCCAGTTTCCTTTCCCTAGAACTCACGGTTCGGTTCGGGTAAATCAGCTTCTAGAATTCCT	1	SHPFYGVLGAFTHPGPVSFP_NSRFGSGKSASRIP
TCCCACCCTTTCTATGGAGTCCTAGGTGCCTTCACGCACCCTGTTCAGTTTCCTTTCCCTTGAACTCACGGTTCGGTTCGGGTAAATCAGCTGCTAGAATTCCT	1	SHPFYGVLGAFTHPVQFPFP_THGSVRVNQLLEF
TCCCACCCTTTCTATGGAGTCCTAGGTGCCTTCACGCANCCTGGTATTCAGTTTCCTTTCCCTAGAACTCACGGTTCGGTTCGGGTAAATCAGCTGCTAGAATTCCT	1	N/A
TCCCACCCTTTCTATGGAGTCCTAGGTGCCTTCACGCACCCTGGTTTTCAGTTTCCTTTCCCTAGAACTCACGGTTCGGTTCGGGTAAATTAGCTGCTAGAATTCCT	1	SHPFYGVLGAFTHPGFQFPFPRTHGSVRVN_LLEF
TCCCACCCTTTCTATGGAGTCCTAGGTGCCTTCACGCACCCTGGTTTCAGTTTCNTTTCCCTAGAACTCACGGTTCGGTTCGGGTAAATCAGCTGCTAGAATTCCT	1	N/A
TCCCACCCTTTCTATGGAGTCCTAGGCGCCTTCACGCACCCTTTCAGTTTCCTTTCCCTAGAACTCACGGTTCGGTTCGGGTAAATCAGCTGCTAGAATTCCT	1	SHPFYGVLGAFTHPFSFLSLELTVRFG_ISC_NS
TCCCACCCTTTCTATGGAGTCCTAGGTGCCTTCACGCACCCTGGTTTCAGTTTCCTTTCCCTAGAACTCACGGTTCGGTTCGGGTAAATCAGCTGCTAGAATTCGT	1	SHPFYGVLGAFTHPGFSFLSLELTVRFG_ISC_NS
TCCCACCCTTTCTATGGAGTCCTAGGTGCCTTCACGCAAAGTTTCCTTTCCCTAGAACTCACGGTTCGGTTCGGGTAAATCAGCTGCTAGAATTCCT	1	SHPFYGVLGAFTQSFLSLELTVRFG_ISC_NS
TCCCACCCTTTCTATGGAGTCCTAGGTGCCTTCACGCACCCTGATATTCAGTTTCCTTTCCCTAGAACTCACGGTTCGGTTCGGGTAAATCAGCTGCTAGAATTCCT	1	SHPFYGVLGAFTHPDIQFPFPRTHGSVRVNQLLEF
TCCCACCCTTTCTATGGAGTCCTAGGTGCCTTCACGCACCCTGTTCAGTNTCCTTTCCCTAGAACTCACGGTTCGGTTCGGGTAAATCAGCTGCTAGAATTCCT	1	N/A
TCCCACCCTTTCTATGGAGTCCTAGGTGCCTTCACGCACCCTGAGCTGCTAGAATTCCT	1	SHPFYGVLGAFTHPELLEF
TCCCACCCTTTCTATGGAGTCCTAGGTGCCTTCACGCACCCTGGTTTTCAGTTTCCTGTCCCTAGAACTCACGGTTCGGTTCGGGTAAATCAGCTGCTAGAATTCCT	1	SHPFYGVLGAFTHPGFQFPVPRTHGSVRVNQLLEF
TCCCACCCTTTCTATGGAGTCCTAGGTGCCTTCACGCACCCTGGTTTTCAGTTTCCTTTCCCTAGAACTCACGGTTCGGTTCGGGTAAATCAGCTGCTGGAATTCCT	1	SHPFYGVLGAFTHPGFQFPFPRTHGSVRVNQLLEF
TCCCACCCTTTCTATGGAGTCCTAGGTGCCTTCACGCACCTAGAACTCACGGTTCGGTTCGGGTAAATCAGCCGCTAGAATTCCT	1	SHPFYGVLGAFTHLELTVRFG_ISR_NS
TCCCACCCTTTCTATGGAGTCCTAGGTGCCTTCACGCAGTTTCCTTTCCCTAGAACTCACGGTTCGGTTCGGGTAAATCAGCTGCTAGNATTCCT	1	N/A
ACGCCGGACGGCTCAGCCTCACCTTGGCCCCTATCTGGTTGCCGCACTGGCTGGCCTGGATGTGCACGATCTCCCTCATGCTGACTTCACGC	1	TPDGSASPWPLSGCRTGWPGCARSPSC_LH
TCCCACCCTTTCTATGGAGTCCCAGGTGCCTTCACGGCGTTCAGTTTCCTTTCCCTAGAACTCACGGTTCGGTTCGGGTAAATCAGCTGCTAGAATTCCT	1	SHPFYGVPGAFTAFSFLSLELTVRFG_ISC_NS
TCCCACCCTTTCTATGGAGTCCTAGGTGCCTTCACGCACCCTGGTCGGGTAAATCAGCTGCTAGAATTCCT	1	SHPFYGVLGAFTHPGRVNQLLEF
TCCCACCCTTTCTATGGAGTCCTAGGTGCCTTCACGTTTCCTTTCCCTAGAACTCACGGTTNGGTTCGGGTAAATCAGCTGCTAGAATTCCT	1	N/A
TCCCACCCTNTCTATGGAGTCCTAGGTGCCTTCACGCAGTTTCCTTTCCCTAGAACTCACGGTTCGGTTCGGGTAAATCAGCTGCTAGAATTCCT	1	N/A
TCCCACCCNTTCTATGGAGTCCTAGGTGCCTTCACCTAGAACTCACGGTTCGGTTCGGGTAAATCAGCTGCTAGAATTCCT	1	N/A
TCCCACCCTTTCTATGGAGTCCTAGGTGCCTTCACGCACCCTGGTGGATGCGTGAAGTTTCCTTTCCCTAGAACTCACGGTTCGGTTCGGGTAAATCAGCTGCTAGAATTCCT	1	SHPFYGVLGAFTHPGGCVKFPFPRTHGSVRVNQLLEF
TCCCACCCTTTCTATGGAGTCCTAGGTGCCTTCACGCACCTTCAGTTTCCTTTCCCTAGAACTCACGGTTCGGTTCGGGTAAATCAGCTGCTAGAATTGCT	1	SHPFYGVLGAFTHLQFPFPRTHGSVRVNQLLEL
TCCCACCCTTTCTATGGAGTCCTAGGTGCCTTCACGCACCCTGGTTCAGTTTCNTTTCCCTAGAACTCACGATTCGGTTCGGGTAAATCAGCTGCTAGAATTCCT	1	N/A
TCCCACCCTTTCTATGGAGTCCTAGGTGCCTTCACGCACCCTGGTCTCAGTTTCCTTTCCCTAGAACTCACGGTTCGGNTCGGGTAAATCAGCTGCTAGAATTCCT	1	N/A
TCCCACCCTTTCTATGGAGTCCTNGGTGCCTTCACGCACCCTGGTGTTCAGTTTCCTTTCCCTAGAACTCACGGTTCGGTTCGGGTAAATCAGCTGCTAGAATTCCT	1	N/A
TCCCACCCTTTCGATGGAGTCCTAGGTGCCTTCACGCACCCTGGTTTCAGTTTCCTTTCCCTAGAACTCACGGTTCGGTTCGGGTAAATCAGCTGCTAGAATTCCT	1	SHPFDGVLGAFTHPGFSFLSLELTVRFG_ISC_NS
TCCCACCCTTTCTATGGAGTCCTAGGTGCCTTCACGCACCCTTGTTTCAGTTTCCTTTCCCTAGAACTCACGGTTCGGTTCGGGTAAATCAGCTGCTAGAATTCCT	1	SHPFYGVLGAFTHPCFSFLSLELTVRFG_ISC_NS
TCCCACCCTTTCTATGGAGTCCTAGGTGCCTTCACGCACCCTGGTTTCCTTTCCCTAGAACTCACGGTTCGGTTCGGGTAAATCAGCTGCTNGAATTCCT	1	N/A
TCCCACCCTTTCTATGGAGTCCCAGGTGCCTTCACGCACCCTGGTCAGTTTCCTTTCCCTAGAACTCACGGTTCGGTTCGGGTAAATCAGCTGCTAGAATTCCT	1	SHPFYGVPGAFTHPGQFPFPRTHGSVRVNQLLEF
CTGGGACTCCAGGGACGCATGCATGCACGTTCCCTAGGGCTCCAACAACATCAGAGTAGGGACAACCAGGAAGCCACCAAACCAACTG	1	LGLQGRMHARSLGLQQHQSRDNQEATKPT
TCCCACCCTTTTTATGGAGTCCTAGGTGCCTTCACGCACCCTTCAGTTTCCTTTCCCTAGAACTCACGGTTCGGTTCGGGTAAATCAGCTGCTAGAATTCCT	1	SHPFYGVLGAFTHPSVSFP_NSRFGSGKSAARIP
TCCCACCCTTTCTATGGAGTCCTAGGTGCCTTCACGCACCCTGGTTCAGTTTCCTTTCCCTAGAACTCACGGTTCGGTTCGGGTAAATCNGCTGCTAGAATTCCT	1	N/A
TCCCACCCTTTCTATGGAGTCCTAGGTGCCTTCACGCACCCTGGTTTTTCAGTTTCCTTTCCCTANAACTCACGGTTCGGTTCGGGTAAATCAGCTGCTAGAATTCCT	1	N/A
TCCCACCCTTTCTATGGAGTCCTAGGTGCCTTCACGCACCCTGGTCTTCAGTTTCCNTTCCCTAGAACTCACGGTTCGGTTCGGGTAAATCAGCTGCTAGAATTCCT	1	N/A
TCCCACCCTTTCTATGGAGTCCNAGGTGCCTTCACGCACCCTGGTTTCAGTTTCCTTTCCCTAGAACTCACGGTTCGGTTCGGGTAAATCAGCTGCTAGAATTCCT	1	N/A
ACGCCGGACGGCTCAGCCTCACCTTGGCCCCTATCTGGGTGCCGCACTGGCCGGCCTGGTTGTGCACGATCTCCCTCTTGCTGACTTCACGC	1	TPDGSASPWPLSGCRTGRPGCARSPSC_LH
TCCCACCCTTTCTATGGAGTCCTAGGTGCCTTCACGCACCCTGGTCAGTTTCCTTTCCCTAGAACTCACGGTTCGGTTCGGGTAAATCATCTGCTAGAATTCCT	1	SHPFYGVLGAFTHPGQFPFPRTHGSVRVNHLLEF
TCCCACCCTTTCTATGGAGTCCTAGGTGCCTTCACGCACCCTGGTGTGGTGGTGGGAAGTTTCCTTTCCCTAGAACTCACGGTTCGGTTCGGGTAAATCAGCTGCTAGAATTCCT	1	SHPFYGVLGAFTHPGVVVGSFLSLELTVRFG_ISC_NS
TCCCACCCTTTCTATGGAGTCCTAGGTGCCTTCACGCACCCTGTTCAGTTTCCTTTCCCTAGAACTCAAGGTTCGGTTCGGGTAAATCAGCTGCTAGAATTCCT	1	SHPFYGVLGAFTHPVQFPFPRTQGSVRVNQLLEF
TCCCACCCTTTCTATGGAGTCCTAGGTGCCTTCACGCACCCTGGTTTCCTTTCCCTAGAACNCACGGTTCGGTTCGGGTAAATCAGCTGCTAGAATTCCT	1	N/A
TCCCACCCTTTCTATGGAGTCCTAGGTGCCTTCACGCACCTAGGACCTTTCCCTAGAACTCACGGTTCGGTTCGGGTAAATCAGCTGCTAGAATTCCT	1	SHPFYGVLGAFTHLGPFPRTHGSVRVNQLLEF
TCCCACCCTTTCTATGGAGTCNTAGGTGCCTTCACGCACCCTGGTCAGTTTCCTTTCCCTAGAACTCACGGTTCGGTTCGGGTAAATCAGCTGCTAGAATTCCT	1	N/A
TCCCACCCTTTCTATGGAGTCCTAGGTGCCTCCACGCACCCTGGTCAGTTTCCTTTCCCTAGAACTCACGGTTCGGTTCGGGTAAATCAGCTGCTAGAATTCCT	1	SHPFYGVLGASTHPGQFPFPRTHGSVRVNQLLEF
TCCCACCCTTTCTATGGAGTCCTAGGTGCCTTCACGCACCTAGAAATCCTTTTCCTTTCCCTAGAACTCACGGTTCGGTTCGGGTAAATCAGCTGCTAGAATTCCT	1	SHPFYGVLGAFTHLEILFLSLELTVRFG_ISC_NS
AAGCCATGGGATCAGGGGACTCACTGGAACGCAGCTAAGTAGCCGTAAGCAAGACAAGATACTGGCGCAACCTAAAACACTTCCTCTCTTGACTTTTGCAGAAAATGTT	1	KPWDQGTHWNAAK_P_ARQDTGAT_NTSSLDFCRKC
TCCCACCCTTTCTATGGAGTCCTAGGTGCCTTCACGCAGTTTCCTTTCCCTAGAACTCACGGTTCAGTTCGGGTAAATCAGCTGCTAGAATTCCT	1	SHPFYGVLGAFTQFPFPRTHGSVRVNQLLEF
AGGCTGGCTGCTATATCCCTGAGCCAGTTACTCATGGAGGTGGACTTTGGACAGGGTTGTCAGAAGGGACAAGGACCCCTCAACACCCTTGACCAGGAATGATTGTGC	1	RLAAISLSQLLMEVDFGQGCQKGQGPLNTLDQE_LC
TCCCACCCTTTCTATGGAGTCCTAGGTGCCTTCACGGACCTTTCCTTTCCCTAGAACTCACGGTTCGTTTCGGGTAAATCAGCTGCTAGAATTCCT	1	SHPFYGVLGAFTDLSFP_NSRFVSGKSAARIP
TCCCACCCTTTCTATGGAGTCCTAGGTGCCTTCACGCACCCTGGTTCAGTTTCCTTTCCCTAGAACTCACGGTTCGGTTCGGTTCGGTTCGGGTAAATCAGCTGCTAGAATTCCT	1	SHPFYGVLGAFTHPGSVSFP_NSRFGSVRFG_ISC_NS
TCCCACCCTTTCTATGGAGTCCTAGGTGCCTTCACGCACCCTGGTCCTTCNGTTTCCTTTCCCTAGAACTCACGGTTCGGTTCGGGTAAATCAGCTGCTAGAATTCCT	1	N/A
TCCCACCCTTTCTATGGAGTCCTAGGTGCCTTCACGCACCCTGGACTTTCCCTAGAACTCACGGTTCGGTTCGGGTAAATCAGCTGCTAGAATTCCT	1	SHPFYGVLGAFTHPGLSLELTVRFG_ISC_NS
TCCCACCCTTTCTATGGAGTCCTAGGTGCCTTCACGCGAGTTTCCTTTCCCTAGAACTCACGGTTCGGTTCGGGTAAATCAGCTGCTAGAATTCTT	1	SHPFYGVLGAFTRVSFP_NSRFGSGKSAARIL
TCCCACCCTTTCTATGGAGTCCTAGGTGCCTTCACGCACCCTTTCAGTTTCCTTTCCCTAGAACTCACGGTTCGGTTCGAGTAAATCAGCTGCTAGAATTCCT	1	SHPFYGVLGAFTHPFSFLSLELTVRFE_ISC_NS
GGTCACGCTGCTGTTGGACCACTGGCCTCCACCCCTTGCCCACTTCAGGCTCCTACTTCCCTGCCGTGACTTCTTCGAGGCCTCCATTTTCCCACCCACAGGCACCTGACACAACCTCTGC	1	GHAAVGPLASTPCPLQAPTSLP_LLRGLHFPTHRHLTQPL
TCCCACCCTTTCTATGGAGTCCTAGGTGCCTTCACGCACCCTGGTCCTTTCCCTAAAACTCACGGTTCGGTTCGGGTAAATCAGCTGCTAGAATTCCT	1	SHPFYGVLGAFTHPGPFPKTHGSVRVNQLLEF
TCCCACCCTTTCTATGGAGTCCTAGGTGCCTTCACGCACCCTCAGTTTCCTTTCCCTAGAACTCACGGTTCGGTTCGGGT	1	SHPFYGVLGAFTHPQFPFPRTHGSVR
TCACACCCTTTCTATGGAGTCCTAGGTGCCTTCACTCACCCTGGTTCAGTTTCCTTTCCCTAGAACTCACGGTTCGGTTCGGGTAAATCAGCTGCTAGAATTCCT	1	SHPFYGVLGAFTHPGSVSFP_NSRFGSGKSAARIP
TCCCACCCTTTCTATGGNGTCCTAGGTGCCTTCACGCACCCTGGTGCGTTTCCTTTCCCTAGAACTCACGGTTCGGTTCGGGTAAATCAGCTGCTAGAATTCCT	1	N/A
TCCCACCCTTTCTATGGAGTCCTAGGTGCCTTCACGCACCCTGGTTTTCAGTTTCCTTTCCCAGAACTCACGGTTCGGTTCGGGTAAATCAGCTGCTAGAATTCCT	1	SHPFYGVLGAFTHPGFQFPFPELTVRFG_ISC_NS
TCCCACCCTTTCTATGGAGTCCTAGGTGCCTTCACGCACCCTGGTTAGTTTCCTTTCCCTAGAACTCACGGTTCGGTTCAGGTAAATCAGCTGCTAGAATTCCT	1	SHPFYGVLGAFTHPG_FPFPRTHGSVQVNQLLEF
TCCCACCCTTTCTATGGAGTCCTAGGTGCCTTCACGCACCCTCAGTTTCCTTTCCCTAGAACTCACGGTTCGGTTCGGGTAAATCAGCTGATAGAATTCCT	1	SHPFYGVLGAFTHPQFPFPRTHGSVRVNQLIEF
TCCCACCCTTTCTATGGAGCCCTAGGTGCCTTCACGCACCCTGTTCAGTTTCCTTTCCCTAGAACTCACGGTTCGGTTCGGGTAAATCAGCTGCTAGAATTCCT	1	SHPFYGALGAFTHPVQFPFPRTHGSVRVNQLLEF
TCCCACCCTTTCTATGGAGTCCTAGGTGCCTTCACGCACCCNGGTGCGTTTCCTTTCCCTAGAACTCACGGTTCGGTTCGGGTAAATCAGCTGCTAGAANTCCT	1	N/A
TCCCACCCTTTCTATGGAGTCCTAGGTGCCTTCACGCACCCGGGTAAATCAGCTGCTAGAATTCCT	1	SHPFYGVLGAFTHPGKSAARIP
TCCCACCCTTTCTATGGAGTCCTAGGTGCCTTCACGCACCCTGGTTCAGTTTCCTTTCCCTAGGACTCACGGTTCGGTTCGGGTAAATCAGCTGCTAGAATTCCT	1	SHPFYGVLGAFTHPGSVSFP_DSRFGSGKSAARIP
TCCCACCCTTTCTATGGAGTCCTAGGTGCCTTCACGCACCCTGTTCAGTTTCCTTTCCCTAGAACCCACGGTTCGGTTCGGGTAAATCAGCTGCTAGAATTCCT	1	SHPFYGVLGAFTHPVQFPFPRTHGSVRVNQLLEF
TCCCACCCTTTCTATGGAGTCCTAGGTGCCTTCACGCACCCTGGTCAGTTTCCTTTCCCTAGAACTCACGGTTCGGTTCGGGTAAATCAGCTGCTAGAATTCTT	1	SHPFYGVLGAFTHPGQFPFPRTHGSVRVNQLLEF
TCCCACCCTTTCTATGGAGTCCTAGGTGCCTTCACGCACCCTGTTCAGTTTCCTTTCCCTAGAACTCACGGTTCGGTTCGGGTAAATCAGCTGCTAGAATTNCT	1	N/A
TCCCACCCTTTCTATGGAGTCCTAGGTGCCTTCACGCTCCCTGGTTCAGTTTCCTTTCCCTAGAACTCACGGTTCGGTTCGGGTAAATCAGCTGCTAGAATTCCT	1	SHPFYGVLGAFTLPGSVSFP_NSRFGSGKSAARIP
TCCCACCCTTTCTATGGAGTCCTAGGTGCCTTCACGCACCCTGGTTCAGTTTCCTGTCCCTAGAACTCACGGTTCGGTTCGGGTAAATCAGCTGCTAGAATTCCT	1	SHPFYGVLGAFTHPGSVSCP_NSRFGSGKSAARIP
TCCCACCCTTTCTATGGAGTCCTNGGTGCCTTCACGCACCCTGGTTTCAGTTTCCTTTCCCTAGAACTCACGGTTCGGTTCGGGTAAATCAGCTTCTAGAATTCCT	1	N/A
TCCCACCCTTTCTATGGAGTCCTAGGTGCCTTCACGCACCTAGTTTCCTTTCCCTAGAACTCACGGTTCGGTTCGGATAAATCAGCTGCTAGAATTCCT	1	SHPFYGVLGAFTHLVSFP_NSRFGSDKSAARIP
TGTGACAGAGCGCTTGGTCGATGGCAATTACGGACACACCTGGATTGAGGGCATCCGGTCTCT	1	CDRALGRWQLRTHLD_GHPVS
TCCCACCCTTTCTATGGAGTCCTAGGTGCCTTCACGCACCCTGTTCAGTTTCCTTTACCTAGAACTCACGGTTCGGTTCGGGTAAATCAGCTGCTAGAATTCCT	1	SHPFYGVLGAFTHPVQFPLPRTHGSVRVNQLLEF
TCCCACCCTTTCTATGGAGTCCTAGGTGCCTTCACGCTAGAATTCCT	1	SHPFYGVLGAFTLEF
TCCCCCCCTTTCTATGGAGTCCTAGGTGCCTTCACGCACCCTGGTTCAGTTTCCTTTCCCTAGAACTCACGGTTCGGTTCGGGTAAATCAGCTGCTAGAATTCCT	1	SPPFYGVLGAFTHPGSVSFP_NSRFGSGKSAARIP
TCCCACCCTTTCTATGGAGTCCTAGGTGCCTTCACGCACCCTGTTCAGTTTCCTTTCCNTAGAACTCACGGTTCGGTTCGGGTAAATCAGCTGCTAGAATTCCT	1	N/A
TCCCACCCTTTCTATGGAGTCCTAGGTGCCTTCACGCACCCTGGTTTTCAGTTTCCTTTCCCTAGAACTCACGGTTCGGTTCGGGTAAATCAGCTGCTAGAATTCCTGGCTAAGACTNTAGTTGGGCCCTATCCTAAGGGACGCAGGTCCCACCCTTTCTATGGAGTCCTAGGTGCCTTCACGCACCCTGTTTTTCCTTTCCCTAGAACTCACGGTTCGGTTCGGGTAAATCAGCTGCTAGAATTCCT	1	N/A
TCCCACCCTTTCTATGGAGTCCTAGGTGCCTTCACGCACCTTCAGTTTCCTTTCCCTAGAACTCACGGTTCGGTTCGGGTAAATCAGCTGCTAGAATTCCTGGCTAAAACTTTAGTTGGGCCTATCCTAAGGGACGCAGGTCCCACCCTTTCTATGGAGTCCTAGGTGCCTTCACGCACCCTGGTTAGTTTCCTTTCCCTAGAACTCACGGTTCGGTTCGGGTAAATCAGCTGCTAGAATTCCT	1	SHPFYGVLGAFTHLQFPFPRTHGSVRVNQLLEFLAKTLVGPILRDAGPTLSMES_VPSRTLVSFLSLELTVRFG_ISC_NS
TCCCACCCTTTCTATGGAGTCCTAGGTGCCTTCACGCACCCTGGTTTTCAGTTTCCTTTCCCTAGAACTCACGGTNCGGTTCGGGTAAATCAGCTGCTAGAATTCCT	1	N/A
TCCCACCCTTTCTATGGAGTCCTAGGTGCCTTCACGCACCCTGGTGCGTTTCAGTTTCCTTTCCCTAGAACTCACGGTTCGGTTCGGGTAAATCAGCTGCTAGAATTCCT	1	SHPFYGVLGAFTHPGAFQFPFPRTHGSVRVNQLLEF
NCCCACCCTTTCTATGGAGTCCTAGGTGCCTTCACGCACCCTGGTTCAGTTTCCTTTCCCTAGAACTCACGGTTCGGTTCGGGTAAATCAGCTGCTAGAATTCCT	1	N/A
TCCCACCCTTTCTATGGAGTCCTAGGNGCCTTCACGCACCCTGGTTCAGTTTCCTTTCCCTAGAACTCACGGTTCGGTTCGGGTAAATCAGCTGCTAGAATTCCT	1	N/A
TCCCACCCTTTCTATGGAGTCCTAGGTGCCTTCACGCACCCTGGTTTTCCTTTCCCTAGAACTCACGGTTCGGTTTGGGTAAATCAGCTGCTAGAATTCCT	1	SHPFYGVLGAFTHPGFPFPRTHGSVWVNQLLEF
TCCCACCCTTTCTATGGAGTCCTAGGTGCCTTCACGCACCCAGGTGTTTCCTTTCCCTAGAACTCACGGTTCGGTTCGGGTAAATCAGCTGCTAGAATTCCT	1	SHPFYGVLGAFTHPGVSFP_NSRFGSGKSAARIP
TCCNACCCTTTCTATGGAGTCCTAGGTGCCTTCACGCACCCTGTTCAGTTTCCTTTCCCTAGAACTCACGGTTCGGTTCGGGTAAATCAGCTGCTAGAATTCCT	1	N/A
TCCCACCCTTTCTATGGAGTCCTAGGTGCCTTCACGCACCCTGGTTGTNTCCTTTCCCTAGAACTCACGGTTCGGTTCGGGTAAATCAGCTGCTAGAATTCCT	1	N/A
CTGGGACTCCGGGGACGCATGCATGCACGTTCCCTAGGGCTCCAACAGCATCAGAGTAGGGACAACCAGGAAGCCACCAAACCAACTG	1	LGLRGRMHARSLGLQQHQSRDNQEATKPT
TCCCACCCTTTCTATGGAGTCCTAGGTGCCTTCACGCACCCTGNTTCAGTTTCCTTTCCCTAGAACTCACGGTTCGGTTCGGGTAAATCAGCTGCTAGAATTCCT	1	N/A
TCCCACCCTTTCTATGGAGTCCTAGGTGCCTTCNCGCACCTTCAGTTTCCTTTCCCTAGAACTCACGGTTCGGTTCGGGTAAATCAGCTGCTAGAATTCCT	1	N/A
TCCCACCCTTTCTATGGAGTCCTAGGTGCCTTTGTTTCCTTTCCCTAGAACTCACGGTTCGGTTCGGGTAAATCAGCTGCTAGAATTCCT	1	SHPFYGVLGAFVSFP_NSRFGSGKSAARIP
TCCCACCCTTTCTATGGAGTCCTAGGTGCATTCACGCACCCTGGTCAGTTTCCTTTCCCTAGAACTCACGGTTCGGTTCGGGTAAATCAGCTGCTAGAATTCCT	1	SHPFYGVLGAFTHPGQFPFPRTHGSVRVNQLLEF
TCCCACCCTTTCTATGGAGTCCTAGGTGCCTTCACGCACCCTGGTTCAGTTTCCTTTCCCTAGAACTCACGGTTCGGTTCGGGTAAATCAGNTGCTAGAATTCCT	1	N/A
TCCCACCCTTTCTATGGAGTCCTAGGTGCCTTCACGCACCCAGTTTCCTTTCCCTAGAACTCACAGTTCGGTTCGGGTAAATCAGCTGCTAGAATTCCT	1	SHPFYGVLGAFTHPVSFP_NSQFGSGKSAARIP
TCCCACCCTTTCTATGGNGTCCTAGGTGCCTTCACGCACCCTGTTCAGTTTCCTTTCCCTAGAACTCACGGTTCGGTTCGGGTAAATCAGCTGCTAGAATTCCT	1	N/A
TCCCACCCTTTCTATGGAGTCCTAGGTGCCTTCACGCACGGGTAAATCAGCTGCTAGAATTCCT	1	SHPFYGVLGAFTHG_ISC_NS
TCCCACCCTTTCTATGGAGTCCTAGGTGCCTTCACGCACCCTGGTCAGTTTCCTTTCCCTAGAACTCACGGTTCGGTTCGGGTAAATCAGNTGCTAGAATTCCT	1	N/A
TCCCACCCTTTCTATGGAGTCCTAGGTGCCTTCACGCACCCTGGTGTTCAGTTTCCTTTCCCTAGAACTCACGGTTCGGTTCGGGTAAATCAGCTGCTNGAATTCCT	1	N/A
ACGCCGGACGGCTCAGCCTCACCTTGGCCCCTATCTGGTTGCCACACTGGCCGGCATGGATGTGCACGATCTCCCTCATGCTGACTTCACGC	1	TPDGSASPWPLSGCHTGRHGCARSPSC_LH
TCCCACCCTTTCTATGGAGTCCTAGGTGGGTTCGGGTAAATCAGCTGCTAGAATTCCT	1	SHPFYGVLGGFG_ISC_NS
TCCCACCCTTTCTATNGAGTCCTAGGTGCCTTCACGCACCCTGGTTCAGTTTCCTTTNCCTAGAACTCACGGTTCGGTTCGGGTAAACCAGCTGCTAGAATTCCT	1	N/A
TCCCACCCTTTCTATGGAGTCCTAGGTGCCTTCACGCACCCTGGTTTCAGTTTCCTTTCCCTAGAACTCACGGTTCGGTTCGGGTAAATCAGCTGCTAGAATTCCC	1	SHPFYGVLGAFTHPGFSFLSLELTVRFG_ISC_NS
TCCCACCCTTTCTATGGAGTCCTAGGTGCCTTCACGCACCCTGGTTTCAGTTTCCTTTCCCTAGAACTCACGGTTCGGTTCGGGTTAATCAGCTGCTAGAATTCCT	1	SHPFYGVLGAFTHPGFSFLSLELTVRFGLISC_NS
TCCCACCCTTTCTATGGAGTCCTAGGTGACTTCACGCACCCTGGTTAGTTTCCTTTCCCTAGAACTCACGGTTCGGTTCGGGTAAATCAGCTGCTAGAATTCCT	1	SHPFYGVLGDFTHPG_FPFPRTHGSVRVNQLLEF
TCCCACCCTTTCTATGGAGTCCTAGGTGCCTTCACGCACCCTGGTTCAGTTTCCTTTCCCTAGAACTCACGGTTCGTTTCGGGTAAATCAGCTGCTAGAATTCCT	1	SHPFYGVLGAFTHPGSVSFP_NSRFVSGKSAARIP
TCCCACCCTTTCTATGGAGTCCTAGGTGCCTTCACGCACCCTGTTCAGTTTCCTTTCCCTAGAACTCACGGTTCGGTTCGGGTAAATCAGCTGCTAGAATTCCTGGCTAAGACTTTATTTGGGCTTATCCTAAGGGACGCAGGTCCCACCCTTTCTATGGAGTCCTAGGTGCCTTCACGCACCCTGGTTTTCCTTTCCCTAGAACTCACGGTTCGGTTCGGGTAAATCAGCTGCTAGAATTCCT	1	SHPFYGVLGAFTHPVQFPFPRTHGSVRVNQLLEFLAKTLFGLILRDAGPTLSMES_VPSRTLVFLSLELTVRFG_ISC_NS
TCCCACCCTTTCNATGGAGTCCTAGGTGCCTTCACGTTTCAGTTTCCTTTCCCTAGAACTCACGGTTCGGTTCGGGTAAATCAGCTGCTAGAATTCCT	1	N/A
TCCCACCCTTTCTATGGAGTCCTAGGTGCCTTCATGCACCCTGGACTCAGTTTCCTTTCCCTAGAACTCACGGTTCGGTTCGGGTAAATCAGCTGCTAGAATTCCT	1	SHPFYGVLGAFMHPGLSFLSLELTVRFG_ISC_NS
TCCCACCCTTTCTATGGAGTCCTAGGTGCCTTCATGCACCGTTCAGTTTCCTTTCCCTAGAACTCACGGTTCGGTTCGGGTAAATCAGCTGCTAGAATTCCT	1	SHPFYGVLGAFMHRSVSFP_NSRFGSGKSAARIP
TCCCACCCTTTCTATGGAGTCCTAGGTGCCTTCACGCACCCTTCAGTTTCCTTTCCCTAGAACTCACGGTTCGGTTCGGGTAGATCAGCTGCTAGAATTCCT	1	SHPFYGVLGAFTHPSVSFP_NSRFGSGRSAARIP
TCCCACCCTTTCTATGGAGTCCTAGGTGCCTTCACGCACCCTGAGTTTCCTTTCCCTAGAACTCACGGTTCGGTTCGGGTAAATCAGCNGCTAGAATTCCT	1	N/A
TCCCACCCTTTCTATGGAGTCCTAGGTGCCTTCACTCACCCTGGTTCAGTTTCCTTTCCCTAGAACTCACTGTTCGTTTCGGGTAAATCAGCTGATAGAACTCCT	1	SHPFYGVLGAFTHPGSVSFP_NSLFVSGKSADRTP
TCCCACCCTTTCTATGGAGTCCTAGGTGCCTTCACGCACCTATTTTCCTTTCCCTAGAACTCACGGTTCGGTTCGGGTAAATCAGCTGCTAGAATTCCT	1	SHPFYGVLGAFTHLFSFP_NSRFGSGKSAARIP
TCCCACCCTTTCTATGGAGTCCNAGGTGCCTTCACGCACCCTGGTCTTCAGTTTCCTTTCCCTAGAACTCACGGTTCGGTTCGGGTAAATCAGCTGCTAGAATTCCT	1	N/A
TCCCACCCTTTCTATGGAGTCCTAGGTGCCTTCACGCACCTTCAGTTTCCTTTCCCTAAAACTCACAGTTCGGTTCGGGTAAATCAGCTGCTAGAATTCCT	1	SHPFYGVLGAFTHLQFPFPKTHSSVRVNQLLEF
TCCCACCCTTTCTATGGAGTCCTAGGTGCCTTCACGCTCCCTAGAACTCACGGTTCGGTTCGGGTAAATCAGCTGCTAGAATTCCT	1	SHPFYGVLGAFTLPRTHGSVRVNQLLEF
AGGCTGGCTGCTATATCCCTGAGCCAGTTACCCATGGAGGTGGACTTTGGACAGGGTTGTTAGAAGGGACAAGGACCCCTCAACACCCTTGACCAGGAATGATTGTGC	1	RLAAISLSQLPMEVDFGQGC_KGQGPLNTLDQE_LC
TCCCACCCTTTCTATNGAGTCCTAGGTGCCTTCACGCACCCTTCAGTTTCCTTTCCCTAGAACTCACGGTTCGGTTCGGGTAAATCAGCTGCTAGAATTCCT	1	N/A
TCCCACCCTTTCTATGGAGTACTAGGTGCCTTCACGCACCCTGGTTCAGTTTCCTTTCCCTAGAACTCACGGTTCGGTTCGGGTAAATCAGCTGCTAGAATTCCT	1	SHPFYGVLGAFTHPGSVSFP_NSRFGSGKSAARIP
TCCCACCCTTTCTATGGAGTCCTAGGTGCCTTCACGCACCCTGGTCAATTTCCTTTCCCTAAAACTCACAGTTCGGTTCGGGTAAATCAGCTGCTAGAATTCCT	1	SHPFYGVLGAFTHPGQFPFPKTHSSVRVNQLLEF
TCCCACCCTTTCTATGGAGTCCTAGGTGCCTTCACGCACCCTGGTTTTTCCTTTCCCTAGAACTCACGGTTCGGGTAAATCAGCTGCTAGAATTCCT	1	SHPFYGVLGAFTHPGFSFP_NSRFG_ISC_NS
TCCCACCCTTTCTATGGAGTCCTAGGTGCCTTCACGCACCCTGGTTTCAGTTTCCTGTCCCTAGAACTCACGGTTCGGTTCGGGTAAATCAGCTGCTAGAATTCCT	1	SHPFYGVLGAFTHPGFSFLSLELTVRFG_ISC_NS
TCCCACCCTTTCTATGGAGTCCTAGGTGCCTTCACGCACCTGTTCAGTTTCCTTTCCCCAGAACTCACGGTTCGGTTCGGGTAAATCAGCTGCTAGAATTCCT	1	SHPFYGVLGAFTHLFSFLSPELTVRFG_ISC_NS
TCCCACCCTTTCTATGGAGTCCTAGGTGCCTTCACGCACCCTGGTCAGTTTCCTTTCCCTAGTACTCACGGTTCGGTTCGGGTAAATCAGCTGCTAGAATTCCT	1	SHPFYGVLGAFTHPGQFPFPSTHGSVRVNQLLEF
TCCCACCCTTTCTATGGAGTCCTAGGTGCCTTCACGCACCCTGGCCTTTCCCTAGAACTCACGGTTCGGTTCGGGTAAATCAGCTGCTAGAATTCCT	1	SHPFYGVLGAFTHPGLSLELTVRFG_ISC_NS
TCCCACCCTTTCTATGGAGTCCTAGGTGCCTTCACGCACCTTTCCCTAGAACTCACGGTTCGGTTCGGGTAAATCAGCTGCCAGAATTCCT	1	SHPFYGVLGAFTHLSLELTVRFG_ISCQNS
TCCCACCCTTTCTATGGAGTCCTAGGTGCCTTCACGCACCCTGTTCAGTTTCCTTTCCCTAAAACTCAAGGTTCGGTTCGGGTAAATCAGCTGCTAGAATTCCT	1	SHPFYGVLGAFTHPVQFPFPKTQGSVRVNQLLEF
TCCCACCCTTTCTATGGAGTCCTGGGTGCCTTCACGCACCCTTCAGTTTCCTTTCCCTAGAACTCACGGTTCGGTTCGGGTAAATCAGCTGCTAGAATTCCT	1	SHPFYGVLGAFTHPSVSFP_NSRFGSGKSAARIP
TCCCACCCTTTCTATGGAGTCCTAGGTNCCTTCACGCACCCTGGTTTTTCAGTTTCCTTTCCCTAGAACTCACGGTTCGGTTCGGGTAAATCAGCTGCTAGAATTCCT	1	N/A
TCCCACCCTTTCTATGGAGTCCTAGGTGCCNTCACGCACCCTGGTTAGTTTCCTTTCCCTAGAACTCACGGTTCGGTTCGGGTAAATCAGCTGCTAGAATTCCT	1	N/A
TCCCACCCTTTCTATGGAGTTCTAGGTGCCTTCACGCACCCTGTTCAGTTTCCTTTCCCTAGAACTCACGGTTCGGTTCGGGTAAATCAGCTGCTAGAATTCCT	1	SHPFYGVLGAFTHPVQFPFPRTHGSVRVNQLLEF
TCCCACGCTTTCTATGGAGTCCTAGGTGCCTTCACGCACCCTGGTTTTCAGTTTCCTTTCCCTAGAACTCACGGTTCGGTTCGGGTAAATCAGCTGCTAGAATTCCT	1	SHAFYGVLGAFTHPGFQFPFPRTHGSVRVNQLLEF
TCCCACCCTTTCTATGGAGTCCTAGGTGCCTTCACGCTTTCCTTTCCCTANAACTCACGGTTCGGTTCGGGTAAATCAGCTGCTAGAATTCCT	1	N/A
TCCCACCCTTTCTATGGAGTCCTAGGTGCCTTCACGCAGCCTGGTTCAGTTTCCTTTCCCTAGAACTCACGGTTCGGTTCGGGTAAATCAGCTGCTAGAATTCCT	1	SHPFYGVLGAFTQPGSVSFP_NSRFGSGKSAARIP
TCCCACCCTTTCTATGGTGTCCTAGGTGCCTTCACGCACCCTGGTTTCAGTTTCCTTTCCCTAGAACTCACGGTTCGGTTCGGGTAAATCAGCTGCTAGAATTCCT	1	SHPFYGVLGAFTHPGFSFLSLELTVRFG_ISC_NS
TCCCACCCTTTCTATGGAGTCCTAGGTGCCTTCACGCACTTCAGTTTCCTTTCCCTAGAACTCACGGTTCGGTTCGGGTAAATCAGCTGATAGAATTCCT	1	SHPFYGVLGAFTHFSFLSLELTVRFG_IS__NS
TCCCACCCTTTCTATGGAGTCCTAGGTGCCTTCACGCACCTGCGGTTCGGTTCGGGTAAATCAGCTGCTAGAATTCCT	1	SHPFYGVLGAFTHLRFGSGKSAARIP
TCCCACCCTTTCTATGGAGTCCTAGGTGCCTTCACGCACCCTGGTATTTCCTTTCCCTAGAACTCACGGTTCGGTTCGGGTAAATCAGCTGCTAGAATTCCT	1	SHPFYGVLGAFTHPGISFP_NSRFGSGKSAARIP
TCCCACCCTTTCTATGGAGTCCTAGGTGCCTTCACGCACCCTGGTTGTTTCCTTTCCCTAGAACTCACGGTTCGGTTCTGGTAAATCAGCTGCTAGAATTCCT	1	SHPFYGVLGAFTHPGCFLSLELTVRFW_ISC_NS
TCCACCCTTTCTATGGAGTCCTAGGTGCCTTCACGCACCCTGGTTCAGTTTCCTTTCCCTAGAACTCACGGTTCGGTTCGGGTAAATCAGCTGCTAGAATTCCT	1	STLSMES_VPSRTLVQFPFPRTHGSVRVNQLLEF
TCCCACCCTTTCTATGGAGTCCTAGGTTCCTTTCCATAGAACTCACGGTTCGGTTCGGGTAAATCAGCTGCTAGAATTCCT	1	SHPFYGVLGSFP_NSRFGSGKSAARIP
TCCCACCCTTTCTATGGAGTCCTAGGTGCCTTCACGCACCCTGGTTCAGTTTCCNTTCCCTAGAACTCACGGTTCGGTTCGGTAAATCAGCTGCTAGAATTCCT	1	N/A
TCCCACCCTTTCTATGGAGTCCTAGGTGCCTTCACGCACCCTGGTTTTTTCAGTTTCCTTTCCCTAGAACTCACGGNTCGGTTCGGGTAAATCAGCTGCTAGAATTCCT	1	N/A
TCCCACCCTTTCTATGGGTAAATCAGCTGCTAGAATTCCT	1	SHPFYG_ISC_NS
TCCCACCCTTTCTATGGAGTCCTAGGTGCCTTCACGCACCCTGGTTTCAGTTTCCTTTCCCTAGAACTCACGGTTCGGTTCGGGTAAANCAGCTGCTAGAATTCCT	1	N/A
TCCCACCCTTTCTATGGAGTTCTAGGTGCCTTCACGCACCTAGAACTCACGGTTCGGTTCGGGTAAATCAGCTGCTAGAATTCCT	1	SHPFYGVLGAFTHLELTVRFG_ISC_NS
TCCCACCCTTTCTATGGAGTCCTAGGTGCCTTCACACACCCTGGTTCAGTTTCCTTTCCCTAGAACTCACGGTTCGGTTCGGGTAAATCAACTGCTAGAATTCCT	1	SHPFYGVLGAFTHPGSVSFP_NSRFGSGKSTARIP
TCCCACCCTTTCTATGGAGTCCTAGGTGCCTTCACGCACCCTGGTTTCAGTTTCCTTTCCCTAGAACTCACGATTCGGTTCGGGTAAATCAGCTGCTAGAATTCCT	1	SHPFYGVLGAFTHPGFSFLSLELTIRFG_ISC_NS
TCCCACCCTTTCTATGGAGTCCTAGGTGCCTTTACGCACCCTGGTTTAGTTTCCTTTCCCTAGAACTCACGGTTCGGTTCGGGTAAATCAGCTGCTAGAATTCCT	1	SHPFYGVLGAFTHPGLVSFP_NSRFGSGKSAARIP
TCCCACCCTTTCTATGGAGTCCTAGGTGCCTTAACGCACCCTATTCAGTTTCCTTTCCCTAGAACTCACGGTTCGGTTCGGGTAAATCAGCTGCTAGAATTCCT	1	SHPFYGVLGALTHPIQFPFPRTHGSVRVNQLLEF
TCCCACCCTTTCTATGGAGTCCTAGGTGCCTTCACCTAGTTTCCTTTCCCTAGAACTCACGGTTCGGTTCGGGTAAATCAGCTGCTAGAATTCCTGGCTAAGACTTTAGTTGGGACCTATCCTAAGGGACGCAGGTCCCACCCTTTCTATGGAGTCCTAGGTGTCTTCACGCACCCTGGTTTCAGTTTCCTTTCCCTAGAACTCACGGTTCGGTTCGGGTAAATCAGCTGCTAGAATTCCT	1	SHPFYGVLGAFT_FPFPRTHGSVRVNQLLEFLAKTLVGTYPKGRRSHPFYGVLGVFTHPGFSFLSLELTVRFG_ISC_NS
TCCCACCCTTTCTATGGNGTCCTAGGTGCCTTCACGCTTCAGTTTCCTTTCCCTAGAACTCACGGTTCGGTTCGGGTAAATCAGCTGCTAGAATTCCT	1	N/A
TCCCACCCTTTCTATGGAGTCCTAGGTGCCTTCACGCACCCTGTTCAGTTTCCTTTCCCTAGAACTCACGGTTCGGGTAAATCAGCTGCTAGAATTCCT	1	SHPFYGVLGAFTHPVQFPFPRTHGSGKSAARIP
CTGGGACTCCAGGGACGCATGTATGCACGTTCCCTAGGGCTCCAACAGCATCAGAGTAGGGACAACCAGGAAGCCACCAAACCAACTG	1	LGLQGRMYARSLGLQQHQSRDNQEATKPT
TCCCACCCTTTCTATGGAGTCCTATGTGCCTTCACGCACCCTGGTTTTTCCTTTCCCTTGAACTCACGGTTCGGTTCGGGTAAATCAGCTGCTAGAATTCCT	1	SHPFYGVLCAFTHPGFSFPLNSRFGSGKSAARIP
TCCCACCCTTTCTATGGAGTCCTAGGTGCCTTCACGCACCCTGGTTTTTCAGTTTCCTTTCCCTAGAACTCACGGTTCGGTTCGCGTAAATCAGCTGCTAGAATTCCT	1	SHPFYGVLGAFTHPGFSVSFP_NSRFGSRKSAARIP
TCCCACCCTTTCTATGGAGTCCTAGGTGCCTTCACGCACCCTTCAGTTTCCTTTCCCTAGAACCCACGGTTCGGTTCGGGTAAATCAGCTGCTAGAATTCCT	1	SHPFYGVLGAFTHPSVSFP_NPRFGSGKSAARIP
TCCCACCCTTTCTATGGAGTCCTAGGTGCCTTCACGCACCCTGGTTCAGTTTCCTTTCCCTAGAACTCACGGTTCGGTTCGGGTAAGTCAGCTGCTAGAATTCCT	1	SHPFYGVLGAFTHPGSVSFP_NSRFGSGKSAARIP
TCCCACCCTTTCTATGGAGTCCTAGGTGCCTTCACAGTTTCCTTTCCCTAGAACTCACGGTTCGGTTCGGGTAAATCAGCTGCTAGAATTCCTGGCTAAGACTTTAGTTGGCCCTATCCTAAGGGACGCAGGTCCCACCCTTTCTCTGGAGTCCTAGGTGCCTTCACGCACCCTGGTTCAGTTTCCTTTCCCTAGAACTCACGGTTCGGTTCGGGTAAATCAGCTGCTAGAATTCCT	1	SHPFYGVLGAFTVSFP_NSRFGSGKSAARIPG_DFSWPYPKGRRSHPFSGVLGAFTHPGSVSFP_NSRFGSGKSAARIP
TCCCACCCTTTCTANGGAGTCCTAGGTGCCTTCACGCACCCTGGTCAGTTTCCTTTCCCTAGAACTCACGGTTCGGTTCGGGTAAATCAGCTGCTAGAATTCCT	1	N/A
TCCCACCCTTTCTATGGAGTCCTAGGTGCCTTCACGCACCTAGTTTCCTTTCCCTAGAACTCACGGTTCGGTTCNGGTAAATNAGCTGCTAGAATTCCT	1	N/A
TCCCACCCTTTCTATGGAGTCCTAGGTGCCTTCTTTCCCTAGAACTCACGGTTCGGTTCGGGTAAATCAGCTGCTAGAATTCCT	1	SHPFYGVLGAFFP_NSRFGSGKSAARIP
AGGTGGACCAGAGCTCCAGACTTCTGGAAACCTGCCCTGCAAGAGGAGAGCTTGCCTGCAGAAAGTGCTCTGACCACTGGGACTCAGGTGAGAGTTGGACTCCTAGGAGCGCTGACAGA	1	RWTRAPDFWKPALQEESLPAESALTTGTQVRVGLLGALT
TCCCACCCTTTCTATGGAGTCCTAGGNGCCTTCACGCACCTTTCCCTAGAACTCACGGTTCGGTTCGGGTAAATCAGCTGCTAGAATTCCT	1	N/A
TCCCACCCTTTCTATGGAGTCCTGGGTGCCTTCACGCACCCTGTTTTCAGTTTCCTTTCCCTAGAACTCACGGTTCGGTTCGGGTAAATCAGCTGCTAGAATTCCT	1	SHPFYGVLGAFTHPVFSFLSLELTVRFG_ISC_NS
TCCCACCCTTTCTATGGAGTCCTAGGTGCCTTCACGCACCCTGTTTGTTCCTTTCCCTAGAACTCACGGTTCGGTTCGGGTAAATCAGCTGCTAGAATTCCT	1	SHPFYGVLGAFTHPVCSFP_NSRFGSGKSAARIP
TCCCACCCTTTCTATGGAGTCTTAGGTGCCTTCACGCACCCTTCAGTTTCCTTTCCCTAGAACTCACGGTTCGGTTCGGGTAAATCAGCTGCTAGAATTCCT	1	SHPFYGVLGAFTHPSVSFP_NSRFGSGKSAARIP
TCCCACCCTTTCTATGGAGTCCTAGGTGCCTTCACGCACCCTGGTTCAGTTTCCTTTCCCTAGAACTCACGGTTCGGTTCGGGTAAATCAGCTGCTAGAATTCNT	1	N/A
TCCCACCCTTTCTATGGAGTCCTAGGTGCCTTCACGCACCTTCAGTTTCCTTTCCCTAGAACTCACGGTTCGGTTCGGGTAAATCAGCTGCTAGAATTCCC	1	SHPFYGVLGAFTHLQFPFPRTHGSVRVNQLLEF
TCCCACCCTTTCTATGGAGTCCTAGGTGCCTTCACGCACCCTGGTTTCAGTTTCCTTTCCCTAGAACTCACGGNTCGGTTCGGGTAAATCAGCTGCTAGAATTCCT	1	N/A
TCCCACCCTTTCTATGGAGTCCNAGGTGCCTTCACGCACCCTGGTTCCAGTTTCCTTTCCCTAGAACTCACGGTTCGGTTCGGGTAAATCAGCTGCTAGAATTCCT	1	N/A
TCCCACCCTTTCTATGGAGTCCTAGGTGCCTTCACGCACCTACTTCTCAGTTTCCTTTCCCTAGAACTCACGGTTCGGTTCGGGTAAANCAGCTGCTAGAATTCCT	1	N/A
TCCCACCCTTTCTATGGAGTCCTAGGTGCCTTCACGCACCCTGCAGTTTCCTTCCCCTAGAACTCACGGTTCGGTTCGGGTAAATCAGCTGCTAGAATTCCT	1	SHPFYGVLGAFTHPAVSFP_NSRFGSGKSAARIP
TCCCACCCTTTCTATGGAGTCCTAGGTGCCTTCACGCTCCCTTCCTTTCCCTAGAACTCACGGTTCGGTTCGGGTAAATCAGCTGCTAGAATTCCT	1	SHPFYGVLGAFTLPSFP_NSRFGSGKSAARIP
TCCCACCCTTTCTATGGAGTCCTAGGTGCCTTCACGCACCCTGGTGTTCAGTTTCCTTTCCCTAGAACTCACGGTTCGGTTCGGGTAAATCAGCTGCTAGAATCCCT	1	SHPFYGVLGAFTHPGVQFPFPRTHGSVRVNQLLES
TCCCACCCTTTCTATGGAGTCCTAGGTGGCTTCACGCACCCTGTTCAGTTTCCTTTCCCTAGAACTCACGGTTCGGTTCGGGTAAATCAGCTGCTAGAATTCCT	1	SHPFYGVLGGFTHPVQFPFPRTHGSVRVNQLLEF
TCCCACCCTTTCTATGGAGTCCTAGGTGCCTTCACGCACCCTGTTCAATTTCCTTTCCCTAAAACTCACGGTTCGGTTCGGGTAAATCAGCTGCTAGAATTCCT	1	SHPFYGVLGAFTHPVQFPFPKTHGSVRVNQLLEF
TCCCACCCTTTCTATGGAGTCCTAGGTGCCTTCACGCACCCTGGTTTCAGTTTCCTTTCCCTAGAGCTCACGGTTCGGTTCGGGTAAATCAGCTGCTAGAATTCCT	1	SHPFYGVLGAFTHPGFSFLSLELTVRFG_ISC_NS
TCCCACCCTTTCTATGGAGTCCTAGGTGCCTTCACCCTAGAACTCACCCTAGAACTCACGGTTCGGTTCGGGTAAATCAGCTGCTAGAATTCCT	1	SHPFYGVLGAFTLELTLELTVRFG_ISC_NS
TCCCACCCTTTCTATGGAGTCCTAGGTGCCTTCACGCACCCTGGTTAGTTTCCTTTCCCTAGAACTCACGGTTCGGTTCGGGTAAGTCAGCTGCTAGAATTCCT	1	SHPFYGVLGAFTHPG_FPFPRTHGSVRVSQLLEF
GAAGATGGTTGCATCATGTAGCCCAAATGCTTTGTATTTGGGGAAGCCTGCCAAAAAGATGTCAG	1	EDGCIM_PKCFVFGEACQKDV
TCCCACCCTTTCTATGGAGTCCTAGGTGCCTTCACACATTCCTTTCCCTAGAACTCACGGTTCGGTTCGGGTAAATCAGCTGCTAGAATTCCT	1	SHPFYGVLGAFTHSFP_NSRFGSGKSAARIP
TCCCACCCTTTCTATGGAGTCCTAGGTGCCTTCACGCACCCTGCAGTTTCCTTTCCCTAGAACTCACGGTTCGGTTCGGGTAAATCAGCTGCTNGAATTCCT	1	N/A
TCCCACCCTTTCTATGGAGTCCTAGGTGCCTTCACGCACCCTGGTTCAGTTTCCTTTCCCTAGAACTCACGGTTCGGTTCGGGTAAATCAACTGCTAGAATTCCT	1	SHPFYGVLGAFTHPGSVSFP_NSRFGSGKSTARIP
TCCCACCCTTTCTATGGAGTCCTAGGTGCCTTCACGCACCCTGGTCCAGTTTCCTTTCCCTAGAACTCACGGTTCGGTTGGGGTAAATCAGCTGCTAGAATTCCT	1	SHPFYGVLGAFTHPGPVSFP_NSRFGWGKSAARIP
TCCCACCCTTTCTATGGAGTCCTAGGTGCCTTCACGCACCCTGGACCTTTCCCTAGAACTCACGGTTCGGTTCGGGTAAATCNGCTGCTAGAATTCCT	1	N/A
TCCCACCCTTTCTATGGACGTGAAGTCACCCAGTTTCCTTTCCCTAGAACTCACGGTTCCCTAGAACTCACGGTTCGGTTCGGTTTCCCTAGAACTCACGGTTCGGTTCGGGTAAATCAGCTGCTAGAATTCCT	1	SHPFYGREVTQFPFPRTHGSLELTVRFGFPRTHGSVRVNQLLEF
TCCCACCCTTTCTATGGAGTCCTAGGTCAGTTTCCTTTCCCTAGAACTCACGGTTCGGTTCGGGTAAATCAGCTGCTAGAATTCGT	1	SHPFYGVLGQFPFPRTHGSVRVNQLLEF
TCCCACCCTTTCTATGGAGCCCTAGGTGCTTTCACGCACCCTGGTTCAGTTTCCTTTCCCTAGAACTCACGGTTCGGTTCGGGTAAATCAGCTGCTAGAATTCCT	1	SHPFYGALGAFTHPGSVSFP_NSRFGSGKSAARIP
TCCCACCCTTTCTATGGAGTCCTAGGTGCCTTCACGCACCCTTTCCCTAGAGCTCACGGTTCGGTTCGGGTAAATCAGCTGCTAGAATTCCT	1	SHPFYGVLGAFTHPFPRAHGSVRVNQLLEF
TCCCACCCTTTCTATGGAGTCCTAGGTGCCTTCACGCACCCTGGTTTTCAGTTTCCTTTCCCTAGAACTCACGGTTCGGTCCGGGTAAATCAGCTGCTAGAATTCCT	1	SHPFYGVLGAFTHPGFQFPFPRTHGSVRVNQLLEF
TCCCACCCTTTCTATGGAGTCCTAGGTGCCGTCACGCACCCTGGTTTCCTTTCCCTAGAACTCACGGTTCGGTTCGGGTA	1	SHPFYGVLGAVTHPGFLSLELTVRFG
TCCCACCCTTTCTATGGAGTCCTAGGTGCCTTCACGCACCCTGTTTTCAGTCTCCTTTCCCTAGAACTCACGGTTCGGTTCGGGTAAATCAGCTGCTAGAATTCCT	1	SHPFYGVLGAFTHPVFSLLSLELTVRFG_ISC_NS
TCCCACCCTTTCTATGGAGTCCACGGTTCGGTTCGGGTAAATCAGCTGCTAGAATTCCT	1	SHPFYGVHGSVRVNQLLEF
TCCCACNCTTTCTATGGAGTCCTAGGTGCCTTCACGCACCCTGGTTTCCTTTCCCTCGAACTCACGGTTCGGTTCGGGTAAATCAGCTGATAGAATTCCT	1	N/A
TCCCACCCTTTCTATGGAGTCCTAGGTGCCTTCACGCACCCTGGTTTCAGTTTCCTTTCCCTAAAACTCACAGTTCGGTTCGGGTAAATCAGCTGCTAGAATTCCT	1	SHPFYGVLGAFTHPGFSFLSLKLTVRFG_ISC_NS
TCCCACCCTTTCTATGGAGTCCTAGGTGCCTTCACGCACCCTGGTTTTCAGTTTCCTTTCCTTAGAACTCACGGTTCGGTTCGGGTAAATCAGCTGCTAGAATTCCT	1	SHPFYGVLGAFTHPGFQFPFLRTHGSVRVNQLLEF
TCCCACCCTTTCTATGGAGTCCTAGGTGCCTTCACGCACCCTGGACTTCACGCACCCTGGTTTTTCAGTTTCCTTTCCCTAGAACTCACGGTTCGGTTCGGGTAAATCAGCTGCTAGAATTCCT	1	SHPFYGVLGAFTHPGLHAPWFFSFLSLELTVRFG_ISC_NS
TCACGGTTCGGTTCGGGTAAATCAGCTGCTAGAATTCCT	1	SRFGSGKSAARIP
TCCCACCCTTTCTATGGAGTCCTAGGTGCCTTCACGCACCCTGGTTTCCTTTCAGTTTCCTTTCCCTAGAACTCACGTTTCGGTTCGGGTAAATCAGCTGCTAGAATTCCT	1	SHPFYGVLGAFTHPGFLSVSFP_NSRFGSGKSAARIP
TCCCACCCTTTCTATGGAGTCCTAGGTGAGTTCGGGTAAATCAGCTGCTAGAATTCCT	1	SHPFYGVLGEFG_ISC_NS
TCCCACCCTTTCTTTGGAGTCCTAGGTGCCTTCACGCACCCTGGTATTCAGTTTCCTTTCCCTAGAACTCACGGTTCGGTTCGGGTAAATCAGCTGCTAGAATTCCT	1	SHPFFGVLGAFTHPGIQFPFPRTHGSVRVNQLLEF
TCCCACCCTTTCTATGGAGTCCTAGGTGCCTTCACGCACCTTTCCTTTCCCTAGAACTCACGGTTCGGTTCGAGTAAATCAGCTGCTAGAATTCCT	1	SHPFYGVLGAFTHLSFP_NSRFGSSKSAARIP
TCCCACCCTTTCTATGGAGTCCTAGGTGCCTTCACGCACCCTGGTTTCCTTTCCCTAGAACTCACGGTTCGGTTCGGGTAAAACAGCTGCTAGAATTCCT	1	SHPFYGVLGAFTHPGFLSLELTVRFG_NSC_NS
TCCCACCCTTTCTATGGTTCGGGTAAATCAGCTGCTAGAATTCCT	1	SHPFYGSGKSAARIP
CCCCACCCTTTCTATGGAGTCCTAGGTGCCTTCACGCACCCTGGTAATTCAGTTTCCTTTCCCTAGAACTCACGGTTCGGTTCGGGTAAATCAGCTGCTAGAATTCCT	1	PHPFYGVLGAFTHPGNSVSFP_NSRFGSGKSAARIP
TCCCACCCTTTCTATGGAGTCCTAGGTGCCTTCACGCACCCTGGTGCGTTTCCTTTCCCTAGAACTCACGGTTCGGTTCGGATAAATCAGCTGCTAGAATTCCT	1	SHPFYGVLGAFTHPGAFPFPRTHGSVRINQLLEF
TCCCACCCTTTCTATGGAGTCCTAGGTGCCTTCACGCACCCTGGGAGTTTCCTTTCCCTAGAACTCACGGTTCGGTTCGGGTAAATCAGCTGCTAGAATTCCN	1	SHPFYGVLGAFTHPGSFLSLELTVRFG_ISC_NS
TCCCACCCTTTCTATGGAGTCCTAGGTGCCTTCACGCACCCTGGTTCCACGGTTCGGTTCGGGTAAATCAGCTGCTAGAATTCCT	1	SHPFYGVLGAFTHPGSTVRFG_ISC_NS
TCCCACCCTTTCTATGGAGTCCTAGGTGCATTCACGCACCCGTTCAGTTTCCTTTCCCTAGAACTCACGGTTCGGTTCGGGTAAATCAGCTGCTAGAATTCCT	1	SHPFYGVLGAFTHPFSFLSLELTVRFG_ISC_NS
TCCCACCCTTTCTATGGAGTCCTAGGTGCCTTCACGCACCCTGGTCAGTTTCCTTTCCCTANAACTCACGGTTCGGTTCGGGTAAATCAGCTGNTANAATTCCT	1	N/A
TCCAACCCTTTCTATGGAGTCCTAGGTGCCTTCACGCACCCTGGTTCAGTTTCCTTTCCCTAGAACTCACGGTTCGGTTCGGGTAAATCAGCTGCTAGAATTCCT	1	SNPFYGVLGAFTHPGSVSFP_NSRFGSGKSAARIP
TCCCACCCTTTCTATGGAGTCCTAGGTGCCTTCACGCACCCTGGTCAGTTTCCTTTCCCTAGAACTCACGGTTCGGTTCGGGTANATCAGCTGCTAGAATTCCT	1	N/A
TCCCACCCTTTCTATGGAGTCCTAGGTGCCTTACTCACGGTTCGGTTCGGGTAAATCAGCTGCTAGAATTCCT	1	SHPFYGVLGALLTVRFG_ISC_NS
TCCCACCCTTTCTATGGAGTCCTAGGTGCCCTAGAACTCACGGTTCGGTTCGGGTAAATCAGCTGCTAGAATTCCC	1	SHPFYGVLGALELTVRFG_ISC_NS
TCCCACCCTTTCTATGGAGTCCTAGGTGCCTTCACGCACCCTGGTTAGTTTCCTTTCCCTAGAACTCACGGTTCGGTTCGGGTAAATCAGCTGCTAGAATTCCN	1	SHPFYGVLGAFTHPG_FPFPRTHGSVRVNQLLEF
TCCCACTCTTTCTATGGAGTCCTAGGTGCCTTCACGCACCCTGGTTTTCAGTTTCCTTTCCCTAGAACTCACGGTTCGGTTCGGGTAAATCAGCTGCTAGAATTCCT	1	SHSFYGVLGAFTHPGFQFPFPRTHGSVRVNQLLEF
TCCCACCCTTTCNATGGAGTCCTAGGTGCCTTCACGCACCCTTCAGTTTCCTTTCCCTAGAACTCACGGTTCGGTTCGGGTAAATCAGCTGCTAGAATTCCT	1	N/A
TCCCACCCTTTCTATGGAGTCCTAGGTGCCTTCACGCACCCTGGTTCTTCAGTTTCCTTTCCCTAGAACTCACGGTTCGGTTCGGGTAAATCAGCTGCTAGNATTCCT	1	N/A
TCCCACCCTTTCTATGGAGTCCTAGGTGCCTAGGTGTCTAGGGAAAGGAATCAGTTTCCTTTCCCTAGAACTCACGGTTCGGTTCGGGTAAATCAGCTGCTAGAATTCCT	1	SHPFYGVLGA_VSRERNQFPFPRTHGSVRVNQLLEF
TCCCACCCTTTCTATGGAGTCCTAGGTGCCTTCACGCACCCTGGTTTCCTTTCCCTAGAACTCACGGTTCGGTTCGGGTAAATCAGCNGCTAGAATTCCT	1	N/A
TCCCACCCTTTCTATGGAGTCCTAGGTGCCTTCACGCACANTCAGTTTCCTTTCCCTAGAACTCACGGNTCGGTTCGGGTAAATCAGCTGCTAGAATTCCTGGCTAAGACTTTAATTGGGCCCTATCCTAAGGGACGCAGGTCCCACCCTTTCTATGGAGTCCTAGGTGCCTTCACGCACCCTTTCCTTTCCCTAGAACTCACGGTTCGGTTCGGGTAAATCAGCTGCTAGAATTCCT	1	N/A
TCCCACCCTTTCTATGGAGTCCTAGGTGCCTTCACGCACCCTTCAGTTTCCTTTCCCTAGAACTCACGGTTCAGTTCGGGTAAATCAGCTGCTAGAATTCCT	1	SHPFYGVLGAFTHPSVSFP_NSRFSSGKSAARIP
TCCCACCCTTTCTATGGAGTCCTAGGTGCCTTCACGCACCCTGTTCAGTTTCCTTTCCCTAGAACTCACGGTTCGGTTCGGGTAAATCAGNTGCTAGAATTCCT	1	N/A
CCCCAGATTT	1	PQI
TCCCACCCTTTCTATGGAGTCCTAGGTGCCTTCACGCACCCTGGGTCAGTTTCCTTTCCCTAGAACTCACGGNTCGGTTCGGGTAAATCAGCTGCTAGAATTCCT	1	N/A
TCCCACCCTTTCTATGGAGTCCTAGGTGCCTTCACGCACCCTGGTTTCCTTTCCCTAGAACTCACGGTTCGGTTCGGGTAAATCAACTGCTAGAATTCCT	1	SHPFYGVLGAFTHPGFLSLELTVRFG_INC_NS
TCCCACCCTGTCTATGGAGTCCTAGGTGCCTTCACGCACCCTTCAGTTTCCTTTCCCTAGAACTCACGGTTCGGTTCGGGTAAATCAGCTGCTAGAATTCCT	1	SHPVYGVLGAFTHPSVSFP_NSRFGSGKSAARIP
TCCCACCCTTTCTATGGAGTCCTAGGTGCCTTCACGCACCCTTCAGTTTCCTTTCCCTAGAACTCACGGATCGGTTCGGGTAACTCAGCTGCTAGAATTCCT	1	SHPFYGVLGAFTHPSVSFP_NSRIGSGNSAARIP
TCCCACCCTTTCTACGGAGTCCTAGGTGCCTTCACGCACCCTGTTCAGTTCCCTTTCCCTAGAACTCACGGTTCGGTTCGGGTAAATCAGCTGCTAGAATTCCT	1	SHPFYGVLGAFTHPVQFPFPRTHGSVRVNQLLEF
NCCCACCCTTTCTATGGAGTCCTAGGTGCCTTCACGCACCCTGGTGTTTCCTTTCCCTAGAACTCACGGTTCGGTTCGGGTAAATCAGCTGCTAGAATTCCT	1	N/A
TCCCACCCTTTCTATGGAGTCCTAGGTGCCTTCACGTTCAGTTTCCTTTCCCTAGAACTCACGGTTCGGTTCGGGTAAATCAGCTGCTAGANTTCCT	1	N/A
TCCCACCCTTTCTATGGAGTCCTAGGTGCCTTCACGCACCCTGGTTTTCAGTTTCCCCACAGCAGACAGTGGCACGTCTGCAGTCCCAGCTGTTGGGCA	1	SHPFYGVLGAFTHPGFQFPHSRQWHVCSPSCWA
TCCCACCCTTTCTATGGAGTCCTAGGTGCCTTCACGCACCCTGGTGTTTCCTTTCCCTAGAACTCACGGTTCGGTTCGGGTAAATCAGCCGCTAGAATTCCT	1	SHPFYGVLGAFTHPGVSFP_NSRFGSGKSAARIP
TCCCACCCTTTCTATGGAGTCCTAGGTGCCTTCACGCACCCTGGTCTTTCAGTTTCCTTTCCCTAGAACTCACGGTTCGGTTCAGGTAAATCAACTGCTAGAATTCCT	1	SHPFYGVLGAFTHPGLSVSFP_NSRFGSGKSTARIP
TCCCACCCTTTCTATGGAGTCCTAGGTGCCTTCACGCACCCTGGTTCAGTTTCCTTTCCCTAGAATTCACGGTTCGGTTCGGGTAAATCAGCTGCTAGAATTCCT	1	SHPFYGVLGAFTHPGSVSFP_NSRFGSGKSAARIP
TCCCACCCTTTCTATGGAGTCCTAGGTGCCTTCACGCACCCNGGTCAGTTTCCTTTCCCTAGAACTCACGGTTCGGTTCGGGTAAATCAGCTGCTAGAATTCCT	1	N/A
TCCCACCCTTTNTATGGAGTCCTAGGTGCCTTCACGCACCCAGTTTCCTTTCCCTAGAACTCACGGTTCGGTTCGGGT	1	N/A
TCCCACCCTTTCTATGGAGTCCTAGNTGCCTTCACGCACCCTGGTCAGTTTCCTTTCCCTAGAACTCACGGTTCGGTTCGGGTAAATCAGCTGCTAGAATTCCT	1	N/A
TCCCACCATTTCTATGGAGTCCTAGGTGCCTTCACGCACCCTGGTTTCCTTTCCCTAGAACTCACGGTTCGGTTCGGGTAAATCAGCTGCTAGAATTCCT	1	SHHFYGVLGAFTHPGFLSLELTVRFG_ISC_NS
TCCCACCCTTTCTATGGAGTCCTAGGTGCCTTCACGCACCCTGGTTTTTCAGTTTCCTTTCCTTTCCCTAGAACTCACGGTTCGGTTCGGGTAAATCAGCTGCTAGAATTCCT	1	SHPFYGVLGAFTHPGFSVSFPFPRTHGSVRVNQLLEF
TCCCACCCTTTCTATAGAGTCCTAGGTGCCTTCACGCATCCAGTTTCCTTTCCCTAGAACTCACGGTTCGGTTCGGGTAAATCAGCTGCTAGAATTCCT	1	SHPFYRVLGAFTHPVSFP_NSRFGSGKSAARIP
TCCCACCCTTTCTATGGAGTCCTAGGTGCCTTCACACACCCTTTCAGTTTCCTTTCCCTAGAACTCACGGTTCGGTTCGGGTAAATCAGCTGCTAGAATTCCT	1	SHPFYGVLGAFTHPFSFLSLELTVRFG_ISC_NS
TCCCACCCTTTCTATGGNGTCCTAGGTGCCTTCACGCAGTTTCCTTTCCCTAGAACTCACGGTTCGGTTCGGGTAAATCAGCTGCTAGAATTCCT	1	N/A
TCCCACCCTTTCTATGGAGTCCTAGGTGCCTTCACGCACCCTGGTTCACGGTTCGATTCGGGTAAATCAGCTGCTAGAATTCCT	1	SHPFYGVLGAFTHPGSRFDSGKSAARIP
TCCCACCCTTTCTATGGAGTCCTAGGTGCCTTCACGCACCCTGGTTTCAGTATCCTTTCCCTAGAACTCACGGTTCGGTTCGGGTAAATCAGCTGCTAGAATTCCT	1	SHPFYGVLGAFTHPGFSILSLELTVRFG_ISC_NS
TCCCACCCTTTCTATGGAGTCCTAGGTGCCTTCACGCACCTCAGTTTCCTTTCCCTAGAACTNACGGTTCGGTTCGGGTAAATCAGCTGCTAGAATTCCT	1	N/A
CCCATAAACAGCCTGGCAGTGGGGACCAGGGGGGACCAGGGTGGGCAGAGATGAGCTGGCCATCCTTGCATTCTGGGCTCAGGGGCCAGAGGGTGGTA	1	PINSLAVGTRGDQGGQR_AGHPCILGSGARGW
[truncated: 1,295 more rows]
