# Supplementary material for: A stimulus‐contingent positive feedback loop enables IFN‐β dose‐dependent activation of pro‐inflammatory genes
Source: Mol Syst Biol. 2023 Mar 17;19(5):e11294. doi: 10.15252/msb.202211294 (PMC10167482; doi:10.15252/msb.202211294)
Supplement: Supplementary file 6 — Source Data for Expanded View [file MSB-19-e11294-s009.zip › Source Data for Expanded View Figures/Figure EV3/Source Data EV3 IRF9mut_Unique_Seq.xlsx]

## Sheet: Dataset Description
Amplicon sequencing data. PCR amplicons of the CRISPR-Cas9 targeted IRF9 promoter sequence were submitted for Amplicon-EZ sequencing (Genewiz®). A list of unique sequences and their relative abundance in the sequencing data was obtained and used for sequence variant analysis.

## Sheet: IRF9mut1_Unique_Seq analyzed
Sequence	Count	Amino Acid
AGGCTGCTTCCCTCTGGTGGTAACCGCTTGCCCTGCAACTCAGACCACGTGGTTTCTAGGAAATGCACCTCCCCGGAGGAGAATTGAAACTTAGGGTGGGGACTGTAGAAA	16307	RLLPSGGNRLPCNSDHVVSRKCTSPEEN_NLGWGL_K
GAAATGAAGCTGGGAAATTTACAATGGAAGGCAGGAAGGAGAGGAAAAGATTACTATCTGATTCCCAGGCTGGTGTGGCCAGTGGAGTGTGCCTCTGAGTGCTGGCAGCTGACACAGAGGATGGGGTT	12595	EMKLGNLQWKAGRRGKDYYLIPRLVWPVECASECWQLTQRMG
AGGCTGCTTCCCTCTGGTGGTAACCGCTTGCCCTGCAACTCAGACCACGTGGTCTAGGAAATGCACCTCCCCGGAGGAGAATTGAAACTTAGGGTGGGGACTGTAGAAA	7132	RLLPSGGNRLPCNSDHVV_EMHLPGGELKLRVGTVE
AGGCTGCTTCCCTCTGGTGGTAACCGCTTGCCCTGCAACTCAGACCACGTGGAAATGCACCTCCCCGGAGGAGAATTGAAACTTAGGGTGGGGACTGTAGAAA	6236	RLLPSGGNRLPCNSDHVEMHLPGGELKLRVGTVE
GGCCCATGTGTCAGAAAAGAAGGGACTCTCAAGCCCCAGGAGACATGTTCAAGAAGGCTCTGCATCCTGAACCAATTGGATGGGTAACTA	5285	GPCVRKEGTLKPQETCSRRLCILNQLDG_L
ACTGGTCCAACAGACTCATGGCCACCCTCTGAGCAGTGCAGCAATCCATATTGTCCAGGAAGGAGAGGTGGGCGTGGCAAAGCCCAAGGCGAGTGTTTGCTGC	5199	TGPTDSWPPSEQCSNPYCPGRRGGRGKAQGECLL
AGGCTGCTTCCCTCTGGTGGTAACCGCTTGCCCTGCAACTCAGACCACGTGGTTCTAGGAAATGCACCTCCCCGGAGGAGAATTGAAACTTAGGGTGGGGACTGTAGAAA	3463	RLLPSGGNRLPCNSDHVVLGNAPPRRRIET_GGDCR
AGGCTGCTTCCCTCTGGTGGTAACCGCTTGCCCTGCAACTCAGACCACGTGGTAGGAAATGCACCTCCCCGGAGGAGAATTGAAACTTAGGGTGGGGACTGTAGAAA	911	RLLPSGGNRLPCNSDHVVGNAPPRRRIET_GGDCR
AGGCTGCTTCCCTCTGGTGGTAACCGCTTGCCCTGCAACTCAGACCACGTGGTTTAGGAAATGCACCTCCCCGGAGGAGAATTGAAACTTAGGGTGGGGACTGTAGAAA	806	RLLPSGGNRLPCNSDHVV_EMHLPGGELKLRVGTVE
AGGCTGCTTCCCTCTGGTGGTAACCGCTTGCCCTGCAACTCAGACCACGTGGTTTTCTAGGAAATGCACCTCCCCGGAGGAGAATTGAAACTTAGGGTGGGGACTGTAGAAA	714	RLLPSGGNRLPCNSDHVVF_EMHLPGGELKLRVGTVE
ACTGACTGACTGACTGATTGATTGCTGAAGGGGATGGGGTTTGTGCACACCATAGTGTT	568	TD_LTD_LLKGMGFVHTIV
AGGCTGCTTCCCTCTGGTGGTAACCGCTTGCCCTGCAACTCAGACCACGTCTAGGAAATGCACCTCCCCGGAGGAGAATTGAAACTTAGGGTGGGGACTGTAGAAA	468	RLLPSGGNRLPCNSDHV_EMHLPGGELKLRVGTVE
TGTCATGGTGTAAATGGGGGTGTGGATGGATAAGGGGGAGCAACAGAATGCCACTGATGTGTCT	427	CHGVNGGVDG_GGATECH_CV
AGGCTGCTTCCCTCTGGTGGTAACCGCTTGCCCTGCAACTCAGACCACCTCCCCGGAGGAGAATTGAAACTTAGGGTGGGGACTGTAGAAA	418	RLLPSGGNRLPCNSDHLPGGELKLRVGTVE
AGGCTGCTTCCCTCTGGTGGTAACCGCTTGCCCTGCAACTCAGACCACTAGGAAATGCACCTCCCCGGAGGAGAATTGAAACTTAGGGTGGGGACTGTAGAAA	407	RLLPSGGNRLPCNSDH_EMHLPGGELKLRVGTVE
AGGCTGCTTCCCTCTGGTGGTAACCGCTTGCCCTGCAACTCAGACCACGTGGTTAGGAAATGCACCTCCCCGGAGGAGAATTGAAACTTAGGGTGGGGACTGTAGAAA	402	RLLPSGGNRLPCNSDHVVRKCTSPEEN_NLGWGL_K
CTGACCATGGGAAAACACAGAAGTATAAAATCCCCTGGGTCACAGTACTGAGGA	388	LTMGKHRSIKSPGSQY_G
AGGCTGCTTCCCTCTGGTGGTAACCGCTTGCCCTGCAACTCAGACCACGTGCACCTCCCCGGAGGAGAATTGAAACTTAGGGTGGGGACTGTAGAAA	386	RLLPSGGNRLPCNSDHVHLPGGELKLRVGTVE
AGGCTGCTTCCCTCTGGTGGTAACCGCTTGCCCTGCAACTCAGACCACGTAGGAAATGCACCTCCCCGGAGGAGAATTGAAACTTAGGGTGGGGACTGTAGAAA	344	RLLPSGGNRLPCNSDHVGNAPPRRRIET_GGDCR
ACTGACTGATTGATTGCTGAAGGGGATGGGGTTTGTGCACACCATAGTGTT	287	TD_LIAEGDGVCAHHSV
ATGTCTGGTAAGACTCCTTCTTTACCTCACAACTGACGACTGGCACTTTCACACGAAGGATCTCATGTGGTA	285	MSGKTPSLPHN_RLALSHEGSHVV
GTCAAATAAAGGCTAGAGCCTCTGATTAGGCAGGGGAAGGGAAAGATGGAACGGGATGTCTGAGGGA	273	VK_RLEPLIRQGKGKMERDV_G
GACACTCATGACTGAAGCTATTCCCATTGATGCTGCTCAGC	240	DTHD_SYSH_CCS
AGGCTGCTTCCCTCTGGTGGTAACCGCTTGCCCTGCAACTCAGACCACGTTCTAGGAAATGCACCTCCCCGGAGGAGAATTGAAACTTAGGGTGGGGACTGTAGAAA	199	RLLPSGGNRLPCNSDHVLGNAPPRRRIET_GGDCR
AGGCTGCTTCCCTCTGGTGGTAACCGCTTGCCCTGCAACTCAGACCACGTGGAGGAAATGCACCTCCCCGGAGGAGAATTGAAACTTAGGGTGGGGACTGTAGAAA	190	RLLPSGGNRLPCNSDHVEEMHLPGGELKLRVGTVE
AGGCTGCTTCCCTCTGGTGGTAACCGCTTGCCCTGCAACTCAGACCACGTGGGAAATGCACCTCCCCGGAGGAGAATTGAAACTTAGGGTGGGGACTGTAGAAA	179	RLLPSGGNRLPCNSDHVGNAPPRRRIET_GGDCR
AGGCTGCTTCCCTCTGGTGGTAACCGCTTGCCCTGCAACTCAGACCTCCCCGGAGGAGAATTGAAACTTAGGGTGGGGACTGTAGAAA	164	RLLPSGGNRLPCNSDLPGGELKLRVGTVE
CGGCTCGATCCACAGAACCATTACACCCTCGGCCGCACGCAGTCCCCGCCGAGGTTGCACAATCCTGCAGTGAACTGGAGGGCCGTGCGTAGGAGGTGGAAAACAAGAAGGGAATGACCCGTGGTGAGGTGGTGTGGACTAGAATCTGTTCTGGCTGT	160	RLDPQNHYTLGRTQSPPRLHNPAVNWRAVRRRWKTRRE_PVVRWCGLESVLA
AGGCTGCTTCCCTCTGGTGGTAACCGCTTGCCCTGCAACTCAGACCACGTGTCTAGGAAATGCACCTCCCCGGAGGAGAATTGAAACTTAGGGTGGGGACTGTAGAAA	143	RLLPSGGNRLPCNSDHVSRKCTSPEEN_NLGWGL_K
AGGCTGCTTCCCTCTGGTGGTAACCGCTTGCCCTGCAACTCAGACTAGGAAATGCACCTCCCCGGAGGAGAATTGAAACTTAGGGTGGGGACTGTAGAAA	128	RLLPSGGNRLPCNSD_EMHLPGGELKLRVGTVE
AGGCTGCTTCCCTCTGGTGGTAACCGCTTGCCCTGCAACTCAGACCACGTGGTTTTAGGAAATGCACCTCCCCGGAGGAGAATTGAAACTTAGGGTGGGGACTGTAGAAA	127	RLLPSGGNRLPCNSDHVVLGNAPPRRRIET_GGDCR
AGGCTGCTTCCCTCTGGTGGTAACCGCTTGCCCTGCAACTCAGACCTAGGAAATGCACCTCCCCGGAGGAGAATTGAAACTTAGGGTGGGGACTGTAGAAA	124	RLLPSGGNRLPCNSDLGNAPPRRRIET_GGDCR
AGGCTGCTTCCCTCTGGTGGTAACCGCTTGCCCTGCAACTCAGACCACGTGGTTAAATGCACCTCCCCGGAGGAGAATTGAAACTTAGGGTGGGGACTGTAGAAA	124	RLLPSGGNRLPCNSDHVVKCTSPEEN_NLGWGL_K
AGGCTGCTTCCCTCTGGTGGTAACCGCTTGCCCTGCAACTCAGACCACGTGGTTGGAAATGCACCTCCCCGGAGGAGAATTGAAACTTAGGGTGGGGACTGTAGAAA	117	RLLPSGGNRLPCNSDHVVGNAPPRRRIET_GGDCR
AGGCTGCTTCCCTCTGGTGGTAACCGCTTGCCCTGCAACTCAGAAATGCACCTCCCCGGAGGAGAATTGAAACTTAGGGTGGGGACTGTAGAAA	109	RLLPSGGNRLPCNSEMHLPGGELKLRVGTVE
ATGTGTGTGT	102	MCV
AGGCTGCTTCCCTCTGGTGGTAACCGCTTGCCCTGCAACTCAGACCACGTGAAATGCACCTCCCCGGAGGAGAATTGAAACTTAGGGTGGGGACTGTAGAAA	101	RLLPSGGNRLPCNSDHVKCTSPEEN_NLGWGL_K
AGGCTGCTTCCCTCTGGTGGTAACCGCTTGCCCTGCAACTCAGACCACGTGGTTGAAATGCACCTCCCCGGAGGAGAATTGAAACTTAGGGTGGGGACTGTAGAAA	95	RLLPSGGNRLPCNSDHVVEMHLPGGELKLRVGTVE
AGCCAAGAAGAGCATGTCCTGGAAGATTGGGAGGCTGGCCCACCTGCCTGGGGACCATGTAGTAGAAATTCATTGGTGGCCTGCTGGGAGGCTAGGCTGG	94	SQEEHVLEDWEAGPPAWGPCSRNSLVACWEARL
CCTGGATCCAGACAGACCCCAAACTGGAGAACTCCATCCGGGCGCTCAGGGACATGAGCCAGCGAAGAGATCTTGTCAAT	94	PGSRQTPNWRTPSGRSGT_ASEEILS
AGGCTGCTTCCCTCTGGTGGTAACCGCTTGCCCTGCAACTCAGACCACGGGGAAATGCACCTCCCCGGAGGAGAATTGAAACTTAGGGTGGGGACTGTAGAAA	93	RLLPSGGNRLPCNSDHGEMHLPGGELKLRVGTVE
AGGCTGCTTCCCTCTGGTGGTAACCGCTTGCCCTGCAACTCAGACCAGGAAATGCACCTCCCCGGAGGAGAATTGAAACTTAGGGTGGGGACTGTAGAAA	90	RLLPSGGNRLPCNSDQEMHLPGGELKLRVGTVE
GTGGCAGGCTGCGAGGCGAGATTCCTAAAGAGACTCCACACTTCACAAATCTGGGGAAGGGGCACGA	84	VAGCEARFLKRLHTSQIWGRGT
AGGCTGCTTCCCTCTGGTGGTAACCGCTTGCCCTGCAACTCAGACTCTAGGAAATGCACCTCCCCGGAGGAGAATTGAAACTTAGGGTGGGGACTGTAGAAA	78	RLLPSGGNRLPCNSDSRKCTSPEEN_NLGWGL_K
AGGCTGCTTCCCTCTGGTGGTAACCGCTTGCCCTGCAACTCAGGAAATGCACCTCCCCGGAGGAGAATTGAAACTTAGGGTGGGGACTGTAGAAA	72	RLLPSGGNRLPCNSGNAPPRRRIET_GGDCR
AGGCTGCTTCCCTCTGGTGGTAACCGCTTGCCCTGCAACTCTAGGAAATGCACCTCCCCGGAGGAGAATTGAAACTTAGGGTGGGGACTGTAGAAA	71	RLLPSGGNRLPCNSRKCTSPEEN_NLGWGL_K
AGGCTGCTTCCCTCTGGTGGTAACCGCTTGCCCTGCACCTCCCCGGAGGAGAATTGAAACTTAGGGTGGGGACTGTAGAAA	70	RLLPSGGNRLPCTSPEEN_NLGWGL_K
AGGCTGCTTCCCTCTGGTGGTAACCGCTTGCCCTGCAACTCAGACCCCGGAGGAGAATTGAAACTTAGGGTGGGGACTGTAGAAA	69	RLLPSGGNRLPCNSDPGGELKLRVGTVE
AGGCTGCTTCCCTCTGGTGGTAACCGCTTGCCCTGCAACTCAGACCACGTGGTGGAAATGCACCTCCCCGGAGGAGAATTGAAACTTAGGGTGGGGACTGTAGAAA	67	RLLPSGGNRLPCNSDHVVEMHLPGGELKLRVGTVE
AGGCTGCTTCCCTCTGGTGGTAACCGCTTGCCCTGCAACTCCCCGGAGGAGAATTGAAACTTAGGGTGGGGACTGTAGAAA	66	RLLPSGGNRLPCNSPEEN_NLGWGL_K
GCAGGTCTCCTCAGCAGTTGTTCCCGACTGTGTGACCTT	65	AGLLSSCSRLCDL
AGGCTGCTTCCCTCTGGTGGTAACCGCTTGCCCTGCAACTCAGACCACGTGGTCTGAAATGCACCTCCCCGGAGGAGAATTGAAACTTAGGGTGGGGACTGTAGAAA	63	RLLPSGGNRLPCNSDHVV_NAPPRRRIET_GGDCR
AGGCTGCTTCCCTCTGGTGGTAACCGCTTGCCCTGCAACTCAGACCACGGGAAATGCACCTCCCCGGAGGAGAATTGAAACTTAGGGTGGGGACTGTAGAAA	61	RLLPSGGNRLPCNSDHGKCTSPEEN_NLGWGL_K
AGGCTGCTTCCCTCTGGTGGTAACCGCTTGCCCTGCAACTCAGACCACGTGTTCTAGGAAATGCACCTCCCCGGAGGAGAATTGAAACTTAGGGTGGGGACTGTAGAAA	61	RLLPSGGNRLPCNSDHVF_EMHLPGGELKLRVGTVE
AGGCTGCTTCCCTCTGGTGGTAACCGCTTGCCCTGCAACTCAGACCACGGGGAGGAAATGCACCTCCCCGGAGGAGAATTGAAACTTAGGGTGGGGACTGTAGAAA	61	RLLPSGGNRLPCNSDHGEEMHLPGGELKLRVGTVE
AGGCTGCTTCCCTCTGGTGGTAACCGCTTGCCCTGCAACTCAGACCACGAGGAAATGCACCTCCCCGGAGGAGAATTGAAACTTAGGGTGGGGACTGTAGAAA	60	RLLPSGGNRLPCNSDHEEMHLPGGELKLRVGTVE
AGGCTGCTTCCCTCTGGTGGTAACCGCTTGCCCTGCAACTCAGACCACGTGGTTGCACCTCCCCGGAGGAGAATTGAAACTTAGGGTGGGGACTGTAGAAA	60	RLLPSGGNRLPCNSDHVVAPPRRRIET_GGDCR
AGGCTGCTTCCCTCTGGTGGTAACCGCTTGCCCTGCAACTCAGACCACGTGGTTCTCTAGGAAATGCACCTCCCCGGAGGAGAATTGAAACTTAGGGTGGGGACTGTAGAAA	59	RLLPSGGNRLPCNSDHVVL_EMHLPGGELKLRVGTVE
AGGCTGCTTCCCTCTGGTGGTAACCGCTTGCCCTGCAACTCAGACCACGTGGCTAGGAAATGCACCTCCCCGGAGGAGAATTGAAACTTAGGGTGGGGACTGTAGAAA	58	RLLPSGGNRLPCNSDHVARKCTSPEEN_NLGWGL_K
AGGCTGCTTCCCTCTGGTGGTAACCGCTTGCCCTGCAACTCAGACCACTCTAGGAAATGCACCTCCCCGGAGGAGAATTGAAACTTAGGGTGGGGACTGTAGAAA	57	RLLPSGGNRLPCNSDHSRKCTSPEEN_NLGWGL_K
AGGCTGCTTCCCTCTGGTGGTAACCGCTTGCCCTGCAACTCAGACCACGTGGTTATCTAGGAAATGCACCTCCCCGGAGGAGAATTGAAACTTAGGGTGGGGACTGTAGAAA	57	RLLPSGGNRLPCNSDHVVI_EMHLPGGELKLRVGTVE
GGAATGGGGCTATAGCCAGCTCTCAAGAGGCAGTCTGGGAGTAGAAGTAGGGCTTAGCCCTAGCGGACCTCTAAGGGCACCTGCTATGGAAGGTG	54	GMGL_PALKRQSGSRSRA_P_RTSKGTCYGR
AGGCTGCTTCCCTCTGGTGGTAACCGCTTGCCCTGCAACTAGGAAATGCACCTCCCCGGAGGAGAATTGAAACTTAGGGTGGGGACTGTAGAAA	54	RLLPSGGNRLPCN_EMHLPGGELKLRVGTVE
AGGCTGCTTCCCTCTGGTGGTAACCGCTTGCCCTGCAACTCAGACCACGGAAATGCACCTCCCCGGAGGAGAATTGAAACTTAGGGTGGGGACTGTAGAAA	52	RLLPSGGNRLPCNSDHGNAPPRRRIET_GGDCR
AGGCTGCTTCCCTCTGGTGGTAACCGCTTGCCCTGCAACTCAGACCACGTGGTCTGAGGAAATGCACCTCCCCGGAGGAGAATTGAAACTTAGGGTGGGGACTGTAGAAA	52	RLLPSGGNRLPCNSDHVV_GNAPPRRRIET_GGDCR
GGGAGGAGAGATCAGAA	49	GRRDQ
AGGCTGCTTCCCTCTGGTGGTAACCGCTTGCCCTGCAACTCAGACCACGTGGTCTGGAAATGCACCTCCCCGGAGGAGAATTGAAACTTAGGGTGGGGACTGTAGAAA	49	RLLPSGGNRLPCNSDHVVWKCTSPEEN_NLGWGL_K
AGGCTGCTTCCCTCTGGTGGTAACCGCTTGCCCTGCAACTCAGAGGAAATGCACCTCCCCGGAGGAGAATTGAAACTTAGGGTGGGGACTGTAGAAA	49	RLLPSGGNRLPCNSEEMHLPGGELKLRVGTVE
AGGCTGCTTCCCTCTGGTGGTAACCGCTTGCCCTGCAACTCAGACCACGTGGTTTTTCTAGGAAATGCACCTCCCCGGAGGAGAATTGAAACTTAGGGTGGGGACTGTAGAAA	48	RLLPSGGNRLPCNSDHVVFLGNAPPRRRIET_GGDCR
AGGCTGCTTCCCTCTGGTGGTAACCGCTTGCCCTGCAACTCAGACCACGTGGTTAAGGAAATGCACCTCCCCGGAGGAGAATTGAAACTTAGGGTGGGGACTGTAGAAA	46	RLLPSGGNRLPCNSDHVVKEMHLPGGELKLRVGTVE
AGGCTGCTTCCCTCTGGTGGTAACCGCTTGCCCTGCAACTCAGACCACGTGGTGGTCTAGGAAATGCACCTCCCCGGAGGAGAATTGAAACTTAGGGTGGGGACTGTAGAAA	45	RLLPSGGNRLPCNSDHVVV_EMHLPGGELKLRVGTVE
AGGCTGCTTCCCTCTGGTGGTAACCGCTTGCCCTGCAACTCAGACCACGTGGTCTCCCCGGAGGAGAATTGAAACTTAGGGTGGGGACTGTAGAAA	44	RLLPSGGNRLPCNSDHVVSPEEN_NLGWGL_K
AGGCTGCTTCCCTCTGGTGGTAACCGCTTGCCCTGCAACTCAGACCACGTGGAATGCACCTCCCCGGAGGAGAATTGAAACTTAGGGTGGGGACTGTAGAAA	44	RLLPSGGNRLPCNSDHVECTSPEEN_NLGWGL_K
AGGCTGCTTCCCTCTGGTGGTAACCGCTTGCCCTGCAACTCAGACCACGTGAGGAAATGCACCTCCCCGGAGGAGAATTGAAACTTAGGGTGGGGACTGTAGAAA	42	RLLPSGGNRLPCNSDHVRKCTSPEEN_NLGWGL_K
AGGCTGCTTCCCTCTGGTGGTAACCGCTTGCCCTGCAACTCAGACCACGAAATGCACCTCCCCGGAGGAGAATTGAAACTTAGGGTGGGGACTGTAGAAA	42	RLLPSGGNRLPCNSDHEMHLPGGELKLRVGTVE
GGCCCANGTGTCAGAAAAGAAGGGACTCTCAAGCCCCAGGAGACATGTTCAAGAAGGCTCTGCATCCTGAACCAATTGGATGGGTAACTA	41	N/A
ACTGACTGACTGATTGATTGCTGAAGGGGATGGGGTTTGTGCACACCATAGTGTT	41	TD_LIDC_RGWGLCTP_C
AGGCTGCTTCCCTCTGGTGGTAACCGCTTGCCCTGCAACTCAGACCTGCAACTCAGGAAATGCACCTCCCCGGAGGAGAATTGAAACTTAGGGTGGGGACTGTAGAAA	39	RLLPSGGNRLPCNSDLQLRKCTSPEEN_NLGWGL_K
AGGCTGCTTCCCTCTGGTGGTAACCGCTTGCCCTGCAACTCAGACCACGTGGTTTGGAAATGCACCTCCCCGGAGGAGAATTGAAACTTAGGGTGGGGACTGTAGAAA	37	RLLPSGGNRLPCNSDHVVWKCTSPEEN_NLGWGL_K
AGGCTGCTTCCCTCTGGTGGTAACCGCTTGCCCTGCAACTCAGACCACGTGGAAATCTAGGAAATGCACCTCCCCGGAGGAGAATTGAAACTTAGGGTGGGGACTGTAGAAA	36	RLLPSGGNRLPCNSDHVEI_EMHLPGGELKLRVGTVE
AGGCTGCTTCCCTCTGGTGGTAACCGCTTGCCCTGCAACTCAGACCACCCCGGAGGAGAATTGAAACTTAGGGTGGGGACTGTAGAAA	36	RLLPSGGNRLPCNSDHPGGELKLRVGTVE
AGGCTGCTTCCCTCTGGTGGTAACCGCTTGCCCTGCAACTCAGACCACGTGGGTCTAGGAAATGCACCTCCCCGGAGGAGAATTGAAACTTAGGGTGGGGACTGTAGAAA	36	RLLPSGGNRLPCNSDHVGLGNAPPRRRIET_GGDCR
AGGCTGCTTCCCTCTGGTGGTAACCGCTTGCCCTGCAACTCAGACCATGCACCTCCCCGGAGGAGAATTGAAACTTAGGGTGGGGACTGTAGAAA	34	RLLPSGGNRLPCNSDHAPPRRRIET_GGDCR
AGGCTGCTTCCCTCTGGTGGTAACCGCTTGCCCTGCAACTCAGACCACGTGCACTAGGAAATGCACCTCCCCGGAGGAGAATTGAAACTTAGGGTGGGGACTGTAGAAA	33	RLLPSGGNRLPCNSDHVH_EMHLPGGELKLRVGTVE
AGGCTGCTTCCCTCTGGTGGTAACCGCTTGCCCTGCAACTCAGACCACGGAGGAGAATTGAAACTTAGGGTGGGGACTGTAGAAA	33	RLLPSGGNRLPCNSDHGGELKLRVGTVE
AGGAAGAGAAAGGAGGACTTTCTACAAAAGAGATCGGTGCAGACCGGTAGCCTAGAGTAATGAGGCTTCTCTGAAGGGATAGTAGT	33	RKRKEDFLQKRSVQTGSLE__GFSEGIV
AGGCTGCTTCCCTCTGGTGGTAACCGCTTGCCCTGCAACTCAGACCACACCTCCCCGGAGGAGAATTGAAACTTAGGGTGGGGACTGTAGAAA	33	RLLPSGGNRLPCNSDHTSPEEN_NLGWGL_K
AGGCTGCTTCCCTCTGGTGGTAACCGCTTGCCCTGCAACTCAGACCACGTGGTTCACCTCCCCGGAGGAGAATTGAAACTTAGGGTGGGGACTGTAGAAA	32	RLLPSGGNRLPCNSDHVVHLPGGELKLRVGTVE
AGGCTGCTTCCCTCTGGTGGTAACCGCTTGCCCTGCAACTCACCTCCCCGGAGGAGAATTGAAACTTAGGGTGGGGACTGTAGAAA	32	RLLPSGGNRLPCNSPPRRRIET_GGDCR
AGGCTGCTTCCCTCTGGTGGTAACCGCTTGCCCTGCAACTCAGACCACGTGGTCTGCACCTCCCCGGAGGAGAATTGAAACTTAGGGTGGGGACTGTAGAAA	32	RLLPSGGNRLPCNSDHVVCTSPEEN_NLGWGL_K
AGGCTGCTTCCCTCTGGTGGTAACCGCTTGCCCTGCAACTCAGACCACGTGGTTGTCTAGGAAATGCACCTCCCCGGAGGAGAATTGAAACTTAGGGTGGGGACTGTAGAAA	31	RLLPSGGNRLPCNSDHVVV_EMHLPGGELKLRVGTVE
AGGCTGCTTCCCTCTGGTGGTAACCGCTTGCCCTGCAACTCAGATCTAGGAAATGCACCTCCCCGGAGGAGAATTGAAACTTAGGGTGGGGACTGTAGAAA	30	RLLPSGGNRLPCNSDLGNAPPRRRIET_GGDCR
TGGGAAAGGAGGTG	30	WERR
AGGCTGCTTCCCTCTGGTGGTAACCGCTTGCCCTGCAACTCAGACCACGTTTCTAGGAAATGCACCTCCCCGGAGGAGAATTGAAACTTAGGGTGGGGACTGTAGAAA	30	RLLPSGGNRLPCNSDHVSRKCTSPEEN_NLGWGL_K
AGGCTGCTTCCCTCTGGTGGTAACCGCTTGCCCTGCAACTCAGACCACGTGTAGGAAATGCACCTCCCCGGAGGAGAATTGAAACTTAGGGTGGGGACTGTAGAAA	30	RLLPSGGNRLPCNSDHV_EMHLPGGELKLRVGTVE
AGGCTGCTTCCCTCTGGTGGTAACCGCTTGCCCTGCAACTCAGACCTCTAGGAAATGCACCTCCCCGGAGGAGAATTGAAACTTAGGGTGGGGACTGTAGAAA	30	RLLPSGGNRLPCNSDL_EMHLPGGELKLRVGTVE
AGGCTGCTTCCCTCTGGTGGTAACCGCTTGCCCTGCAACTCAGACCACGTGGTCTCCTCCCCGGAGGAGAATTGAAACTTAGGGTGGGGACTGTAGAAA	29	RLLPSGGNRLPCNSDHVVSSPEEN_NLGWGL_K
CATGTGGGCACATATGTGCACTTCCTTGTATCTTTGTATGTTCACAGAAAGCAAAGTAGCGTGGTCCAT	29	HVGTYVHFLVSLYVHRKQSSVVH
AGGCTGCTTCCCTCTGGTGGTAACCGCTTGCCCTGCAACTCAGACCACGTGGTTTGAAATGCACCTCCCCGGAGGAGAATTGAAACTTAGGGTGGGGACTGTAGAAA	29	RLLPSGGNRLPCNSDHVV_NAPPRRRIET_GGDCR
AGGCTGCTTCCCTCTGGTGGTAACCGCTTGCCCTGCAACTCAGACCACGTGGTTGTAGGAAATGCACCTCCCCGGAGGAGAATTGAAACTTAGGGTGGGGACTGTAGAAA	28	RLLPSGGNRLPCNSDHVVVGNAPPRRRIET_GGDCR
AGGCTGCTTCCCTCTGGTGGTAACCGCTTGCCCTGCAACTCAGACCATAGGAAATGCACCTCCCCGGAGGAGAATTGAAACTTAGGGTGGGGACTGTAGAAA	28	RLLPSGGNRLPCNSDHRKCTSPEEN_NLGWGL_K
AGGCTGCTTCCCTCTGGTGGTAACCGCTTGCCCTGCAACTCAGACCACGTGGTGGTAGGAAATGCACCTCCCCGGAGGAGAATTGAAACTTAGGGTGGGGACTGTAGAAA	28	RLLPSGGNRLPCNSDHVVVGNAPPRRRIET_GGDCR
AGGCTGCTTCCCTCTGGTGGTAACCGCTTGCCCTGCAACTCAGACCATCTAGGAAATGCACCTCCCCGGAGGAGAATTGAAACTTAGGGTGGGGACTGTAGAAA	28	RLLPSGGNRLPCNSDHLGNAPPRRRIET_GGDCR
AGGCTGCTTCCCTCTGGTGGTAACCGCTTGCCCTGCAACTCAGACCACGTTTTCTAGGAAATGCACCTCCCCGGAGGAGAATTGAAACTTAGGGTGGGGACTGTAGAAA	28	RLLPSGGNRLPCNSDHVF_EMHLPGGELKLRVGTVE
AGGCTGCTTCCCTCTGGTGGTAACCGCTTGCCCTGCAACTCAGACCACGTGGTTTCTAGGAAATGCACCTCCCCGGAGGAGAATTGAAACT	27	RLLPSGGNRLPCNSDHVVSRKCTSPEEN_N
AGGCTGCTTCCCTCTGGTGGTAACCGCTTGCCCTGCAACTCAGTCTAGGAAATGCACCTCCCCGGAGGAGAATTGAAACTTAGGGTGGGGACTGTAGAAA	26	RLLPSGGNRLPCNSV_EMHLPGGELKLRVGTVE
AGGCTGCTTCCCTCTGGTGGTAACCGCTTGCCCTGCAACTCAGACCACGTGGTGTCTAGGAAATGCACCTCCCCGGAGGAGAATTGAAACTTAGGGTGGGGACTGTAGAAA	26	RLLPSGGNRLPCNSDHVVSRKCTSPEEN_NLGWGL_K
CCTTCCTGGTGCAGGTGAGATGTCCCCTGGCTTCCTCAGCCCACCTGGTGAGGTGAC	25	PSWCR_DVPWLPQPTW_GD
AGGCTGCTTCCCTCTGGTGGTAACCGCTTGCCCTGCAACTCAGATGCACCTCCCCGGAGGAGAATTGAAACTTAGGGTGGGGACTGTAGAAA	25	RLLPSGGNRLPCNSDAPPRRRIET_GGDCR
AGGCTGCTTCCCTCTGGTGGTAACCGCTTGCCCTGCAACTCAGACCACGTGGAGAATTGAAACTTAGGGTGGGGACTGTAGAAA	24	RLLPSGGNRLPCNSDHVEN_NLGWGL_K
AGGCTGCTTCCCTCTGGTGGTAACCGCTTGCCCTGCAACTCAGACCACGTGGTTGAGGAAATGCACCTCCCCGGAGGAGAATTGAAACTTAGGGTGGGGACTGTAGAAA	24	RLLPSGGNRLPCNSDHVVEEMHLPGGELKLRVGTVE
AGGCTGCTTCCCTCTGGTGGTAACCGCTTGCCCTGCAACTCAGACCACGTGGGAGGAAATGCACCTCCCCGGAGGAGAATTGAAACTTAGGGTGGGGACTGTAGAAA	24	RLLPSGGNRLPCNSDHVGGNAPPRRRIET_GGDCR
AGGCTGCTTCCCTCTGGTGGTAACCGCTTGCCCTGCAACTCAGACCACGTGCATCTAGGAAATGCACCTCCCCGGAGGAGAATTGAAACTTAGGGTGGGGACTGTAGAAA	24	RLLPSGGNRLPCNSDHVHLGNAPPRRRIET_GGDCR
AGGCTGCTTCCCTCTGGTGGTAACCGCTTGCCCTGCAACTCAGACCACGTGGTGAAATGCACCTCCCCGGAGGAGAATTGAAACTTAGGGTGGGGACTGTAGAAA	24	RLLPSGGNRLPCNSDHVVKCTSPEEN_NLGWGL_K
GAAATGAAGCTGGGAAATTTACAATGGAAGGCAGGAAGGAGAGGAAAAGATTACTATCTGATTCCCAGGCTGGTGTGGCCAGTGGAGTGTGCCTCTGAGTGCTGGCAG	23	EMKLGNLQWKAGRRGKDYYLIPRLVWPVECASECWQ
AGGCTGCTTCCCTCTGGTGGTAACCGCTTGCCCTGCAACTCAGACCCGGAGGAGAATTGAAACTTAGGGTGGGGACTGTAGAAA	23	RLLPSGGNRLPCNSDPEEN_NLGWGL_K
AGGCTGCTTCCCTCTGGTGGTAACCGCTTGCCCTGCAACTCAGACCACGTGCTAGGAAATGCACCTCCCCGGAGGAGAATTGAAACTTAGGGTGGGGACTGTAGAAA	23	RLLPSGGNRLPCNSDHVLGNAPPRRRIET_GGDCR
ACTGATTGATTGCTGAAGGGGATGGGGTTTGTGCACACCATAGTGTT	23	TD_LLKGMGFVHTIV
AGGCTGCTTCCCTCTGGTGGTAACCGCTTGCCCTGCAACTCAGACCACGCTAGGAAATGCACCTCCCCGGAGGAGAATTGAAACTTAGGGTGGGGACTGTAGAAA	22	RLLPSGGNRLPCNSDHARKCTSPEEN_NLGWGL_K
CAGGAAGTAGACATGCACAAGATCAAATCTAGCAAAACACCAGCGTGGATTGGACAGGAACTCATCAAATTCCACCCCTGGCTGAGGAGCTACTGGCAACTGATGGCTTCT	22	QEVDMHKIKSSKTPAWIGQELIKFHPWLRSYWQLMAS
AGGCTGCTTCCCTCTGGTGGTAACCGCTTGCCCTGCAACTCAGACCACGCACCTCCCCGGAGGAGAATTGAAACTTAGGGTGGGGACTGTAGAAA	22	RLLPSGGNRLPCNSDHAPPRRRIET_GGDCR
AGGCTGCTTCCCTCTGGTGGTAACCGCTTGCCCTGCAACTCAGACCACGTGGATCTAGGAAATGCACCTCCCCGGAGGAGAATTGAAACTTAGGGTGGGGACTGTAGAAA	21	RLLPSGGNRLPCNSDHVDLGNAPPRRRIET_GGDCR
AGGCTGCTTCCCTCTGGTGGTAACCGCTTGCCCTGCAACTCAGACCACGTGGTTAAAATGCACCTCCCCGGAGGAGAATTGAAACTTAGGGTGGGGACTGTAGAAA	21	RLLPSGGNRLPCNSDHVVKMHLPGGELKLRVGTVE
AGGCTGCTTCCCTCTGGTGGTAACCGCTTGCCCTGCAACTCAGACCAAATGCACCTCCCCGGAGGAGAATTGAAACTTAGGGTGGGGACTGTAGAAA	21	RLLPSGGNRLPCNSDQMHLPGGELKLRVGTVE
AGGCTGCTTCCCTCTGGTGGTAACCGCTTGCCCTGCAACTCAGACCACCTAGGAAATGCACCTCCCCGGAGGAGAATTGAAACTTAGGGTGGGGACTGTAGAAA	21	RLLPSGGNRLPCNSDHLGNAPPRRRIET_GGDCR
AGGCTGCTTCCCTCTGGTGGTAACCGCTTGCCCTGCAACTCAGACCACGTGGGAATGCACCTCCCCGGAGGAGAATTGAAACTTAGGGTGGGGACTGTAGAAA	21	RLLPSGGNRLPCNSDHVGMHLPGGELKLRVGTVE
GAAATGAAGCTGGGAAATTTACAATGGAAGGCAGGAAGGAGAGGAAAAGATTACTATCTGATTCCCAGGCTGGTGTGGTCAGTGGAGTGTGCCTCTGAGTGCTGGCAGCTGACACAGAGGATGGGGTT	21	EMKLGNLQWKAGRRGKDYYLIPRLVWSVECASECWQLTQRMG
AGGCTGCTTCCCTCTGGTGGTAACCGCTTGCCCTGCAACTCAGACCACGTGGACCTCCCCGGAGGAGAATTGAAACTTAGGGTGGGGACTGTAGAAA	20	RLLPSGGNRLPCNSDHVDLPGGELKLRVGTVE
AGGCTGCTTCCCTCTGGTGGTAACCGCTTGCCCTGCAACTCAGACCACGTGGACTAGGAAATGCACCTCCCCGGAGGAGAATTGAAACTTAGGGTGGGGACTGTAGAAA	20	RLLPSGGNRLPCNSDHVD_EMHLPGGELKLRVGTVE
CGGTGAACTAAGGGGAGAGGTCATTAGAGGCTAACAGAGAGCCGGGTTGTTTTCTAGCCTGCCCTCCTTTGCATTCAGT	20	R_TKGRGH_RLTESRVVF_PALLCIQ
AGGCTGCTTCCCTCTGGTGGTAACCGCTTGTCCTGCAACTCAGACCACGTGGTTTCTAGGAAATGCACCTCCCCGGAGGAGAATTGAAACTTAGGGTGGGGACTGTAGAAA	19	RLLPSGGNRLSCNSDHVVSRKCTSPEEN_NLGWGL_K
ACTGGTCCAACAGACTCATGGCCACCCTCTGAGCAGTGCAGCAATCCATATTGTCCAGGAAGGAGAGGTGGGCGTGGCAAAGC	19	TGPTDSWPPSEQCSNPYCPGRRGGRGK
AGGCTGCTTCCCTCTGGTGGTAACCGCTTGCCCTGCAACTCAGACCACGTGGTGAGGAAATGCACCTCCCCGGAGGAGAATTGAAACTTAGGGTGGGGACTGTAGAAA	19	RLLPSGGNRLPCNSDHVVRKCTSPEEN_NLGWGL_K
AGGCTGCTTCCCTCTGGTGGTAACCGCTTGCCCTGCAACTCAGACCACGTGGTTTGCACCTCCCCGGAGGAGAATTGAAACTTAGGGTGGGGACTGTAGAAA	19	RLLPSGGNRLPCNSDHVVCTSPEEN_NLGWGL_K
AGGCTGCTTCCCTCTGGTGGTAACCGCTTGCCCTGCAACTCAGACCACGTGGTCTAGGGCTCTAGGAAATGCACCTCCCCGGAGGAGAATTGAAACTTAGGGTGGGGACTGTAGAAA	19	RLLPSGGNRLPCNSDHVV_GSRKCTSPEEN_NLGWGL_K
AGGCTGCTTCCCTCTGGTGGTAACCGCTTGCCCTGCAACTCAGACCACGTGGTGCACCTCCCCGGAGGAGAATTGAAACTTAGGGTGGGGACTGTAGAAA	18	RLLPSGGNRLPCNSDHVVHLPGGELKLRVGTVE
AGGCTGCTTCCCTCTGGTGGTAACCGCTTGCCCTGCAACTCAGACCACGTGGTTGTGAAATGCACCTCCCCGGAGGAGAATTGAAACTTAGGGTGGGGACTGTAGAAA	18	RLLPSGGNRLPCNSDHVVVKCTSPEEN_NLGWGL_K
AGGCTGCTTCCCTCTGGTGGTAACCGCTTGCCCTGCAACTCAGACCACGTGGTTTCCCCGGAGGAGAATTGAAACTTAGGGTGGGGACTGTAGAAA	18	RLLPSGGNRLPCNSDHVVSPEEN_NLGWGL_K
AGGCTGCTTCCCTCTGGTGGTAACCGCTTGCCCTGCAACTCAGACCACGTGCCTCCCCGGAGGAGAATTGAAACTTAGGGTGGGGACTGTAGAAA	18	RLLPSGGNRLPCNSDHVPPRRRIET_GGDCR
AGGCTGCTTCCCTCTGGTGGTAACCGCTTGCCCTGCAACTCAGACCATTTCTAGGAAATGCACCTCCCCGGAGGAGAATTGAAACTTAGGGTGGGGACTGTAGAAA	18	RLLPSGGNRLPCNSDHF_EMHLPGGELKLRVGTVE
AGGCTGCTTCCCTCTGGTGGTAACCGCTTGCCCTGCAACTCAGACCACGTGGTCTGAGTCTAGGAAATGCACCTCCCCGGAGGAGAATTGAAACTTAGGGTGGGGACTGTAGAAA	18	RLLPSGGNRLPCNSDHVV_V_EMHLPGGELKLRVGTVE
AGGCTGCTTCCCTCTGGTGGTAACCGCTTGCCCTGCAACTCAGACCACGTGGTTATGCACCTCCCCGGAGGAGAATTGAAACTTAGGGTGGGGACTGTAGAAA	17	RLLPSGGNRLPCNSDHVVMHLPGGELKLRVGTVE
GGGGGTTCCTGGCCTTGATCCTGCTGAG	17	GGSWP_SC_
AGGCTGCTTCCCTCTGGTGGTAACCGCTTGCCCTGCAACTCAGACCACGTGGTGCTAGGAAATGCACCTCCCCGGAGGAGAATTGAAACTTAGGGTGGGGACTGTAGAAA	17	RLLPSGGNRLPCNSDHVVLGNAPPRRRIET_GGDCR
AGGCTGCTTCCCTCTGGTGGTAACCGCTTGCCCTGCAACTCAGACCACGTGGACCACTAGGAAATGCACCTCCCCGGAGGAGAATTGAAACTTAGGGTGGGGACTGTAGAAA	17	RLLPSGGNRLPCNSDHVDH_EMHLPGGELKLRVGTVE
AGGCTGCTTCCCTCTGGTGGTAACCGCTTGCCCTGCAACTCAGACCACGTGGTTCAGGAAATGCACCTCCCCGGAGGAGAATTGAAACTTAGGGTGGGGACTGTAGAAA	17	RLLPSGGNRLPCNSDHVVQEMHLPGGELKLRVGTVE
AGGCTGCTTCCCTCTGGTGGTAACCGCTTGCCCTGCAACTCAGACCACGTTGCACCTCCCCGGAGGAGAATTGAAACTTAGGGTGGGGACTGTAGAAA	17	RLLPSGGNRLPCNSDHVAPPRRRIET_GGDCR
AGGCTGCTTCCCTCTGGTGGTAACCGCTTGCCCTGCAACTCAGACCACGTGGTTAATGCACCTCCCCGGAGGAGAATTGAAACTTAGGGTGGGGACTGTAGAAA	17	RLLPSGGNRLPCNSDHVVNAPPRRRIET_GGDCR
AGGCTGCTTCCCTCTGGTGGTAACCGCTTGCCCTGCAACTCAGACCACGGGTCTAGGAAATGCACCTCCCCGGAGGAGAATTGAAACTTAGGGTGGGGACTGTAGAAA	16	RLLPSGGNRLPCNSDHGSRKCTSPEEN_NLGWGL_K
AGGCTGCTTCCCTCTGGTGGTAACCGCTTGCCCTGCAACTCAGACCACGTGGTCTCTAGGAAATGCACCTCCCCGGAGGAGAATTGAAACTTAGGGTGGGGACTGTAGAAA	16	RLLPSGGNRLPCNSDHVVSRKCTSPEEN_NLGWGL_K
AGGCTGCTTCCCTCTGGTGGTAACCGCTTGCCCTGCAACTCAGACCACGTGGTGCATATCTAGGAAATGCACCTCCCCGGAGGAGAATTGAAACTTAGGGTGGGGACTGTAGAAA	16	RLLPSGGNRLPCNSDHVVHI_EMHLPGGELKLRVGTVE
AGGCTGCTTCCCTCTGGTGGTAACCGCTTGCCCTGCAACTCAGACCAGAGGAAATGCACCTCCCCGGAGGAGAATTGAAACTTAGGGTGGGGACTGTAGAAA	16	RLLPSGGNRLPCNSDQRKCTSPEEN_NLGWGL_K
AGGCTGCTTCCCTCTGGTGGTAACCGCTTGCCCTGCAACTCAGACCACGTGGAGTCTAGGAAATGCACCTCCCCGGAGGAGAATTGAAACTTAGGGTGGGGACTGTAGAAA	16	RLLPSGGNRLPCNSDHVESRKCTSPEEN_NLGWGL_K
AGGCTGCTTCCCTCTGGTGGTAGGAAATGCACCTCCCCGGAGGAGAATTGAAACTTAGGGTGGGGACTGTAGAAA	16	RLLPSGGRKCTSPEEN_NLGWGL_K
AGGCTGCTTCCCTCTGGTGGTAACCGCTTGCCCTGCAACTCAGACCACGTGGCACCTCCCCGGAGGAGAATTGAAACTTAGGGTGGGGACTGTAGAAA	16	RLLPSGGNRLPCNSDHVAPPRRRIET_GGDCR
CTTGGATGGCAGAGAACTTGAGTCTGGATAAGCCATGGGCCTGGGC	16	LGWQRT_VWISHGPG
AGGCTGCTTCCCTCTGGTGGTAACCGCTTGCCCTGCAACTCAGACCACGTGGTGGAGGAAATGCACCTCCCCGGAGGAGAATTGAAACTTAGGGTGGGGACTGTAGAAA	16	RLLPSGGNRLPCNSDHVVEEMHLPGGELKLRVGTVE
AGGCTGCTTCCCTCTGGTGGTAACCGCTTGCCCCGCAACTCAGACCACGTGGTTTCTAGGAAATGCACCTCCCCGGAGGAGAATTGAAACTTAGGGTGGGGACTGTAGAAA	15	RLLPSGGNRLPRNSDHVVSRKCTSPEEN_NLGWGL_K
AGGCTGCTTCCCTCTGGTGGTAACCGCTTGCCCTGCAACTCAGACCACGTGGAAAATGCACCTCCCCGGAGGAGAATTGAAACTTAGGGTGGGGACTGTAGAAA	15	RLLPSGGNRLPCNSDHVENAPPRRRIET_GGDCR
AGGCTCGATCCACAGAACCATTACACCCTCGGCCGCACGCAGTCCCCGCCGAGGTTGCACAATCCTGCAGTGAACTGGAGGGCCGTGCGTAGGAGGTGGAAAACAAGAAGGGAATGACCCGTGGTGAGGTGGTGTGGACTAGAATCTGTTCTGGCTGT	15	RLDPQNHYTLGRTQSPPRLHNPAVNWRAVRRRWKTRRE_PVVRWCGLESVLA
AGGCTGCTTCCCTCTGGTGGTAACCGCTTGCCCTGCAACTCAGACTCCCCGGAGGAGAATTGAAACTTAGGGTGGGGACTGTAGAAA	14	RLLPSGGNRLPCNSDSPEEN_NLGWGL_K
AGGCTGCTTCCCTCTGGTGGTAACCGCTTGCCCTGCAACTCAGACCACGTGGTGTAGGAAATGCACCTCCCCGGAGGAGAATTGAAACTTAGGGTGGGGACTGTAGAAA	14	RLLPSGGNRLPCNSDHVV_EMHLPGGELKLRVGTVE
AGGCTGCTTCCCTCTGGTGGTAACCGCTTGCCCTGCAACTCAGACCACTCCCCGGAGGAGAATTGAAACTTAGGGTGGGGACTGTAGAAA	14	RLLPSGGNRLPCNSDHSPEEN_NLGWGL_K
AGGCTGCTTCCCTCTGGTGGTAACCGCTTGCCCTGCAACTCAGACCACGTGGTTGGGAAATGCACCTCCCCGGAGGAGAATTGAAACTTAGGGTGGGGACTGTAGAAA	14	RLLPSGGNRLPCNSDHVVGKCTSPEEN_NLGWGL_K
CATGTAACTTAAGTACCATGGAATACTTGAAAAATGGTAACATGAAACATCATATGGCAGGCAACACTTGTGACTGTGCATGTGAAAGAGGGGGAAGGAGGGGAGGGAGAA	14	HVT_VPWNT_KMVT_NIIWQATLVTVHVKEGEGGEGE
AGGCTGCTTCCCTCTGGTGGTAACCGCTTGCCCTGCAACCTCCCCGGAGGAGAATTGAAACTTAGGGTGGGGACTGTAGAAA	14	RLLPSGGNRLPCNLPGGELKLRVGTVE
AGGCTGCTTCCCTCTGGTGGTAACCGCTTGCCCTGCAACTCAGACCACGTGCATTTCTAGGAAATGCACCTCCCCGGAGGAGAATTGAAACTTAGGGTGGGGACTGTAGAAA	14	RLLPSGGNRLPCNSDHVHF_EMHLPGGELKLRVGTVE
AGGCTGCTTCCCTCTGGTGGTAACCGCTTGCCCTGCAACTCAGACCACGTGGTCTCCCCGTGCACCTCCCCGGAGGAGAATTGAAACTTAGGGTGGGGACTGTAGAAA	14	RLLPSGGNRLPCNSDHVVSPCTSPEEN_NLGWGL_K
AGGCTGCTTCCCTCTGGTGGTAACCGCTTGCCCTGCAACTCAGCTAGGAAATGCACCTCCCCGGAGGAGAATTGAAACTTAGGGTGGGGACTGTAGAAA	14	RLLPSGGNRLPCNSARKCTSPEEN_NLGWGL_K
AGGCTGCTTCCCTCTGGTGGTAACCGCTTGCCCTGCAACTCAGACCACGTGGTCTCAGCAGCACGGGGAGGAAATGCACCTCCCCGGAGGAGAATTGAAACTTAGGGTGGGGACTGTAGAAA	14	RLLPSGGNRLPCNSDHVVSAARGGNAPPRRRIET_GGDCR
AGGCTGCTTCCCTCTGGTGGTAACCGCTTGCCCTGCAACTCAGACCAGGTGGTAGGAAATGCACCTCCCCGGAGGAGAATTGAAACTTAGGGTGGGGACTGTAGAAA	14	RLLPSGGNRLPCNSDQVVGNAPPRRRIET_GGDCR
AGGCTGCTTCCCTCTGGTGGTAACCGCTTGCCCTGCAACTCAGACCACGTGGTAGGTAGGAAATGCACCTCCCCGGAGGAGAATTGAAACTTAGGGTGGGGACTGTAGAAA	14	RLLPSGGNRLPCNSDHVVGRKCTSPEEN_NLGWGL_K
AGGTCCTGGCAGCTGCTGCCGCCCTGTGCTTGCTCAGCAATCCCAGCTCACCTGCTCAGTGCTTATGAGACAGTCAGTGGGTGGCAGGGCC	13	RSWQLLPPCACSAIPAHLLSAYETVSGWQG
AGGCTGCTTCCCTCTGGTGGTAACCGCTTGCCCTGCAACTCAGACCACGTGGAGGAGAATTGAAACTTAGGGTGGGGACTGTAGAAA	13	RLLPSGGNRLPCNSDHVEEN_NLGWGL_K
AGGCTGCTTCCCTCTGGTGGTAACCGCTTGCCCTGCAACTCAGACCACGTGGAAATGCACTAGGAAATGCACCTCCCCGGAGGAGAATTGAAACTTAGGGTGGGGACTGTAGAAA	13	RLLPSGGNRLPCNSDHVEMH_EMHLPGGELKLRVGTVE
AGGCTGCTTCCCTCTGGTGGTAACCGCTTGCCCTGCAACTCAGACCACGTGGAAATGCACCTAGGAAATGCACCTCCCCGGAGGAGAATTGAAACTTAGGGTGGGGACTGTAGAAA	13	RLLPSGGNRLPCNSDHVEMHLGNAPPRRRIET_GGDCR
AGGCTGCTTCCCTCTGGTGGTAACCGCTTGCCCTGCAACTCAGACCACGTGGTAATGCACCTCCCCGGAGGAGAATTGAAACTTAGGGTGGGGACTGTAGAAA	13	RLLPSGGNRLPCNSDHVVMHLPGGELKLRVGTVE
AGGCTGCTTCCCTCTGGTGGTAACCGCTTGCCCTGCAACTCAGACCACGTGAGTCTAGGAAATGCACCTCCCCGGAGGAGAATTGAAACTTAGGGTGGGGACTGTAGAAA	13	RLLPSGGNRLPCNSDHVSLGNAPPRRRIET_GGDCR
AGGCTGCTTCCCTCTGGTGGTAACCGCTTGCCCTGCAACTCAGACCACCCGGAGGAGAATTGAAACTTAGGGTGGGGACTGTAGAAA	12	RLLPSGGNRLPCNSDHPEEN_NLGWGL_K
AGGCTGCTTCCCTCTGGTGGTAACCGCTTGCCCTGCAACTCAGACCACGTGGAGTAGGAAATGCACCTCCCCGGAGGAGAATTGAAACTTAGGGTGGGGACTGTAGAAA	12	RLLPSGGNRLPCNSDHVE_EMHLPGGELKLRVGTVE
AGGCTGCTTCCCTCTGGTGGTAACCGCTTGCCCTGCAACTCAGACCACGTGAGTTAGGAAATGCACCTCCCCGGAGGAGAATTGAAACTTAGGGTGGGGACTGTAGAAA	12	RLLPSGGNRLPCNSDHVS_EMHLPGGELKLRVGTVE
AGGCTGCTTCCCTCTGGTGGTAACCGCTTGCCCCGGAGGAGAATTGAAACTTAGGGTGGGGACTGTAGAAA	12	RLLPSGGNRLPRRRIET_GGDCR
AGGCTGCTTCCCTCTGGTGGTAACCACTTGCCCTGCAACTCAGACCACGTGGTTTCTAGGAAATGCACCTCCCCGGAGGAGAATTGAAACTTAGGGTGGGGACTGTAGAAA	12	RLLPSGGNHLPCNSDHVVSRKCTSPEEN_NLGWGL_K
AGGCTGCTTCCCTCTGGTGGTAACCGCTTGCCCTGCAACTCAGACCAAAATGCACCTCCCCGGAGGAGAATTGAAACTTAGGGTGGGGACTGTAGAAA	12	RLLPSGGNRLPCNSDQNAPPRRRIET_GGDCR
AGGCTGCTTCCCTCTGGTGGTAACCGCTTGCCCTGCAACTCAGACCACGTGGAAATGCACCTCCCCGGAGGAGAATTGAAACT	12	RLLPSGGNRLPCNSDHVEMHLPGGELK
AGGCTGCTTCCCTCTGGTGGTAACCGCTTGCCCTGCAACTCAGACCACGTGGTTGATGCACCTCCCCGGAGGAGAATTGAAACTTAGGGTGGGGACTGTAGAAA	12	RLLPSGGNRLPCNSDHVVDAPPRRRIET_GGDCR
CCCCTCCTCCTTCACTGAGGTGCACCCTTTGCTTAGCATAGCTCAGTATTGTAAGATTGTGTGTAAAGATGGGAGCTGGAGTT	12	PLLLH_GAPFA_HSSVL_DCV_RWELE
AGGCTGCTTCCCTCTGGTGGTAACCGCTAGGAAATGCACCTCCCCGGAGGAGAATTGAAACTTAGGGTGGGGACTGTAGAAA	12	RLLPSGGNR_EMHLPGGELKLRVGTVE
CCTGTAAGGCAAACTGGGAGACTTGTTGCCTTGACTGTGAGATGTTATGGAT	12	PVRQTGRLVALTVRCYG
AGGCTGCTTCCCTCTGGTGGTAACCGCTTGCCCTGCAACTCAGACCACCGGAGGAGAATTGAAACTTAGGGTGGGGACTGTAGAAA	11	RLLPSGGNRLPCNSDHRRRIET_GGDCR
GAATGGCTGTGTAGGTTAAACGTATAACACAGGGCACATCTAGCATGGGCGTGGCCTACAACATCTGTTCCTTGGCCTCCCGATGGCCTTTCCTTCTGCAGCCAGCACCTGCGACTTCTCTGCGTACCACCCTCTTTGGAGCCTCCTTTGCTGGTAGGCACTCTGC	11	EWLCRLNV_HRAHLAWAWPTTSVPWPPDGLSFCSQHLRLLCVPPSLEPPLLVGTL
GAAATGAAGCTGGGAAATTTACAATGGAAGGCAGGAAGGAGAGGAAAAGATTACTATCTGATTCCCAGGCTGGTGTGGCCAGTGGAGTGTGTCTCTGAGTGCTGGCAGCTGACACAGAGGATGGGGTT	11	EMKLGNLQWKAGRRGKDYYLIPRLVWPVECVSECWQLTQRMG
AAGCTCTGCACACACGGTTCAGCTCTGCCCTCGGGGATGAGTTG	11	KLCTHGSALPSGMS
AGGCTGCTTCCCTCTGGTGGTAACCGCTTGCCCTGCAACTCAGACCCTCCCCGGAGGAGAATTGAAACTTAGGGTGGGGACTGTAGAAA	11	RLLPSGGNRLPCNSDPPRRRIET_GGDCR
AGGCTGCTTCCCTCTGGTGGTAACCGCTTGCCCTGCAACTCAGACCACGTGGGCACCTCCCCGGAGGAGAATTGAAACTTAGGGTGGGGACTGTAGAAA	11	RLLPSGGNRLPCNSDHVGTSPEEN_NLGWGL_K
AGGCTGCTTCCCTCTGGTGGTAACCGCTTGCCCTGCAACTCAGACCACGTCCCCGGAGGAGAATTGAAACTTAGGGTGGGGACTGTAGAAA	11	RLLPSGGNRLPCNSDHVPGGELKLRVGTVE
CGTTCCTGATGCTGATGCAGTTCCTGCTCCAAGTCCTTGAAGAATCCTG	11	RS_C_CSSCSKSLKNP
AGGCTGCTTCCCTCTGGTGGTAACCGCTTGCCCTGCAACTCAGACCACGTGTTAGGAAATGCACCTCCCCGGAGGAGAATTGAAACTTAGGGTGGGGACTGTAGAAA	11	RLLPSGGNRLPCNSDHVLGNAPPRRRIET_GGDCR
GACGG	11	D
AGGCTGCTTCCCTCTGGTGGTAACCGCTTGCCCTGCAACTCAGACCACGTGGTTCCCCGGAGGAGAATTGAAACTTAGGGTGGGGACTGTAGAAA	11	RLLPSGGNRLPCNSDHVVPRRRIET_GGDCR
AGGCTGCTTCCCTCTGGTGGTAACCGCTTGCCCTGCAACTCAGACCACGTGGGACCACGTAGGAAATGCACCTCCCCGGAGGAGAATTGAAACTTAGGGTGGGGACTGTAGAAA	10	RLLPSGGNRLPCNSDHVGPRRKCTSPEEN_NLGWGL_K
AGGCTGCTTCCCTCTGGTGGTAACCGCTTGCCCTGCAACTCAGACCACGTGGTTTTTAGGAAATGCACCTCCCCGGAGGAGAATTGAAACTTAGGGTGGGGACTGTAGAAA	10	RLLPSGGNRLPCNSDHVVFRKCTSPEEN_NLGWGL_K
AGGCTGCTTCCCTCTGGTGGTAACCGCTTGCCCTGCAACTCAGACCACGTGGTNTCTAGGAAATGCACCTCCCCGGAGGAGAATTGAAACTTAGGGTGGGGACTGTAGAAA	10	N/A
AGGCTGCTTCCCTCTGGTGGTAACCGCTTGCCCTCCCCGGAGGAGAATTGAAACTTAGGGTGGGGACTGTAGAAA	10	RLLPSGGNRLPSPEEN_NLGWGL_K
AGGCTGCTTCCCTCTGGTGGTAACCGCTTGCCCTGCAACTCAGACACCTCCCCGGAGGAGAATTGAAACTTAGGGTGGGGACTGTAGAAA	10	RLLPSGGNRLPCNSDTSPEEN_NLGWGL_K
AGGCTGCTTCCCTCTGGTGGTAACCGCTTGCCCTGCAACTCAGAATGCACCTCCCCGGAGGAGAATTGAAACTTAGGGTGGGGACTGTAGAAA	10	RLLPSGGNRLPCNSECTSPEEN_NLGWGL_K
AGGCTGCTTCCCTCTGGTGGTAACCGCTTGCCCTGCAACTCAGACCACGTGGTCTGTAATGCACCTCCCCGGAGGAGAATTGAAACTTAGGGTGGGGACTGTAGAAA	10	RLLPSGGNRLPCNSDHVVCNAPPRRRIET_GGDCR
AGGCTGCTTCCCTCTGGTGGTAACCGCTTGCCCTGCAACTCAGACCACGTGGTCCTCCCCGGAGGAGAATTGAAACTTAGGGTGGGGACTGTAGAAA	10	RLLPSGGNRLPCNSDHVVLPGGELKLRVGTVE
AGGCTGCTTCCCTCTGGTGGTAACCGCTTGCCCTGCAACTCAGACCACGTGGTTCCTAGGAAATGCACCTCCCCGGAGGAGAATTGAAACTTAGGGTGGGGACTGTAGAAA	10	RLLPSGGNRLPCNSDHVVPRKCTSPEEN_NLGWGL_K
AGGCTGCTTCCCTCTGGTGGTAACCGCTTGCCCNGCAACTCAGACCACGTGGTTTCTAGGAAATGCACCTCCCCGGAGGAGAATTGAAACTTAGGGTGGGGACTGTAGAAA	10	N/A
AGGCTGCTTCCCTCTGGTGGTAACCGCTTGCCCTGCAACTCAGACCACATGCACCTCCCCGGAGGAGAATTGAAACTTAGGGTGGGGACTGTAGAAA	10	RLLPSGGNRLPCNSDHMHLPGGELKLRVGTVE
AGGCTGCTTCCCTCTGGTGGAAATGCACCTCCCCGGAGGAGAATTGAAACTTAGGGTGGGGACTGTAGAAA	10	RLLPSGGNAPPRRRIET_GGDCR
AGGCTGCTTCCCTCTGGTGGTAACCGCTTGCCCTGCAACTCAGACCACGTGGTAAGGAAATGCACCTCCCCGGAGGAGAATTGAAACTTAGGGTGGGGACTGTAGAAA	10	RLLPSGGNRLPCNSDHVVRKCTSPEEN_NLGWGL_K
AGGCTGCTTCCCTCTGGTGGTAACCGCTTGCCCTGCAACTCAGACCACGTGGATGCACCTCCCCGGAGGAGAATTGAAACTTAGGGTGGGGACTGTAGAAA	10	RLLPSGGNRLPCNSDHVDAPPRRRIET_GGDCR
AGGCTGCTTCCCTCTGGTGGTAACCGCTTGCCCTGCAACTCAGACCACATCTAGGAAATGCACCTCCCCGGAGGAGAATTGAAACTTAGGGTGGGGACTGTAGAAA	10	RLLPSGGNRLPCNSDHI_EMHLPGGELKLRVGTVE
AGGCTGCTTCCCTCTGGTGGTAACCGCTTGCCCTGCAACTCAGACCACGTGGTTCTCCCCGGAGGAGAATTGAAACTTAGGGTGGGGACTGTAGAAA	10	RLLPSGGNRLPCNSDHVVLPGGELKLRVGTVE
AGGCTGCTTCCCTCTGGTGGTAACCGCTTGCCCTACAACTCAGACCACGTGGTTTCTAGGAAATGCACCTCCCCGGAGGAGAATTGAAACTTAGGGTGGGGACTGTAGAAA	10	RLLPSGGNRLPYNSDHVVSRKCTSPEEN_NLGWGL_K
AGGCTGCTTCCCTCTGGTGGTAACCGCTTGCCCTGCAACTCAGACCACGTGGTTATAGGAAATGCACCTCCCCGGAGGAGAATTGAAACTTAGGGTGGGGACTGTAGAAA	10	RLLPSGGNRLPCNSDHVVIGNAPPRRRIET_GGDCR
AGGCTGCTTCCCTCTGGTGGTAACCGCTTGCCCTGCAACTCAGACCACGTGAGTAGGAAATGCACCTCCCCGGAGGAGAATTGAAACTTAGGGTGGGGACTGTAGAAA	10	RLLPSGGNRLPCNSDHVSRKCTSPEEN_NLGWGL_K
AGGCTGCTTCCCTCTGGTGGTAACCGCTTGCCCTGCAACTCAGACCACGTGGTTGACTAGGAAATGCACCTCCCCGGAGGAGAATTGAAACTTAGGGTGGGGACTGTAGAAA	10	RLLPSGGNRLPCNSDHVVD_EMHLPGGELKLRVGTVE
AGGCTGCTTCCCTCTGGTGGTAACCGCTTGCCCTGCAACTCAGACCACGTGGGGAGGAAATGCACCTCCCCGGAGGAGAATTGAAACTTAGGGTGGGGACTGTAGAAA	9	RLLPSGGNRLPCNSDHVGRKCTSPEEN_NLGWGL_K
AGGCTGCTTCCCTCTGGTGGTAACCGCTTGCCCTGCAACTCAGACCGGAGGAGAATTGAAACTTAGGGTGGGGACTGTAGAAA	9	RLLPSGGNRLPCNSDRRRIET_GGDCR
GGGCTGCTTCCCTCTGGTGGTAACCGCTTGCCCTGCAACTCAGACCACGTGGTTTCTAGGAAATGCACCTCCCCGGAGGAGAATTGAAACTTAGGGTGGGGACTGTAGAAA	9	GLLPSGGNRLPCNSDHVVSRKCTSPEEN_NLGWGL_K
AGGCTGCTTCCCTCTGGTGGTAACCGCTTGCCCTGCAACTCAGACCACAGTCTAGGAAATGCACCTCCCCGGAGGAGAATTGAAACTTAGGGTGGGGACTGTAGAAA	9	RLLPSGGNRLPCNSDHSLGNAPPRRRIET_GGDCR
AGGCTGCTTCCCTCTGGTGGTAACCGCTTGCCCTGCAACTCAGACCACGTGGTTTAGAAATGCACCTCCCCGGAGGAGAATTGAAACTTAGGGTGGGGACTGTAGAAA	9	RLLPSGGNRLPCNSDHVV_KCTSPEEN_NLGWGL_K
AGGCTGCTTCCCTCTGGTGGTAACCGCTTGCCCTGCAACTCAGACCACGTGGACCTCTAGGAAATGCACCTCCCCGGAGGAGAATTGAAACTTAGGGTGGGGACTGTAGAAA	9	RLLPSGGNRLPCNSDHVDL_EMHLPGGELKLRVGTVE
AGGCTGCTTCCCGAATTGAAACTTAGGGTGGGGACTGTAGAAA	9	RLLPELKLRVGTVE
AGGCTGCTTCCCTCTGGTGGTAACCGCTTGCCCTGCAACTCAGACCACTGCACCTCCCCGGAGGAGAATTGAAACTTAGGGTGGGGACTGTAGAAA	9	RLLPSGGNRLPCNSDHCTSPEEN_NLGWGL_K
GAAATGAAGCTGGGAAATTTACAATGGAAGGCAGGAAGGAGAGGTGGGCGTGGCAAAGCCCAAGGCGAGTGTTTGCTGC	9	EMKLGNLQWKAGRRGGRGKAQGECLL
AGGCTGCTTCCCTCTGGTGGTAACCGCTTGCCCTGCAACTCAGACCACGTGAGATGGCTAGGAAATGCACCTCCCCGGAGGAGAATTGAAACTTAGGGTGGGGACTGTAGAAA	9	RLLPSGGNRLPCNSDHVRWLGNAPPRRRIET_GGDCR
CAAACTGGTGGCACACTGATGCTGGGAGGAAGTTGTGATGCTGCTGAATCTT	9	QTGGTLMLGGSCDAAES
AGGCTGCTTCCCTCTGGTGGTAACCGCTTGCACCTCCCCGGAGGAGAATTGAAACTTAGGGTGGGGACTGTAGAAA	9	RLLPSGGNRLHLPGGELKLRVGTVE
AGGCTGCTTCCCTCTGGTGGTAACCGCTTGCCCTGCAACTCAGTTCTAGGAAATGCACCTCCCCGGAGGAGAATTGAAACTTAGGGTGGGGACTGTAGAAA	9	RLLPSGGNRLPCNSVLGNAPPRRRIET_GGDCR
AGGCTGCTTCCCTCTGGTGGTAACCGCTTGCCCTGCAACTCAGACCACGTGGCTCTAGGAAATGCACCTCCCCGGAGGAGAATTGAAACTTAGGGTGGGGACTGTAGAAA	9	RLLPSGGNRLPCNSDHVALGNAPPRRRIET_GGDCR
AGGCTGCTTCCCTCTGGTGGTAACCGCTTGCCCTGCAACTCAATGCACCTCCCCGGAGGAGAATTGAAACTTAGGGTGGGGACTGTAGAAA	9	RLLPSGGNRLPCNSMHLPGGELKLRVGTVE
AGGCTGCTTCCCTCTGGTGGTAACCGCTTGCCCTGCAACTCAGACCACGTGGTTTCTAGGAAATGCACCTCCCCGGNGGAGAATTGAAACTTAGGGTGGGGACTGTAGAAA	9	N/A
TGCTGTGAATACACATGGGATGGAGTTAGGTGGGTAGAGAAATGGGAAGGATCTAGGAGGAGTTG	9	CCEYTWDGVRWVEKWEGSRRS
AGGCTGCTTCCCTCTGGTGGTAACCGCTTGCCCTGCAACTCAGACCACGTGCAGGAAATGCACCTCCCCGGAGGAGAATTGAAACTTAGGGTGGGGACTGTAGAAA	9	RLLPSGGNRLPCNSDHVQEMHLPGGELKLRVGTVE
AGGCTGCTTCCCTCTGGTGGTAACCGCTTGCCCTGCAACTCAGACCACCTCCCCGGTGCACCTCCCCGGAGGAGAATTGAAACTTAGGGTGGGGACTGTAGAAA	8	RLLPSGGNRLPCNSDHLPGAPPRRRIET_GGDCR
AGGCTGCTTCCCTCTGGTGGTAACCGCTTGCCCTGCAACTCAGACCACGTGAAACTTAGGGTGGGGACTGTAGAAA	8	RLLPSGGNRLPCNSDHVKLRVGTVE
AGGCTGCTTCCCTCTGGTGGTAACCGCTTGCCCTGCAACTCAGACCACGTGAATGCACCTCCCCGGAGGAGAATTGAAACTTAGGGTGGGGACTGTAGAAA	8	RLLPSGGNRLPCNSDHVNAPPRRRIET_GGDCR
AGGCTGCTTCCCTCTGGTGGTAACCGCTTGCCCTGCAACTCAGACCACGTGGTTTCACCTCCCCGGAGGAGAATTGAAACTTAGGGTGGGGACTGTAGAAA	8	RLLPSGGNRLPCNSDHVVSPPRRRIET_GGDCR
AGGCTGCTTCCCTCTGGTGGTAACCGCTTGCCCTGCAAGGAAATGCACCTCCCCGGAGGAGAATTGAAACTTAGGGTGGGGACTGTAGAAA	8	RLLPSGGNRLPCKEMHLPGGELKLRVGTVE
AGGCTGCTTCCCTCTGGTGGTAACCGCTTGCCCTGCAACTCAGACCACGTGACCTAGGAAATGCACCTCCCCGGAGGAGAATTGAAACTTAGGGTGGGGACTGTAGAAA	8	RLLPSGGNRLPCNSDHVT_EMHLPGGELKLRVGTVE
AGGCTGCTTCCCTCTGGTGGTAACCGCTTGCCCTGCAACTCAGACCACGTGGTCTAGGAAATGCACCTCCCCGGAGGAGAATTGAAACT	8	RLLPSGGNRLPCNSDHVV_EMHLPGGELK
AGGCTGCTTCCCTCTGGTGGTAACCGCTTGCCCTGCAACTCAGACCACGTGGAAATAGGAAATGCACCTCCCCGGAGGAGAATTGAAACTTAGGGTGGGGACTGTAGAAA	8	RLLPSGGNRLPCNSDHVEIGNAPPRRRIET_GGDCR
AGGCTGCTTCCCTCTGGTGGTAACCGCTTGCCCTGCAACTCAGACCACGTGGTTCTAGGAAATGCACCTCCCCGGAGGAGAATTGAAACT	8	RLLPSGGNRLPCNSDHVVLGNAPPRRRIET
AGGCTGCTTCCCTCTGGTGGTAACCGCTTGCCCTGCAACTCAGACCTGCACCTCCCCGGAGGAGAATTGAAACTTAGGGTGGGGACTGTAGAAA	8	RLLPSGGNRLPCNSDLHLPGGELKLRVGTVE
AGGCTGCTTCCCTCTGGTGGTAACCGCTTGCCCTGCAACTCAGACCACGTGGGTTCTAGGAAATGCACCTCCCCGGAGGAGAATTGAAACTTAGGGTGGGGACTGTAGAAA	8	RLLPSGGNRLPCNSDHVGSRKCTSPEEN_NLGWGL_K
AGGCTGCTTCCCTCTGGTGGTAACCGCTTGCCCTGCAAATGCACCTCCCCGGAGGAGAATTGAAACTTAGGGTGGGGACTGTAGAAA	8	RLLPSGGNRLPCKCTSPEEN_NLGWGL_K
AGGCTGCTTCCCTCTGGTGGTAACCGCTTGCCCTGCAACTCAGACCACGTGGTTGCAGGAAATGCACCTCCCCGGAGGAGAATTGAAACTTAGGGTGGGGACTGTAGAAA	8	RLLPSGGNRLPCNSDHVVAGNAPPRRRIET_GGDCR
AGGCTGCTTCCCTCTGGTGGTAACCGCTTGCCCTGCAACTCAGACCACGCCCCGGAGGAGAATTGAAACTTAGGGTGGGGACTGTAGAAA	8	RLLPSGGNRLPCNSDHAPEEN_NLGWGL_K
AGGCTGCTTCCCTCTGGTGGTAACCGCTTGCCCTGCAACTCAGACCACGTGCTGAAATGCACCTCCCCGGAGGAGAATTGAAACTTAGGGTGGGGACTGTAGAAA	8	RLLPSGGNRLPCNSDHVLKCTSPEEN_NLGWGL_K
AGGCTGCTTCCCTCTGAGCAGTGCAGCAATCCATATTGTCCAGGAAGGAGAGGTGGGCGTGGCAAAGCCCAAGGCGAGTGTTTGCTGC	8	RLLPSEQCSNPYCPGRRGGRGKAQGECLL
AGGCTGCTTCCCTCTGGTGGTAACCGCTTGCCCTGCAACTCAGACCACGTGGTTAAAAATGCACCTCCCCGGAGGAGAATTGAAACTTAGGGTGGGGACTGTAGAAA	8	RLLPSGGNRLPCNSDHVVKNAPPRRRIET_GGDCR
AGGCTGCTTCCCTCTGGTGGTAACCGCTTGCCCTGCAACTCAGACCACGTGGTTGCAGGATATGCACCTCCCCGGAGGAGAATTGAAACTTAGGGTGGGGACTGTAGAAA	8	RLLPSGGNRLPCNSDHVVAGYAPPRRRIET_GGDCR
AGGCTGCTTCCCTCTGGTGGTAACCGCTTGCCCTGCAACTCAGACCAATGCACCTCCCCGGAGGAGAATTGAAACTTAGGGTGGGGACTGTAGAAA	8	RLLPSGGNRLPCNSDQCTSPEEN_NLGWGL_K
AGGCTGCTTCCCTCTGGTGGTAACCGCTTGCCCTAGGAAATGCACCTCCCCGGAGGAGAATTGAAACTTAGGGTGGGGACTGTAGAAA	8	RLLPSGGNRLP_EMHLPGGELKLRVGTVE
AGGCTGCTTCCCTCTGGTGGTAACCGCTTGCCCTGCAACTCAGACCACGTGGTTTCTAGGAAATGCACCTCCCCGGAGGAGAATTGAAACTTAGGGTGGGGACTGTAGAAN	8	N/A
AGGCTGCTTCCCTCTGGTGGTAACCGCTTGCCCTGCAACTCAGACCACGTGGTGGATAGGAAATGCACCTCCCCGGAGGAGAATTGAAACTTAGGGTGGGGACTGTAGAAA	8	RLLPSGGNRLPCNSDHVVDRKCTSPEEN_NLGWGL_K
AGGCTGCTTCCCTCTGGTGGTAACCGCTTGCCCTGCAATGCACCTCCCCGGAGGAGAATTGAAACTTAGGGTGGGGACTGTAGAAA	8	RLLPSGGNRLPCNAPPRRRIET_GGDCR
AGGCTGCTTCCCTCTGGTGGTAACCGCTTGCCCTGCAAGCCAGGAAATGCACCTCCCCGGAGGAGAATTGAAACTTAGGGTGGGGACTGTAGAAA	8	RLLPSGGNRLPCKPGNAPPRRRIET_GGDCR
AGGCTGCTTCCCTCTGGTGGTAACCGCTTGCCCTGCAACTCAGACCACGTGGAAATGTACCTCCCCGGAGGAGAATTGAAACTTAGGGTGGGGACTGTAGAAA	8	RLLPSGGNRLPCNSDHVEMYLPGGELKLRVGTVE
AGGCTGCTTCCCTCTGGTGGTAACCGCTTGCCCTGCAACTCAGACCACGTGGTTACCTCCCCGGAGGAGAATTGAAACTTAGGGTGGGGACTGTAGAAA	8	RLLPSGGNRLPCNSDHVVTSPEEN_NLGWGL_K
AGGCTGCTTCCCTCTGGTGGTAACCGCTTGCCCTGCAACTCAGACCACGTGGAGGAGGAAATGCACCTCCCCGGAGGAGAATTGAAACTTAGGGTGGGGACTGTAGAAA	8	RLLPSGGNRLPCNSDHVEEEMHLPGGELKLRVGTVE
AGGCTGCTTCCCTCTGGTGGTAACCGCTTGCCCTGCAACTCAGACCACGTGGCCTAGGAAATGCACCTCCCCGGAGGAGAATTGAAACTTAGGGTGGGGACTGTAGAAA	8	RLLPSGGNRLPCNSDHVA_EMHLPGGELKLRVGTVE
AGGCTGCTTCCCTCTGGTGGTAACCGCTTGCCCTGCAACTCATTGAAACTTAGGGTGGGGACTGTAGAAA	8	RLLPSGGNRLPCNSLKLRVGTVE
AGGCTGCTTCCCTCTGGTGGTAACCGCTTGCCCTGCAACTCAGACCACGTGGTCCACGTGCACCTCCCCGGAGGAGAATTGAAACTTAGGGTGGGGACTGTAGAAA	8	RLLPSGGNRLPCNSDHVVHVHLPGGELKLRVGTVE
AGGCTGCTTCCCTCTGGTGGTAACCGCTTGCCCTGCAACTCAGACCATGAAATGCACCTCCCCGGAGGAGAATTGAAACTTAGGGTGGGGACTGTAGAAA	7	RLLPSGGNRLPCNSDHEMHLPGGELKLRVGTVE
AGACTGCTTCCCTCTGGTGGTAACCGCTTGCCCTGCAACTCAGACCACGTGGTTTCTAGGAAATGCACCTCCCCGGAGGAGAATTGAAACTTAGGGTGGGGACTGTAGAAA	7	RLLPSGGNRLPCNSDHVVSRKCTSPEEN_NLGWGL_K
ACTGGTCCAACAGACTCATGGCCACCCTCTGAGCAGTGCAGCAATCCATATTGTCCAGGAAGGAGAGGTGGGCGTGGCAAAGCCCAAGGTGAGTGTTTGCTGC	7	TGPTDSWPPSEQCSNPYCPGRRGGRGKAQGECLL
AGGCTGCTTCCCTCTGGTGGTAACCGCTTGCCCTGCAACTCAGACCACGTGGAAATGCTAGGAAATGCACCTCCCCGGAGGAGAATTGAAACTTAGGGTGGGGACTGTAGAAA	7	RLLPSGGNRLPCNSDHVEMLGNAPPRRRIET_GGDCR
AGGCTGCTTCCCTCTGGTGGTAACCGCTTGCCCTGCAACTCATCTAGGAAATGCACCTCCCCGGAGGAGAATTGAAACTTAGGGTGGGGACTGTAGAAA	7	RLLPSGGNRLPCNSSRKCTSPEEN_NLGWGL_K
AGGCTGCTTCCCTCTGGTGGTAACCGCTTGCCCTGCAACTCAGACCACGTGGTCTAGGAAATGCACCTCCCCGGAGGAGANTTGAAACTTAGGGTGGGGACTGTAGAAA	7	N/A
AGGCTGCTTCCCTCTGGTGGTAACCGCTTGCCCTGCAACTCAGACCACTTCTAGGAAATGCACCTCCCCGGAGGAGAATTGAAACTTAGGGTGGGGACTGTAGAAA	7	RLLPSGGNRLPCNSDHF_EMHLPGGELKLRVGTVE
AGGCTGCTTCCCTCTGGTGGTAACCGCTTGCCCTGCAACTACTCAGACCACTAGGAAATGCACCTCCCCGGAGGAGAATTGAAACTTAGGGTGGGGACTGTAGAAA	7	RLLPSGGNRLPCNYSDH_EMHLPGGELKLRVGTVE
AGGCTGCTTCCCTCTGGTGGTAACCGCTTGCCCTGCAACTCAGACCACGTCATCTCTAGGAAATGCACCTCCCCGGAGGAGAATTGAAACTTAGGGTGGGGACTGTAGAAA	7	RLLPSGGNRLPCNSDHVISRKCTSPEEN_NLGWGL_K
AGGCTGCTTCCCTCTGGTGGTAACCGCTTGCCCTGCAACTCAGACCACGTGGTGCACTAGGAAATGCACCTCCCCGGAGGAGAATTGAAACTTAGGGTGGGGACTGTAGAAA	7	RLLPSGGNRLPCNSDHVVH_EMHLPGGELKLRVGTVE
AGGCTGCTTCCCTCTGGTGGTAACCGCTTGCCCTGCAACTCAGACCACGTGGTGGGGAGGAAATGCACCTCCCCGGAGGAGAATTGAAACTTAGGGTGGGGACTGTAGAAA	7	RLLPSGGNRLPCNSDHVVGRKCTSPEEN_NLGWGL_K
AGGCTGCTTCCCTCTGGTGGTAACCGCTTGCCCTGCAACTCAGACCACGTGGAAATGCACCTCCCCGGAGGAGAATTGAAACTTAGGGTGGGACTGTAGAAA	7	RLLPSGGNRLPCNSDHVEMHLPGGELKLRVGL_K
AGGCTGCTTCCCTCTGGTGGTAACCGCTTGCCCTGCAACTCAGACCACTTTCTAGGAAATGCACCTCCCCGGAGGAGAATTGAAACTTAGGGTGGGGACTGTAGAAA	7	RLLPSGGNRLPCNSDHFLGNAPPRRRIET_GGDCR
AGGCTGCTTCCCTCTGGTGGTAACCGCTTGCCCTGCAACTCAGACCACGTGGTCCTCTAGGAAATGCACCTCCCCGGAGGAGAATTGAAACTTAGGGTGGGGACTGTAGAAA	7	RLLPSGGNRLPCNSDHVVL_EMHLPGGELKLRVGTVE
AGGCTGCTTCCCTCTGGTGGTAACCGCTTGCCCTGCAACTCAGACCACGTGGTTTCNAGGAAATGCACCTCCCCGGAGGAGAATTGAAACTTAGGGTGGGGACTGTAGAAA	7	N/A
AGGCTGCTTCCCTCTGGTGGTAACCGCTTGCCCTGCAACTCAGACCACGTGAAAATGCACCTCCCCGGAGGAGAATTGAAACTTAGGGTGGGGACTGTAGAAA	7	RLLPSGGNRLPCNSDHVKMHLPGGELKLRVGTVE
AGGCTGCTTCCCTCTGGTGGTAACCGCTTGCCCTGCAACTCAGACCACGTGGTGATCTAGGAAATGCACCTCCCCGGAGGAGAATTGAAACTTAGGGTGGGGACTGTAGAAA	7	RLLPSGGNRLPCNSDHVVI_EMHLPGGELKLRVGTVE
AGGCTGCTTCCCTCTGGTGGTAACCGCTTGCCCTGCAACTCAGACCACGTGGAACCAGAAATGCACCTCCCCGGAGGAGAATTGAAACTTAGGGTGGGGACTGTAGAAA	7	RLLPSGGNRLPCNSDHVEPEMHLPGGELKLRVGTVE
AGGCTGCTTCCCTCTGGTGGTAACCGCTTGCCCTGCAACTCAGAACATGGTCTCCCGGAGGAGAATTGAAACTTAGGGTGGGGACTGTAGAAA	7	RLLPSGGNRLPCNSEHGLPEEN_NLGWGL_K
TGTACCACCGGGGGACGCCAGGCACCAGGCACCCTGAAACCTGGCGACCTGATGTCTACAGAGGGT	7	CTTGGRQAPGTLKPGDLMSTEG
AGGCTGCTTCCCTCTGGTGGTAACCGCACCTCCCCGGAGGAGAATTGAAACTTAGGGTGGGGACTGTAGAAA	7	RLLPSGGNRTSPEEN_NLGWGL_K
GGCCCATGTGTCAGAAAAGAAGGGACTCCCAAGCCCCAGGAGACATGTTCAAGAAGGCTCTGCATCCTGAACCAATTGGATGGGTAACTA	7	GPCVRKEGTPKPQETCSRRLCILNQLDG_L
AGGCTGCTTCCCTCTGGTGGTAACCGCTTGCCCTGCAATTGAAACTTAGGGTGGGGACTGTAGAAA	7	RLLPSGGNRLPCN_NLGWGL_K
AGGCTGCTTCCCTCTGGTGGTAACCGCTTGCCCTGCAACTCAGACCACGTGGTAAATGCACCTCCCCGGAGGAGAATTGAAACTTAGGGTGGGGACTGTAGAAA	7	RLLPSGGNRLPCNSDHVVNAPPRRRIET_GGDCR
AGGCTGCTTCCCTCTGGTGGTAACCGCTTGCCCTGCAACTCAGACCACGCGGGGAGGGGAAATGCACCTCCCCGGAGGAGAATTGAAACTTAGGGTGGGGACTGTAGAAA	7	RLLPSGGNRLPCNSDHAGRGNAPPRRRIET_GGDCR
AGGCTGCTTCCCTCTGGTGGTAACCGCTTGCCCTGCAACTCAGACCACGTGGTTCTATGCACCTCCCCGGAGGAGAATTGAAACTTAGGGTGGGGACTGTAGAAA	7	RLLPSGGNRLPCNSDHVVLCTSPEEN_NLGWGL_K
ACTGGTCCAACAGACTCATGGCCACCCTCTGAGCAGTGCAGCAATCCATATTGTCCAGGAAGGAGAGGTGGGCGTGACAAAGCCCAAGGCGAGTGTTTGCTGC	7	TGPTDSWPPSEQCSNPYCPGRRGGRDKAQGECLL
AGGCTGCTTCCCTCTGGTGGTAACCGCTTGCCCTGCAACTCAGACCACGTAGACCACGTAGGAAATGCACCTCCCCGGAGGAGAATTGAAACTTAGGGTGGGGACTGTAGAAA	7	RLLPSGGNRLPCNSDHVDHVGNAPPRRRIET_GGDCR
AGGCTGCTTCCCTCTGGTGGTAACCGCTTGCCCTGCAACTCTCTAGGAAATGCACCTCCCCGGAGGAGAATTGAAACTTAGGGTGGGGACTGTAGAAA	7	RLLPSGGNRLPCNSLGNAPPRRRIET_GGDCR
AGGCTGCTTCCCTCTGGTGGTAACCGCTTGCCCCGCAACTCAGACCACGTGGTCTAGGAAATGCACCTCCCCGGAGGAGAATTGAAACTTAGGGTGGGGACTGTAGAAA	7	RLLPSGGNRLPRNSDHVV_EMHLPGGELKLRVGTVE
AGGCTGCTTCCCTCTGGTGGTAACCGCTTGCCCTGCAATCTAGGAAATGCACCTCCCCGGAGGAGAATTGAAACTTAGGGTGGGGACTGTAGAAA	7	RLLPSGGNRLPCNLGNAPPRRRIET_GGDCR
GGCCCATGTGTCAGAAAAGAAGGGACTCTCAAGCCCCAGGAGACATGTTCAAGAAGGCTCTGCATCCTGA	7	GPCVRKEGTLKPQETCSRRLCIL
AGGCTGCTTCCCTCTGGTGGTAACCGCTTGCCCTGCAACTCAGACCACGTGGAATCTAGGAAATGCACCTCCCCGGAGGAGAATTGAAACTTAGGGTGGGGACTGTAGAAA	7	RLLPSGGNRLPCNSDHVESRKCTSPEEN_NLGWGL_K
AGGAAATGCACCTCCCCGGAGGAGAATTGAAACTTAGGGTGGGGACTGTAGAAA	7	RKCTSPEEN_NLGWGL_K
AGGCTGCTTCCCTCTGGTGGTAACCGCTTGCCCTGCTCCCCGGAGGAGAATTGAAACTTAGGGTGGGGACTGTAGAAA	7	RLLPSGGNRLPCSPEEN_NLGWGL_K
AGGCTGCTTCCCTCTGGTGGTAACCGCTTGCCCTGCAACTCAGACCACGTGGTGGGAAATGCACCTCCCCGGAGGAGAATTGAAACTTAGGGTGGGGACTGTAGAAA	7	RLLPSGGNRLPCNSDHVVGNAPPRRRIET_GGDCR
ATGTCTGGTAAGACTCCTTCTTTACCTCACAACTGACGACTGGCACTTTCACACGAAGGATCTCNTGTGGTA	7	N/A
AGGCTGCTTCCCTCTGGTGGTAACCGCTTGCCCTGCAACACCTCCCCGGAGGAGAATTGAAACTTAGGGTGGGGACTGTAGAAA	7	RLLPSGGNRLPCNTSPEEN_NLGWGL_K
AGGCTGCTTCCCTCTGGTGGTAACCGCTTGCCCTGCAACTCAGACCACGTATCTAGGAAATGCACCTCCCCGGAGGAGAATTGAAACTTAGGGTGGGGACTGTAGAAA	7	RLLPSGGNRLPCNSDHVSRKCTSPEEN_NLGWGL_K
AGGCTGCTTCCCTCTGGTGGTAACCGCTTGCCCTGCAACTCAGACCTGCAACTCTAGGAAATGCACCTCCCCGGAGGAGAATTGAAACTTAGGGTGGGGACTGTAGAAA	7	RLLPSGGNRLPCNSDLQL_EMHLPGGELKLRVGTVE
AGGCTGCTTCCCTCTGGTGGTAACCGCTTGCCCTGCAACTCAGACCACGTGGTCCCCGGAGGAGAATTGAAACTTAGGGTGGGGACTGTAGAAA	7	RLLPSGGNRLPCNSDHVVPGGELKLRVGTVE
AGGCTGCTTCCCTCTGGTGGTAACCGCTTGCCCTGCAACTCAGACCACGTGGTCTCCATCTTGCACCTCCCCGGAGGAGAATTGAAACTTAGGGTGGGGACTGTAGAAA	7	RLLPSGGNRLPCNSDHVVSILHLPGGELKLRVGTVE
AGGCTGCTTCCCTCTGGTGGTAACCGCTTGCCCTGCAACTCTGAGAAATGCAACTCTAGGAAATGCACCTCCCCGGAGGAGAATTGAAACTTAGGGTGGGGACTGTAGAAA	7	RLLPSGGNRLPCNSEKCNSRKCTSPEEN_NLGWGL_K
AGGCTGCTTCCCTCTGGTGGTAACCGCTTGCCCTGCAACTCAGAATTGAAACTTAGGGTGGGGACTGTAGAAA	7	RLLPSGGNRLPCNSELKLRVGTVE
AGGCTGCTTCCCTCTGGTGGTAACCGCTTGCCCTGCAACTCAGACCACAGGAAATGCACCTCCCCGGAGGAGAATTGAAACTTAGGGTGGGGACTGTAGAAA	7	RLLPSGGNRLPCNSDHRKCTSPEEN_NLGWGL_K
AGGCTGCTTCCCTCTGGTGGTAACCGCTTGCCCTGCAACTCAGACCACGTGGTTAACACCTCCCCGGAGGAGAATTGAAACTTAGGGTGGGGACTGTAGAAA	7	RLLPSGGNRLPCNSDHVVNTSPEEN_NLGWGL_K
AGGCTGCTTCCGAATTGAAACTTAGGGTGGGGACTGTAGAAA	6	RLLPN_NLGWGL_K
AGGCTGCTTCCCTCTGGTGGTAACCGCTTGCCCTGCAACTCAGACCACGTGGAAATACACCTCCCCGGAGGAGAATTGAAACTTAGGGTGGGGACTGTAGAAA	6	RLLPSGGNRLPCNSDHVEIHLPGGELKLRVGTVE
AGGCTGCTTCCCTCTGGTGGTAACCGCTTGCCCTGCAACTCAGACCACGTGGTTGAAAAAATGCACCTCCCCGGAGGAGAATTGAAACTTAGGGTGGGGACTGTAGAAA	6	RLLPSGGNRLPCNSDHVVEKMHLPGGELKLRVGTVE
AGGCTGCTTCCCTCTGGTGGTAACCGCTTGCCCTGCAACTCCTCCCCGGAGGAGAATTGAAACTTAGGGTGGGGACTGTAGAAA	6	RLLPSGGNRLPCNSSPEEN_NLGWGL_K
AGGCTGCTTCCCTCTGGTGGTAACCGCTTGCCCTGCAACTCAGACCACGTGGTCTAGAAATGCACCTCCCCGGAGGAGAATTGAAACTTAGGGTGGGGACTGTAGAAA	6	RLLPSGGNRLPCNSDHVV_KCTSPEEN_NLGWGL_K
AGGCTGCTTCCCTCTGGTGGTAACCGCTTGCCCTGCAACTCAGACCACGTGGTTTATGCACCTCCCCGGAGGAGAATTGAAACTTAGGGTGGGGACTGTAGAAA	6	RLLPSGGNRLPCNSDHVVYAPPRRRIET_GGDCR
AGGCTGCTTCCCTCTGGTGGTAACCGCTTGCCCTGCAACTCAGACCACGTGGTAAAATGCACCTCCCCGGAGGAGAATTGAAACTTAGGGTGGGGACTGTAGAAA	6	RLLPSGGNRLPCNSDHVVKCTSPEEN_NLGWGL_K
AGGCTGCTTCCCTCTGGTGGTAACCGCTTGCCCTGCAACTCAGACCACGTGGTTTCTAGGAAATGCACCTCCCCGGAGGAGAATTGAAACTTAGGGTGGGACTGTAGAAA	6	RLLPSGGNRLPCNSDHVVSRKCTSPEEN_NLGWDCR
AGGCTGCTTCCCTCTGGTGGTAACCGCTTGCCCTGCAACTCAGACCACGTGGTTCCAGGAAATGCACCTCCCCGGAGGAGAATTGAAACTTAGGGTGGGGACTGTAGAAA	6	RLLPSGGNRLPCNSDHVVPGNAPPRRRIET_GGDCR
AGGCTGCTTCCCTCTGGTGGTAACCGCTTGCCCTGCAACTCAGACCACGTGGTCTGAAAATGCACCTCCCCGGAGGAGAATTGAAACTTAGGGTGGGGACTGTAGAAA	6	RLLPSGGNRLPCNSDHVV_KCTSPEEN_NLGWGL_K
AGGCTGCTTCCCTCTGGTGGTAACCGCTTGCCCTGCAACTCAGAGGAGAATTGAAACTTAGGGTGGGGACTGTAGAAA	6	RLLPSGGNRLPCNSEEN_NLGWGL_K
AGGCTGCTTCCCTCTGGTGGTAACCGCTTGCCCTGCAACTCAGACCACGTGGAGAATTGAACCTTAGGGTGGGGACTGTAGAAA	6	RLLPSGGNRLPCNSDHVEN_TLGWGL_K
ATGTGTGTCT	6	MCV
ACTGGTCCAACAGACTCATGGCCACCCTCTGAGCAGTGCAGCAATCCATATTGTCCAGGAAGGAGAGGTGGGCGTGGCAAAGCCCAAGGCGAGTGTTTGCTGT	6	TGPTDSWPPSEQCSNPYCPGRRGGRGKAQGECLL
AGGCTGCTTCCCTCTGGTGGTAACCGCTTGCCCTGCAACTCAGACCACGTGGTTTAGGTCTAGGAAATGCACCTCCCCGGAGGAGAATTGAAACTTAGGGTGGGGACTGTAGAAA	6	RLLPSGGNRLPCNSDHVV_V_EMHLPGGELKLRVGTVE
GCTGGTCCAACAGACTCATGGCCACCCTCTGAGCAGTGCAGCAATCCATATTGTCCAGGAAGGAGAGGTGGGCGTGGCAAAGCCCAAGGCGAGTGTTTGCTGC	6	AGPTDSWPPSEQCSNPYCPGRRGGRGKAQGECLL
AGGCTGCTTCCCTCTGGTGGTAACCGCTTGCCCTGCAACTCAGACCACGTGCAACTCAGGAAATGCACCTCCCCGGAGGAGAATTGAAACTTAGGGTGGGGACTGTAGAAA	6	RLLPSGGNRLPCNSDHVQLRKCTSPEEN_NLGWGL_K
AGGCTGCTTCCCTCTGGTGGTAACCGCTTGCCCTGCAACTCAGACCACGTGCCTAGGAAATGCACCTCCCCGGAGGAGAATTGAAACTTAGGGTGGGGACTGTAGAAA	6	RLLPSGGNRLPCNSDHVPRKCTSPEEN_NLGWGL_K
AGGCTGCTTCCCTCTGGTGGTAACCGCTTGCCCTGCAACTCAGACCACGTGGAGATGCACCTCCCCGGAGGAGAATTGAAACTTAGGGTGGGGACTGTAGAAA	6	RLLPSGGNRLPCNSDHVEMHLPGGELKLRVGTVE
AGGCTGCTTCCCTCTGGTGGTAACCGCTTGCCCTGCAACTCAGACCACGTGGTACCTCCTCGGAGGAGAATTGAAACTTAGGGTGGGGACTGTAGAAA	6	RLLPSGGNRLPCNSDHVVPPRRRIET_GGDCR
AGGCTGCTTCCCTCTGGTGGTAACCGCTTGCCCTGCAACTCAGCACCTCCCCGGAGGAGAATTGAAACTTAGGGTGGGGACTGTAGAAA	6	RLLPSGGNRLPCNSAPPRRRIET_GGDCR
AGGCTGCTTCCCTCTGGTGGTAACCGCTTGCCCTGCAACTCAGACCACGTCTGTGCTTGATGCACCTCCCCGGAGGAGAATTGAAACTTAGGGTGGGGACTGTAGAAA	6	RLLPSGGNRLPCNSDHVCA_CTSPEEN_NLGWGL_K
AGGCTGCTTCCCTCTGGTGGTAACCGCTTGCCCTGCAACTCAGACCACGTGGTTTAAATGCACCTCCCCGGAGGAGAATTGAAACTTAGGGTGGGGACTGTAGAAA	6	RLLPSGGNRLPCNSDHVV_MHLPGGELKLRVGTVE
AGGCTGCTTCCCTCTGGTGGTAACCGCTTGCCCTGCAACTCAGACCACGTGGTTACTTGCACCTCCCCGGAGGAGAATTGAAACTTAGGGTGGGGACTGTAGAAA	6	RLLPSGGNRLPCNSDHVVTCTSPEEN_NLGWGL_K
AGGCTGCTTCCCTCTGGTGGTAACCGCTTGCCCTGCAACTCAGACCACGTGGTTTCTAGGAAATGTACCTCCCCGGAGGAGAATTGAAACTTAGGGTGGGGACTGTAGAAA	6	RLLPSGGNRLPCNSDHVVSRKCTSPEEN_NLGWGL_K
AGGCTGCTTCCCTCTGGTGGTAACCGCTTGCCCTGCAACTCAGACCACGTGCATTCTAGGAAATGCACCTCCCCGGAGGAGAATTGAAACTTAGGGTGGGGACTGTAGAAA	6	RLLPSGGNRLPCNSDHVHSRKCTSPEEN_NLGWGL_K
AGGCTGCTTCCCTCTGGTGGTAACCGCTTGCCCTGCAACTCAAATGCACCTCCCCGGAGGAGAATTGAAACTTAGGGTGGGGACTGTAGAAA	6	RLLPSGGNRLPCNSNAPPRRRIET_GGDCR
AGGCTGCTTCCCTCTGGTGGTAACCGCTTGCCCTGCAACTCAGACCACGTGGTTTGTAGGAAATGCACCTCCCCGGAGGAGAATTGAAACTTAGGGTGGGGACTGTAGAAA	6	RLLPSGGNRLPCNSDHVVCRKCTSPEEN_NLGWGL_K
AGGCTGCTTCCCTCTGGTGGTAACCGCTTGCCCTGCAACTCAGACCACGTGGAGCTAGGAAATGCACCTCCCCGGAGGAGAATTGAAACTTAGGGTGGGGACTGTAGAAA	6	RLLPSGGNRLPCNSDHVELGNAPPRRRIET_GGDCR
AGGCTGCTTCCCTCTGGTGGTAACCGCTTGCCCTGCAACTCAGACCACGTCCTCCCCGGAGGAGAATTGAAACTTAGGGTGGGGACTGTAGAAA	6	RLLPSGGNRLPCNSDHVLPGGELKLRVGTVE
AGGCTGCTTCCCCCTGGTGGTAACCGCTTGCCCTGCAACTCAGACCACGTGGTTTCTAGGAAATGCACCTCCCCGGAGGAGAATTGAAACTTAGGGTGGGGACTGTAGAAA	6	RLLPPGGNRLPCNSDHVVSRKCTSPEEN_NLGWGL_K
GTTTCACCAGATTTGGGCAGGAGCTTGTAGAACTGTGGTCAAAACGCAGGCCCGGTTTCCCTAGCTGCCTGCTGTGCAGCCCTGTCTCCA	6	VSPDLGRSL_NCGQNAGPVSLAACCAALSP
AGGCTGCTTCCCTCTGGTGGTAACCGCTTGCCCTGCAACTCAGACCACGTGGTTCAATTCCCCGGAGGAGAATTGAAACTTAGGGTGGGGACTGTAGAAA	6	RLLPSGGNRLPCNSDHVVQFPGGELKLRVGTVE
AGGCTGCTTCCCTCTGGTGGTAACCGCTTGCCCTGCAACTCAGACCACGTGGCAAGGGCACCTCCCCGGAGGAGAATTGAAACTTAGGGTGGGGACTGTAGAAA	6	RLLPSGGNRLPCNSDHVARAPPRRRIET_GGDCR
AGGCTGCTTCCCTCTGGTGGTAACCGCTTGCCCTGCAACGCACCTCCCCGGAGGAGAATTGAAACTTAGGGTGGGGACTGTAGAAA	6	RLLPSGGNRLPCNAPPRRRIET_GGDCR
AGGCTGCTTCCCTCTGGTGGTAACCGCTTGCCCTGCAACTCAGACCAACTCAGAGGAAATGCACCTCCCCGGAGGAGAATTGAAACTTAGGGTGGGGACTGTAGAAA	6	RLLPSGGNRLPCNSDQLRGNAPPRRRIET_GGDCR
AGGCTGCTTCCCTCTGGTGGTAACCGCTTCCCCGGAGGAGAATTGAAACTTAGGGTGGGGACTGTAGAAA	6	RLLPSGGNRFPGGELKLRVGTVE
AGGCTGCTTCCCTCTGGTGGTAACCGCTTGCCCTGCAACTCAGGCACCTCCCCGGAGGAGAATTGAAACTTAGGGTGGGGACTGTAGAAA	6	RLLPSGGNRLPCNSGTSPEEN_NLGWGL_K
AGGCTGCTTCCCTCTGGTGGTAACCGCTTGCCCTGCAACTCAACTAGGAAATGCACCTCCCCGGAGGAGAATTGAAACTTAGGGTGGGGACTGTAGAAA	6	RLLPSGGNRLPCNSTRKCTSPEEN_NLGWGL_K
GAAATGAAGCTGTGAAATTTACAATGGAAGGCAGGAAGGAGAGGAAAAGATTACTATCTGATTCCCAGGCTGGTGTGGCCAGTGGAGTGTGCCTCTGAGTGCTGGCAGCTGACACAGAGGATGGGGTT	6	EMKL_NLQWKAGRRGKDYYLIPRLVWPVECASECWQLTQRMG
AGGCTGCTTCCCTCTGGTGGTAACCGCTTGCCCTGCAACTCAGACCACGTAATGCACCTCCCCGGAGGAGAATTGAAACTTAGGGTGGGGACTGTAGAAA	6	RLLPSGGNRLPCNSDHVMHLPGGELKLRVGTVE
AGGCTGCTTCCCTCTGGTGGTAACCGCTTGCCCTGCAACTCAGACCACGTGGTTCGGAAATGCACCTCCCCGGAGGAGAATTGAAACTTAGGGTGGGGACTGTAGAAA	6	RLLPSGGNRLPCNSDHVVRKCTSPEEN_NLGWGL_K
AGGCTGCTTCCCTCTGGTGGTAACCGCTTGCCCTGCAACTCAGACCATTGCTCCATGCACCTCCCCGGAGGAGAATTGAAACTTAGGGTGGGGACTGTAGAAA	6	RLLPSGGNRLPCNSDHCSMHLPGGELKLRVGTVE
AGGCTGCTTCCCTCTGGTGGTAACCGCTTGCCCTGCAACTCAGACCACGTGGTACCTCCCCGGAGGAGAATTGAAACTTAGGGTGGGGACTGTAGAAA	6	RLLPSGGNRLPCNSDHVVPPRRRIET_GGDCR
AGGCTGCTTCCCTCTGGTGGTAACCGCTTGCCCTGCAACTCAGACCACGTGGTCTCCACCTCCCCGGAGGAGAATTGAAACTTAGGGTGGGGACTGTAGAAA	6	RLLPSGGNRLPCNSDHVVSTSPEEN_NLGWGL_K
AGGCTGCTTCCCTCTGGTGGTAACCGCTTGCCCTGCAACTCAGACGTAGGAAATGCACCTCCCCGGAGGAGAATTGAAACTTAGGGTGGGGACTGTAGAAA	6	RLLPSGGNRLPCNSDVGNAPPRRRIET_GGDCR
T	6
ACTGGTCCAACAGACTCATGGCCACCCTCTGAGCAGTGCAGCAATCCATATTGTCCAGGAAGGAGAGGNGGGCGTGGCAAAGCCCAAGGCGAGTGTTTGCTGC	6	N/A
AGGCTGCTTCCCTCTGGTGGTAACCGCTTGCCCTGCAACTCAGACCACGTGGAAGGAAATGCACCTCCCCGGAGGAGAATTGAAACTTAGGGTGGGGACTGTAGAAA	6	RLLPSGGNRLPCNSDHVEGNAPPRRRIET_GGDCR
AGGCACCTCCCCGGAGGAGAATTGAAACTTAGGGTGGGGACTGTAGAAA	6	RHLPGGELKLRVGTVE
AGGCTGCTTCCCTCTGGTGGTAACCGCTTGCCCTGCAACTCAGACCACGTGGTTTGAGGAAATGCACCTCCCCGGAGGAGAATTGAAACTTAGGGTGGGGACTGTAGAAA	6	RLLPSGGNRLPCNSDHVV_GNAPPRRRIET_GGDCR
ACTGGTCCAACAGACTCATGGCCACCCTCTGAGCAGTGCAGCAATCCATATTGTCCAGGAAGGAGAGGTGGGCGTGGCAAAGCCCAAGGCGAGTGTTTGCTGCGGGGAGG	6	TGPTDSWPPSEQCSNPYCPGRRGGRGKAQGECLLRG
AGGCTGCTTCCCTCTGGTGGTAACCGCTTGCCCTGCAACTCAGACCACGGGGTAGGAAATGCACCTCCCCGGAGGAGAATTGAAACTTAGGGTGGGGACTGTAGAAA	6	RLLPSGGNRLPCNSDHGVGNAPPRRRIET_GGDCR
AGGCTGCTTCCCTCTGGTGGTAACCGCTTGCCCTGCAACTCAGACCACGTGGTCTATGCACCTCCCCGGAGGAGAATTGAAACTTAGGGTGGGGACTGTAGAAA	6	RLLPSGGNRLPCNSDHVVYAPPRRRIET_GGDCR
GAGGCCAAGGACCAGAAGAGACGCCTGAAGGGCAGTGCCAAGTGAGGTGGCATCACACCGACAAACCACTGGCTGGGCT	6	EAKDQKRRLKGSAK_GGITPTNHWLG
AGGCTGCTTCCCTCTGGTGGTAACCGCTTGCCCTGCAACTCAGACCACTCAGAGGAAATGCACCTCCCCGGAGGAGAATTGAAACTTAGGGTGGGGACTGTAGAAA	6	RLLPSGGNRLPCNSDHSEEMHLPGGELKLRVGTVE
AGGCTGCTTCCCTCTGGTGGTAACCGCTTGCCCTGCAACTCAGACCACGTGGTTACTCTAGGAAATGCACCTCCCCGGAGGAGAATTGAAACTTAGGGTGGGGACTGTAGAAA	6	RLLPSGGNRLPCNSDHVVTLGNAPPRRRIET_GGDCR
AGGCTGCTTCCCTCTGGTGGTAACCGCTTGCCCTGCAACTCAGACCACGTGGACCACTAGGGAATGCACCTCCCCGGAGGAGAATTGAAACTTAGGGTGGGGACTGTAGAAA	6	RLLPSGGNRLPCNSDHVDH_GMHLPGGELKLRVGTVE
AGGCTGCTTCCCTCTGGTGGTAACCGCTTGCCCTGCAACTCAGACCACGTGGTCTGAGTGGAAATGCACCTCCCCGGAGGAGAATTGAAACTTAGGGTGGGGACTGTAGAAA	5	RLLPSGGNRLPCNSDHVV_VEMHLPGGELKLRVGTVE
AGGCTGCTTCCCTCTGGTGGTAACCGCTTGCCCTGCAACTCAGACCACGTGAGTGAGTGAGGAAATGCACCTCCCCGGAGGAGAATTGAAACTTAGGGTGGGGACTGTAGAAA	5	RLLPSGGNRLPCNSDHVSE_GNAPPRRRIET_GGDCR
AGGCTGCTTCCCTCTGGTGGTAACCGCTTGCCCTGCAACTCAGACCAGACTCAGAGGAAATGCACCTCCCCGGAGGAGAATTGAAACTTAGGGTGGGGACTGTAGAAA	5	RLLPSGGNRLPCNSDQTQRKCTSPEEN_NLGWGL_K
AGGCTGCTTCCCTCTGGTGGTAACCGCTTGCCCTGCAACTCAGACCACGTGTGGTAGGAAATGCACCTCCCCGGAGGAGAATTGAAACTTAGGGTGGGGACTGTAGAAA	5	RLLPSGGNRLPCNSDHVW_EMHLPGGELKLRVGTVE
AGGCTGCTTCCCTCTGGTGGTAACCGCTTGCCCTGCAACTCAGACCACGTGAGTTGCTAGGAAATGCACCTCCCCGGAGGAGAATTGAAACTTAGGGTGGGGACTGTAGAAA	5	RLLPSGGNRLPCNSDHVSC_EMHLPGGELKLRVGTVE
AGGCTGCTTCCCTCTGGTGGTAACCGCTTGCCCTGCAACTCAGACCACGTGGAGGTGGAAATGCACCTCCCCGGAGGAGAATTGAAACTTAGGGTGGGGACTGTAGAAA	5	RLLPSGGNRLPCNSDHVEVEMHLPGGELKLRVGTVE
GAAATGAAGCTGGGAAATTTACAATGGAAGGCAGGAAGGAGAGGAAAAGATTACTATCTGATTCCCAGGCTGGTGTGGCCAGTGGGGTGTGCCTCTGAGTGCTGGCAGCTGACACAGAGGATGGGGTT	5	EMKLGNLQWKAGRRGKDYYLIPRLVWPVGCASECWQLTQRMG
AGGCTGCTTCCCTCTGGTGGTAACCGCTTGCCCTGCAACTCAGACCACGTGCAAGGAAATGCACCTCCCCGGAGGAGAATTGAAACTTAGGGTGGGGACTGTAGAAA	5	RLLPSGGNRLPCNSDHVQGNAPPRRRIET_GGDCR
AGGCTGCTTCCCTCTGGTGGTAACCGCTTGCCCTGCAACTCCTGCAACTTCAATGCACCTCCCCGGAGGAGAATTGAAACTTAGGGTGGGGACTGTAGAAA	5	RLLPSGGNRLPCNSCNFNAPPRRRIET_GGDCR
AGGCTGCNTCCCTCTGGTGGTAACCGCTTGCCCTGCAACTCAGACCACGTGGTTTCTAGGAAATGCACCTCCCCGGAGGAGAATTGAAACTTAGGGTGGGGACTGTAGAAA	5	N/A
AGGCTGCTTCCCTCTGGTGGTAACCGCTTGCCCTGCAACTCAGACCACGTGGTTCGAGGAAATGCACCTCCCCGGAGGAGAATTGAAACTTAGGGTGGGGACTGTAGAAA	5	RLLPSGGNRLPCNSDHVVRGNAPPRRRIET_GGDCR
AGGCTGCTTCCCTCTGGTGGTAACCGCTTGCCCTGCAACTCAGACCACGTGGTCCCCTATGCACCTCCCCGGAGGAGAATTGAAACTTAGGGTGGGGACTGTAGAAA	5	RLLPSGGNRLPCNSDHVVPYAPPRRRIET_GGDCR
AGGCTGCTTCCCTCTGGTGGTAACCGCTTGCCCTGCAACTCAGACAACTCAGACTAGGAAATGCACCTCCCCGGAGGAGAATTGAAACTTAGGGTGGGGACTGTAGAAA	5	RLLPSGGNRLPCNSDNSD_EMHLPGGELKLRVGTVE
AGGCTGCTTCCCTCTGGTGGTAACCGCTTGCCCTGCAACTCAGACCACCTCCCCGGAGGAAATGCACCTCCCCGGAGGAGAATTGAAACTTAGGGTGGGGACTGTAGAAA	5	RLLPSGGNRLPCNSDHLPGGNAPPRRRIET_GGDCR
GGTCCATGTGTCAGAAAAGAAGGGACTCTCAAGCCCCAGGAGACATGTTCAAGAAGGCTCTGCATCCTGAACCAATTGGATGGGTAACTA	5	GPCVRKEGTLKPQETCSRRLCILNQLDG_L
GAAATGAAGCTGGGAAATTTACAATGGAAGGCATGAAGGAGAGGAAAAGATTACTATCTGATTCCCAGGCTGGTGTGGCCAGTGGAGTGTGCCTCTGAGTGCTGGCAGCTGACACAGAGGATGGGGTT	5	EMKLGNLQWKA_RRGKDYYLIPRLVWPVECASECWQLTQRMG
ACTGACTGATTGATTGCTGAAGGGGATGGGGTT	5	TD_LIAEGDGV
AGGCTGCTTCCCTCTGGTGGTAACCGCTTGCCCTGCAACTCAGACCACGTGCAGAAATGCACCTCCCCGGAGGAGAATTGAAACTTAGGGTGGGGACTGTAGAAA	5	RLLPSGGNRLPCNSDHVQKCTSPEEN_NLGWGL_K
CTGACGACTGTGTGAATCCCTGCATTTGGGGGACAGGGGGA	5	LTTV_IPAFGGQG
AGGCTGCTTCCCTCTGGTGGTAACCGCTTGCCCTGCAACTCAGACCACGAATTGAAACTTAGGGTGGGGACTGTAGAAA	5	RLLPSGGNRLPCNSDHELKLRVGTVE
AGGCTGCTTCCCTCTGGTGGTAACCGCTTGCCCTGCAACTCAGACTCAGGAAATGCACCTCCCCGGAGGAGAATTGAAACTTAGGGTGGGGACTGTAGAAA	5	RLLPSGGNRLPCNSDSGNAPPRRRIET_GGDCR
AGGCTGCTTCCCTCTGGTGGTAACCGCTTGCCCTGCAACTCGGACCACGTGGTTTCTAGGAAATGCACCTCCCCGGAGGAGAATTGAAACTTAGGGTGGGGACTGTAGAAA	5	RLLPSGGNRLPCNSDHVVSRKCTSPEEN_NLGWGL_K
AGGCTGCTTCCCTCTGGTGGTAACCGCTTGCCCTGCAACTTAGGGTGGGGACTGTAGAAA	5	RLLPSGGNRLPCNLGWGL_K
ACTGGTCCAACAGACTCATGGCCACCCTCTGAGCAGTGCAGCAATCCATATTGTCCAGGAAGGAGAGGTGGGCGTGGCAAAGCCCAAGGCGAGTGTTTGTTGC	5	TGPTDSWPPSEQCSNPYCPGRRGGRGKAQGECLL
AGGCTGCTTCCCTCTGGTGGTAACCGCTTGCCCTGCAACTAATGCACCTCCCCGGAGGAGAATTGAAACTTAGGGTGGGGACTGTAGAAA	5	RLLPSGGNRLPCN_CTSPEEN_NLGWGL_K
GTCCAACAGACTCATGGCCACCCTCTGAGCAGTGCAGCAATCCATATTGTCCAGGAAGGAGAGGTGGGCGTGGCAAAGCCCAAGGCGAGTGTTTGCTGC	5	VQQTHGHPLSSAAIHIVQEGEVGVAKPKASVCC
GGCCCATGTGTCAGAAAAGAAGGGACTCTCAAGCCCCAGGAGACATGTTCAAGAAGGCTCTGCATCCCGAACCAATTGGATGGGTAACTA	5	GPCVRKEGTLKPQETCSRRLCIPNQLDG_L
GAAATGAAGCTGGGAAATTTACAATGGAAGGCAGGAAGGAGAGGAAAAGATTACTATCTGATTCCCAGGCTGGTGTGGCCAGTGGAGTGTGCCTCTGAGTGCTGGCAGCTGACACAGAGGATGGGGCT	5	EMKLGNLQWKAGRRGKDYYLIPRLVWPVECASECWQLTQRMG
AGGCTGCTTCCCTCTGGTGGTAACCGCTTGCCCTGCAACTCAGACCACGTGGTTTAAGGAAATGCACCTCCCCGGAGGAGAATTGAAACTTAGGGTGGGGACTGTAGAAA	5	RLLPSGGNRLPCNSDHVV_GNAPPRRRIET_GGDCR
AGGCTGCTTCCCTCTGGTGGTAACCGCTTGCCCTGCAACTCAGACCACCTCCCCGAAATGCACCTCCCCGGAGGAGAATTGAAACTTAGGGTGGGGACTGTAGAAA	5	RLLPSGGNRLPCNSDHLPEMHLPGGELKLRVGTVE
GGCCCAGGTGTCAGAAAAGAAGGGACTCTCAAGCCCCAGGAGACATGTTCAAGAAGGCTCTGCATCCTGAACCAATTGGATGGGTAACTA	5	GPGVRKEGTLKPQETCSRRLCILNQLDG_L
AGGCTGCTTCCCTCTGGTGGTAACCGCTTGCCCTGCAACTCAGACCGGAAATGCACCTCCCCGGAGGAGAATTGAAACTTAGGGTGGGGACTGTAGAAA	5	RLLPSGGNRLPCNSDRKCTSPEEN_NLGWGL_K
AGGCTGCTTCCCTCTGGTGGTAACCGCTTGCCCTGCAACTCAGGAGGAGAATTGAAACTTAGGGTGGGGACTGTAGAAA	5	RLLPSGGNRLPCNSGGELKLRVGTVE
AGGCTGCTTCCCTCTGGTGGTAACCGCTTGCCCTGCAACTCAGACCACGGGTAGGAAATGCACCTCCCCGGAGGAGAATTGAAACTTAGGGTGGGGACTGTAGAAA	5	RLLPSGGNRLPCNSDHG_EMHLPGGELKLRVGTVE
AGGCTGCTTCCCTCTGGTGGTAACCGCTTGCCCTGCAACTCAGACCACGTGGAAATGCACCTCCCCGGAGGTGAATTGAAACTTAGGGTGGGGACTGTAGAAA	5	RLLPSGGNRLPCNSDHVEMHLPGGELKLRVGTVE
GGCCCATGNGTCAGAAAAGAAGGGACTCTCAAGCCCCAGGAGACATGTTCAAGAAGGCTCTGCATCCTGAACCAATTGGATGGGTAACTA	5	N/A
AGGCTGCTTCCCTCTGGTGGTAACCGCTTGCCCTGCCCCGGAGGAGAATTGAAACTTAGGGTGGGGACTGTAGAAA	5	RLLPSGGNRLPCPGGELKLRVGTVE
ACTGGTCCAACAGACTCATGGCCACCCTCTGAGCAGTGCAGCAATCCATATNGTCCAGGAAGGAGAGGTGGGCGTGGCAAAGCCCAAGGCGAGTGTTTGCTGC	5	N/A
AGGCTGCTTCCCTCTGGTGGTAACCGCTTGCCCTGCAACTCAGACCACGTGGTGGTGGAAATGCACCTCCCCGGAGGAGAATTGAAACTTAGGGTGGGGACTGTAGAAA	5	RLLPSGGNRLPCNSDHVVVEMHLPGGELKLRVGTVE
GAAATGAAGCTGGGAAATTTACAATGGAAGGCAGGAAGGAGAGGAAAAGATTACTATCNGATTCCCAGGCTGGTGTGGCCAGTGGAGTGTGCCTCTGAGTGCTGGCAGCTGACACAGAGGATGGGGTT	5	N/A
AGGCTGCTTCCCTCTGGTGGTAACCGCTTGCCCTGCAACTCAGACCACGTGGTCTCCGTGCACCTCCCCGGAGGAGAATTGAAACTTAGGGTGGGGACTGTAGAAA	5	RLLPSGGNRLPCNSDHVVSVHLPGGELKLRVGTVE
GAAATGAAGCTGGGAAATTTACAATGGAAGGTAGGAAGGAGAGGAAAAGATTACTATCTGATTCCCAGGCTGGTGTGGCCAGTGGAGTGTGCCTCTGAGTGCTGGCAGCTGACACAGAGGATGGGGTT	5	EMKLGNLQWKVGRRGKDYYLIPRLVWPVECASECWQLTQRMG
AGGCTGCTTCCCTCTTAACTTAGGGTGGGGACTGTAGAAA	5	RLLPS_LRVGTVE
GAAATGAAGCTGGGAAATTTACAATGGANGGCAGGAAGGAGAGGAAAAGATTACTATCTGATTCCCAGGCTGGTGTGGCCAGTGGAGTGTGCCTCTGAGTGCTGGCAGCTGACACAGAGGATGGGGTT	5	N/A
GAAATGAAGCTGGGAAATTTACAATGGAAGGCAGGAAGGAGAGGAAAAGATTACTATCTGATTCCCAGGCTGGTGTGGCCAGTGGAGTGTGCCTCTGAGTGCTGGCGGCTGACACAGAGGATGGGGTT	5	EMKLGNLQWKAGRRGKDYYLIPRLVWPVECASECWRLTQRMG
AGGCTGCTTCCCTCTGGTGGTAACCGCTTGTCCTGCAACTCAGACCACGTGGAAATGCACCTCCCCGGAGGAGAATTGAAACTTAGGGTGGGGACTGTAGAAA	5	RLLPSGGNRLSCNSDHVEMHLPGGELKLRVGTVE
AGGCTGCTTCCCTCTGGTGGTAACCGCTTGCCCTGCAACTCAGACCACGTGGTTAGGGTGGGGACTGTAGAAA	5	RLLPSGGNRLPCNSDHVVRVGTVE
AGGCTGCTTCCCTCTGGTGGTAACCGCTTGCCCTGCAACTCAGACCACGTGGTTAGTCTAGGAAATGCACCTCCCCGGAGGAGAATTGAAACTTAGGGTGGGGACTGTAGAAA	5	RLLPSGGNRLPCNSDHVVSLGNAPPRRRIET_GGDCR
AGGCTGCTTCCCTCTGGTGGTAACCGCTTGCCCTGCAACTCAGACCACGTGGTCTCCTAGGAAATGCACCTCCCCGGAGGAGAATTGAAACTTAGGGTGGGGACTGTAGAAA	5	RLLPSGGNRLPCNSDHVVS_EMHLPGGELKLRVGTVE
AGGCTGCTTCCCTCTGGTGGTAACCGCTTGCCCTGCAACTCAGACCACCCCCGGAGGAGAATTGAAACTTAGGGTGGGGACTGTAGAAA	5	RLLPSGGNRLPCNSDHPRRRIET_GGDCR
AGGCTGCTTCCCTCTGGTGGTAACCGCTTGCCCTGCAAGCACCTCCCCGGAGGAGAATTGAAACTTAGGGTGGGGACTGTAGAAA	5	RLLPSGGNRLPCKHLPGGELKLRVGTVE
AGGCTGCTTCCCTCTGGTGGTAACCGCTTGCCCTGCAACTCAGACCACGTGGAAATGCACGTAGGAAATGCACCTCCCCGGAGGAGAATTGAAACTTAGGGTGGGGACTGTAGAAA	5	RLLPSGGNRLPCNSDHVEMHVGNAPPRRRIET_GGDCR
ACTGGTCCAACAGACTCATGGCCACCCTCTGAGCAGTGCAGCAATCCATATTGTCCAGGAAGGAGAGGTGGGCGTGGCAAAGTCCAAGGCGAGTGTTTGCTGC	5	TGPTDSWPPSEQCSNPYCPGRRGGRGKVQGECLL
GAAATGAAGCTGGGAAATTTACAATGGAAGGCAGGAAGGAGAGGAAAAGANTACTATCTGATTCCCAGGCTGGTGTGGCCAGTGGAGTGTGCCTCTGAGTGCTGGCAGCTGACACAGAGGATGGGGTT	5	N/A
GAAATGAAGCTGGGAAATTTACAATGGAAGGCAGGAAGGAGAGGAAAAGATTACTATCTGATTCCCAGGCTGGTGTGGCCAGTGGAGTGTGCCTCTGAGTGTTGGCAGCTGACACAGAGGATGGGGTT	5	EMKLGNLQWKAGRRGKDYYLIPRLVWPVECASECWQLTQRMG
AGGCTGCTTCCCTCTGGTGGTAACCGCTTGCCCTGCAACTCAGACCACGTGCAGGTCTAGGAAATGCACCTCCCCGGAGGAGAATTGAAACTTAGGGTGGGGACTGTAGAAA	5	RLLPSGGNRLPCNSDHVQV_EMHLPGGELKLRVGTVE
AGGCTGCTTCCCTCTGGTGGTAACCGCTTGCCCTGCAACTCAGACCTCCTCCCCGGAGGAGAATTGAAACTTAGGGTGGGGACTGTAGAAA	5	RLLPSGGNRLPCNSDLLPGGELKLRVGTVE
AGGCTGCTTCCCTCTGGTGGTAACCGCTTGCCCTGCAACGAATTGAAACTTAGGGTGGGGACTGTAGAAA	5	RLLPSGGNRLPCNELKLRVGTVE
AGCCCATGTGTCAGAAAAGAAGGGACTCTCAAGCCCCAGGAGACATGTTCAAGAAGGCTCTGCATCCTGAACCAATTGGATGGGTAACTA	5	SPCVRKEGTLKPQETCSRRLCILNQLDG_L
AGGCTGCTTCCCTCTGGTGGTAACCGCTTGCCCTGCAACTCAGACCACGTGGTTTCTAGGAAATGCACCTCCCCGGAGGAGAATCGAAACTTAGGGTGGGGACTGTAGAAA	5	RLLPSGGNRLPCNSDHVVSRKCTSPEENRNLGWGL_K
AGGCTGCTTCCCTCTGGTGGTAACCGCTTGCCCTGCAACTCAGACCACGTAAATGCACCTCCCCGGAGGAGAATTGAAACTTAGGGTGGGGACTGTAGAAA	5	RLLPSGGNRLPCNSDHVNAPPRRRIET_GGDCR
GAAATGAAGCTGGGAAATTTACAATGGAAGGCAGGAAGGAGAGGAAAAGATTACTATCCGATTCCCAGGCTGGTGTGGCCAGTGGAGTGTGCCTCTGAGTGCTGGCAGCTGACACAGAGGATGGGGTT	5	EMKLGNLQWKAGRRGKDYYPIPRLVWPVECASECWQLTQRMG
AGGCTGCTTCCCTCTGGTGGTAACCGCTTGCCCTGCAACTCAGACCACGTGGTTAGAAATGCACCTCCCCGGAGGAGAATTGAAACTTAGGGTGGGGACTGTAGAAA	5	RLLPSGGNRLPCNSDHVVRNAPPRRRIET_GGDCR
AGGCTGCTTCCCTCTGGTGGTAACCGCTTGCCCTGCAACTCAGACCACGTGGTGTGCTAGGAAATGCACCTCCCCGGAGGAGAATTGAAACTTAGGGTGGGGACTGTAGAAA	5	RLLPSGGNRLPCNSDHVVC_EMHLPGGELKLRVGTVE
AGGCTGCTTCCCTCTGGTGGTAACCGCTTGCCCTGCAACTCAGACAGGAAATGCACCTCCCCGGAGGAGAATTGAAACTTAGGGTGGGGACTGTAGAAA	5	RLLPSGGNRLPCNSDRKCTSPEEN_NLGWGL_K
AGGCTGCTTCCCTCTGGTGGTAACCGCTTGCCCTGCAACTCAGACCACGTGGTTGAAAATGCACCTCCCCGGAGGAGAATTGAAACTTAGGGTGGGGACTGTAGAAA	5	RLLPSGGNRLPCNSDHVVENAPPRRRIET_GGDCR
AGGCTGCTTCCCTCTGGTGGTAACCGCTTGCCCTGCAACTCAGACCACGTGGAATTGAAACTTAGGGTGGGGACTGTAGAAA	5	RLLPSGGNRLPCNSDHVELKLRVGTVE
AGGCTGCTTCCCTCTGGTGGTAACCGCTTGCCCGGAGGAGAATTGAAACTTAGGGTGGGGACTGTAGAAA	5	RLLPSGGNRLPGGELKLRVGTVE
AGGCTGCTTCCCTCTGGTGGTAACCGCTTGCCCTGCAACTCAGACCACGTGGAAACACGTGGAAATGCACCTCCCCGGAGGAGAATTGAAACTTAGGGTGGGGACTGTAGAAA	5	RLLPSGGNRLPCNSDHVETRGNAPPRRRIET_GGDCR
AGGCTGCTTCCCTCTGGTGGTAACCGCTTGCCCTGCAACTCAGACCCTAGGAAATGCACCTCCCCGGAGGAGAATTGAAACTTAGGGTGGGGACTGTAGAAA	5	RLLPSGGNRLPCNSDPRKCTSPEEN_NLGWGL_K
AGGCTGCTTCCCTCTGGTGGTAACCGCTTGCCCTGCAACTCAGACCACGTGGAAATGCACCTCCCCGGNGGAGAATTGAAACTTAGGGTGGGGACTGTAGAAA	5	N/A
AGGCTGCTTCCCTCTGGTGGTAACCGCTTGCCCTGCAACTCAGACCACGGAGAATGCACCTCCCCGGAGGAGAATTGAAACTTAGGGTGGGGACTGTAGAAA	5	RLLPSGGNRLPCNSDHGECTSPEEN_NLGWGL_K
AGGCTGCTTCCCTCTGGTGGTAACCGCTTGCCCTGCAACTCAGACCACGTGGTCCTAGGAAATGCACCTCCCCGGAGGAGAATTGAAACTTAGGGTGGGGACTGTAGAAA	5	RLLPSGGNRLPCNSDHVVLGNAPPRRRIET_GGDCR
GCACCTGGAGTAGCTGCTGTTCT	5	APGVAAV
AGGCTGCTTCCCTCTGGTGGTAACCGCTTGCCCTGCAACTCAGACCACGTGGTCAGAAATGCACCTCCCCGGAGGAGAATTGAAACTTAGGGTGGGGACTGTAGAAA	5	RLLPSGGNRLPCNSDHVVRNAPPRRRIET_GGDCR
AGGCTGCTTCCCTCTGGTGGTAACCGCTTGCCCTGCAACTCAGACCACGTCTCCCCGGAGGAGAATTGAAACTTAGGGTGGGGACTGTAGAAA	5	RLLPSGGNRLPCNSDHVSPEEN_NLGWGL_K
AGGCTGCTTCCCTCTGGTGGTAACCGCTTGCCCTGCAACTCAGACCACGTGGAAATGCACTGAAACTTAGGGTGGGGACTGTAGAAA	5	RLLPSGGNRLPCNSDHVEMH_NLGWGL_K
AGGCTGCTTCCCTCTGGTGGTAACCGCTTGCCCTGCAACTCAGACCACGTGGACTTCTAGGAAATGCACCTCCCCGGAGGAGAATTGAAACTTAGGGTGGGGACTGTAGAAA	5	RLLPSGGNRLPCNSDHVDF_EMHLPGGELKLRVGTVE
AGGCTGCTTCCCTCTGGTGGTAACCGCTTGCCCTGCAACTCAGACCACGTAGGAATGCACCTCCCCGGAGGAGAATTGAAACTTAGGGTGGGGACTGTAGAAA	5	RLLPSGGNRLPCNSDHVGMHLPGGELKLRVGTVE
AGGCTGCTTCCCTCTGGTGGTAACCGCTTGCCCTGCAACTCAGACCACGTAGTGTAGGAAATGCACCTCCCCGGAGGAGAATTGAAACTTAGGGTGGGGACTGTAGAAA	5	RLLPSGGNRLPCNSDHVV_EMHLPGGELKLRVGTVE
AGGCTGCTTCCCTCTGGTGGTAACCGCTTGCCCTGCAACTCAGACCAGCTTCTAGGAAATGCACCTCCCCGGAGGAGAATTGAAACTTAGGGTGGGGACTGTAGAAA	4	RLLPSGGNRLPCNSDQLLGNAPPRRRIET_GGDCR
AGGCTGCTTCCCTCTGGTGGTAACCGCTTGCCCTGCAACTCAGACCACGTGGAAATGCACCTCCACGGAGGAGAATTGAAACTTAGGGTGGGGACTGTAGAAA	4	RLLPSGGNRLPCNSDHVEMHLHGGELKLRVGTVE
ACTGGTCCAACAGACTCATGGCCACCCTCTGAGCAGTGCAGCAATCCATATTGTCCAGGAAGGAGAGGTGGGCGTGGCAAAGCCCAAGGCGAGTGTTTGCTGG	4	TGPTDSWPPSEQCSNPYCPGRRGGRGKAQGECLL
AGGCTGCTTCCCTCTGGTGGTAACCGCTTGCCCTGCAACTCAGACCACGTGGTCTAGGAAATGCATCTCCCCGGAGGAGAATTGAAACTTAGGGTGGGGACTGTAGAAA	4	RLLPSGGNRLPCNSDHVV_EMHLPGGELKLRVGTVE
AGGCTGCTTCCCTCTGGTGGTAACCGCTTGCCCTGCAACTCACAATTGAAACTTAGGGTGGGGACTGTAGAAA	4	RLLPSGGNRLPCNSQLKLRVGTVE
GAAATGAAGCTGGGAAATTTACAATGGAAGGCAGGAAGGAGAGGAAAAGATTACTATCTGATTCCCAGGCTGGTGTGGCCAGTGGAGTGTGCCTCTGAGTGCTGGTAGCTGACACAGAGGATGGGGTT	4	EMKLGNLQWKAGRRGKDYYLIPRLVWPVECASECW_LTQRMG
AGGCTGCTTCCCTCTGATGGTAACCGCTTGCCCTGCAACTCAGACCACGTGGAAATGCACCTCCCCGGAGGAGAATTGAAACTTAGGGTGGGGACTGTAGAAA	4	RLLPSDGNRLPCNSDHVEMHLPGGELKLRVGTVE
AGGCTGCTTCCCTCTGGTGGTAACCGCTTGCCCTGCAACTCAGGACTCTAGGAAATGCACCTCCCCGGAGGAGAATTGAAACTTAGGGTGGGGACTGTAGAAA	4	RLLPSGGNRLPCNSGL_EMHLPGGELKLRVGTVE
AGGCTGCTTCCCTCTGGTGGTAACCGCTTGCCCTGCAACTCAGACCACGTGGAGGTGAGGAAATGCACCTCCCCGGAGGAGAATTGAAACTTAGGGTGGGGACTGTAGAAA	4	RLLPSGGNRLPCNSDHVEVRKCTSPEEN_NLGWGL_K
AGGCTGCTTCCCTCTGGTGGTAACCGCTTGCCCTGCAACTCAGGCCACGTGGAAATGCACCTCCCCGGAGGAGAATTGAAACTTAGGGTGGGGACTGTAGAAA	4	RLLPSGGNRLPCNSGHVEMHLPGGELKLRVGTVE
GAAATGAAGCTGGGAAATTTGCAATGGAAGGCAGGAAGGAGAGGAAAAGATTACTATCTGATTCCCAGGCTGGTGTGGCCAGTGGAGTGTGCCTCTGAGTGCTGGCAGCTGACACAGAGGATGGGGTT	4	EMKLGNLQWKAGRRGKDYYLIPRLVWPVECASECWQLTQRMG
AGGCTGCTTCCCTCTGGTGGTAACCGCTTGCCCTGCAACTCAGACCACGTGGTCTGAAGTGAGGAAATGCACCTCCCCGGAGGAGAATTGAAACTTAGGGTGGGGACTGTAGAAA	4	RLLPSGGNRLPCNSDHVV_SEEMHLPGGELKLRVGTVE
AGGCTGCTTCCCTCTGGTGGTAACCGCTTGCCCTGCAACTCAGACCACGTATATCTAGGAAATGCACCTCCCCGGAGGAGAATTGAAACTTAGGGTGGGGACTGTAGAAA	4	RLLPSGGNRLPCNSDHVYLGNAPPRRRIET_GGDCR
AGGCTGCTTCCCTCTGGTGGTAACCGCTTGCCCTGCAACTCAGACCACCTCTGATGCACCTCCCCGGAGGAGAATTGAAACTTAGGGTGGGGACTGTAGAAA	4	RLLPSGGNRLPCNSDHL_CTSPEEN_NLGWGL_K
AGGCTGCTTCCCTCTGGTGGTAACCGCTTGCCCTGCAACTCAGACCACGTGGTCTATCTAGGAAATGCACCTCCCCGGAGGAGAATTGAAACTTAGGGTGGGGACTGTAGAAA	4	RLLPSGGNRLPCNSDHVVYLGNAPPRRRIET_GGDCR
AGGCTGCTTCCCTCTGGTGGTAACCGCTTGCCCTGCAACTCAGACCACGTGGACCATCTAGGAAATGCACCTCCCCGGAGGAGAATTGAAACTTAGGGTGGGGACTGTAGAAA	4	RLLPSGGNRLPCNSDHVDHLGNAPPRRRIET_GGDCR
AGGCTGCTTCCCTCTGGTGGTAACCGCTTGCCCTGCAACTCAGACCACGTGGTCTTTCTAGGAAATGCACCTCCCCGGAGGAGAATTGAAACTTAGGGTGGGGACTGTAGAAA	4	RLLPSGGNRLPCNSDHVVFLGNAPPRRRIET_GGDCR
GAAATGAAGCTGGGAAATTTACAATGGAAGGCAGGAAGGAGAGGAAAAGATTACTATCTGATTCCCAGGCTGGTGGGATTTGCTGCCTTCTGCCTTCTGTGACATCAGAACTCATGCTTACTTGATGACACGGAGTG	4	EMKLGNLQWKAGRRGKDYYLIPRLVGFAAFCLL_HQNSCLLDDTE
AGGCTGCTTCCCTCTGGTGGTAACCGCTTGCCCTGCAACTCAGACCACGTGGGACTGTAGAAA	4	RLLPSGGNRLPCNSDHVGL_K
AGGCTGCTTCCCTCTGGTGGTAACCGCTTGCCCTGCAACTCAGACCACGGAGGAAATGCACCTCCCCGGAGGAGAATTGAAACTTAGGGTGGGGACTGTAGAAA	4	RLLPSGGNRLPCNSDHGGNAPPRRRIET_GGDCR
AGGCTGCTTCCCTCTGGTGGTAACCGCTTGCCCTGCAACTCAGACCACGTGGTTCTTCTAGGAAATGCACCTCCCCGGAGGAGAATTGAAACTTAGGGTGGGGACTGTAGAAA	4	RLLPSGGNRLPCNSDHVVLLGNAPPRRRIET_GGDCR
AGGCTGCTTCCCTCTGGTGGTAATTCTCCCCGGAGGAGAATTGAAACTTAGGGTGGGGACTGTAGAAA	4	RLLPSGGNSPRRRIET_GGDCR
AGGCTGCTTCCCTCTGGTGGTAACCGCTTGCCCTGCAACTCACTAGGAAATGCACCTCCCCGGAGGAGAATTGAAACTTAGGGTGGGGACTGTAGAAA	4	RLLPSGGNRLPCNSLGNAPPRRRIET_GGDCR
AGGCTGCTTCCCTCTGGTGGTAACCGCTTGCCCTGCAACTCAGACCACGTCTAGGAAATGCACCTCCCCGGAGGAGAATTGAAACTTAGGGTGGGGAATGTAGAAA	4	RLLPSGGNRLPCNSDHV_EMHLPGGELKLRVGNVE
AGGAGCTGACCTCCCCGGAGGAGAATTGAAACTTAGGGTGGGGACTGTAGAAA	4	RS_PPRRRIET_GGDCR
AGGCTGCTTCCCTCTGGTGGTAACCGCTTGCCCTGCAACTCAGACCACGTCAATGCACCTCCCCGGAGGAGAATTGAAACTTAGGGTGGGGACTGTAGAAA	4	RLLPSGGNRLPCNSDHVNAPPRRRIET_GGDCR
AGGCTGCTTCCCTCTGGTGGTAACCGCTTGCCCTGCAACTCAGACCACGTGGTCTAGGAAATGCACCTCCCCGGAGGAGAATTGAAACTTAGAGTGGGGACTGTAGAAA	4	RLLPSGGNRLPCNSDHVV_EMHLPGGELKLRVGTVE
AGGCTGCTTCCCTCTGGTGGTAACCGCTTGCCCTGCAGAGAATTGAAACTTAGGGTGGGGACTGTAGAAA	4	RLLPSGGNRLPCRELKLRVGTVE
ACTGGCCCAACAGACTCATGGCCACCCTCTGAGCAGTGCAGCAATCCATATTGTCCAGGAAGGAGAGGTGGGCGTGGCAAAGCCCAAGGCGAGTGTTTGCTGC	4	TGPTDSWPPSEQCSNPYCPGRRGGRGKAQGECLL
GAAATGAAGCTGGGAAATTTACAATGGAAGGCAGGAAGGAGAGGAAAAGATTACTATCTGATTCCCAGGCTGGTGTGGCCAGTGGAGTGTGCCTCTGAGTGCCGGCAGCTGACACAGAGGATGGGGTT	4	EMKLGNLQWKAGRRGKDYYLIPRLVWPVECASECRQLTQRMG
GGATAAGAGCAGGGGCAGTGGGGTAGGGGGACACAAGCA	4	G_EQGQWGRGTQA
AGGCTGCTTCCCTCTGGTGGTAACCGCTTGCCCTGCAACTCAGAAGGAAATGCACCTCCCCGGAGGAGAATTGAAACTTAGGGTGGGGACTGTAGAAA	4	RLLPSGGNRLPCNSEGNAPPRRRIET_GGDCR
AGGCTGCTTCCCTCTGGTGGTAACCGCTTGCCCTGCAACTCAGACCACGTGGTTTTGGAAATGCACCTCCCCGGAGGAGAATTGAAACTTAGGGTGGGGACTGTAGAAA	4	RLLPSGGNRLPCNSDHVVLEMHLPGGELKLRVGTVE
GGAAACACTACAAGAAAAGGGGAACCTTGATGAATTCAGTCTGGT	4	GNTTRKGEP__IQSG
GAAATGAAGCTGGGAAATTTACAATGGAAGGCAGGAAGGAGAGGAAAAGATTACTATCTGATTCCCAGGCTGGTGTGGCCNGTGGAGTGTGCCTCTGAGTGCTGGCAGCTGACACAGAGGATGGGGTT	4	N/A
GAAATGAAGCTGGGAAATTTACAATGGAAGGCAGGAAGGAGAGGAAAAGATTACTATCTGATTCCCAGGCTGGTGTGGCCAGTGGAGTGTGCCTCTGAGTGCTGGCAGCTGACACAGAGGATGAGGTT	4	EMKLGNLQWKAGRRGKDYYLIPRLVWPVECASECWQLTQRMR
AGGCTGCTTCCCTCTGGTGGTAACCGCTTGCCCTGCAAATCTAGGAAATGCACCTCCCCGGAGGAGAATTGAAACTTAGGGTGGGGACTGTAGAAA	4	RLLPSGGNRLPCKSRKCTSPEEN_NLGWGL_K
AGGCTGCTTCCCTCTGGTGGTAACCGCTTGCCCTGCAACTCAGACAATGCACCTCCCCGGAGGAGAATTGAAACTTAGGGTGGGGACTGTAGAAA	4	RLLPSGGNRLPCNSDNAPPRRRIET_GGDCR
AGGCTGCTTCCCTCTGGTGGTAACCGCTCCCCGGAGGAGAATTGAAACTTAGGGTGGGGACTGTAGAAA	4	RLLPSGGNRSPEEN_NLGWGL_K
AGGCTGCTTCCCTCTGGTGGTAACCGCTTGCCCTGCAACTCAGACCACGTGGTTTCTAGGANATGCACCTCCCCGGAGGAGAATTGAAACTTAGGGTGGGGACTGTAGAAA	4	N/A
AGGCTGCTTCCCTCTGGTGGTAACCGCTTGCCCTGCAACTCAGGTCTAGGAAATGCACCTCCCCGGAGGAGAATTGAAACTTAGGGTGGGGACTGTAGAAA	4	RLLPSGGNRLPCNSGLGNAPPRRRIET_GGDCR
GAAATGAAGCTGGGAAATTTACAATGGAAGGCAGGAAGGAGAGGAAAAGATTACTATCTGATTCCCAGGCTGGTGTGGCCAGTGGAGTGTGCCTCTGAGTGCTGGCAGCTGACACNGAGGATGGGGTT	4	N/A
AGGCTGCTTCCCTCTGGTGGTAACCGCTTGCCCTGCAACTCAGACCACGTGGTTTCTAGGAAATGCACCTCCCCGGAGGAGAATTGAAACTTAGGGTGGGGACTGTAGANA	4	N/A
AGGCTGCTTCCCTCTGGTGGTAACCGCTTGCCCTGCAACAGAGACCAGAGTAGATGTTCTAGGAAATGCACCTCCCCGGAGGAGAATTGAAACTTAGGGTGGGGACTGTAGAAA	4	RLLPSGGNRLPCNRDQSRCSRKCTSPEEN_NLGWGL_K
GAAATGAAGCTGGGAAATTTACAATGGAAGGCAGGAGGGAGAGGAAAAGATTACTATCTGATTCCCAGGCTGGTGTGGCCAGTGGAGTGTGCCTCTGAGTGCTGGCAGCTGACACAGAGGATGGGGTT	4	EMKLGNLQWKAGGRGKDYYLIPRLVWPVECASECWQLTQRMG
AGGCTGCTTCCCTCTGGTGGTAACCGCTTGCCCTGCAACTCAGACCACGTAGAATTGAAACTTAGGGTGGGGACTGTAGAAA	4	RLLPSGGNRLPCNSDHVELKLRVGTVE
AGGCTGCTTCCCTCTGGTGGTAATGCACCTCCCCGGAGGAGAATTGAAACTTAGGGTGGGGACTGTAGAAA	4	RLLPSGGNAPPRRRIET_GGDCR
GAGTGTGCAGGCGACAGGTCTCAACTCTTGGTTCCTGAGAGAAGCTCTGAGCTTATGTTGCCCGTTTACTTCTGATGGAGTGGTTTTAGGTTTGGGGAAAACAGTCTGT	4	ECAGDRSQLLVPERSSELMLPVYF_WSGFRFGENSL
AGGCTGCTCCCCTCTGGTGGTAACCGCTTGCCCTGCAACTCAGACCACGTGGTTTCTAGGAAATGCACCTCCCCGGAGGAGAATTGAAACTTAGGGTGGGGACTGTAGAAA	4	RLLPSGGNRLPCNSDHVVSRKCTSPEEN_NLGWGL_K
AGGCTGCTTCCCTCTGGTGGTAACCGCTTGCCCTGCAACTCAGACCACGTGGGTAGGAAATGCACCTCCCCGGAGGAGAATTGAAACTTAGGGTGGGGACTGTAGAAA	4	RLLPSGGNRLPCNSDHVGRKCTSPEEN_NLGWGL_K
AGGCTGCTTCCCTCTGGTGGTAACCGCTTGCCCTGCAACTCAGACCACGTGGCACAGGGAAATGCACCTCCCCGGAGGAGAATTGAAACTTAGGGTGGGGACTGTAGAAA	4	RLLPSGGNRLPCNSDHVAQGNAPPRRRIET_GGDCR
AGGCTGCTTCCCTCTGGTGGTAACCGCTTGCCCTGCAACTCAGCCCGGAGGAGAATTGAAACTTAGGGTGGGGACTGTAGAAA	4	RLLPSGGNRLPCNSARRRIET_GGDCR
AGGCTGCTTCCCTCTGGTGGTAACCGCTTGCCCTGCAACTCAGACCACGTGGTTTCCAGGAAATGCACCTCCCCGGAGGAGAATTGAAACTTAGGGTGGGGACTGTAGAAA	4	RLLPSGGNRLPCNSDHVVSRKCTSPEEN_NLGWGL_K
AGGCTGCTTCCCTCTGGTGGTAACCGCTTGCCCTGCAACTCAGACCACGTGGTCTCATCAATGCACCTCCCCGGAGGAGAATTGAAACTTAGGGTGGGGACTGTAGAAA	4	RLLPSGGNRLPCNSDHVVSSMHLPGGELKLRVGTVE
AGGCTGCTTCCCTCTGGTGGTAACCGCTTGCCCTGCAACTCAGACCACGTGGTTAAAGGAAATGCACCTCCCCGGAGGAGAATTGAAACTTAGGGTGGGGACTGTAGAAA	4	RLLPSGGNRLPCNSDHVVKGNAPPRRRIET_GGDCR
AGGCTGCTTCCCTCTGGTGGTAACCGCTTGCCCCGCAACTCAGACCACGTGGTTCTAGGAAATGCACCTCCCCGGAGGAGAATTGAAACTTAGGGTGGGGACTGTAGAAA	4	RLLPSGGNRLPRNSDHVVLGNAPPRRRIET_GGDCR
GAAATGAAGCTGGGAAATTTACAATGGAAGGCAGGAAGGAGAGGAAAAGATTACTATCTGATTCCCAGGCTGGNGTGGCCAGTGGAGTGTGCCTCTGAGTGCTGGCAGCTGACACAGAGGATGGGGTT	4	N/A
AGGCTGCTTCCCTCTGGTGGTAACCGCTTGCCCTGCAACTCAGACCACGTTGAAATGCACCTCCCCGGAGGAGAATTGAAACTTAGGGTGGGGACTGTAGAAA	4	RLLPSGGNRLPCNSDHVEMHLPGGELKLRVGTVE
AGGCTGCTTCCCTCTGGTGGTAACCGCTTGCCCTGCAACTCAGACCACGTGGTTAGGAGAATTGAAACTTAGGGTGGGGACTGTAGAAA	4	RLLPSGGNRLPCNSDHVVRRIET_GGDCR
AGGCTGCTTCCCTCCGGTGGTAACCGCTTGCCCTGCAACTCAGACCACGTGGTTTCTAGGAAATGCACCTCCCCGGAGGAGAATTGAAACTTAGGGTGGGGACTGTAGAAA	4	RLLPSGGNRLPCNSDHVVSRKCTSPEEN_NLGWGL_K
AGGCTGCTTCCCTCTGGTGGTAACCGCTTGCCCTGCAACTCAGACCACGTCTGAAGGAAATGCACCTCCCCGGAGGAGAATTGAAACTTAGGGTGGGGACTGTAGAAA	4	RLLPSGGNRLPCNSDHV_RKCTSPEEN_NLGWGL_K
AGGCTGCTTCCCTCTGGTGGTAACCGCTTGCCCTGCAACTCAGACCACGTGGAGACCACGTGGATGCACCTCCCCGGAGGAGAATTGAAACTTAGGGTGGGGACTGTAGAAA	4	RLLPSGGNRLPCNSDHVETTWMHLPGGELKLRVGTVE
AGGCTGCTTCCCTCTGGTGGTAACCGCTTGCCCTGCAACTCAGACCACGTGGTTTCTAGGAAATGCACCTCCCCGGAGGAGANTTGAAACTTAGGGTGGGGACTGTAGAAA	4	N/A
AGGCTACTTCCCTCTGGTGGTAACCGCTTGCCCTGCAACTCAGACCACGTGGTTTCTAGGAAATGCACCTCCCCGGAGGAGAATTGAAACTTAGGGTGGGGACTGTAGAAA	4	RLLPSGGNRLPCNSDHVVSRKCTSPEEN_NLGWGL_K
AGGCTGCTTCCCTCTGGTAGTAACCGCTTGCCCTGCAACTCAGACCACGTGGAAATGCACCTCCCCGGAGGAGAATTGAAACTTAGGGTGGGGACTGTAGAAA	4	RLLPSGSNRLPCNSDHVEMHLPGGELKLRVGTVE
AGGCTGCTTCCCTCTGGTGGTAACATTGAAACTTAGGGTGGGGACTGTAGAAA	4	RLLPSGGNIET_GGDCR
ACTGGTCCAACAGACTCATGGCCACCCTCTGAGCAGTGCAGCAATCCATATTGTCCAGGAAGGAGAGGAAAAGATTACTATCTGATTCCCAGGCTGGTGTGGCCAGTGGAGTGTGCCTCTGAGTGCTGGCAGCTGACACAGAGGATGGGGTT	4	TGPTDSWPPSEQCSNPYCPGRRGKDYYLIPRLVWPVECASECWQLTQRMG
AGGCTGCTTCCCTCTGATGGTAACCGCTTGCCCTGCAACTCAGACCACGTGGTCTAGGAAATGCACCTCCCCGGAGGAGAATTGAAACTTAGGGTGGGGACTGTAGAAA	4	RLLPSDGNRLPCNSDHVV_EMHLPGGELKLRVGTVE
ACTGGTCCAACAGACTCATGGCCACCCTCTGAGCAGTGTAGCAATCCATATTGTCCAGGAAGGAGAGGTGGGCGTGGCAAAGCCCAAGGCGAGTGTTTGCTGC	4	TGPTDSWPPSEQCSNPYCPGRRGGRGKAQGECLL
AGGCTGCTTCCCTCTGGTGGTAACCGCTTGCCCTGCAACTCAGACCACGTGGTCTTCTAGGAAATGCACCTCCCCGGAGGAGAATTGAAACTTAGGGTGGGGACTGTAGAAA	4	RLLPSGGNRLPCNSDHVVF_EMHLPGGELKLRVGTVE
GAAATGAAGCTGGGAAATTTACAATGGAAGGCAGGAAGGAGAGGAAAAGATTACTATCTGACTCCCAGGCTGGTGTGGCCAGTGGAGTGTGCCTCTGAGTGCTGGCAGCTGACACAGAGGATGGGGTT	4	EMKLGNLQWKAGRRGKDYYLTPRLVWPVECASECWQLTQRMG
AGGCTGCTTCCCTCTGGTGGTAACCGCTTGCCCTGCAACTCAGACCACGTGGTTCCTCTAGGAAATGCACCTCCCCGGAGGAGAATTGAAACTTAGGGTGGGGACTGTAGAAA	4	RLLPSGGNRLPCNSDHVVPLGNAPPRRRIET_GGDCR
GACCCATGTGTCAGAAAAGAAGGGACTCTCAAGCCCCAGGAGACATGTTCAAGAAGGCTCTGCATCCTGAACCAATTGGATGGGTAACTA	4	DPCVRKEGTLKPQETCSRRLCILNQLDG_L
AGGCTGCTTCCCTCTGGTGGTAACCGCTTGCCCTGCAACTCAGACCACGTGGTTTCTAGGAAATGCACCTCCCCGGAGGAGAATTGAAACTTAGGGTGGGGACTATAGAAA	4	RLLPSGGNRLPCNSDHVVSRKCTSPEEN_NLGWGL_K
AGGCTGCTTCCCTCTGGTGGTAACCGCTTGCCCTGCAACTCAGACCACGTGGTTGTCTGAGTGGGGAGGAAATGCACCTCCCCGGAGGAGAATTGAAACTTAGGGTGGGGACTGTAGAAA	4	RLLPSGGNRLPCNSDHVVV_VGRKCTSPEEN_NLGWGL_K
AGGCTGCTTCCCTCTGGTGGTAACCGCTTGCCCTGCAACTCAGACCACGTGGTCTGGAGGAAATGCACCTCCCCGGAGGAGAATTGAAACTTAGGGTGGGGACTGTAGAAA	4	RLLPSGGNRLPCNSDHVVWRKCTSPEEN_NLGWGL_K
AGGCTGCTTCCCTCTGGTGGTAACCGCTTGCCCTGCAACTCAGACCACGTGGTTCTAGGAAATGCACCTCCCCGGAGGAGAATTGAAACTTAGGGTGGGGACTGTAGAAN	4	RLLPSGGNRLPCNSDHVVLGNAPPRRRIET_GGDCR
GGCCTTGTGGTAGTGAGGTGCTTAGCGGCCATCTGATGCCAGGAGCTGCACGCAGGACGATGCAGTTGAAGAGGCGTGGCTT	4	GLVVVRCLAAI_CQELHAGRCS_RGVA
AGGCTGCTTCCCTCTGGTGGTAACCGCTTGCCCTGCAACTCAGACCACGTGGTCTAGGAAATGCACCTCCCCGGAGGAGAACTGAAACTTAGGGTGGGGACTGTAGAAA	4	RLLPSGGNRLPCNSDHVV_EMHLPGGELKLRVGTVE
GAAATGAAGCTGGGAAATTTACAATGGAAGGCAGGAAGGAGAGGAAAAGATTACTATCTGATTCCCAGGCTGGTGTGGCCAGTGGAGTGTGCCNCTGAGTGCTGGCAGCTGACACAGAGGATGGGGTT	4	N/A
AGGCTGCTTCCCTCTGGTGGTAACCGCTTGCCCTGCAACTCAGACCACTTGGTCTAGGAAATGCACCTCCCCGGAGGAGAATTGAAACTTAGGGTGGGGACTGTAGAAA	4	RLLPSGGNRLPCNSDHLV_EMHLPGGELKLRVGTVE
GAAATGAAGCTGGGAAATTTACAATGGAAGGCAGGAAGGAGAGGAAAAGATTACTATCTGATTCCCAGGCTGGTGTGGCCAGTGGAGTGTGCCTCTGGGTGCTGGCAGCTGACACAGAGGATGGGGTT	4	EMKLGNLQWKAGRRGKDYYLIPRLVWPVECASGCWQLTQRMG
AGGCTGCTTCCCTCTGGTGGTAACCGCTTGCCCTGCAACTCAGACCACCTCCTCCCCGGAGGAGAATTGAAACTTAGGGTGGGGACTGTAGAAA	4	RLLPSGGNRLPCNSDHLLPGGELKLRVGTVE
AGGCTGCTTCCCTCTGGTGGTAACCGCTTGCCCTGCAACTCAGGAGAATTGAAACTTAGGGTGGGGACTGTAGAAA	4	RLLPSGGNRLPCNSGELKLRVGTVE
AGGCTGCTTCCCTCTGGTGGTAACCGCTTGCCCTGCAACTCAGACCACGTGGTTTCTAGGAAATGCACCTCCCCGGAGGAGAATNGAAACTTAGGGTGGGGACTGTAGAAA	4	N/A
ACTGGTCCAACAGACTCATCGCCACCCTCTGAGCAGTGCAGCAATCCATATTGTCCAGGAAGGAGAGGTGGGCGTGGCAAAGCCCAAGGCGAGTGTTTGCTGC	4	TGPTDSSPPSEQCSNPYCPGRRGGRGKAQGECLL
AGGCTGCTTCCCTCTGGTGGTAACCGCTTGCCCTGCAACTGAAATGCACCTCCCCGGAGGAGAATTGAAACTTAGGGTGGGGACTGTAGAAA	4	RLLPSGGNRLPCN_NAPPRRRIET_GGDCR
GAAATGAAGCTGGGAAATTTACGATGGAAGGCAGGAAGGAGAGGAAAAGATTACTATCTGATTCCCAGGCTGGTGTGGCCAGTGGAGTGTGCCTCTGAGTGCTGGCAGCTGACACAGAGGATGGGGTT	4	EMKLGNLRWKAGRRGKDYYLIPRLVWPVECASECWQLTQRMG
AGGCTGCTTCCCTCTGGTGGTAACCGCTTGCCCTGCAACTCAGACCACGTGGCCCAGGAAATGCACCTCCCCGGAGGAGAATTGAAACTTAGGGTGGGGACTGTAGAAA	4	RLLPSGGNRLPCNSDHVAQEMHLPGGELKLRVGTVE
AGGCTGCTTCCCTCTGGTGGTAACCGCTTGCCCTGCAACTCAGACCACGTACCTCCCCGGAGGAGAATTGAAACTTAGGGTGGGGACTGTAGAAA	4	RLLPSGGNRLPCNSDHVPPRRRIET_GGDCR
GAAATGAAGCTAGGAAATTTACAATGGAAGGCAGGAAGGAGAGGAAAAGATTACTATCTGATTCCCAGGCTGGTGTGGCCAGTGGAGTGTGCCTCTGAGTGCTGGCAGCTGACACAGAGGATGGGGTT	4	EMKLGNLQWKAGRRGKDYYLIPRLVWPVECASECWQLTQRMG
AGGCTGCTTCCCTCTGGTGGTNACCGCTTGCCCTGCAACTCAGACCACGTGGTTTCTAGGAAATGCACCTCCCCGGAGGAGAATTGAAACTTAGGGTGGGGACTGTAGAAA	4	N/A
AGCACACATATGAACAGACACTGACAAAGACAGAGTGGTGGGCCAGGGCAGGATAGAGCTCCTGCTTTGGACAGTAGCGTCTGGGGGTG	4	STHMNRH_QRQSGGPGQDRAPALDSSVWG
AGGCTGCTTCCCTCTGGTGGTAACCGCTTGCCCTGCAACTCAGACCACGTGGTTTCTAGGAAATGCACCTCCCCGGAGGAGAATTGAAACTTAGGGTGGGGACTGTGGAAA	4	RLLPSGGNRLPCNSDHVVSRKCTSPEEN_NLGWGLWK
AGGCTGCTTCCCTCTGGTGGTAACCGCTTGCCCTGCAACTCAGACCACGTGGCACGTGGAAATGCACCTCCCCGGAGGAGAATTGAAACTTAGGGTGGGGACTGTAGAAA	4	RLLPSGGNRLPCNSDHVARGNAPPRRRIET_GGDCR
AGGCTGCTTCCCTCTGGTGGTAACCGCTTGCCCTGCAACTCAGACCACGTGGTCTAGGAAATGCACCTCCCCGGAGGTGAATTGAAACTTAGGGTGGGGACTGTAGAAA	4	RLLPSGGNRLPCNSDHVV_EMHLPGGELKLRVGTVE
AGGCTGCTTCCCTCTGGTGGTAACCGCTTGCCCTGCAACTCAGACCAAGGGGAAAATGCACCTCCCCGGAGGAGAATTGAAACTTAGGGTGGGGACTGTAGAAA	4	RLLPSGGNRLPCNSDQGENAPPRRRIET_GGDCR
AGGCTGCTTCTAGGAAATGCACCTCCCCGGAGGAGAATTGAAACTTAGGGTGGGGACTGTAGAAA	4	RLLLGNAPPRRRIET_GGDCR
AGGCTGCTTCCCTCTGGTGGTAACCGCTTGCCCTGCAACTCAGACCACGTGGAAATTCTAGGAAATGCACCTCCCCGGAGGAGAATTGAAACTTAGGGTGGGGACTGTAGAAA	4	RLLPSGGNRLPCNSDHVEILGNAPPRRRIET_GGDCR
AGGCTGCTTCCCTCTGGTGGTAACCGCTTGCCCTGCAACTCAGACCACGTGGAAATGCACCTCCCCGGAGCAGAATTGAAACTTAGGGTGGGGACTGTAGAAA	4	RLLPSGGNRLPCNSDHVEMHLPGAELKLRVGTVE
AGGCTGCTTCCCTCTGGTGGTAACCGCTTGCCCTGCAACTCAGACCAGGTGGAAATGCACCTCCCCGGAGGAGAATTGAAACTTAGGGTGGGGACTGTAGAAA	4	RLLPSGGNRLPCNSDQVEMHLPGGELKLRVGTVE
AGGCTGCTTCCCTCTGGTGGTAACCGCTTGCCCTGCAACTCAGACCACGTGGGGAAATGCACCTCCCCGGAGGAGAATTGAAACTTAGGGTGGGGACTGTAGAAA	4	RLLPSGGNRLPCNSDHVGKCTSPEEN_NLGWGL_K
AGGCTGCTTCCCTCTGGTGGTAACCGCTTGCCCTGCAACTCAGACCACGTGTTTCTAGGAAATGCACCTCCCCGGAGGAGAATTGAAACTTAGGGTGGGGACTGTAGAAA	4	RLLPSGGNRLPCNSDHVFLGNAPPRRRIET_GGDCR
AGGCTGCTTCCCTCTGGTGGTAACCGCTTGCCCTGAAATGCACCTCCCCGGAGGAGAATTGAAACTTAGGGTGGGGACTGTAGAAA	4	RLLPSGGNRLP_NAPPRRRIET_GGDCR
AGGCTGCTTCCCTCTGGTGGTAACCGCTTGCCCTGCAACTCAGCCTGCACCTCCCCGGAGGAGAATTGAAACTTAGGGTGGGGACTGTAGAAA	4	RLLPSGGNRLPCNSACTSPEEN_NLGWGL_K
AGGCTGCTTCCCTCTGGTGGTAACCGCTTGCCCTGCAACTCAGACCACGTGGTTCAAATGCACCTCCCCGGAGGAGAATTGAAACTTAGGGTGGGGACTGTAGAAA	4	RLLPSGGNRLPCNSDHVVQMHLPGGELKLRVGTVE
AGGCTGCTTCCCTCTGGTGGTAACCGCTTGCCCTGCAACTCAGACCACGTGGTTTCTAGGAAATGCACCTCCCCGGAGGAGAATTGAGACTTAGGGTGGGGACTGTAGAAA	4	RLLPSGGNRLPCNSDHVVSRKCTSPEEN_DLGWGL_K
AGGCTGCTTCCCTCTGGTGGTAACCGCTTGCCCTGCAACTCAGACCACGTGGTTTCTAGGAAATACACCTCCCCGGAGGAGAATTGAAACTTAGGGTGGGGACTGTAGAAA	4	RLLPSGGNRLPCNSDHVVSRKYTSPEEN_NLGWGL_K
AGGCTGCTTCCCTCTGGTGGTAACCGCTTGCCATGCAACTCAGACCACGTGGTCTAGGAAATGCACCTCCCCGGAGGAGAATTGAAACTTAGGGTGGGGACTGTAGAAA	4	RLLPSGGNRLPCNSDHVV_EMHLPGGELKLRVGTVE
AGGCTGCTTCCCTCTGGTGGTAACCGCTTGCCCTGCAACTCAGACCACGTGGAAATGCACGAGGAAATGCACCTCCCCGGAGGAGAATTGAAACTTAGGGTGGGGACTGTAGAAA	4	RLLPSGGNRLPCNSDHVEMHEEMHLPGGELKLRVGTVE
AGGCTGCTTCCCTCTGGTGGTAACCGCTTGCCCTGCAACTTCTAGGAAATGCACCTCCCCGGAGGAGAATTGAAACTTAGGGTGGGGACTGTAGAAA	4	RLLPSGGNRLPCNF_EMHLPGGELKLRVGTVE
AGGCTGCTTCCCTCTGGTGGTAACTGCTTGCCCTGCAACTCAGACCACGTGGTTTCTAGGAAATGCACCTCCCCGGAGGAGAATTGAAACTTAGGGTGGGGACTGTAGAAA	4	RLLPSGGNCLPCNSDHVVSRKCTSPEEN_NLGWGL_K
AGGCTGCTTCCCTCTGGTGGTAACCACTTGCCCTGCAACTCAGACCACGTCTAGGAAATGCACCTCCCCGGAGGAGAATTGAAACTTAGGGTGGGGACTGTAGAAA	4	RLLPSGGNHLPCNSDHV_EMHLPGGELKLRVGTVE
AGGCTGCTTCCCTCTGGTGGTAACCGCTTGCCCTGCAACTCAGACTCGGGGAGGAAATGCACCTCCCCGGAGGAGAATTGAAACTTAGGGTGGGGACTGTAGAAA	4	RLLPSGGNRLPCNSDSGRKCTSPEEN_NLGWGL_K
AGGCTGCTTCCCTCTGGTGGTAACCGCTTGCCCTGCAACTCAGACCACGTGGTTTAGGGTGGGGACTGTAGAAA	4	RLLPSGGNRLPCNSDHVV_GGDCR
AGGCTGCTTCCCTCTGGTGGTAACCGCTTGCCCTGCAACTCAGAGCACCTCCCCGGAGGAGAATTGAAACTTAGGGTGGGGACTGTAGAAA	4	RLLPSGGNRLPCNSEHLPGGELKLRVGTVE
AGGCTGCTTCCCTCTGGTGGTAACCGCTTGCCCTGCAACTCAGACCACGTGGTTTCTAGGAAATGCACCTCCCCGGAGGAGAATTGAAACTTAGGGTGGTGACTGTAGAAA	4	RLLPSGGNRLPCNSDHVVSRKCTSPEEN_NLGW_L_K
AGGCTGCTTCCCTCTGGTGGTAACCGCTTGCCCTGCAACTCAGACCACAAATGCACCTCCCCGGAGGAGAATTGAAACTTAGGGTGGGGACTGTAGAAA	4	RLLPSGGNRLPCNSDHKCTSPEEN_NLGWGL_K
AGGCTGCTTCCCTCTGGTGGTAACCGCTTGCCCTGCAACTCAGACCACGTGGAAATGCACCTCCCCGGAGGAGANTTGAAACTTAGGGTGGGGACTGTAGAAA	4	N/A
AGGCTGCTTCCCTCTGGTGGTAACCGCTTGCCCTGCAACTCAGACCACGTGGAAATGAACCTCCCCGGAGGAGAATTGAAACTTAGGGTGGGGACTGTAGAAA	4	RLLPSGGNRLPCNSDHVEMNLPGGELKLRVGTVE
AGGCTGCTTCCCTCTGGTGGTAACCGCTTGCCCTGCAACTCAGACCACGTGGAAATGGACCTCCCCGGAGGAGAATTGAAACTTAGGGTGGGGACTGTAGAAA	4	RLLPSGGNRLPCNSDHVEMDLPGGELKLRVGTVE
AGGCTGCTTCCCTCTGGTGGTAACCGCTTGCCCTGCAACTCAGAAATCTAGGAAATGCACCTCCCCGGAGGAGAATTGAAACTTAGGGTGGGGACTGTAGAAA	4	RLLPSGGNRLPCNSEI_EMHLPGGELKLRVGTVE
AGGCTGCTTCCCTCTGGTGGTAACCGCTTGCCCTGCAACTAAATGCACCTCCCCGGAGGAGAATTGAAACTTAGGGTGGGGACTGTAGAAA	4	RLLPSGGNRLPCN_MHLPGGELKLRVGTVE
ACT	4	T
AGGCTGCTTCCCTCTGGTGGTAACCGCTTGCCATGCAACTCAGACCACGTGGTTTCTAGGAAATGCACCTCCCCGGAGGAGAATTGAAACTTAGGGTGGGGACTGTAGAAA	4	RLLPSGGNRLPCNSDHVVSRKCTSPEEN_NLGWGL_K
AGGCTGCTTCCCTCTGGTGGTAACCGCTTGCCCTGCAACTCAGACCACGTGGTCTAGGTCTAGGAAATGCACCTCCCCGGAGGAGAATTGAAACTTAGGGTGGGGACTGTAGAAA	4	RLLPSGGNRLPCNSDHVV_V_EMHLPGGELKLRVGTVE
AGGCTGCTTCCCTCTGGTGGTAACCGCTTGCCCTGCAACTCAGACCAACTCAGGAAATGCACCTCCCCGGAGGAGAATTGAAACTTAGGGTGGGGACTGTAGAAA	4	RLLPSGGNRLPCNSDQLRKCTSPEEN_NLGWGL_K
AGGCTGCTTCCCTCTGGTGGTAACCGCTTGCCCTGCAACTCAGACCACGTGGTTTCTAGGAAATGCACCTCCCCGGAGGAGAATTGAAACTTAGGGTGGGGACCGTAGAAA	4	RLLPSGGNRLPCNSDHVVSRKCTSPEEN_NLGWGP_K
TGGCTGCTGGGCGCTGACCCCATGGTCTCTGTCCTCAGTCCACAGTCCCAGGTA	4	WLLGADPMVSVLSPQSQV
AGGCTGCTTCCCTCTGGTGGTAACCGCTTGCCCTGCAACTCAGACCACGTGGGACTAGGAAATGCACCTCCCCGGAGGAGAATTGAAACTTAGGGTGGGGACTGTAGAAA	4	RLLPSGGNRLPCNSDHVGLGNAPPRRRIET_GGDCR
AGGCTGCTTCCCTCTGGTGGTAACCGCTTGCCCTGCAACTCAGACCACGTGGTCCTGATGGACCTGATGCACCTCCCCGGAGGAGAATTGAAACTTAGGGTGGGGACTGTAGAAA	4	RLLPSGGNRLPCNSDHVVLMDLMHLPGGELKLRVGTVE
AGGCTGCTTCCCTCTGGTGGTAACCGCTTGCCCTGCAACTCAGACCACGTGGTGAGTAGGAAATGCACCTCCCCGGAGGAGAATTGAAACTTAGGGTGGGGACTGTAGAAA	4	RLLPSGGNRLPCNSDHVVSRKCTSPEEN_NLGWGL_K
GAAATGAAGCTGGGAAATTTACAATGGAAGGCAGGAAGGAGAGGAANAGATTACTATCTGATTCCCAGGCTGGTGTGGCCAGTGGAGTGTGCCTCTGAGTGCTGGCAGCTGACACAGAGGATGGGGTT	4	N/A
AGGCTGCTTCCCTCTGGTGGTAACCGCTTGCCCTGCAACACACCTCCCCGGAGGAGAATTGAAACTTAGGGTGGGGACTGTAGAAA	4	RLLPSGGNRLPCNTPPRRRIET_GGDCR
GAAATGAAGCTGGGAAATTTACAATGGAAGGCAGGAAGGAGAGGAAAAGATTACTATCTGATTCCCAGGCTGGTGTGGCCAATGGAGTGTGCCTCTGAGTGCTGGCAGCTGACACAGAGGATGGGGTT	4	EMKLGNLQWKAGRRGKDYYLIPRLVWPMECASECWQLTQRMG
ACCTCTGCCA	4	TSA
AGGCTGCTTCCCTCTGGTGGTAACCGCTTGCCCTGCAACCGGAGGAGAATTGAAACTTAGGGTGGGGACTGTAGAAA	4	RLLPSGGNRLPCNRRRIET_GGDCR
AGGCTGCTTCCCTCTGGTGGTAACCGCTTGCCCTACAACTCAGACCACGTGGAAATGCACCTCCCCGGAGGAGAATTGAAACTTAGGGTGGGGACTGTAGAAA	4	RLLPSGGNRLPYNSDHVEMHLPGGELKLRVGTVE
GAAATGAAGCTGGGAAATTTACAATGTAAGGCAGGAAGGAGAGGAAAAGATTACTATCTGATTCCCAGGCTGGTGTGGCCAGTGGAGTGTGCCTCTGAGTGCTGGCAGCTGACACAGAGGATGGGGTT	4	EMKLGNLQCKAGRRGKDYYLIPRLVWPVECASECWQLTQRMG
CAGCTTGCTTTCCCGAGAACTCCTGTGCTGACTCTGTAGAGCCTGAGCTCACCTCTTATCAGAAGATAAGGCATGGGGTGTGGGCAGC	4	QLAFPRTPVLTL_SLSSPLIRR_GMGCGQ
AGGCTGCTTCCCTCTGGTGGTAACCGCTTGCCCTGCAACTCAGACCACGTGGTTACTAGGAAATGCACCTCCCCGGAGGAGAATTGAAACTTAGGGTGGGGACTGTAGAAA	4	RLLPSGGNRLPCNSDHVVTRKCTSPEEN_NLGWGL_K
AGGCTGCTTCCCTCTGGTGGTAACCGCTTGCCCTGCAACTCAGACCACGTGGAAATGCACCTTCCCCGGAGGAGAATTGAAACTTAGGGTGGGGACTGTAGAAA	4	RLLPSGGNRLPCNSDHVEMHLPRRRIET_GGDCR
GAAATGAAGCTGGGAAATTTACAATGGAAGGCAGGAAGGAGAGGAAAAGATTACTATCTGATTCCCAGGCTGGTGTGGCCAGTGGAGTGTGCCTCTGAGTGCTGGCAGCTGACACAGAGGANGGGGTT	4	N/A
AGGCTGCTTCCCTCTGGTGGTAACCGCTTGCCCTGCAACTCAGACCACGTGGTCTGCTAGGAAATGCACCTCCCCGGAGGAGAATTGAAACTTAGGGTGGGGACTGTAGAAA	4	RLLPSGGNRLPCNSDHVVC_EMHLPGGELKLRVGTVE
GGCCCATGTGTCAGAAAAGAAGGGACNCTCAAGCCCCAGGAGACATGTTCAAGAAGGCTCTGCATCCTGAACCAATTGGATGGGTAACTA	4	N/A
AGGCTGCTTCCCTCTGGTGGTAACCGCTTGCCCTGCAACTCAGACCACGTGGTTTCTAGGAAATGCACCTCCCCGGAGGAGAATTGAAACTTAGGTGGGGACTGTAGAAA	3	RLLPSGGNRLPCNSDHVVSRKCTSPEEN_NLGGDCR
AGGCTGCTTCCCTCTGGTGGTAACCGCTTGCCCTGCAACTCAGACCACGTCTGCACCTCCCCGGAGGAGAATTGAAACTTAGGGTGGGGACTGTAGAAA	3	RLLPSGGNRLPCNSDHVCTSPEEN_NLGWGL_K
CAAAGTTGGTTGGCTCCAAAGACCACATAGGAGAAACAAGATTCAGTCTAAGGCTTTCAAGGTGAGCGCATGGGCTGT	3	QSWLAPKTT_EKQDSV_GFQGERMGC
AGGCTGCTTCCCTCTGGCGGTAACCGCTTGCCCTGCAACTCAGACCACGTGGTTTCTAGGAAATGCACCTCCCCGGAGGAGAATTGAAACTTAGGGTGGGGACTGTAGAAA	3	RLLPSGGNRLPCNSDHVVSRKCTSPEEN_NLGWGL_K
GGCCCATGTGTCAGAAAAGAAGGGACTCTCAAGCCCCAGGAGACATGCTCAAGAAGGCTCTGCATCCTGAACCAATTGGATGGGTAACTA	3	GPCVRKEGTLKPQETCSRRLCILNQLDG_L
AGGCTGCTTCCCTCTGGTGGTAACCGCTTGCCCTGCAACTCAGACCACGTGTCTGAAATGCACCTCCCCGGAGGAGAATTGAAACTTAGGGTGGGGACTGTAGAAA	3	RLLPSGGNRLPCNSDHVSEMHLPGGELKLRVGTVE
AGGCTGCTTCCCTCTGGTGGTAACCGCTTGCCCTGCATGCACCTCCCCGGAGGAGAATTGAAACTTAGGGTGGGGACTGTAGAAA	3	RLLPSGGNRLPCMHLPGGELKLRVGTVE
AGGCTGCTTCCCTCTGGTGGTAACCGCTTGCCCTGCAGCTCAGACCACGTGGTTTCTAGGAAATGCACCTCCCCGGAGGAGAATTGAAACTTAGGGTGGGGACTGTAGAAA	3	RLLPSGGNRLPCSSDHVVSRKCTSPEEN_NLGWGL_K
GGCCCATGTGTCAGAAAAGAAGGGACTCTCAAGCCCCAGGAGACATGTTCAAGAAGGCTCTGCATCCTCAACCAATTGGATGGGTAACTA	3	GPCVRKEGTLKPQETCSRRLCILNQLDG_L
CTTAATGTCCAATGAAGCGCAAAGGAATGAGTGCCACGCGGCAGGATCCCTCCACACTTTTAAGTAGCAGTGCTGAGT	3	LNVQ_SAKE_VPRGRIPPHF_VAVLS
AGGCTGCTTCCCTCTGGTGGTAACCGCTTGCCCTGCAACTCAGACCACGTGGAAATGCACCTCCCCGGAGAATTGAAACTTAGGGTGGGGACTGTAGAAA	3	RLLPSGGNRLPCNSDHVEMHLPGELKLRVGTVE
AGGCTGCTTCCCTCTGGTGGTAACCGGTTGCCCTGCAACTCAGACCACGTGGTCTAGGAAATGCACCTCCCCGGAGGAGAATTGAAACTTAGGGTGGGGACTGTAGAAA	3	RLLPSGGNRLPCNSDHVV_EMHLPGGELKLRVGTVE
ACTGGTCCAACAGACCCATGGCCACCCTCTGAGCAGTGCAGCAATCCATATTGTCCAGGAAGGAGAGGTGGGCGTGGCAAAGCCCAAGGCGAGTGTTTGCTGC	3	TGPTDPWPPSEQCSNPYCPGRRGGRGKAQGECLL
AGGCTGCTTCCCTCTGGTGGTAACCGCTTGCCCTGCAACTCAGACCACGTGGTCAATGCACCTCCCCGGAGGAGAATTGAAACTTAGGGTGGGGACTGTAGAAA	3	RLLPSGGNRLPCNSDHVVNAPPRRRIET_GGDCR
AGGCTGCTTCCCTCTGGTGGTAACCGCTTGCCCTGCAACTCAGACCACAACTAGGAAATGCACCTCCCCGGAGGAGAATTGAAACTTAGGGTGGGGACTGTAGAAA	3	RLLPSGGNRLPCNSDHN_EMHLPGGELKLRVGTVE
AGGCTGCTTCCCTCTGGTGGTAACCGCTTGCCCTGCAACTCAGACCACGTGGAATTCTAGGAAATGCACCTCCCCGGAGGAGAATTGAAACTTAGGGTGGGGACTGTAGAAA	3	RLLPSGGNRLPCNSDHVEF_EMHLPGGELKLRVGTVE
AGGCTGCTTCCCTCTGGTGGTAACCGCTTGCCCTGCAACTCAGACCACGTGGTCTAGGAAAATGCACCTCCCCGGAGGAGAATTGAAACTTAGGGTGGGGACTGTAGAAA	3	RLLPSGGNRLPCNSDHVV_ENAPPRRRIET_GGDCR
AGGCTGCTTCCCTCTGGTGGTAACCGCTTGCCCTGCATCTAGGAAATGCACCTCCCCGGAGGAGAATTGAAACTTAGGGTGGGGACTGTAGAAA	3	RLLPSGGNRLPCI_EMHLPGGELKLRVGTVE
GGCCCATATGTCAGAAAAGAAGGGACTCTCAAGCCCCAGGAGACATGTTCAAGAAGGCTCTGCATCCTGAACCAATTGGATGGGTAACTA	3	GPYVRKEGTLKPQETCSRRLCILNQLDG_L
AGGCTGCTTCCCTCTGGTGGTAACCGCTTGCCCTGCAACTCAGACCACGGGGAGGTGAAATGCACCTCCCCGGAGGAGAATTGAAACTTAGGGTGGGGACTGTAGAAA	3	RLLPSGGNRLPCNSDHGEVKCTSPEEN_NLGWGL_K
AGGCTGCTTCCCTCTGGTGGTAACCGCTTGCCCTGCAACTCAGACCACGTGGCAATGCACCTCCCCGGAGGAGAATTGAAACTTAGGGTGGGGACTGTAGAAA	3	RLLPSGGNRLPCNSDHVAMHLPGGELKLRVGTVE
AGGCTGCTTCCCTCTGGTGGTAACCGCTTGCCCTGCAACTCAGCCACTATTCTAGGAAATGCACCTCCCCGGAGGAGAATTGAAACTTAGGGTGGGGACTGTAGAAA	3	RLLPSGGNRLPCNSATILGNAPPRRRIET_GGDCR
AGGCTGCTTCCCTCTGGTGGTAACCGCTTGCCCTGCAACTCAGACCACGGAGAGGAAATGCACCTCCCCGGAGGAGAATTGAAACTTAGGGTGGGGACTGTAGAAA	3	RLLPSGGNRLPCNSDHGEEMHLPGGELKLRVGTVE
AGGCTGCTTCCCTCTGGTGGTAACCGCTTGCCCTGCAACTCAGACCACGCTGTCTAGGAAATGCACCTCCCCGGAGGAGAATTGAAACTTAGGGTGGGGACTGTAGAAA	3	RLLPSGGNRLPCNSDHAV_EMHLPGGELKLRVGTVE
GAAATGAAGCTGGGAAATTTACAATGGAAGGCAGGAAGGAGAGGAAAAGATTACTATCTGATTCCCAGGCTGGTGTGGCCAGTGGAGTGTGCCTCTGAGTGCTGGCAGCTGACACGGAGGATGGGGTT	3	EMKLGNLQWKAGRRGKDYYLIPRLVWPVECASECWQLTRRMG
TAGAAA	3	_K
AGGCTGCTTCCCTCTGGTGGTAACCGCTTGCCCTGCAACTCAGACCACTTAGACAACTTAGGGTGGGGACTGTAGAAA	3	RLLPSGGNRLPCNSDHLDNLGWGL_K
AGGCTGCTATTGAAACTTAGGGTGGGGACTGTAGAAA	3	RLLLKLRVGTVE
AGGCTGCTTCCCTCTGGTGGTAACCGCTTGCCCGGCAACTCAGACCACGTGGTTTCTAGGAAATGCACCTCCCCGGAGGAGAATTGAAACTTAGGGTGGGGACTGTAGAAA	3	RLLPSGGNRLPGNSDHVVSRKCTSPEEN_NLGWGL_K
AGGCTGCTTCCCTCTGGTGGTAACCGCTTGCCCTGCAACTCAGACCACGCCTCCCCGGAGGAGAATTGAAACTTAGGGTGGGGACTGTAGAAA	3	RLLPSGGNRLPCNSDHASPEEN_NLGWGL_K
AGGCTGCTTCCCTCTGGTGGTAACCGCTTGCCCTGCAACTCAGACCACGTGGTCTAGGAAATGCACCTCCCCGGNGGAGAATTGAAACTTAGGGTGGGGACTGTAGAAA	3	N/A
AGGCTGCTTCCCTCTGGTGGTAACCGCTTGCCCTGCAACTCAGACCAGAAATGCACCTCCCCGGAGGAGAATTGAAACTTAGGGTGGGGACTGTAGAAA	3	RLLPSGGNRLPCNSDQKCTSPEEN_NLGWGL_K
AGGCTGCTTCCCTCTGGTGGTAACCGCTTGCCCTGCAACTCAGACGTGCACCTCCCCGGAGGAGAATTGAAACTTAGGGTGGGGACTGTAGAAA	3	RLLPSGGNRLPCNSDVHLPGGELKLRVGTVE
AGGCTGCTTCCCTCTGGTGGTAGCCGCTTGCCCTGCAACTCAGACCACGTGGTTTCTAGGAAATGCACCTCCCCGGAGGAGAATTGAAACTTAGGGTGGGGACTGTAGAAA	3	RLLPSGGSRLPCNSDHVVSRKCTSPEEN_NLGWGL_K
AGGCTGCTTCCCTCTGGTGGTAACCGCTTGCCCTGCAACTCAGACCACGTGGTCTAGGAAATGCACGTGGTCTAGGAAATGCACCTCCCCGGAGGAGAATTGAAACTTAGGGTGGGGACTGTAGAAA	3	RLLPSGGNRLPCNSDHVV_EMHVV_EMHLPGGELKLRVGTVE
AGGCTGCTTCCCTCTGGTGGTAACCGCTTGCCCTGCAACTCAGACCACGTGGTCTGAAACTTAGGGTGGGGACTGTAGAAA	3	RLLPSGGNRLPCNSDHVV_NLGWGL_K
AGGCTGCTTCCCTCTGGTGGTAACCGCTTGCCCTGCAACTCAGACCACCTCCCCGGAGGAGGAAATGCACCTCCCCGGAGGAGAATTGAAACTTAGGGTGGGGACTGTAGAAA	3	RLLPSGGNRLPCNSDHLPGGGNAPPRRRIET_GGDCR
GAAATGAAGCTGGGAAATTTACAATGGAAGGCAGGGAGGAGAGGAAAAGATTACTATCTGATTCCCAGGCTGGTGTGGCCAGTGGAGTGTGCCTCTGAGTGCTGGCAGCTGACACAGAGGATGGGGTT	3	EMKLGNLQWKAGRRGKDYYLIPRLVWPVECASECWQLTQRMG
AGGCTGCTTCCCTCTGGTGGTAACCGCTTGCCCTGCAACTCAGACCACGTGGTGCATTTCTAGGAAATGCACCTCCCCGGAGGAGAATTGAAACTTAGGGTGGGGACTGTAGAAA	3	RLLPSGGNRLPCNSDHVVHF_EMHLPGGELKLRVGTVE
GAAATGAAGCTGGGAAATTTACAATGGAAGGCAGGAAGGAGAGGAAAAGATTACTATCTGATTCCCAGGCTGGTGTGGCCAGTGGAGTGTGCCTCTGAGTGCTGGCAGCTGACACAGAGGATGGTGTT	3	EMKLGNLQWKAGRRGKDYYLIPRLVWPVECASECWQLTQRMV
AGGCTGCTTCCCTCTGGTGGTAACCGCTTGCCCTGCAACATGTCTAGGAAATGCACCTCCCCGGAGGAGAATTGAAACTTAGGGTGGGGACTGTAGAAA	3	RLLPSGGNRLPCNMSRKCTSPEEN_NLGWGL_K
AGGCTGCTTCCCTCTGGTGGTAACCGCTTGCCCTCCACGTGGAAATGCACCTCCCCGGAGGAGAATTGAAACTTAGGGTGGGGACTGTAGAAA	3	RLLPSGGNRLPSTWKCTSPEEN_NLGWGL_K
AGGCTGCTTCCCTCTGGTGGTAACCGCTTGCCCTGCAACTCAGACCACGTGGTTCTAGGAAATGCACCTCCCCGGAGGAGAATTGNAACTTAGGGTGGGGACTGTAGAAA	3	N/A
AGGCTGCTTCCCTCTGGTGGTAACCGCTTGCCCTGCAACTCAGACCAGGTGGTGGAAATGCACCTCCCCGGAGGAGAATTGAAACTTAGGGTGGGGACTGTAGAAA	3	RLLPSGGNRLPCNSDQVVEMHLPGGELKLRVGTVE
AGGCTGCTTCCCTCTGGTGGTAACCGCTTGCCCTGCATCTCAGACCACGTGGTTTCTAGGAAATGCACCTCCCCGGAGGAGAATTGAAACTTAGGGTGGGGACTGTAGAAA	3	RLLPSGGNRLPCISDHVVSRKCTSPEEN_NLGWGL_K
AGGCTGCTTCCCTCTGGTGGTAACCGCTTGCCCTGCAACTCAGACCACCCCCCGGAGGAGAATTGAAACTTAGGGTGGGGACTGTAGAAA	3	RLLPSGGNRLPCNSDHPPEEN_NLGWGL_K
AGGCTGCTTCCCTCTGGTGGTAACCGCTTGCCCTGCAACTCAGACCACGTGGTTTCTAGGAAATGCACCTCCCCGGAGGAGAACTGAAACTTAGGGTGGGGACTGTAGAAA	3	RLLPSGGNRLPCNSDHVVSRKCTSPEEN_NLGWGL_K
AGGCTGCTTCCCTCTGGTGGTAACCGCTTGCCCTGCAACTCAGACCACGTGGTTTCTAGGAAATGCACCTCCCCGGAGGAGAATTGAAACTTAGGGTGGGTACTGTAGAAA	3	RLLPSGGNRLPCNSDHVVSRKCTSPEEN_NLGWVL_K
AGGCTGCTTCCCTCTGGTGGTAACCGCTTGCCCTGCAACTCAGACCACGTGGTCTCCCCTCCCCGCACCTCCCCGGAGGAGAATTGAAACTTAGGGTGGGGACTGTAGAAA	3	RLLPSGGNRLPCNSDHVVSPPRTSPEEN_NLGWGL_K
GAAATGAAGCTGGGAAATTTACAATGGAAGGCAGGAAGGAGAGGAAAAGATTACTATCTGATTCCCAGGCTGGTGNGGCCAGTGGAGTGTGCCTCTGAGTGCTGGCAGCTGACACAGAGGATGGGGTT	3	N/A
AGGCTGCTNCCCTCTGGTGGTAACCGCTTGCCCTGCAACTCAGACCACGTGGTTTCTAGGAAATGCACCTCCCCGGAGGAGAATTGAAACTTAGGGTGGGGACTGTAGAAA	3	N/A
AGGCTGCTTCCCTCTGGTGGTAACCGCTTGCCCTGCGTCCCCGGAGGAGAATTGAAACTTAGGGTGGGGACTGTAGAAA	3	RLLPSGGNRLPCVPGGELKLRVGTVE
AGGCTGCTTCCCTCTGGTGGTAACCGCTTCGGAGGAGAATTGAAACTTAGGGTGGGGACTGTAGAAA	3	RLLPSGGNRFGGELKLRVGTVE
AGGCTGCTTCCCTCTGGTGGTACCTCCCCGAATTGAAACTTAGGGTGGGGACTGTAGAAA	3	RLLPSGGTSPN_NLGWGL_K
AGGCTGCTTCCCTCTGGTGGTAACCGCTTGCCCTGCAACTCAGACCACGTGGCCTGAGGAAATGCACCTCCCCGGAGGAGAATTGAAACTTAGGGTGGGGACTGTAGAAA	3	RLLPSGGNRLPCNSDHVA_GNAPPRRRIET_GGDCR
AGGCTGCTTCCCTCTGGTGGTAACCGCTTGCCCTGCAACTCAGACCACATGGTCTAGGAAATGCACCTCCCCGGAGGAGAATTGAAACTTAGGGTGGGGACTGTAGAAA	3	RLLPSGGNRLPCNSDHMV_EMHLPGGELKLRVGTVE
AGGCTGCTTCCCTCTGGTGGTAACCGCTTGCCCTGCGACTCAGACCACGTGGTTTCTAGGAAATGCACCTCCCCGGAGGAGAATTGAAACTTAGGGTGGGGACTGTAGAAA	3	RLLPSGGNRLPCDSDHVVSRKCTSPEEN_NLGWGL_K
AGGCTGCTTCCCTCTGGTGGTAACCGCTTGCCCTGCAACTCAGACCACGTGTCTGACTAGGAAATGCACCTCCCCGGAGGAGAATTGAAACTTAGGGTGGGGACTGTAGAAA	3	RLLPSGGNRLPCNSDHVSD_EMHLPGGELKLRVGTVE
AGGCTGCTTCCCTCTGGTGGTAACCGCTTGCCCTGCAACTCAGAGAATTGAAACTTAGGGTGGGGACTGTAGAAA	3	RLLPSGGNRLPCNSEN_NLGWGL_K
AGGCTGCTTCCCTCTGGTGGTAACCGCTTGCCCTGCAACTCAGACATGCACCTCCCCGGAGGAGAATTGAAACTTAGGGTGGGGACTGTAGAAA	3	RLLPSGGNRLPCNSDMHLPGGELKLRVGTVE
GGCCCATGTGTCAGAAAAGAAGGGACTCTCAAGCCCCAGGAGACATGTTCAAGAAGGCTCTGCATCCTGAACCGATTGGATGGGTAACTA	3	GPCVRKEGTLKPQETCSRRLCILNRLDG_L
ACTGGTCCAACAGACTCATGGCCACCCTCTGAGCAGTGGTGCAGCAATCCATATTGTCCAGGAAGGAGAGGTGGGCGTGGCAAAGCCCAAGGCGAGTGTTTGCTGC	3	TGPTDSWPPSEQWCSNPYCPGRRGGRGKAQGECLL
AGGCTGCTTCCCTCTGGTGGTAACCGCTTGCCCTGCAACTCAGACCACGTGGTTCTGAAATGCACCTCCCCGGAGGAGAATTGAAACTTAGGGTGGGGACTGTAGAAA	3	RLLPSGGNRLPCNSDHVVLKCTSPEEN_NLGWGL_K
AGGCTGCTTCCCTCTGGTGGTAACCGCTTGCCCTGCAACTCAGACCACGTGGTCTAGGAAATGCACCTCCCCGGAGGAGAATTGAAACTTAGGGTGGGGACTATAGAAA	3	RLLPSGGNRLPCNSDHVV_EMHLPGGELKLRVGTIE
AGGCTGCTTCCCTCTGGTGGTAACCGCTTGCCCTGCAACTCAGACCACGTGGTCTAGGANATGCACCTCCCCGGAGGAGAATTGAAACTTAGGGTGGGGACTGTAGAAA	3	N/A
AGGCTGCTTCCCTCTGGTGGTAACCGCTTGCCCTGCAACTCAGACCACCCCCCCGGAGGAGAATTGAAACTTAGGGTGGGGACTGTAGAAA	3	RLLPSGGNRLPCNSDHPPGGELKLRVGTVE
AGGCTGCTTCCCTCTGGTGGTAACCGCTTGCCCTGCAACTCAGACCACGTGATTGAAACTTAGGGTGGGGACTGTAGAAA	3	RLLPSGGNRLPCNSDHVIET_GGDCR
AGGCTGCTTCCCTCTAGGAAATGCACCTCCCCGGAGGAGAATTGAAACTTAGGGTGGGGACTGTAGAAA	3	RLLPSRKCTSPEEN_NLGWGL_K
GGGAAGATGGCAGCAGGCGCTTTGGCTATTGTAGGCGCTTACTGGTGAGTAAGACTATTCGGTTCTCAGAGGTTGGT	3	GKMAAGALAIVGAYW_VRLFGSQRL
TCTGTAATGGCACGTCAGGGTCTTTGCCTCACAGAATGTCCTGAAACACAGCAACA	3	SVMARQGLCLTECPETQQ
AGGCTGCTTCCCTCTGGTGGTAACCGCTTGCCCTGCAACTCAGACCACGTGGTTTCTAGGAAATGCACCTCCCCGGAGGAGAATTGAAACTTAGGGAGGGGACTGTAGAAA	3	RLLPSGGNRLPCNSDHVVSRKCTSPEEN_NLGRGL_K
AGGCTGCTTCCCTCTGGTGGTAACCGCTTGCCCTGCAACTCAGACCACGTGGAAATGCACCTCCCCGGTGGAGAATTGAAACTTAGGGTGGGGACTGTAGAAA	3	RLLPSGGNRLPCNSDHVEMHLPGGELKLRVGTVE
AGGCTGCTTCCCTCTGGTGGTAACCGCTTGCCCTGCAACTCAGACCACGTGTCTCTAGGAAATGCACCTCCCCGGAGGAGAATTGAAACTTAGGGTGGGGACTGTAGAAA	3	RLLPSGGNRLPCNSDHVSLGNAPPRRRIET_GGDCR
AGGCTGCTTCCCTCTGGTGGTAACCGCTTGCCCTGCAACTCAGACCACGTGACCAAGTGGAAATGGGGACTGTAGAAA	3	RLLPSGGNRLPCNSDHVTKWKWGL_K
GAAATGAAGCTGGGAAATTTACAATGGAAGGCAGGAAGGAGAGGAAAAGATTACTATCTGATTCCCAGGCTGGTGTGGCCAGTGGAGTGTGCCTCTGAGTGCTGGCAGCNGACACAGAGGATGGGGTT	3	N/A
ACTGGTCCAACAGACTCATGGCCACCCTCTGAGCAGTGCAGCAATCCATATTGTCCGGGAAGGAGAGGTGGGCGTGGCAAAGCCCAAGGCGAGTGTTTGCTGC	3	TGPTDSWPPSEQCSNPYCPGRRGGRGKAQGECLL
AGGCTGCTTCCCTCTGGTGGTAACCGCTTGCCCTGCAACTCTCCCCGGAGGAGAATTGAAACTTAGGGTGGGGACTGTAGAAA	3	RLLPSGGNRLPCNSPRRRIET_GGDCR
AGGCTGCTTCCCTCTGGTGGTAACCGCTTGCCCTGCAACTCAGACCACGTGGTCTAGGAAATGCACCTCCCCGGAGGAGAATTGAAACTTAGGGTGGGGACTGTGGAAA	3	RLLPSGGNRLPCNSDHVV_EMHLPGGELKLRVGTVE
AGGCTGCTTCCCTCTGGTGGTAACCGCTTGCCCTGCAACTCAGACCACTGGTGTGTCTAGGAAATGCACCTCCCCGGAGGAGAATTGAAACTTAGGGTGGGGACTGTAGAAA	3	RLLPSGGNRLPCNSDHWCV_EMHLPGGELKLRVGTVE
AGGCTGCTTCCCTCTGGTGGTAACCGCTTGCCCTGCAACTCAGACCACGTGGAAATTCCCCGGAGGAGAATTGAAACTTAGGGTGGGGACTGTAGAAA	3	RLLPSGGNRLPCNSDHVEIPRRRIET_GGDCR
AGGCTGCTTCCCTCTGGTGGTAACCGCTTGCCCTGCAACTCAGAATATTCTAGGAAATGCACCTCCCCGGAGGAGAATTGAAACTTAGGGTGGGGACTGTAGAAA	3	RLLPSGGNRLPCNSEYSRKCTSPEEN_NLGWGL_K
AGGCTGCTTCCCTCTGGTGGTAACCGCTTGCCTGCAACTCAGACCACGTGGTCTAGGAAATGCACCTCCCCGGAGGAGAATTGAAACTTAGGGTGGGGACTGTAGAAA	3	RLLPSGGNRLPATQTTWSRKCTSPEEN_NLGWGL_K
AGGCTGCTTCCCTCTGGTGGTAACCGCTTGCCCTGCAACTCAGACCAATTCCCCGGAGGAGAATTGAAACTTAGGGTGGGGACTGTAGAAA	3	RLLPSGGNRLPCNSDQFPGGELKLRVGTVE
AGGCTGCTTCCCTCTGGTGGTAACCGCTTGCCCTGCAACAGGAAATGCACCTCCCCGGAGGAGAATTGAAACTTAGGGTGGGGACTGTAGAAA	3	RLLPSGGNRLPCNRKCTSPEEN_NLGWGL_K
GAAATGAAGCTGGGAAATTTACAATGGAAGGCAGGAAGGAGAGGAAAAGATTACTATCTGATTCCCAGGCTGGTGTGGCCAGTGGAGTGTGCCTCTGAGTGCTGGCAGCTGACACAGAGGATGGGGTG	3	EMKLGNLQWKAGRRGKDYYLIPRLVWPVECASECWQLTQRMG
GGCCCATGTGTCANAAAAGAAGGGACTCTCAAGCCCCAGGAGACATGTTCAAGAAGGCTCTGCATCCTGAACCAATTGGATGGGTAACTA	3	N/A
GAAATGAAGCTGGGAAATTTACAATGGAAGGCAGGAAGGAGAGGAAAAGATTACTANCTGATTCCCAGGCTGGTGTGGCCAGTGGAGTGTGCCTCTGAGTGCTGGCAGCTGACACAGAGGATGGGGTT	3	N/A
AGGCTGCTTCCCTCTGGTGGTAACCGCTTGCCCTGCAACTCAGACCACGTGGTAGAATTGAAACTTAGGGTGGGGACTGTAGAAA	3	RLLPSGGNRLPCNSDHVVELKLRVGTVE
AGGCTGCTTCCCTCTGGTGGTAACCGCTTGCCCTGCAACTCAGACCACGTGGACCACGTGTCTAGGAAATGCACCTCCCCGGAGGAGAATTGAAACTTAGGGTGGGGACTGTAGAAA	3	RLLPSGGNRLPCNSDHVDHVSRKCTSPEEN_NLGWGL_K
AGGCTGCTTCCCTCTGGTGGTAACCGCTTGCCCTGCAACTCAGACCACGGTTCTAGGAAATGCACCTCCCCGGAGGAGAATTGAAACTTAGGGTGGGGACTGTAGAAA	3	RLLPSGGNRLPCNSDHGSRKCTSPEEN_NLGWGL_K
AGGCTGCTTCCCTCTGGTGGTAACCGCTTGCCCTGCAACTCAGACCACGGGGGAAATGCACCTCCCCGGAGGAGAATTGAAACTTAGGGTGGGGACTGTAGAAA	3	RLLPSGGNRLPCNSDHGGNAPPRRRIET_GGDCR
AGGCTGCTTCCCTCTGGTGGTAACCGCTTGCCCTGCAACTCAGACCACGAGCATCTAGGAAATGCACCTCCCCGGAGGAGAATTGAAACTTAGGGTGGGGACTGTAGAAA	3	RLLPSGGNRLPCNSDHEHLGNAPPRRRIET_GGDCR
AGGCTGCTTCCCTCTGGTGGTAACCGCTTGCCCTGCAACTCAGACCACGTCTGAGTTGCACCTCCCCGGAGGAGAATTGAAACTTAGGGTGGGGACTGTAGAAA	3	RLLPSGGNRLPCNSDHV_VAPPRRRIET_GGDCR
AGGCTGCTTCCCTCTGGTGGTAACCGCTTGCCCTGCAACTCAGACCACGTGGTTTCTATGCACCTCCCCGGAGGAGAATTGAAACTTAGGGTGGGGACTGTAGAAA	3	RLLPSGGNRLPCNSDHVVSMHLPGGELKLRVGTVE
AGGCTGCTTCCCTCTGGTGGTAACCGCTTGCCCTGCAACTCAGACCACGTGTTGCACCTCCCCGGAGGAGAATTGAAACTTAGGGTGGGGACTGTAGAAA	3	RLLPSGGNRLPCNSDHVLHLPGGELKLRVGTVE
AGGCTGCTTCCCTCTGGGGATAACCGCTTGCCCTGCAACTCAGACCACGTGGAGGAAATGCACCTCCCCGGAGGAGAATTGAAACTTAGGGTGGGGACTGTAGAAA	3	RLLPSGDNRLPCNSDHVEEMHLPGGELKLRVGTVE
AGGCTGCTTCCCTCTGGTGGTAACCGCTTGCCCTGCAACTCAGACCACGTGGTGTGGAAATGCACCTCCCCGGAGGAGAATTGAAACTTAGGGTGGGGACTGTAGAAA	3	RLLPSGGNRLPCNSDHVVWKCTSPEEN_NLGWGL_K
AGGCTGCTTCCCTCTGGTGGTAACCGCTTGCCCTGCAACTCCGGAGGAGAATTGAAACTTAGGGTGGGGACTGTAGAAA	3	RLLPSGGNRLPCNSGGELKLRVGTVE
AGGCTGCTTCCCTCTGGTGGTAACCGCTTGCCCTGCAACTCAGAGGGTGGGGACTGTAGAAA	3	RLLPSGGNRLPCNSEGGDCR
AGGCTGCTTCCCTCTGGTGGTAACCGCCTGCCCTGCAACTCAGACCACGTGGTTTCTAGGAAATGCACCTCCCCGGAGGAGAATTGAAACTTAGGGTGGGGACTGTAGAAA	3	RLLPSGGNRLPCNSDHVVSRKCTSPEEN_NLGWGL_K
AGGCTGCTTCCCTCTGGTGGTAACCGCTTGCCCTGCAACTCAGACCACGTGACTGAGGAAATGCACCTCCCCGGAGGAGAATTGAAACTTAGGGTGGGGACTGTAGAAA	3	RLLPSGGNRLPCNSDHVTEEMHLPGGELKLRVGTVE
AGGCTGCTTCCCTCTGGTGGTAACCGCTTGCCCTGCAACTCAGACCACTCAGTGCACGTGGTCTGCAACTCAGACCCGGAGGAGAATTGAAACTTAGGGTGGGGACTGTAGAAA	3	RLLPSGGNRLPCNSDHSVHVVCNSDPEEN_NLGWGL_K
AGGCTGCTTCCCTCTGGTGGTAACCGCTTGCCCTGCAACTCAGACCACGTGGTTTCTAGGAAATGCACCTCCCCGGAGGAGAATTGAAACTTAGGGTGGGGACTGTAGAAG	3	RLLPSGGNRLPCNSDHVVSRKCTSPEEN_NLGWGL_K
GAGATGAAGCTGGGAAATTTACAATGGAAGGCAGGAAGGAGAGGAAAAGATTACTATCTGATTCCCAGGCTGGTGTGGCCAGTGGAGTGTGCCTCTGAGTGCTGGCAGCTGACACAGAGGATGGGGTT	3	EMKLGNLQWKAGRRGKDYYLIPRLVWPVECASECWQLTQRMG
AGGCTGCTTCCCTCTGGTGGTAACCGCTTGCCCTGCAACTCATGCACCTCCCCGGAGGAGAATTGAAACTTAGGGTGGGGACTGTAGAAA	3	RLLPSGGNRLPCNSCTSPEEN_NLGWGL_K
ACTGGTCCAACAGACTCATGGCCACCCTCTGAGCAGTGCAGCAATCCATATCGTCCAGGAAGGAGAGGTGGGCGTGGCAAAGCCCAAGGCGAGTGTTTGCTGC	3	TGPTDSWPPSEQCSNPYRPGRRGGRGKAQGECLL
AGGCTGCTTCCCTCTGGTGGTAACCAGGAAATGCACCTCCCCGGAGGAGAATTGAAACTTAGGGTGGGGACTGTAGAAA	3	RLLPSGGNQEMHLPGGELKLRVGTVE
AGGCTGCTTCCCTCTGGTGGTAACCGCTTGCCCTGCAACTCAGACCACGTGCCCTCCCCGGAGGAGAATTGAAACTTAGGGTGGGGACTGTAGAAA	3	RLLPSGGNRLPCNSDHVPSPEEN_NLGWGL_K
AGGCTGCTTCCCTCTGGTGGTAACCGCTTGCCCTGCAACTCAGACCATCCCCGGAGGAGAATTGAAACTTAGGGTGGGGACTGTAGAAA	3	RLLPSGGNRLPCNSDHPRRRIET_GGDCR
ACTGGTCCAACAGACTCATGGCCACCCTCTGAGCAGTGCAGCAATCCATATTGTCCAGGAAGGAGAGGTGGGCGTGGCAAAG	3	TGPTDSWPPSEQCSNPYCPGRRGGRGK
AGGCTGCTTCCCTCTGGTGGTAACCGCTTGCCCTGCAACTCATTCTAGGAAATGCACCTCCCCGGAGGAGAATTGAAACTTAGGGTGGGGACTGTAGAAA	3	RLLPSGGNRLPCNSF_EMHLPGGELKLRVGTVE
GAAATGAAGCTGGGAAATTTACAATGGAAGGCAGGAAGGAGAGGAAAAGATTACTATCTGATTCCCAGGCTGGTATGGCCAGTGGAGTGTGCCTCTGAGTGCTGGCAGCTGACACAGAGGATGGGGTT	3	EMKLGNLQWKAGRRGKDYYLIPRLVWPVECASECWQLTQRMG
TGCTGTGAAATACCACGCTGTGAGGGGGTACCCTTGGTGGGCCCATGCCAGGGTGTGGCCCTGAGAAATGACGTCATGCAACAGACCTAGTGTGAAAGGGGTTTGCTTG	3	CCEIPRCEGVPLVGPCQGVALRNDVMQQT_CERGLL
AGGCTGCTTCCCNCTGGTGGTAACCGCTTGCCCTGCAACTCAGACCACGTGGTCTAGGAAATGCACCTCCCCGGAGGAGAATTGAAACTTAGGGTGGGGACTGTAGAAA	3	N/A
AGGCTGCTTCCCTCTGGTGGTAACCGCTTGCCCTGCAACTCAGACCACGTGGTTTCTAGGAAATGCACCTCCCCGGAGGAGATTTGAAACTTAGGGTGGGGACTGTAGAAA	3	RLLPSGGNRLPCNSDHVVSRKCTSPEEI_NLGWGL_K
AGGCTGCTTCCCTCTGGTGGTAACCGCTTGCCCTGCAACTCAGACCACGTTGAAACTTAGGGTGGGGACTGTAGAAA	3	RLLPSGGNRLPCNSDHVET_GGDCR
AGGCTGCTTCCCTCTGGTGGTAACCGCTTGCCCTGCAACTCAGACCACGTGGTCCCAGGCTTAGCAGGTTCTAGGAAATGCACCTCCCCGGAGGAGAATTGAAACTTAGGGTGGGGACTGTAGAAA	3	RLLPSGGNRLPCNSDHVVPGLAGSRKCTSPEEN_NLGWGL_K
GAAATGAAGCTGGGAAATTTACAATGGAAGGCAGGAAGGAGAGGAAAAGATTACTATCTGATTCCCAGGCTGGTGTAGCCAGTGGAGTGTGCCTCTGAGTGCTGGCAGCTGACACAGAGGATGGGGTT	3	EMKLGNLQWKAGRRGKDYYLIPRLV_PVECASECWQLTQRMG
AGGCTGCTTCCCTCTGGTGGTAACCGCTTGCCCTGCAACTCAGACCACGTGGTTTCTGGGAAATGCACCTCCCCGGAGGAGAATTGAAACTTAGGGTGGGGACTGTAGAAA	3	RLLPSGGNRLPCNSDHVVSGKCTSPEEN_NLGWGL_K
AGGGTGGGGACTGTAGAAA	3	RVGTVE
AGGCTGCTTCCCTCTGGTGGTAACCGGAAATGCACCTCCCCGGAGGAGAATTGAAACTTAGGGTGGGGACTGTAGAAA	3	RLLPSGGNRKCTSPEEN_NLGWGL_K
AGGCTGCTTCCCTCTGGTGGTAACCGCTTGCCCTGCAACTCAGACCACCTGGGCATGATGGTAGGAAATGCACCTCCCCGGAGGAGAATTGAAACTTAGGGTGGGGACTGTAGAAA	3	RLLPSGGNRLPCNSDHLGMMVGNAPPRRRIET_GGDCR
AGGCTGCTTCCCTCTGGTGGTAACCGCTTGCCCTGCAACTCAGACCACGTGGATGGAAATGCACCTCCCCGGAGGAGAATTGAAACTTAGGGTGGGGACTGTAGAAA	3	RLLPSGGNRLPCNSDHVDGNAPPRRRIET_GGDCR
AGGCTGCTTCCCTCTGGTGGTAACCGCTTGCCCTTCTAGGAAATGCACCTCCCCGGAGGAGAATTGAAACTTAGGGTGGGGACTGTAGAAA	3	RLLPSGGNRLPF_EMHLPGGELKLRVGTVE
AGGCTGCTTCCCTCTGGTGGTAACCGCTTGCCCTGCAACTCAGACCCCTTTCTAGGAAATGCACCTCCCCGGAGGAGAATTGAAACTTAGGGTGGGGACTGTAGAAA	3	RLLPSGGNRLPCNSDPFLGNAPPRRRIET_GGDCR
AGGCTGCTTCCCTCTGGTGGTAACCGCTTGCCCTGCAACTCAGACCACGTGTAGGTAGGTAGGAAATGCACCTCCCCGGAGGAGAATTGAAACTTAGGGTGGGGACTGTAGAAA	3	RLLPSGGNRLPCNSDHV_VGRKCTSPEEN_NLGWGL_K
AGGCTGCTTCCCTCTGGTGGTAACCGCTTGCCCTGCAACTCAGACCACGTGGTCACCTCCCCGGAGGAGAATTGAAACTTAGGGTGGGGACTGTAGAAA	3	RLLPSGGNRLPCNSDHVVTSPEEN_NLGWGL_K
TGAGCATCCACTTATGTGTTTGCTAGGCCCCGGCCTAGTCTCACAAGAGACAGCTATATCAGGGTCGGAAAGGCAGTTTCTAA	3	_ASTYVFARPRPSLTRDSYIRVGKAVS
AGGCTGCTTCCCTCTGGTGGTAACCGCTTGCCCTGCAACTCAGACCACGTGATGCACCTCCCCGGAGGAGAATTGAAACTTAGGGTGGGGACTGTAGAAA	3	RLLPSGGNRLPCNSDHVMHLPGGELKLRVGTVE
AGGCTGCTTCCCTCTGGTGGTAACCGCTTGCCCTGCAACTCAGACCACGTGTCTGAGTGTCTAGGAAATGCACCTCCCCGGAGGAGAATTGAAACTTAGGGTGGGGACTGTAGAAA	3	RLLPSGGNRLPCNSDHVSECLGNAPPRRRIET_GGDCR
GAAATGAAGCTGGGAAATTTACAATGGAAGGCAGGAAGGAGANGAAAAGATTACTATCTGATTCCCAGGCTGGTGTGGCCAGTGGAGTGTGCCTCTGAGTGCTGGCAGCTGACACAGAGGATGGGGTT	3	N/A
AGGCTGCTTCCCTCTGGTGGTAACCGCTTGCCCTACAACTCAGACCACGTGGTCTAGGAAATGCACCTCCCCGGAGGAGAATTGAAACTTAGGGTGGGGACTGTAGAAA	3	RLLPSGGNRLPYNSDHVV_EMHLPGGELKLRVGTVE
GAAATGAAGCTGGGAAGTTTACAATGGAAGGCAGGAAGGAGAGGAAAAGATTACTATCTGATTCCCAGGCTGGTGTGGCCAGTGGAGTGTGCCTCTGAGTGCTGGCAGCTGACACAGAGGATGGGGTT	3	EMKLGSLQWKAGRRGKDYYLIPRLVWPVECASECWQLTQRMG
AGGCTGCTTCCCTCTGGTGGTAACCGCTTGCCCTGCAACTCAGACCACTGGAAATGCACCTCCCCGGAGGAGAATTGAAACTTAGGGTGGGGACTGTAGAAA	3	RLLPSGGNRLPCNSDHWKCTSPEEN_NLGWGL_K
AGGCTGCTTCCCTCTGGTGGTAACCGCTTGCCCTGCAACTCAGACCACGTGCCTTCCCGGAGGAGAATTGAAACTTAGGGTGGGGACTGTAGAAA	3	RLLPSGGNRLPCNSDHVPSRRRIET_GGDCR
AGGCTGCTTCCCTCTGGTGGTAACCGCTTGCCCTGCAACTCAGACCACGTGGTCTAGGAAATGCACCTCCCCGGAGGAAAATTGAAACTTAGGGTGGGGACTGTAGAAA	3	RLLPSGGNRLPCNSDHVV_EMHLPGGKLKLRVGTVE
AGGCTGCTTCCCTCTGGTGGTAACCGCTTGCCCTGCAACTCAGACCACTTAGGGTGGGGACTGTAGAAA	3	RLLPSGGNRLPCNSDHLGWGL_K
AGGCTGCTTCCCTCTGGTGGTAACCGCTTGCCCTGCAACTCAGACCACGTGGTCTAGGAAATGCACCTCCTAGAGGAGGAGAATTGAAACTTAGGGTGGGGACTGTAGAAA	3	RLLPSGGNRLPCNSDHVV_EMHLLEEEN_NLGWGL_K
AGGCTGCTTCCCTCCCCGGAGGAGAATTGAAACTTAGGGTGGGGACTGTAGAAA	3	RLLPSPEEN_NLGWGL_K
AGGCTGCTTCCCTCTGGTGGTAACCGCTTGCCCTGCAACTCAGACCACGTGAAATTTCTAGGAAATGCACCTCCCCGGAGGAGAATTGAAACTTAGGGTGGGGACTGTAGAAA	3	RLLPSGGNRLPCNSDHVKFLGNAPPRRRIET_GGDCR
AGGCTGCTTCCCTCTGGTGGATTCCCGGAGGAGAATTGAAACTTAGGGTGGGGACTGTAGAAA	3	RLLPSGGFPEEN_NLGWGL_K
AGGCTGCTTCCCTCTGGTGGTAACCGCTTGCCCTGCAACTCAGACCACGTGGTTTCTAGGAAATGCACCTCCCCGGAGGAGAATTGAAACTTAGGGTGGGGACTGTNGAAA	3	N/A
AGGCTGCTTCCCTCTGGTGGTAACCGCATTGAAACTTAGGGTGGGGACTGTAGAAA	3	RLLPSGGNRIET_GGDCR
GAAATGAAGCTGGGAAATTTACAATGGAAGGCAGGAAGGAGAGGAAAAGNTTACTATCTGATTCCCAGGCTGGTGTGGCCAGTGGAGTGTGCCTCTGAGTGCTGGCAGCTGACACAGAGGATGGGGTT	3	N/A
GGCCCATGTGTCAGAAAAGAAGGGNCTCTCAAGCCCCAGGAGACATGTTCAAGAAGGCTCTGCATCCTGAACCAATTGGATGGGTAACTA	3	N/A
AGGCTGCTTCCCTCTGGTGGTAACCGCTTGCCCTGCAACTCAGACCACGTGGGGAAACTTAGGGTGGGGACTGTAGAAA	3	RLLPSGGNRLPCNSDHVGKLRVGTVE
AGGCTGCTTCCCTCTGGTGGTAACCGCTTGCCCTGCAACTCAGAGAGGAAATGCACCTCCCCGGAGGAGAATTGAAACTTAGGGTGGGGACTGTAGAAA	3	RLLPSGGNRLPCNSERKCTSPEEN_NLGWGL_K
AGGCTGCTTCCCTCTGGTGGTAACCGCNTGCCCTGCAACTCAGACCACGTGGTTTCTAGGAAATGCACCTCCCCGGAGGAGAATTGAAACTTAGGGTGGGGACTGTAGAAA	3	N/A
AGGCTGCTTCCTTCTGGTGGTAACCGCTTGCCCTGCAACTCAGACCACGTGGAAATGCACCTCCCCGGAGGAGAATTGAAACTTAGGGTGGGGACTGTAGAAA	3	RLLPSGGNRLPCNSDHVEMHLPGGELKLRVGTVE
AGGCTGCTTCCCTCTGGTGGTAACCGCTTGCCCTGCAACTCAGACCACGTGGGCGCATGTGGTAGGAAATGCACCTCCCCGGAGGAGAATTGAAACTTAGGGTGGGGACTGTAGAAA	3	RLLPSGGNRLPCNSDHVGACGRKCTSPEEN_NLGWGL_K
AGGCTGCTTCCCTCTGGTGGTAACCGCTTGCCCTGCAACTCAGACCACGTGGAGGTCACTAGGAAATGCACCTCCCCGGAGGAGAATTGAAACTTAGGGTGGGGACTGTAGAAA	3	RLLPSGGNRLPCNSDHVEVTRKCTSPEEN_NLGWGL_K
AGGCTGCTTCCCTCTGGTGCACCTCCCCGGAGGAGAATTGAAACTTAGGGTGGGGACTGTAGAAA	3	RLLPSGAPPRRRIET_GGDCR
AGGCTGCTTCCCTCTGGTGGTAACCGCTTGCCCTGCAACTCAGACCACGTGGATTTATTTAGGAAATGCACCTCCCCGGAGGAGAATTGAAACTTAGGGTGGGGACTGTAGAAA	3	RLLPSGGNRLPCNSDHVDLFRKCTSPEEN_NLGWGL_K
AGGCTGCTTCCCTCTGGTGGTAACCGCTTGCCCTGCAACCCAGACCACGTGGTTTCTAGGAAATGCACCTCCCCGGAGGAGAATTGAAACTTAGGGTGGGGACTGTAGAAA	3	RLLPSGGNRLPCNPDHVVSRKCTSPEEN_NLGWGL_K
AGGCTGCTTCCCTCTGGTGGTAACCGCTTGCCCTGCAACTCAGACCACGTGGTTTCTAGGAAATGCACCTCCCCGGAGGAGAANTGAAACTTAGGGTGGGGACTGTAGAAA	3	N/A
AGGCTGCTTCCCTCTGGTGGTAACCGCTTGCCCTGCAACTCAGACCAACTCTAGGAAATGCACCTCCCCGGAGGAGAATTGAAACTTAGGGTGGGGACTGTAGAAA	3	RLLPSGGNRLPCNSDQL_EMHLPGGELKLRVGTVE
AGGCTGCTTCCCTCTGGTGGTAACCGCTTGCCCTGCAACTCAGACCACGTGGCTCCGTGGAAATGCACCTCCCCGGAGGAGAATTGAAACTTAGGGTGGGGACTGTAGAAA	3	RLLPSGGNRLPCNSDHVAPWKCTSPEEN_NLGWGL_K
AGGCTGCTTCCCTCTGGTGGTAACCGCTTGCCCTGCAACTCAGGGCAATGCACCTCCCCGGAGGAGAATTGAAACTTAGGGTGGGGACTGTAGAAA	3	RLLPSGGNRLPCNSGQCTSPEEN_NLGWGL_K
GAAATGAAGCTGGGAGATTTACAATGGAAGGCAGGAAGGAGAGGAAAAGATTACTATCTGATTCCCAGGCTGGTGTGGCCAGTGGAGTGTGCCTCTGAGTGCTGGCAGCTGACACAGAGGATGGGGTT	3	EMKLGDLQWKAGRRGKDYYLIPRLVWPVECASECWQLTQRMG
AGGCTGCTTCCCTCTGGTGGTAACCGCTTGCCCTGCAACTCAGACCACGTGGTTGGCAAGCAAGGAAATGCACCTCCCCGGAGGAGAATTGAAACTTAGGGTGGGGACTGTAGAAA	3	RLLPSGGNRLPCNSDHVVGKQGNAPPRRRIET_GGDCR
GAAATGAAGCTGGGAAATTTACAATGGAAGGCAGGAAGGAGAGGAAAAGATTACTATCTGATTCCCAGGCTGGTGTGGCCAGTGGAGTGTGCCTCTGAGTGCTGGCAGCTGACACAGAGGATGGGGTTTGTGCACACCATAGTGTT	3	EMKLGNLQWKAGRRGKDYYLIPRLVWPVECASECWQLTQRMGFVHTIV
AGGCTGCTTCCCTCTGGTGGTAATGCACCACCCCGGAGGAGAATTGAAACTTAGGGTGGGGACTGTAGAAA	3	RLLPSGGNAPPRRRIET_GGDCR
AGGCTGCTTCCCTCTGGTGGTAACCGCTTGCCCTGCAACTCAGACCACGTGGAGGGAAATGCACCTCCCCGGAGGAGAATTGAAACTTAGGGTGGGGACTGTAGAAA	3	RLLPSGGNRLPCNSDHVEGNAPPRRRIET_GGDCR
AGGCTGCTTCCCTCTGGTGGTAACCGCTTGCCCTGCAACTCAGACCACGTGGTTAAGAAATGCACCTCCCCGGAGGAGAATTGAAACTTAGGGTGGGGACTGTAGAAA	3	RLLPSGGNRLPCNSDHVVKKCTSPEEN_NLGWGL_K
GAAATGAAGCTGGGAAATTTACAATGGAAGGCAGGAAGGAGAGGAAAAGATTACTATCTGATTCCCAGGCTGGTGTGGCCAGTGGAGTGTGCCTCTGAGTGCTGGCAGCTGACACAGGGGATGGGGTT	3	EMKLGNLQWKAGRRGKDYYLIPRLVWPVECASECWQLTQGMG
AGGCTGCTTCCCTCTGGTGGTAACCGCTTGCCCTGCAACTCAGACCACGTGGTCAGATCACATCTAGGAAATGCACCTCCCCGGAGGAGAATTGAAACTTAGGGTGGGGACTGTAGAAA	3	RLLPSGGNRLPCNSDHVVRSHLGNAPPRRRIET_GGDCR
TTCATGCCCATCCTGTGTACCTCTGTGATG	3	FMPILCTSVM
GAAATGAAGCTGGGAAATTTACAATTGAAGGCAGGAAGGAGAGGAAAAGATTACTATCTGATTCCCAGGCTGGTGTGGCCAGTGGAGTGTGCCTCTGAGTGCTGGCAGCTGACACAGAGGATGGGGTT	3	EMKLGNLQLKAGRRGKDYYLIPRLVWPVECASECWQLTQRMG
AGGCTGCTTCCCTCTGGTGGTAACCGCTTGCCCTGCAACTCAGACCACGTGGTTTCTAGGAAATGCACCTCCCCGGAGGAGAATTGAAACTTAGGGTGGGGATTGTAGAAA	3	RLLPSGGNRLPCNSDHVVSRKCTSPEEN_NLGWGL_K
AGGCTGCTTCCCTCTGGTGGTAACCGCTTGCCCTGCAACTCAGACCACGTGGTACTCTAGGAAATGCACCTCCCCGGAGGAGAATTGAAACTTAGGGTGGGGACTGTAGAAA	3	RLLPSGGNRLPCNSDHVVL_EMHLPGGELKLRVGTVE
GGCCCATGTGTCAGAAAAGAAGGGACTCTCAAGCCCCAGGAGACATGTTCAAGAAGGCTCTACATCCTGAACCAATTGGATGGGTAACTA	3	GPCVRKEGTLKPQETCSRRLYILNQLDG_L
AGGCATCCCTTCCTCCTGAGGGACCAGCCACACGATGGTATAGTATAGAATAGAGTTTATTCAGGACAT	3	RHPFLLRDQPHDGIV_NRVYSGH
AGGCTGCTTCCCTCTGGTGGTAACCGCTTGCCCTGCAACTCAGACCACGTGGAGAAATGCACCTCCCCGGAGGAGAATTGAAACTTAGGGTGGGGACTGTAGAAA	3	RLLPSGGNRLPCNSDHVEKCTSPEEN_NLGWGL_K
GAAATGAAGCTGGGAAATTTACAATGGAAGGCAGGAAGGAGAGGAAAAGATTACTATCTGATTCCCAGGCTGGTGTNGCCAGTGGAGTGTGCCTCTGAGTGCTGGCAGCTGACACAGAGGATGGGGTT	3	N/A
ACTGGTCCAACAGACTCATGGCCACCCTCTGAGCAGTGCAACAATCCATATTGTCCAGGAAGGAGAGGTGGGCGTGGCAAAGCCCAAGGCGAGTGTTTGCTGC	3	TGPTDSWPPSEQCNNPYCPGRRGGRGKAQGECLL
AGGCTGCTTCCCTCTGGTGGTAACCGCTTGCCCTGCAACTCAGACCACGTGGTCTCCCAATTGAAACTTAGGGTGGGGACTGTAGAAA	3	RLLPSGGNRLPCNSDHVVSQLKLRVGTVE
GCAGGTGTGGCGCAGGTGAGTGTGAGCAGGTGACACT	3	AGVAQVSVSR_H
AGGCTGCTTCCCTCTGGTGGTAACCGCTTGCCCTGCAACTCAGACCACGCGCCTCCCCGGAGGAGAATTGAAACTTAGGGTGGGGACTGTAGAAA	3	RLLPSGGNRLPCNSDHAPPRRRIET_GGDCR
AGGCTGCTTCCCTCTGGTGGTAACCGCTTGCCCTGCAACTCAGACCACAGTTGTCTAGGAAATGCACCTCCCCGGAGGAGAATTGAAACTTAGGGTGGGGACTGTAGAAA	3	RLLPSGGNRLPCNSDHSCLGNAPPRRRIET_GGDCR
AGGCTGCTTCCCTCTGGTGGTAACCGCTTGCCCTGCAACTCAGACCACGTGGTTTCTAGGAAATGCAACTCCCCGGAGGAGAATTGAAACTTAGGGTGGGGACTGTAGAAA	3	RLLPSGGNRLPCNSDHVVSRKCNSPEEN_NLGWGL_K
AGGCTGCTTCCCTCTGGTGGTAACCGCTTGCCCTGCAACTCAGTTTCTAGGAAATGCACCTCCCCGGAGGAGAATTGAAACTTAGGGTGGGGACTGTAGAAA	3	RLLPSGGNRLPCNSVSRKCTSPEEN_NLGWGL_K
AGGCTGCTTCCCTCTGGTGGTAACCGCTTGCCCTGCAACTCAGACCACGATCTAGGAAATGCACCTCCCCGGAGGAGAATTGAAACTTAGGGTGGGGACTGTAGAAA	3	RLLPSGGNRLPCNSDHDLGNAPPRRRIET_GGDCR
AGGCTGCTTCCCCTCCCCGGAGGAGAATTGAAACTTAGGGTGGGGACTGTAGAAA	3	RLLPLPGGELKLRVGTVE
AGGCTGCTTCCCTCTGGTGGTAACCGCTTGCCCTGCAACTCAGACCACGTGGAAATGCACCTCCCCGGAGGAGAATTGAAACTTAGGGTGGGGACTGTAGGAA	3	RLLPSGGNRLPCNSDHVEMHLPGGELKLRVGTVG
GGAGGGTGTG	3	GGC
AGGCTGCTTCCCTCTGGTGGTAACCGCTTGCCCTGCAACTTAGGAAATGCACCTCCCCGGAGGAGAATTGAAACTTAGGGTGGGGACTGTAGAAA	3	RLLPSGGNRLPCNLGNAPPRRRIET_GGDCR
AGGCTGCTTCCCTCTGGTGGTAACCGCTTGCCCTGCAACTCAGACCACGTGGTTTCTAGGAAATGCACCTCCCCGGAGGAGAATTTCAACTTAGGGTGGGGACTGTAGAAA	3	RLLPSGGNRLPCNSDHVVSRKCTSPEENFNLGWGL_K
AATTGATTTGCATCCCACTGACCAGGGAATAGAAATGGGCCTGAGCAGTAGCCAAACAGCTGAGAGAATGG	3	N_FASH_PGNRNGPEQ_PNS_EN
AGGCTGCTTCCCTCTGGTGGTAACCGCTTGCCCTGCAACTCAGACCACGTGGTCTGAGTAGGAAATGCACCTCCCCGGAGGAGAATTGAAACTTAGGGTGGGGACTGTAGAAA	3	RLLPSGGNRLPCNSDHVV_VGNAPPRRRIET_GGDCR
AGGCTGCTTCCCTCTGGTGGGAACCGCTTGCCCTGCAACTCAGACTAGGAAATGCACCTCCCCGGAGGAGAATTGAAACTTAGGGTGGGGACTGTAGAAA	3	RLLPSGGNRLPCNSD_EMHLPGGELKLRVGTVE
AGGCTGCTTCCCTCTGGTGGTAACCGCTTGCCCTGCAACTCAGACCACGTGGCCAATGCACCTCCCCGGAGGAGAATTGAAACTTAGGGTGGGGACTGTAGAAA	3	RLLPSGGNRLPCNSDHVANAPPRRRIET_GGDCR
AGGCTGCTTCCCTCTGGTGGTAACCGCTTGCCCTGCAACTCCTGCACTTAGGGTGGGGACTGTAGAAA	3	RLLPSGGNRLPCNSCT_GGDCR
AGGCTGCTTCCCTCTGGTGGTAACCGCTTGCCCTGCAACTGCACCTCCCCGGAGGAGAATTGAAACTTAGGGTGGGGACTGTAGAAA	3	RLLPSGGNRLPCNCTSPEEN_NLGWGL_K
AGGCTGCTTCCCTCTGGTGGTAACCGCTTGCCCTGCAACTCAGACCACGGTCTAGGAAATGCACCTCCCCGGAGGAGAATTGAAACTTAGGGTGGGGACTGTAGAAA	3	RLLPSGGNRLPCNSDHGLGNAPPRRRIET_GGDCR
AGGCTGCTTCCCTCTGGTGGTAACCGCTTGCCCTGCAACTCAGACCACGTGGAGGTAGGAAATGCACCTCCCCGGAGGAGAATTGAAACTTAGGGTGGGGACTGTAGAAA	3	RLLPSGGNRLPCNSDHVEVGNAPPRRRIET_GGDCR
GAAATGAAGCTGGGAAATTTACAATGGAAGGCAGGAAGGAGAGGAAAAGATTACTATCTGATTCCCAGGCTGGTGTGGCCAGTGGAGTGTACCTCTGAGTGCTGGCAGCTGACACAGAGGATGGGGTT	3	EMKLGNLQWKAGRRGKDYYLIPRLVWPVECTSECWQLTQRMG
AGGCTGCTTCCCTCTGGTGGTAACCGCTTGCCCTGCAACTCAGACCTCAGATCTAGGAAATGCACCTCCCCGGAGGAGAATTGAAACTTAGGGTGGGGACTGTAGAAA	3	RLLPSGGNRLPCNSDLRSRKCTSPEEN_NLGWGL_K
AGGCTGCTTCCCTCTGGTGGTAACCGCTTGCCCTGCAACTCAGACCNCGTGGTTTCTAGGAAATGCACCTCCCCGGAGGAGAATTGAAACTTAGGGTGGGGACTGTAGAAA	3	N/A
AGGCTGCTTCCCTCTGGTGGTAACCGCTTGCCCTGCAACTCAGACCACGTGGAGTATGGTGTGGAAATGCACCTCCCCGGAGGAGAATTGAAACTTAGGGTGGGGACTGTAGAAA	3	RLLPSGGNRLPCNSDHVEYGVEMHLPGGELKLRVGTVE
AGGCTGCTTCCCTCTGGTGGTAACCGCTTACCCTGCAACTCAGACCACGTGGTTTCTAGGAAATGCACCTCCCCGGAGGAGAATTGAAACTTAGGGTGGGGACTGTAGAAA	3	RLLPSGGNRLPCNSDHVVSRKCTSPEEN_NLGWGL_K
AGGCTGCTTCCCTCTGGTGGTAACCGCTTGCCCTGCAACTCAGACCACAATGCACCTCCCCGGAGGAGAATTGAAACTTAGGGTGGGGACTGTAGAAA	3	RLLPSGGNRLPCNSDHNAPPRRRIET_GGDCR
AGGCTGCTTCCCTCTGGTGGTAACCGCTTGCCCTGCAACTCAGACCACGTGCACCTCTAGGAAATGCACCTCCCCGGAGGAGAATTGAAACTTAGGGTGGGGACTGTAGAAA	3	RLLPSGGNRLPCNSDHVHL_EMHLPGGELKLRVGTVE
AGGCTGCTTCCCTCTGGTGGTAACCGCTTGCCTCAGACTAGGAAATGCACCTCCCCGGAGGAGAATTGAAACTTAGGGTGGGGACTGTAGAAA	3	RLLPSGGNRLPQTRKCTSPEEN_NLGWGL_K
AAGAGTAAGAACAGCAGGAGCGGATGGTAATGTGAAGAGAGATGAAAGTTGCTGGTGACCTTTATGGAAACAATTTCACAGTGGAAAAAAGGCTGATCACCTAAATGAGCGGGTTCTAGAGAATGGGAGGACATGCCAGTCTCCTGTGTACAGTGTTATAGAGA	3	KSKNSRSGW_CEER_KLLVTFMETISQWKKG_SPK_AGSREWEDMPVSCVQCYR
GAAATGAAGCTGGGAAATTTACAATNGAAGGCAGGAAGGAGAGGAAAAGATTACTATCTGATTCCCAGGCTGGTGTGGCCAGTGGAGTGTGCCTCTGAGTGCTGGCAGCTGACACAGAGGATGGGGTT	3	N/A
AGGCTGCTTCCCTCTGGTGGTAACCGCTTGCCCTGCAACTCAGACCACGTGGTGAAGTCTAGGAAATGCACCTCCCCGGAGGAGAATTGAAACTTAGGGTGGGGACTGTAGAAA	3	RLLPSGGNRLPCNSDHVVKSRKCTSPEEN_NLGWGL_K
AGGCTGCTTCCCTCTGGTGGTAACCGCTTGCCCTGCGAAATGCACCTCCCCGGAGGAGAATTGAAACTTAGGGTGGGGACTGTAGAAA	3	RLLPSGGNRLPCEMHLPGGELKLRVGTVE
GAAATGAAGCTGGGAAATTTACAATGGAAGGCAGGAAGGAGAGGAAAAGATTACTATCTGATTCCCAGGCTGGTGCGGCCAGTGGAGTGTGCCTCTGAGTGCTGGCAGCTGACACAGAGGATGGGGTT	3	EMKLGNLQWKAGRRGKDYYLIPRLVRPVECASECWQLTQRMG
ACTGGTCCAACAGACTCATGGCCACCCTCTGAGCAGTGCAGCAATCCGTATTGTCCAGGAAGGAGAGGTGGGCGTGGCAAAGCCCAAGGCGAGTGTTTGCTGC	3	TGPTDSWPPSEQCSNPYCPGRRGGRGKAQGECLL
AGGCTGCTTCCCTCTGGTGGTAACCGCTTGCCCTGCAACTCAGGAACTCTAGGAAATGCACCTCCCCGGAGGAGAATTGAAACTTAGGGTGGGGACTGTAGAAA	3	RLLPSGGNRLPCNSGTLGNAPPRRRIET_GGDCR
AGGCTGCTTCCCTCTGGTGGTAACCGCTTGCCCTGCAACTCAGACCACGTGGTCTAGGAAATGCACCTCCCCGGAGGAGAATTGAAACTTAGGGTGGGGACTGTAGAAN	3	RLLPSGGNRLPCNSDHVV_EMHLPGGELKLRVGTVE
AGGCTGCTTCCCTCTGGTGGTAACCGCTTGCCCTGCAACTCAGACCACGTGGTGCTCTAGGAAATGCACCTCCCCGGAGGAGAATTGAAACTTAGGGTGGGGACTGTAGAAA	3	RLLPSGGNRLPCNSDHVVL_EMHLPGGELKLRVGTVE
AGGCTGCTTACCTCTGGTGGTAACCGCTTGCCCTGCAACTCAGACCACGTGGTTTCTAGGAAATGCACCTCCCCGGAGGAGAATTGAAACTTAGGGTGGGGACTGTAGAAA	3	RLLTSGGNRLPCNSDHVVSRKCTSPEEN_NLGWGL_K
AGGCTACTTCCCTCTGGTGGTAACCGCTTGCCCTGCAACTCAGACCACGTGGTTCTAGGAAATGCACCTCCCCGGAGGAGAATTGAAACTTAGGGTGGGGACTGTAGAAA	3	RLLPSGGNRLPCNSDHVVLGNAPPRRRIET_GGDCR
AGGCTGCTTCCCTCTGGTGGTAACCGCTTGCCCTGCATTGAAACTTAGGGTGGGGACTGTAGAAA	3	RLLPSGGNRLPCIET_GGDCR
AGGCTGCTTCCCTCTGGTGGTAACCGCTTGCCCTGCAACTCAGACCACGTGGTCTAGGAAATGCACCTCCCCGGAGGAGAATTGAAACTTAGGGTGAGGACTGTAGAAA	3	RLLPSGGNRLPCNSDHVV_EMHLPGGELKLRVRTVE
AGGCTGCTTCCCTCTGGTGGTAACCGCTTGCCCTGCAACTCAGACCACGTGGTTTCTAGGAAATGCACCTCCCCGGAGGAGNATTGAAACTTAGGGTGGGGACTGTAGAAA	3	N/A
AGGCTGCTTCCCTCTGGTGGTAACCGCTTGCCCTGCAACTCAGACCCGTGGAGGAAATGCACCTCCCCGGAGGAGAATTGAAACTTAGGGTGGGGACTGTAGAAA	3	RLLPSGGNRLPCNSDPWRKCTSPEEN_NLGWGL_K
AGGCTGCTTCCCTCTGGTGGTAACCGCTTGCCCTGCAACTCAGACCACGTGGAGGAGGAGAATTGAAACTTAGGGTGGGGACTGTAGAAA	3	RLLPSGGNRLPCNSDHVEEEN_NLGWGL_K
AGGCTGCTTCCCTCTGGTGGTAACCGCTTGCCCTGCAACTCAGACCACGTGGAAACTCTAGGAAATGCACCTCCCCGGAGGAGAATTGAAACTTAGGGTGGGGACTGTAGAAA	3	RLLPSGGNRLPCNSDHVETLGNAPPRRRIET_GGDCR
AGGCTGCTTCCCTCTGGTGGTAACCGCTTGCCCTGCAACTCAGACCACGTGGTCTAGGAAATGCACCTCCCTGGAGGAGAATTGAAACTTAGGGTGGGGACTGTAGAAA	3	RLLPSGGNRLPCNSDHVV_EMHLPGGELKLRVGTVE
AGGCTGCTTCCCTCTGGTGGTAACCGCTTGCCCTGCAACTCAGACCACGTGGTTTCTAGGAAATGCACCTCCCCGGAGGAGAATTGAAACTTAGGGTGGGGACNGTAGAAA	3	N/A
AGGCTGCTTCCCTCTGAATTGAAACTTAGGGTGGGGACTGTAGAAA	3	RLLPSELKLRVGTVE
GGCCCATGTGTCAGAAAAGAAGGGACTCTCGAGCCCCAGGAGACATGTTCAAGAAGGCTCTGCATCCTGAACCAATTGGATGGGTAACTA	3	GPCVRKEGTLEPQETCSRRLCILNQLDG_L
AGGCTGCTTCCCTCTGGTGGTAACCGCTTGCCCTGAATTGAAACTTAGGGTGGGGACTGTAGAAA	3	RLLPSGGNRLP_IET_GGDCR
AGGCTGCTTCCCTCTGGTGGTAACCGCTTGCCCTGCAACCGCTTGACCTGCACCTCCCCGGAGGAGAATTGAAACTTAGGGTGGGGACTGTAGAAA	3	RLLPSGGNRLPCNRLTCTSPEEN_NLGWGL_K
AGGCTGCTTCCCTCTGGTGGTAACCGCTTGCCCTGCAACTCAGACCTCCCGGAGGAGAATTGAAACTTAGGGTGGGGACTGTAGAAA	3	RLLPSGGNRLPCNSDLPEEN_NLGWGL_K
AGGCTGCTTCCCTCTGGTGGTAGCCGCTTGCCCTGCAACTCAGACCACGTGGTCTAGGAAATGCACCTCCCCGGAGGAGAATTGAAACTTAGGGTGGGGACTGTAGAAA	3	RLLPSGGSRLPCNSDHVV_EMHLPGGELKLRVGTVE
AGGCTGCTTCCCTCTGGTGGTAACCGCTTGCCCTGCAACTCAGACCACGTGTCTAGGTGCACTAGGAAATGCACCTCCCCGGAGGAGAATTGAAACTTAGGGTGGGGACTGTAGAAA	3	RLLPSGGNRLPCNSDHVSRCTRKCTSPEEN_NLGWGL_K
GAAATGAAGCTGGGAAATTTACAATGGAAGGCAGGAAGGAGAGGAAAAGATTACTATCTGATTCCCAGGCTGGTGTGGCCAGTGGAGTGTGCCTCTGAGTGCTGGCAGTTGACACAGAGGATGGGGTT	3	EMKLGNLQWKAGRRGKDYYLIPRLVWPVECASECWQLTQRMG
GAAATGAAGCTGGGAAATTTACAATGGAAGGCAGGAAGGAGAGGAAAAGATTACTATCTGATTCCCAGGCTGGTGTGGCCAGTGGAGTGTGCCTCTGAGTGCTGGCAGCTGATACAGAGGATGGGGTT	3	EMKLGNLQWKAGRRGKDYYLIPRLVWPVECASECWQLIQRMG
GAAATGAAGCTGGGAAATTTACAATGGAAGGCAGGAAGGAGAGGAAAAGATTACTATCTGATTCCCGGGCTGGTGTGGCCAGTGGAGTGTGCCTCTGAGTGCTGGCAGCTGACACAGAGGATGGGGTT	3	EMKLGNLQWKAGRRGKDYYLIPGLVWPVECASECWQLTQRMG
AGGCTGCTTCCCTCTGGTGGTAACCGCTTGCCCTGCAACTCAGACCACGTGGTTTCTAGGAAATGCACCTCCCCGGAGGAGAATTGAAACTTAGGGTGGGGACTGCAGAAA	3	RLLPSGGNRLPCNSDHVVSRKCTSPEEN_NLGWGLQK
AGGCTGCTTCCCTCTGGTGGTAACCGCTTGCCCTGCAACTCAGACCACGTGGTCTAGGCAATGCACCTCCCCGGAGGAGAATTGAAACTTAGGGTGGGGACTGTAGAAA	3	RLLPSGGNRLPCNSDHVV_AMHLPGGELKLRVGTVE
GAAATGAAGCTGGGAAATTTACAATGGAAGGCAGGAAGGAGAGGAAAAGATTACTATCTGATTCCCATGCTGGTGTGGCCAGTGGAGTGTGCCTCTGAGTGCTGGCAGCTGACACAGAGGATGGGGTT	3	EMKLGNLQWKAGRRGKDYYLIPMLVWPVECASECWQLTQRMG
AGGCTGCTTTCCTCTGGTGGTAACCGCTTGCCCTGCAACTCAGACCACGTGGAAATGCACCTCCCCGGAGGAGAATTGAAACTTAGGGTGGGGACTGTAGAAA	3	RLLSSGGNRLPCNSDHVEMHLPGGELKLRVGTVE
ACTGACTGACTGACTGATTGATTGCTGAAGGGGATGGGGTT	3	TD_LTD_LLKGMG
AGGCTGCTTCCCTCTGGTGGTAACCGCTTGCCCTGCAAAATGCACCTCCCCGGAGGAGAATTGAAACTTAGGGTGGGGACTGTAGAAA	3	RLLPSGGNRLPCKMHLPGGELKLRVGTVE
TGAGTGATGCCATGAGTAGCAGGTGCTCATGGGTTATATAAGGTAGGAAGTTGAGCAAGCCA	3	_VMP_VAGAHGLYKVGS_AS
GGGGCTACAGATGGGGGAAGAGTTGCCAGTCAGTGGCTCGGGGAGGGACA	3	GATDGGRVASQWLGEG
AGGCTGCTTCCCTCTGGTGGTAACCGCTTGCCCTGCAACTCAGACCACGTGGTCTAGGAAATTAGGGTGGGGACTGTAGAAA	3	RLLPSGGNRLPCNSDHVV_EIRVGTVE
AGGCTGCTTCCCTCTGGTGGTAACCGCTTGCCCTGCAACTCAGAACTCTAGGAAATGCACCTCCCCGGAGGAGAATTGAAACTTAGGGTGGGGACTGTAGAAA	3	RLLPSGGNRLPCNSEL_EMHLPGGELKLRVGTVE
CCTGGTCCAACAGACTCATGGCCACCCTCTGAGCAGTGCAGCAATCCATATTGTCCAGGAAGGAGAGGTGGGCGTGGCAAAGCCCAAGGCGAGTGTTTGCTGC	3	PGPTDSWPPSEQCSNPYCPGRRGGRGKAQGECLL
AGGCTGCTTCCCTCTGGTGGTAACCGCTTGCCCTGCAACTCAGACCACGTGGTCTAGAATTGAAACTTAGGGTGGGGACTGTAGAAA	2	RLLPSGGNRLPCNSDHVV_N_NLGWGL_K
AGGCTGCTTCCCTCTGGTGGTAACCGCTTGCCCTGCAACTCAGACCACGTGGTTGAAACTTAGGGTGGGGACTGTAGAAA	2	RLLPSGGNRLPCNSDHVVET_GGDCR
AGGCTGCTTCCCTCTGGTGGTAACCGCTTGCCCTGCAACTCAGACCACGTGGTTTCTAGGAAATGCGCCTCCCCGGAGGAGAATTGAAACTTAGGGTGGGGACTGTAGAAA	2	RLLPSGGNRLPCNSDHVVSRKCASPEEN_NLGWGL_K
AGGCTGCTTCCCTCTGGTGGTAACCGCTTGCCCTGCAACTCAGACCAGGAAATACACCTCCCCGGAGGAGAATTGAAACTTAGGGTGGGGACTGTAGAAA	2	RLLPSGGNRLPCNSDQEIHLPGGELKLRVGTVE
AGGCTGCTTCCCTCTGGTGGTAACCGCTTGCCCTGCAACTCAGACCACGTGGTAACTAGGAAATGCACCTCCCCGGAGGAGAATTGAAACTTAGGGTGGGGACTGTAGAAA	2	RLLPSGGNRLPCNSDHVVTRKCTSPEEN_NLGWGL_K
AGGCTGCTTCCCTCTGGTGGTAACCGCTTGTCCTGCAACTCAGACCACGTGGTCTGCACCTCCCCGGAGGAGAATTGAAACTTAGGGTGGGGACTGTAGAAA	2	RLLPSGGNRLSCNSDHVVCTSPEEN_NLGWGL_K
AGGCTGCTTCCCTCTGGTGGTAACCGCTTGCCCNGCAACTCAGACCACGTGGTCTAGGAAATGCACCTCCCCGGAGGAGAATTGAAACTTAGGGTGGGGACTGTAGAAA	2	N/A
AGGCTGCTTCCCTCTGGTGGTAACCGCTTGCCCTGCAACTCAGACCACGTGGTCTGAATTGCACCTCCCCGGAGGAGAATTGAAACTTAGGGTGGGGACTGTAGAAA	2	RLLPSGGNRLPCNSDHVV_IAPPRRRIET_GGDCR
GAATGAAGCTGGGAAATTTACAATGGAAGGCAGGAAGGAGAGGAAAAGATTACTATCTGATTCCCAGGCTGGTGTGGCCAGTGGAGTGTGCCTCTGAGTGCTGGCAGCTGACACAGAGGATGGGGTT	2	E_SWEIYNGRQEGEEKITI_FPGWCGQWSVPLSAGS_HRGWG
CCTGGATCCAGACAGACCCCAAACTGGAGAACTCCATTCGGGCGCTCAGGGACATGAGCCAGCGAAGAGATCTTGTCAAT	2	PGSRQTPNWRTPFGRSGT_ASEEILS
AGGCTGCTTCCCTCTGGTGGTAACCGCTTGCCCTGCAACTCAACCCGGAGGAGAATTGAAACTTAGGGTGGGGACTGTAGAAA	2	RLLPSGGNRLPCNSTRRRIET_GGDCR
AGGCTGCTTCCCTCTGGTGGTAACCGCTTGCCCTGCAACTCAGACCACGTGGTTCTAGGAAATGCACCTCCCCGGAGGAGAATTGAAACTTAGGGTGGGGACTATAGAAA	2	RLLPSGGNRLPCNSDHVVLGNAPPRRRIET_GGDYR
AGGCTGCTTCCCCCTGGTGGTAACCGCTTGCCCTGCAACTCAGACCACGTGGTCTAGGAAATGCACCTCCCCGGAGGAGAATTGAAACTTAGGGTGGGGACTGTAGAAA	2	RLLPPGGNRLPCNSDHVV_EMHLPGGELKLRVGTVE
AGGCTGCTTCCCTCTGGTGGTAACCGCTTGCCCTGCAACTCAGACCACGTGGAGGAAATGCACCTCCCGGGAGGAGAATTGAAACTTAGGGTGGGGACTGTAGAAA	2	RLLPSGGNRLPCNSDHVEEMHLPGGELKLRVGTVE
AGGCTGCTTCCCTCTGGTGGTAACCGCTTGCCCTGCAACTCAGACCACGTGGTTATGCTAGGAAATGCACCTCCCCGGAGGAGAATTGAAACTTAGGGTGGGGACTGTAGAAA	2	RLLPSGGNRLPCNSDHVVMLGNAPPRRRIET_GGDCR
AGGCTGCTTCCCTCTGGTGGCAACCGCTTGCCCTGCAACTCAGACCACGTGGTTCTAGGAAATGCACCTCCCCGGAGGAGAATTGAAACTTAGGGTGGGGACTGTAGAAA	2	RLLPSGGNRLPCNSDHVVLGNAPPRRRIET_GGDCR
TGTCATGGTGTACATGGTCTTGGCAGTTG	2	CHGVHGLGS
AGGCTGCTTCCCTCCGGTGGTAACCGCTTGCCCTGCAACTCAGACCACGTGGAAATAGGAAATGCACCTCCCCGGAGGAGAATTGAAACTTAGGGTGGGGACTGTAGAAA	2	RLLPSGGNRLPCNSDHVEIGNAPPRRRIET_GGDCR
ACTGGTCCAACAGACTCATGGCCACCCTCTGAGCAGTGCAGCAATCCATATTGTCCAGGAAGGAGAGGTGGGCGGGGCAAAGCCCAAGGCGAGTGTTTGCTGC	2	TGPTDSWPPSEQCSNPYCPGRRGGRGKAQGECLL
AGGCTGCTTCCCTCTGGTGGTAACCGCTTGCCCTGCAACTCAGACCACGTGGATTTCTAGGAAATGCACCTCCCCGGAGGAGAATTGAAACTTAGGGTGGGGACTGTAGAAA	2	RLLPSGGNRLPCNSDHVDF_EMHLPGGELKLRVGTVE
AGGCTGCTTCCCTCTGGTGGTAACCGCTTGCCCTGCAACTCAGACAACTCCCCGGAGGAGAATTGAAACTTAGGGTGGGGACTGTAGAAA	2	RLLPSGGNRLPCNSDNSPEEN_NLGWGL_K
CCAGCCCAGTACCAGGTTCAGAGAGAGATGTTGACTCAAGGTGT	2	PAQYQVQREMLTQG
AGGCTGCTTCCCTCTGGTGGTAACCGCTTGCCCTGCAACTCAGACCACGTGGTTTCTAGNAAATGCACCTCCCCGGAGGAGAATTGAAACTTAGGGTGGGGACTGTAGAAA	2	N/A
AGGCTGCTTCCCTCTGGTGGTAACCGCTTGCCCTGCAACTCAGACCACGTGGCCTCTAGGAAATGCACCTCCCCGGAGGAGAATTGAAACTTAGGGTGGGGACTGTAGAAA	2	RLLPSGGNRLPCNSDHVASRKCTSPEEN_NLGWGL_K
GCGCTCAGTAATCTTCTGTTTTTCTATACTGAGTCACTTTTTAACCATAAGGACAAAGGCAAGGGCGCCCGCGTGGGGATAATGTAAAACTGGGACTTGCAGT	2	ALSNLLFFYTESLFNHKDKGKGARVGIM_NWDLQ
AGGCTGCTTCCCTCTGGTGGTAACCGCTTGCCCTGCAACTCAGACCACGGAGGACCTCCCCGGAGGAGAATTGAAACTTAGGGTGGGGACTGTAGAAA	2	RLLPSGGNRLPCNSDHGGPPRRRIET_GGDCR
AGGCTGCTTCCCTCTGGTGGTAACCGCTTGCCCTGCAACTCAGACCACGTGGAAATGCACCTCCCCGGAGGAAATGCACCTCCCCGGAGGAGAATTGAAACTTAGGGTGGGGACTGTAGAAA	2	RLLPSGGNRLPCNSDHVEMHLPGGNAPPRRRIET_GGDCR
TGTCATGGTGTAAATGGGGGTGTGGATGGANAAGGGGGAGCAACAGAATGCCACTGATGTGTCT	2	N/A
AGGCTGCTTCCCTCTGGTGGTAACCGCTTGCCCTGCAACTCAGACCACGTGCCACTAGGAAATGCACCTCCCCGGAGGAGAATTGAAACTTAGGGTGGGGACTGTAGAAA	2	RLLPSGGNRLPCNSDHVPLGNAPPRRRIET_GGDCR
GAAATGAAGCTGGGNAATTTACAATGGAAGGCAGGAAGGAGAGGAAAAGATTACTATCTGATTCCCAGGCTGGTGTGGCCAGTGGAGTGTGCCTCTGAGTGCTGGCAGCTGACACAGAGGATGGGGTT	2	N/A
AGGCTGCTTCCCTCTGGTGGTAACCGCTTGCCCTGCAACTCAGACCACTAGTGCACTCAGTGCACTAGGAAATGCACCTCCCCGGAGGAGAATTGAAACTTAGGGTGGGGACTGTAGAAA	2	RLLPSGGNRLPCNSDH_CTQCTRKCTSPEEN_NLGWGL_K
GAAATGAAGCTGGGAAATTTACAATGGAAGGCAGGAAGGAGAGGAAAAGATTACTATCTGATTCCCAGGCTGGTGTGGCCAGTGGAGTGTGCCTCTGAGTGCTGGCAGCTGACACAGAGGATGGGGTN	2	EMKLGNLQWKAGRRGKDYYLIPRLVWPVECASECWQLTQRMG
AGGCTGCTTCCCTCTGGTGGTAACCGCTTGCCCTGCAACTCAGACCAGGTCTAGGAAATGCACCTCCCCGGAGGAGAATTGAAACTTAGGGTGGGGACTGTAGAAA	2	RLLPSGGNRLPCNSDQV_EMHLPGGELKLRVGTVE
GAAATGAAGCTGGGAAATTTACAATGGAAGGCAGGAAGGAGAGGGAAAGATTACTATCTGATTCCCAGGCTGGTGTGGCCAGTGGAGTGTGCCTCTGAGTGCTGGCAGCTGACACAGAGGATGGGGTT	2	EMKLGNLQWKAGRRGKDYYLIPRLVWPVECASECWQLTQRMG
AGGCTGCTTCCCTCTGGTGGTAACCGCTTGCCCTGCAACTCAGACCATAGGGTGGGGACTGTAGAAA	2	RLLPSGGNRLPCNSDHRVGTVE
AGGCTGCTTCCCTCTGGTGGTAACCGCTTGTCCTGCAACTCAGACCACGTGGTCTAGGAAATGCACCTCCCCGGAGGAGAATTGAAACTTAGGGTGGGGACTGTAGAAA	2	RLLPSGGNRLSCNSDHVV_EMHLPGGELKLRVGTVE
AGGCTGCTTCCCTCTGGTGGTAACCGCTTGCCCTGCAACTCAGACCAACTAGGAAATGCACCTCCCCGGAGGAGAATTGAAACTTAGGGTGGGGACTGTAGAAA	2	RLLPSGGNRLPCNSDQLGNAPPRRRIET_GGDCR
AGGCTGCTTCCCTAGGAAATGCACCTCCCCGGAGGAGAATTGAAACTTAGGGTGGGGACTGTAGAAA	2	RLLP_EMHLPGGELKLRVGTVE
AGGCTGCTTCCCTCTGGTGGTAACCGCTTGCCCTGCAACTCAGGGTGGGGACTGTAGAAA	2	RLLPSGGNRLPCNSGWGL_K
AGGCTGCTTCCCTCTGGTGGTAACCGCTTGCCCTGCAACTCAGACCACGTGGTTACCACGTGCACCTCCCCGGAGGAGAATTGAAACTTAGGGTGGGGACTGTAGAAA	2	RLLPSGGNRLPCNSDHVVTTCTSPEEN_NLGWGL_K
AGGCTGCTTCCCTCTGGTGGTAACCGCTTGCATTTCTAGGAAATGCACCTCCCCGGAGGAGAATTGAAACTTAGGGTGGGGACTGTAGAAA	2	RLLPSGGNRLHF_EMHLPGGELKLRVGTVE
ACTGGTCCAACAGACTCATGGCCACCCTCTGAGCAGTGCAGCAATCCATATTGTCCAGGAAGGAGAGGTGGGCATGGCAAAGCCCAAGGCGAGTGTTTGCTGC	2	TGPTDSWPPSEQCSNPYCPGRRGGHGKAQGECLL
AGGCTGCTTCCCTCTGGTGGTAACCGCTTGCCCTGCAACTCAGACCACGCGGAAATGCACCTCCCCGGAGGAGAATTGAAACTTAGGGTGGGGACTGTAGAAA	2	RLLPSGGNRLPCNSDHAEMHLPGGELKLRVGTVE
AGGCTGCTTCCCTCTGGTGGTAACCGCTTGCCCTGGAAATGCACCTCCCCGGAGGAGAATTGAAACTTAGGGTGGGGACTGTAGAAA	2	RLLPSGGNRLPWKCTSPEEN_NLGWGL_K
AGGCTGCTTCCCTCTGGTGGTAACCGCTTGCCCTGCAACTCAGACCACGCACCTCCCCGGAGGAGAATTGAAACTTAGGGTGAGGACTGTAGAAA	2	RLLPSGGNRLPCNSDHAPPRRRIET_GEDCR
AGGCTGCTTCCCTCTGGTAGTAACCGCTTGCCCTGCAACTCAGACCACGTGGTTTCTAGGAAATGCACCTCCCCGGAGGAGAATTGAAACTTAGGGTGGGGACTGTAGAAA	2	RLLPSGSNRLPCNSDHVVSRKCTSPEEN_NLGWGL_K
AGGCTGCTTCCCTCTGGTGGTAACCGCTTGCCCTGCAACTCAGACCACGTACCCCTCTAGGAAATGCACCTCCCCGGAGGAGAATTGAAACTTAGGGTGGGGACTGTAGAAA	2	RLLPSGGNRLPCNSDHVPL_EMHLPGGELKLRVGTVE
AGGCTGCTTCCCTCTGGTGGTAACCGCTTGCCCTGCAACTCAGGGGAAATGCACCTCCCCGGAGGAGAATTGAAACTTAGGGTGGGGACTGTAGAAA	2	RLLPSGGNRLPCNSGEMHLPGGELKLRVGTVE
GGCCCATGTGTCAGGAAAGAAGGGACTCTCAAGCCCCAGGAGACATGTTCAAGAAGGCTCTGCATCCTGAACCAATTGGATGGGTAACTA	2	GPCVRKEGTLKPQETCSRRLCILNQLDG_L
AGGCTGCTTCCCTCCGGGGAGGTGCATTTTTAACCACGTGGTTCTAGGAAATGCACCTCCCCGGAGGAGAATTGAAACTTAGGGTGGGGACTGTAGAAA	2	RLLPSGEVHF_PRGSRKCTSPEEN_NLGWGL_K
AGGCTGCTTCCCTCTGGTGGTAACCGCTTGCCCTGCAACTCAGACCACGTGGTTTCGGGAAATGCACCTCCCCGGAGGAGAATTGAAACTTAGGGTGGGGACTGTAGAAA	2	RLLPSGGNRLPCNSDHVVSGNAPPRRRIET_GGDCR
GAAATGAAGCTGGGAAATTTACAATGGAAGGCAGGAAGGAGAGGAAAAGATTACTATCTGATTCCCAGGCTGGTGTGGCNAGTGGAGTGTGCCTCTGAGTGCTGGCAGCTGACACAGAGGATGGGGTT	2	N/A
AGGCTGCTTCCCTCTGGTGGTAACCGCTTGCCCTGCAACTCAGACCACGTGGTTTCTAGGAAATGCACCTCCCCGGAGGAGAATTGAAACTTAGGGTGGGGACTGTAGACAAGGTGCTACTGCTGACTGGGCCCATGTGTCAGAAAAGAAGGGACTCTCAAGCCCCAGGAGACATGTTCAAGAAGGCTCTGCATCCTGAACCAATTGGATGGGTAACTA	2	RLLPSGGNRLPCNSDHVVSRKCTSPEEN_NLGWGL_TRCYC_LGPCVRKEGTLKPQETCSRRLCILNQLDG_L
AGGCTGCTTCCCTCTGGTGGTAACCGCTTGCCCTGCAACTCAGACCACGTGGAAATGCATCTAGGAAATGCACCTCCCCGGAGGAGAATTGAAACTTAGGGTGGGGACTGTAGAAA	2	RLLPSGGNRLPCNSDHVEMHLGNAPPRRRIET_GGDCR
GAAATGAAGCCGGGAAATTTACAATGGAAGGCAGGAAGGAGAGGAAAAGATTACTATCTGATTCCCAGGCTGGTGTGGCCAGTGGAGTGTGCCTCTGAGTGCTGGCAGCTGACACAGAGGATGGGGTT	2	EMKPGNLQWKAGRRGKDYYLIPRLVWPVECASECWQLTQRMG
AGGCTGCTTCCCTCTGGTGGTAACCGCTTGCCCTGCAACTCAGACCACGTGGTTTATAGGAAATGCACCTCCCCGGAGGAGAATTGAAACTTAGGGTGGGGACTGTAGAAA	2	RLLPSGGNRLPCNSDHVVYRKCTSPEEN_NLGWGL_K
AGGCTGCTTCCCTCTGGTGGTAACCGCTTGCCCTGCAACTCAGACCACGCACCTCCCCGCATCTCCCCGGAGGAGAATTGAAACTTAGGGTGGGGACTGTAGAAA	2	RLLPSGGNRLPCNSDHAPPRISPEEN_NLGWGL_K
AGGCTGCTTCCCTCTGGTGGTAACCGCTTGCCCTGCAACTCACGTGCTAGGAAATGCACCTCCCCGGAGGAGAATTGAAACTTAGGGTGGGGACTGTAGAAA	2	RLLPSGGNRLPCNSRARKCTSPEEN_NLGWGL_K
AGGCTGCTTCCCTCTGGTGGTAACCGCTTGCCCTGCAACTCAGACCACGTGGAAATGGAAATGGAAATGCACCTCCCCGGAGGAGAATTGAAACTTAGGGTGGGGACTGTAGAAA	2	RLLPSGGNRLPCNSDHVEMEMEMHLPGGELKLRVGTVE
AGGCTGCTTCCCTCTGGTGGTAACCGCTTGCCCTGCAACTCAGACCACGTGGCATGTCTAGGAAATGCACCTCCCCGGAGGAGAATTGAAACTTAGGGTGGGGACTGTAGAAA	2	RLLPSGGNRLPCNSDHVACLGNAPPRRRIET_GGDCR
AGGCTGCTTCCCTCTGGTGGTAACCGCTTGCCCTGCAACTCAGACCACGTGGANATGCACCTCCCCGGAGGAGAATTGAAACTTAGGGTGGGGACTGTAGAAA	2	N/A
TAGGGCATGCCTTTAATCCCAGCACCTGGGAGGCAGAGGTGTGTGCATATTGGGAGTGCAGG	2	_GMPLIPAPGRQRCVHIGSA
AGGCTGACTGAGGCTGCTTCCCTCTGGTGGTAACCGCTTGCCCTGCAACTCAGACCACGTGCACCTCCCCGGAGGAGAATTGAAACTTAGGGTGGGGACTGTAGAAA	2	RLTEAASLWW_PLALQLRPRAPPRRRIET_GGDCR
AGGCTGCTTCCCTCTGGTGGTAACCGCTTGCCCTGCAACTCAGACCACCTCCCCGGAGGAGAGTTGAAACTTAGGGTGGGGACTGTAGAAA	2	RLLPSGGNRLPCNSDHLPGGELKLRVGTVE
CCCTGCAACTCAGACCACGTCTAGGAAATGCACCTCCCCGGAGGAGAATTGAAACTTAGGGTGGGGACTGTAGAAA	2	PCNSDHV_EMHLPGGELKLRVGTVE
AGGCTGCTTCCCTCTGGTGGTAACCGCTTGCCCTGCAACTCAGACCACGTGGAAATGCACCTCCCCGTGGAAATGCACCTCCCCGGAGGAGAATTGAAACTTAGGGTGGGGACTGTAGAAA	2	RLLPSGGNRLPCNSDHVEMHLPVEMHLPGGELKLRVGTVE
AGGCTGCTTCCCTCTGGTGGTAACCGCTTGCCCTGTCCCCGGAGGAGAATTGAAACTTAGGGTGGGGACTGTAGAAA	2	RLLPSGGNRLPCPRRRIET_GGDCR
AGGCTGCTTCCCTCTGGTGGTAACCGCTTGCCCTGCAACTCAGACCACTTATCTAGGAAATGCACCTCCCCGGAGGAGAATTGAAACTTAGGGTGGGGACTGTAGAAA	2	RLLPSGGNRLPCNSDHLSRKCTSPEEN_NLGWGL_K
AGGCTGCTTCCCTCTGGTGGTAACCGCTTGCCCTGCAACAACCTCCCCGGAGGAGAATTGAAACTTAGGGTGGGGACTGTAGAAA	2	RLLPSGGNRLPCNNLPGGELKLRVGTVE
AGGCTGCTTCCCTCTGGTGGTAACCGCTTGCCCTGCAACTCAGACCACGTGGAAACGTAGGAAATGCACCTCCCCGGAGGAGAATTGAAACTTAGGGTGGGGACTGTAGAAA	2	RLLPSGGNRLPCNSDHVET_EMHLPGGELKLRVGTVE
AGGCTGCTTCCCTCTGGTGGTAACCGCTTGCCCTGCAACTCAGACCACGTGGTTTCTAGTAAATGCACCTCCCCGGAGGAGAATTGAAACTTAGGGTGGGGACTGTAGAAA	2	RLLPSGGNRLPCNSDHVVSSKCTSPEEN_NLGWGL_K
GGCCCATGTGTCAGAAAAGAAGGGACCCTCAAGCCCCAGGAGACATGTTCAAGAAGGCTCTGCATCCTGAACCAATTGGATGGGTAACTA	2	GPCVRKEGTLKPQETCSRRLCILNQLDG_L
AGGCTGCTTCCCTCTGGTGGTAACCGCTTGCCCTGCAACTCAGACCACGTTGGAAATGCACCTCCCCGGAGGAGAATTGAAACTTAGGGTGGGGACTGTAGAAA	2	RLLPSGGNRLPCNSDHVGNAPPRRRIET_GGDCR
AGGCTGCTTCCCTCTGGTGGTAACCGCTTGCCCTGCAACTCCCCGGAAATGCACCTCCCCGGAGGAGAATTGAAACTTAGGGTGGGGACTGTAGAAA	2	RLLPSGGNRLPCNSPEMHLPGGELKLRVGTVE
AGGCTGCTTCCCTCTGGTGGTAACCGCTTGCCCTGCAACTCAGACCGGGTGGGGACTGTAGAAA	2	RLLPSGGNRLPCNSDRVGTVE
AGGCTGCTTCCCTCTGGTGGTAACCGCTTGCCCTGCAACNCAGACCACGTGGTTTCTAGGAAATGCACCTCCCCGGAGGAGAATTGAAACTTAGGGTGGGGACTGTAGAAA	2	N/A
GAAATGAAGCTGGGAAATTNACAATGGAAGGCAGGAAGGAGAGGAAAAGATTACTATCTGATTCCCAGGCTGGTGTGGCCAGTGGAGTGTGCCTCTGAGTGCTGGCAGCTGACACAGAGGATGGGGTT	2	N/A
AGGCTGCTTCCCTCTGGTGGTAACCGCTTGCCCTGCAACTCAGACCACGTGGTGACTAGGAAATGCACCTCCCCGGAGGAGAATTGAAACTTAGGGTGGGGACTGTAGAAA	2	RLLPSGGNRLPCNSDHVVTRKCTSPEEN_NLGWGL_K
ACTGGTCCAACAGACTCATGGCCACCCTCTGAGNAGTGCAGCAATCCATATTGTCCAGGAAGGAGAGGTGGGCGTGGCAAAGCCCAAGGCGAGTGTTTGCTGC	2	N/A
GGCCCATGTGTCAGAAAAGAAGGGACTCTCAAGCCCCAGGAGACATGTTCAAGAAGGCTCTGCATCCTGAACCAATTGGATGGGTAACNA	2	N/A
AGGCTGCTTCCCTCTGGTGGTAACCGCTTGCCCTGCAACTCAGACCACGTCTAGGAAATGCACCTCCCCGGAGGAGAATTGAAACTTAGGGTGGGACTGTAGAAA	2	RLLPSGGNRLPCNSDHV_EMHLPGGELKLRVGL_K
AGGCTGCTTCCCTCTGGTGGTAACCGCTTGCCCTGCAACTCAGACCACGTGGTTTNTAGGAAATGCACCTCCCCGGAGGAGAATTGAAACTTAGGGTGGGGACTGTAGAAA	2	N/A
TTGGCAGGGCAAACTCCCTCACTCCAGGGTAGAGGAGTTGCGTCTCCCCCATGGGCCACAGACCCTTTGTTTTAAAGCCATCCTCTGACCTGCGCCTGACAGATGGGGCTGT	2	LAGQTPSLQGRGVASPPWATDPLF_SHPLTCA_QMGL
AGACTGCTTCCCTCTGGTGGTAACCGCTTGCCCTGCAACTCAGACCACGTGGAAATGCACCTCCCCGGAGGAGAATTGAAACTTAGGGTGGGGACTGTAGAAA	2	RLLPSGGNRLPCNSDHVEMHLPGGELKLRVGTVE
GGCCCATGTGTCAGAAAAGAAGGGACTCTCAAGCCCCAGGAGACATGTTCAAGAAGGCTCTGCATCCTGAACCAATTGGATGGGTAACTAGGGGAGGAGAGATCAGAACAAGGTGCTACTGCTGACTGAGGCTGCTTCCCTCTGGTGGTAACCGCTTGCCCTGCAACTCAGACCACGTGGAAATGCACCTCCCCGGAGGAGAATTGAAACTTAGGGTGGGGACTGTAGAAA	2	GPCVRKEGTLKPQETCSRRLCILNQLDG_LGEERSEQGATAD_GCFPLVVTACPATQTTWKCTSPEEN_NLGWGL_K
AGGCTGCTTCCCTCTGGTGGTAACCGCTTGCCCTGCAACTCAGACCTTCTAGGAAATGCACCTCCCCGGAGGAGAATTGAAACTTAGGGTGGGGACTGTAGAAA	2	RLLPSGGNRLPCNSDLLGNAPPRRRIET_GGDCR
AGGCTGCTTCCCTCTGGTGGTAACCGCTTGCCCTGCAACTCAGACCACGTGGTGAGGTGAGGAAATGCACCTCCCCGGAGGAGAATTGAAACTTAGGGTGGGGACTGTAGAAA	2	RLLPSGGNRLPCNSDHVVR_GNAPPRRRIET_GGDCR
AGGCTGCTTCCCTCTGGTGGTAACCGCTTGCCCTGCAACTCAGACCACGTGGCAACACCTCTAGGAAATGCACCTCCCCGGAGGAGAATTGAAACTTAGGGTGGGGACTGTAGAAA	2	RLLPSGGNRLPCNSDHVATPLGNAPPRRRIET_GGDCR
AGGCTGCTTCCCTCTGGTGGTAACCGCTTGCCCTGCAACTCAGACCATTGCACCTCCCCGGAGGAGAATTGAAACTTAGGGTGGGGACTGTAGAAA	2	RLLPSGGNRLPCNSDHCTSPEEN_NLGWGL_K
GAAATGAAGCTGGGAAATTTACAATGGAAGGCAGGAAGGAGAGGAAAAGACTACTATCTGATTCCCAGGCTGGTGTGGCCAGTGGAGTGTGCCTCTGAGTGCTGGCAGCTGACACAGAGGATGGGGTT	2	EMKLGNLQWKAGRRGKDYYLIPRLVWPVECASECWQLTQRMG
CCAGCCCAGTGCCAGGTTCAGAGAGAGATGTTGACTCAAGGTGT	2	PAQCQVQREMLTQG
AGGCTGCTTCCCTCTGGTGGTAACCGCTTGCCCTGCAACTCAGACCACGTGAATGGAGGAAATGCACCTCCCCGGAGGAGAATTGAAACTTAGGGTGGGGACTGTAGAAA	2	RLLPSGGNRLPCNSDHVNGGNAPPRRRIET_GGDCR
GAAATGAAGCTGGGAAATTTACAATGGAAGGCTGGAAGGAGAGGAAAAGATTACTATCTGATTCCCAGGCTGGTGTGGCCAGTGGAGTGTGCCTCTGAGTGCTGGCAGCTGACACAGAGGATGGGGTT	2	EMKLGNLQWKAGRRGKDYYLIPRLVWPVECASECWQLTQRMG
GAAATGAATCTGGGAAATTTACAATGGAAGGCAGGAAGGAGAGGAAAAGATTACTATCTGATTCCCAGGCTGGTGTGGCCAGTGGAGTGTGCCTCTGAGTGCTGGCAGCTGACACAGAGGATGGGGTT	2	EMNLGNLQWKAGRRGKDYYLIPRLVWPVECASECWQLTQRMG
AGGCTGCTTCCCTCTGGTGGTAACCGCTTGCCATGCACCTCCCCGGAGGAGAATTGAAACTTAGGGTGGGGACTGTAGAAA	2	RLLPSGGNRLPCTSPEEN_NLGWGL_K
AGGCTGCTTCCCTCTGGTGGTAACCGCTTGCCCTGCAACTCAGACCACGTGGTCTAGGAAATGCACCTCCCCAGAGGAGAATTGAAACTTAGGGTGGGGACTGTAGAAA	2	RLLPSGGNRLPCNSDHVV_EMHLPRGELKLRVGTVE
AGGCTGCTTCCCTCTGGTGGTAACCGCTTGCCCTGCTTTCTAGGAAATGCACCTCCCCGGAGGAGAATTGAAACTTAGGGTGGGGACTGTAGAAA	2	RLLPSGGNRLPCFLGNAPPRRRIET_GGDCR
AGGCTGCTTCCCTCTGGCGGTAACCGCTTGCCCTGCAACTCAGACCACGTGGTAGGAAATGCACCTCCCCGGAGGAGAATTGAAACTTAGGGTGGGGACTGTAGAAA	2	RLLPSGGNRLPCNSDHVVGNAPPRRRIET_GGDCR
AGGCTGCTTCCCTCTGGTGGTAACCGCTTGCCCTGCAACTCAGACCTAGGAAACTCAGATCTAGGAAATGCACCTCCCCGGAGGAGAATTGAAACTTAGGGTGGGGACTGTAGAAA	2	RLLPSGGNRLPCNSDLGNSDLGNAPPRRRIET_GGDCR
AGGCTGCTTCCCTCTGGTGGTAACCGCTTGCCCTGCAACTGGGTGGGGACTGTAGAAA	2	RLLPSGGNRLPCNWVGTVE
AGGCTGCTTCCCTCTGGTGGTAACCGCTTGCCCTGCAACTCAGACCACGTGGTTNTAGGAAATGCACCTCCCCGGAGGAGAATTGAAACTTAGGGTGGGGACTGTAGAAA	2	N/A
AGGCTGCTTCCCTCTGGTGGTAACCGCTTGCCCTGCACTAGGAAATGCACCTCCCCGGAGGAGAATTGAAACTTAGGGTGGGGACTGTAGAAA	2	RLLPSGGNRLPCTRKCTSPEEN_NLGWGL_K
AGGCTGCTTCCCTCTGGTGGTAACCGCTTGCCCTGCAACTCAGACCACGTGGAAATGCACCTAGGAAATGCACCTCCCCGGNGGAGAATTGAAACTTAGGGTGGGGACTGTAGAAA	2	N/A
GCAGATGTGGATATATGGTATAAGCGATGATAATAACCAGAGGATCCTAAGTTGTAGACTAAGGCCTTGGAT	2	ADVDIWYKR___PEDPKL_TKALD
AGGCTGCTTCCCTCTGGTGGTAACCGCTTGCCCTGCAACTCAGACCACGTGGAAATGCACCTCCCCGGAGGAGAAATGAAACTTAGGGTGGGGACTGTAGAAA	2	RLLPSGGNRLPCNSDHVEMHLPGGEMKLRVGTVE
AGGCTGCTTCCCTCTGGTGGTAACCGCTTGCCCTGCAACTGAGACCACGTGGTTTCTAGGAAATGCACCTCCCCGGAGGAGAATTGAAACTTAGGGTGGGGACTGTAGAAA	2	RLLPSGGNRLPCN_DHVVSRKCTSPEEN_NLGWGL_K
AGGCTGCTTCCCTCTGGTGGTAACCGCTTGCCCTGCAACTCAGACCACGTGGNTTCTAGGAAATGCACCTCCCCGGAGGAGAATTGAAACTTAGGGTGGGGACTGTAGAAA	2	N/A
CGGCTGCTTCCCTCTGGTGGTAACCGCTTGCCCTGCAACTCAGACCACGTGGTTCTAGGAAATGCACCTCCCCGGAGGAGAATTGAAACTTAGGGTGGGGACTGTAGAAA	2	RLLPSGGNRLPCNSDHVVLGNAPPRRRIET_GGDCR
AGGCTGCTTCCCTCTGGTGGTAACCGCCTGCCCTGCAACTCAGACCACAGGAAATGCACCTCCCCGGAGGAGAATTGAAACTTAGGGTGGGGACTGTAGAAA	2	RLLPSGGNRLPCNSDHRKCTSPEEN_NLGWGL_K
ACTGGTCCAACAGACTCATGGCCACCCTCTGAGCAGTGCAGCAATCNATATTGTCCAGGAAGGAGAGGTGGGCGTGGCAAAGCCCAAGGCGAGTGTTTGCTGC	2	N/A
AGGCTGCTTCCCTCTGGTGGTAACCGCTTGCCCTGCAACTCAGACCACGTGGTCTAGGAAATGCACCTCCCCGGAGGAGGAGAATTGAAACTTAGGGTGGGGACTGTAGAAA	2	RLLPSGGNRLPCNSDHVV_EMHLPGGGELKLRVGTVE
AGGCTGCTTCCCTCTGGTGGTAACCGCTTGCCCTGCAACTCAGACCACGTGGTTCGAATGCCTCCCCGGAGGAGAATTGAAACTTAGGGTGGGGACTGTAGAAA	2	RLLPSGGNRLPCNSDHVVRMPPRRRIET_GGDCR
GGGCTGCTTCCCTCTGGTGGTAACCGCTTGCCCTGCAACTCAGACCACGTGGTCTAGGAAATGCACCTCCCCGGAGGAGAATTGAAACTTAGGGTGGGGACTGTAGAAA	2	GLLPSGGNRLPCNSDHVV_EMHLPGGELKLRVGTVE
AGGCTGCTTCCCTCTGGTGGTAACCGCTTGCCCTGCAACTCAGACCTGCAACTAGGAAATGCACCTCCCCGGAGGAGAATTGAAACTTAGGGTGGGGACTGTAGAAA	2	RLLPSGGNRLPCNSDLQLGNAPPRRRIET_GGDCR
AGGCTGCTTCCCTCTGGTGGTAACCGCTTGCCCTGCAACTCAGACCACGTGGTTATTGCACCTCCCCGGAGGAGAATTGAAACTTAGGGTGGGGACTGTAGAAA	2	RLLPSGGNRLPCNSDHVVIAPPRRRIET_GGDCR
AGGCTGCTTCCCTCTGGTGGTAACCGCTTGCCCTGCAACTCAGACCACGTGGAAATGCACCCCTAGGAAATGCACCTCCCCGGAGGAGAATTGAAACTTAGGGTGGGGACTGTAGAAA	2	RLLPSGGNRLPCNSDHVEMHP_EMHLPGGELKLRVGTVE
GGCCCATGTGTCAGANAAGAAGGGACTCTCAAGCCCCAGGAGACATGTTCAAGAAGGCTCTGCATCCTGAACCAATTGGATGGGTAACTA	2	N/A
AGGCTGCTTCCCTCTGGTGGTAACCGCTTGCCCTGCAACTCAGACCAAACTAGGAAATGCACCTCCCCGGAGGAGAATTGAAACTTAGGGTGGGGACTGTAGAAA	2	RLLPSGGNRLPCNSDQTRKCTSPEEN_NLGWGL_K
AGGCTGCTTCCCTCTGGTGGTAACCGCTTGCCCTGCAACTCAGACCCCGTGGTTTCTAGGAAATGCACCTCCCCGGAGGAGAATTGAAACTTAGGGTGGGGACTGTAGAAA	2	RLLPSGGNRLPCNSDPVVSRKCTSPEEN_NLGWGL_K
AGGCTGCTTCCCTCTGGTGGTAACCGCTTGCCCTGCAACTCAGACCACGTTCCCCGGAGGAGAATTGAAACTTAGGGTGGGGACTGTAGAAA	2	RLLPSGGNRLPCNSDHVPRRRIET_GGDCR
GGCCCATGTTTCAGAGGGGAGGAGA	2	GPCFRGEE
AGGCTGCTTCCCTCTGGTGGTAACCGCTTGCCCTGCAACTTGCCTGCAACTCCCCGGAGAGGAGAATTGAAACTTAGGGTGGGGACTGTAGAAA	2	RLLPSGGNRLPCNLPATPRRGELKLRVGTVE
TGTCATGGTGTAAATGGGGTTTGTGCACACCATAGTGTT	2	CHGVNGVCAHHSV
GAAATGAAGCTGGGAAATTTACAATGGAAGGCAGGAANGAGAGGAAAAGATTACTATCTGATTCCCAGGCTGGTGTGGCCAGTGGAGTGTGCCTCTGAGTGCTGGCAGCTGACACAGAGGATGGGGTT	2	N/A
AGGCTACTTCCCTCTGGTGGTAACCGCTTGCCCTGCAACTCAGACCACGTGGTAGGAAATGCACCTCCCCGGAGGAGAATTGAAACTTAGGGTGGGGACTGTAGAAA	2	RLLPSGGNRLPCNSDHVVGNAPPRRRIET_GGDCR
AGGCTGCTTCCCTCTGGTGGTAACCGCTTGCCCTGCAACTCAGACCACGTGGAAATGCACCACTAGGAAATGCACCTCCCCGGAGGAGAATTGAAACTTAGGGTGGGGACTGTAGAAA	2	RLLPSGGNRLPCNSDHVEMHH_EMHLPGGELKLRVGTVE
GAAATGAAGCTGGGAAATTTACAACGGAAGGCAGGAAGGAGAGGAAAAGATTACTATCTGATTCCCAGGCTGGTGTGGCCAGTGGAGTGTGCCTCTGAGTGCTGGCAGCTGACACAGAGGATGGGGTT	2	EMKLGNLQRKAGRRGKDYYLIPRLVWPVECASECWQLTQRMG
AGGCTGCTTCCCTCTGGTGGTAACCGCTTGCCCTGCAACTAAGACCACGTGGTTTCTAGGAAATGCACCTCCCCGGAGGAGAATTGAAACTTAGGGTGGGGACTGTAGAAA	2	RLLPSGGNRLPCN_DHVVSRKCTSPEEN_NLGWGL_K
AGGCTGCTTCCCTCTGGTGGTAACCGCTTGCCCTGCAACTCAGACCACGTGGAAATGCAATGCACCTCCCCGGAGGAGAATTGAAACTTAGGGTGGGGACTGTAGAAA	2	RLLPSGGNRLPCNSDHVEMQCTSPEEN_NLGWGL_K
AGGCTGCTTCCCTCTGGTGGTAACCGCTTGCCCTGCAACTCAGACCACGTGGTTGTACTAGGAAATGCACCTCCCCGGAGGAGAATTGAAACTTAGGGTGGGGACTGTAGAAA	2	RLLPSGGNRLPCNSDHVVVLGNAPPRRRIET_GGDCR
AGGCTGCTTCCCTCTGAAACTTAGGGTGGGGACTGTAGAAA	2	RLLPSET_GGDCR
AGGCTGCTTCCCTCTGGTGGTAACCGCTTGCCCTGCAACTCAGACCACGTGGTCTCCACGTGCACCTCCCCGGAGGAGAATTGAAACTTAGGGTGGGGACTGTAGAAA	2	RLLPSGGNRLPCNSDHVVSTCTSPEEN_NLGWGL_K
AGGCTGCTTCCCTCTGGTGGTAACCGCTTGCCCTGCAACTCAGACCACGTGGTCTAGGAAATGCACCTCCCCGGAGGAGAATTGAAACTTAGGGTGGGGACTGTAGANA	2	N/A
AGGCTGACTGAGGCTGCTTCCCTCTGGTGGTAACCGCTTGCCCTGCACCTCCCCGGAGGAGAATTGAAACTTAGGGTGGGGACTGTAGAAA	2	RLTEAASLWW_PLALHLPGGELKLRVGTVE
AGGCTGCTTCCCTCTGGTGGTAACCGCTTGCCCTGCAACTCAGACCACGTGGTCAAATCACCTCCCCGGAGGAGAATTGAAACTTAGGGTGGGGACTGTAGAAA	2	RLLPSGGNRLPCNSDHVVKSPPRRRIET_GGDCR
AGGCTGCTTCCCTCTGGTGGTAACCGCTTGCCCTGCAACTCAGACCACGGAAAATGCACCTCCCCGGAGGAGAATTGAAACTTAGGGTGGGGACTGTAGAAA	2	RLLPSGGNRLPCNSDHGKCTSPEEN_NLGWGL_K
GAAATGAAGCTGGGAAATTTACAATGGAAGGCAGGAAGGAGAGGAAAAGATTACTATCTGATTCCCAGGCTGGTGTGGCCAGTGGNGTGTGCCTCTGAGTGCTGGCAGCTGACACAGAGGATGGGGTT	2	N/A
AGGCTGCTTCCCTCTGGTGGTAACCGCTTGCCCTGCAACTCAGATCACGTGGTTTCTAGGAAATGCACCTCCCCGGAGGAGAATTGAAACTTAGGGTGGGGACTGTAGAAA	2	RLLPSGGNRLPCNSDHVVSRKCTSPEEN_NLGWGL_K
AGGCTGCTTCCCTCTGGTGGTAACCGCTCGCCCTGCAACTCAGACCACGTGGTTTCTAGGAAATGCACCTCCCCGGAGGAGAATTGAAACTTAGGGTGGGGACTGTAGAAA	2	RLLPSGGNRSPCNSDHVVSRKCTSPEEN_NLGWGL_K
AGGCTGCTTCCCTCTGGTGGTAACCGCTTGCCCTGCAACTCAGACCACTAGGACCACTAGGAAATGCACCTCCCCGGAGGAGAATTGAAACTTAGGGTGGGGACTGTAGAAA	2	RLLPSGGNRLPCNSDH_DH_EMHLPGGELKLRVGTVE
ACTGGTCCAACAGACTCATGGCCACCCTCTGAGCAGTGCAGTAATCCATATTGTCCAGGAAGGAGAGGTGGGCGTGGCAAAGCCCAAGGCGAGTGTTTGCTGC	2	TGPTDSWPPSEQCSNPYCPGRRGGRGKAQGECLL
AGGCTGCTTCCCTCTGGTGGTAACCGCTTGCCCTGCAACTCAGACCANGTGGTCTAGGAAATGCACCTCCCCGGAGGAGAATTGAAACTTAGGGTGGGGACTGTAGAAA	2	N/A
AGGCTGCTTCCCTCTGGTGGTAACCGCTTGCCCTGCAACTCAGACCACGTGGTCTTAGGAAATGCACCTCCCCGGAGGAGAATTGAAACTTAGGGTGGGGACTGTAGAAA	2	RLLPSGGNRLPCNSDHVVLGNAPPRRRIET_GGDCR
AGGCTGCTTCCCTCTGGTGGTAACCGCTTGCCCTGCAACTCAGACCACGTGGGAGGTGGTAGGAAATGCACCTCCCCGGAGGAGAATTGAAACTTAGGGTGGGGACTGTAGAAA	2	RLLPSGGNRLPCNSDHVGGGRKCTSPEEN_NLGWGL_K
GGCCCATGTGTCAGAANAGAAGGGACTCTCAAGCCCCAGGAGACATGTTCAAGAAGGCTCTGCATCCTGAACCAATTGGATGGGTAACTA	2	N/A
CGGCTGCTTCCCTCTGGTGGTAACCGCTTGCCCTGCAACTCAGACCACGTGGTCTAGGAAATGCACCTCCCCGGAGGAGAATTGAAACTTAGGGTGGGGACTGTAGAAA	2	RLLPSGGNRLPCNSDHVV_EMHLPGGELKLRVGTVE
ATGACCATGGGAAAACACAGAAGTATAAAATCCCCTGGGTCACAGTACTGAGGA	2	MTMGKHRSIKSPGSQY_G
AGGCTGCTTCCCTCTGGTGGTAACCGCTTGCCCTGCAACTCAGACCACTAGGAAATGCACCTCCCCGGAGGAGAATTGAAACT	2	RLLPSGGNRLPCNSDH_EMHLPGGELK
AGGCTGACTGAGGCTGCTTCCCTCTGGTGGTAACCGCTTGCCCTGCAACTCAGACCACGTGGAAATGCACCTCCCCGGAGGAGAATTGAAACTTAGGGTGGGGACTGTAGAAA	2	RLTEAASLWW_PLALQLRPRGNAPPRRRIET_GGDCR
AGGCTGCTTCCCTCTGGTGGTAACCGCTTGCCCTGCAACTCAGAAGAAATGCACCTCCCCGGAGGAGAATTGAAACTTAGGGTGGGGACTGTAGAAA	2	RLLPSGGNRLPCNSEEMHLPGGELKLRVGTVE
GAAATGAAGCTGGGAAATTTACAATGGAAGGCAGGAAGGAGAGGAAAAGATTACTATCTGATTCCCAGGATGGTGTGGCCAGTGGAGTGTGCCTCTGAGTGCTGGCAGCTGACACAGAGGATGGGGTT	2	EMKLGNLQWKAGRRGKDYYLIPRMVWPVECASECWQLTQRMG
AGGCTGCTTCCCTCTGGTGGTAACCGCTTGCCCTGCAACTCAGACCACGTGGTTAGGTAGGAAATGCACCTCCCCGGAGGAGAATTGAAACTTAGGGTGGGGACTGTAGAAA	2	RLLPSGGNRLPCNSDHVVR_EMHLPGGELKLRVGTVE
AGGCTGCTTCCCTCTGGTGGTAACCGCTTGCCCTGCAACTCAGACCACGTGGACCTAGGAAATGCACCTCCCCGGAGGAGAATTGAAACTTAGGGTGGGGACTGTAGAAA	2	RLLPSGGNRLPCNSDHVDLGNAPPRRRIET_GGDCR
GGCCCATGTGTCAGAAAAGAAGNGACTCTCAAGCCCCAGGAGACATGTTCAAGAAGGCTCTGCATCCTGAACCAATTGGATGGGTAACTA	2	N/A
TGTCATGGTGTAAATGGGGACTGTAGAAA	2	CHGVNGDCR
AGGCTGCTTCCCTCTGGTGGTAACCGCTTGCCCTGCAACTCAGACCACGTGAGTCTTTGATCCCAGCACTTCTAGGAAATGCACCTCCCCGGAGGAGAATTGAAACTTAGGGTGGGGACTGTAGAAA	2	RLLPSGGNRLPCNSDHVSL_SQHF_EMHLPGGELKLRVGTVE
AGGCTGCTTCCCTCTGGTGGTAACCGCTTGTCCTGCAACTCAGACCACGTGGTTCTAGGAAATGCACCTCCCCGGAGGAGAATTGAAACTTAGGGTGGGGACTGTAGAAA	2	RLLPSGGNRLSCNSDHVVLGNAPPRRRIET_GGDCR
ATTGACTGGCTGACAGGCTGGCTGTTATAATCTTTGGCTCCACACAGTAGAACTCTGCCTGCTGAGCTAAGAATCTTAGGCTTATTACTTAATCCATTGGAGTGA	2	IDWLTGWLL_SLAPHSRTLPAELRILGLLLNPLE_
GAAATGAAGCTGGGAAATTTACAANGGAAGGCAGGAAGGAGAGGAAAAGATTACTATCTGATTCCCAGGCTGGTGTGGCCAGTGGAGTGTGCCTCTGAGTGCTGGCAGCTGACACAGAGGATGGGGTT	2	N/A
AGGCTGCTTCCCTCTGGTGGTAACCGCTTGCCCTGCAACTCAGACCACGTGGAGTTCACGTGGAGTTCACCGGAGGAGAATTGAAACTTAGGGTGGGGACTGTAGAAA	2	RLLPSGGNRLPCNSDHVEFTWSSPEEN_NLGWGL_K
ACTGACTGACTGACTGATTGATTGCTGAAGGGGATGGGGTTTGTGCACACCATAGTGTTGGGGAGGAGAGATCAGAACAAGGTGCTACTGCTGACTGACTGGTCCAACAGACTCATGGCCACCCTCTGAGCAGTGCAGCAATCCATATTGTCCAGGAAGGAGAGGTGGGCGTGGCAAAGCCCAAGGCGAGTGTTTGCTGC	2	TD_LTD_LLKGMGFVHTIVLGRRDQNKVLLLTDWSNRLMATL_AVQQSILSRKERWAWQSPRRVFA
AGGCTGCTTCCCTCTGGTGGTAACCGCTTGCCCTGCAACTCAGACCACGTGAAACTAGGAAATGCACCTCCCCGGAGGAGAATTGAAACTTAGGGTGGGGACTGTAGAAA	2	RLLPSGGNRLPCNSDHVKLGNAPPRRRIET_GGDCR
GAAATGAAGCTGGGAAATTTACAATGGAAGGCAGGAAGGAGAGGAAAAGATTACTATCTGATTCCCAGGCTGGTGTGGCCAGTGGAGTGTGCCTCTGAGTGCTGGCAGCTGACATAGAGGATGGGGTT	2	EMKLGNLQWKAGRRGKDYYLIPRLVWPVECASECWQLT_RMG
AGGCTGCTTCCCTCTGGTGGTAACCGCTTGCCCTGCAACTCAGACCACGTGGCACATATCTAGGAAATGCACCTCCCCGGAGGAGAATTGAAACTTAGGGTGGGGACTGTAGAAA	2	RLLPSGGNRLPCNSDHVAHI_EMHLPGGELKLRVGTVE
AGGCTGCTTCCCTCTGGTGGTAACCGCTTGCCCTGCAACGTGCCATATTCTAGGAAATGCACCTCCCCGGAGGAGAATTGAAACTTAGGGTGGGGACTGTAGAAA	2	RLLPSGGNRLPCNVPYSRKCTSPEEN_NLGWGL_K
AGGCTGCTTCCCTCTGGTGGTAACCGCTTGCCCTGCAACTCAGACCACGTGGTAGGTGGTAGGAAATGCACCTCCCCGGAGGAGAATTGAAACTTAGGGTGGGGACTGTAGAAA	2	RLLPSGGNRLPCNSDHVVGGRKCTSPEEN_NLGWGL_K
AGGCTGCTTCCCTCTGGTGGTAACCGCTTGCCCTGCAACTCAGGCCAGAAATGCACCTCCCCGGAGGAGAATTGAAACTTAGGGTGGGGACTGTAGAAA	2	RLLPSGGNRLPCNSGQKCTSPEEN_NLGWGL_K
AGGCTGCTTCCCTCTGGTGGTAACCGCTTGCCCTGCAACTCAGACCACGTGGTTCTAGGAAATGCACCTCCCCGGNGGAGAATTGAAACTTAGGGTGGGGACTGTAGAAA	2	N/A
AGGCTGCTTCCCTCTGGTGGTAACCGCTTGCCCTGCAACTCAGACCACGTGAGGAGAATTGAAACTTAGGGTGGGGACTGTAGAAA	2	RLLPSGGNRLPCNSDHVRRIET_GGDCR
AGGCTGCTTCCCTCTGGTGGTAACCGCTTGCCCTGCAACTCAGACCACGNGGAAATGCACCTCCCCGGAGGAGAATTGAAACTTAGGGTGGGGACTGTAGAAA	2	N/A
AGGCTGCTTCCCTCTGGTGGTAACCGCTTGCCCTGCAACTCAGACCACGTGGTTCTAGGAAATGCACCTCCCCGGAGGAGAATTGAAACTTAGGGTAGGGACTGTAGAAA	2	RLLPSGGNRLPCNSDHVVLGNAPPRRRIET_GRDCR
TGTGGTGTTGTGTCGCAGGGAGGAGCTCAGGCATTTCCTCAAGACTGGGGTCTTGACTCATCTGAAGGTCTCGTTTTCAAGAGACGCTGCCCCTGAC	2	CGVVSQGGAQAFPQDWGLDSSEGLVFKRRCP_
TGCAAGCATGAGTACCTTAATGCCAGCACTCATGAAGAAACCAGTCTGGTTGTCCCACACTTAGAATCCCGGAACA	2	CKHEYLNASTHEETSLVVPHLESRN
AGGCTGCTTCCCTCTGGTGGTAACCGCTTGCCCTGCAACTCAGACCACGTGGCAGGAAATGCACCTCCCCGGAGGAGAATTGAAACTTAGGGTGGGGACTGTAGAAA	2	RLLPSGGNRLPCNSDHVAGNAPPRRRIET_GGDCR
AGGCTGCTTCCCTCTGGTGGTAACCGCTTGCCCTGCAACTCAGACCACGTGGAAATGCACGTGGAAATGCACCTCCCCGGAGGAGAATTGAAACTTAGGGTGGGGACTGTAGAAA	2	RLLPSGGNRLPCNSDHVEMHVEMHLPGGELKLRVGTVE
AGGCTGCTTCCCTCTGGTGGTAACCGCTTGCCCTNCAACTCAGACCACGTGGTTTCTAGGAAATGCACCTCCCCGGAGGAGAATTGAAACTTAGGGTGGGGACTGTAGAAA	2	N/A
AGGCTGCTTCCCTCTGGTGGTAACCGCTTACCCTGCAACTCAGACCACGTGGTCTAGGAAATGCACCTCCCCGGAGGAGAATTGAAACTTAGGGTGGGGACTGTAGAAA	2	RLLPSGGNRLPCNSDHVV_EMHLPGGELKLRVGTVE
AGGCTGCTTCCCTCTGGTGGTAACCGCTTGCCCTGCAACTCAGACCACGTGGTNGGAAATGCACCTCCCCGGAGGAGAATTGAAACTTAGGGTGGGGACTGTAGAAA	2	N/A
AGGCTGCTTCCCTCTGGTGGTAACCGCTTGCCCTGCAACTCAGACCACGTGGTCTGACCATCTAGGAAATGCACCTCCCCGGAGGAGAATTGAAACTTAGGGTGGGGACTGTAGAAA	2	RLLPSGGNRLPCNSDHVV_PSRKCTSPEEN_NLGWGL_K
GGCCCATGTGTCAGAAAAGAAGGGACTCTCAAGCCCCAGGAGACATGTTCAAGAANGCTCTGCATCCTGAACCAATTGGATGGGTAACTA	2	N/A
AGGCTGCTTCCCTCTGGTGGTAACCGCTTGCCCTGCAACTCAGACCACGTGGTACCTCTAGGAAATGCACCTCCCCGGAGGAGAATTGAAACTTAGGGTGGGGACTGTAGAAA	2	RLLPSGGNRLPCNSDHVVPLGNAPPRRRIET_GGDCR
AGGCTGCTTCCCTCTGGTGGTAACCGCTTGCCCNGCAACTCAGACCACGTGGTTCTAGGAAATGCACCTCCCCGGAGGAGAATTGAAACTTAGGGTGGGGACTGTAGAAA	2	N/A
AGGCTGCTTCCCTCTGTTGGTAACCGCTTGCCCTGCAACTCAGACCACGTGGTTTCTAGGAAATGCACCTCCCCGGAGGAGAATTGAAACTTAGGGTGGGGACTGTAGAAA	2	RLLPSVGNRLPCNSDHVVSRKCTSPEEN_NLGWGL_K
GANATGAAGCTGGGAAATTTACAATGGAAGGCAGGAAGGAGAGGAAAAGATTACTATCTGATTCCCAGGCTGGTGTGGCCAGTGGAGTGTGCCTCTGAGTGCTGGCAGCTGACACAGAGGATGGGGTT	2	N/A
GAAATGAAGCTGGGAAATTTACAATGGAAGGCAGGAAGGAGAGGAAAAGATTACTATCTGATTCCCAGGCAGGTGTGGCCAGTGGAGTGTGCCTCTGAGTGCTGGCAGCTGACACAGAGGATGGGGTT	2	EMKLGNLQWKAGRRGKDYYLIPRQVWPVECASECWQLTQRMG
AGGCTGCTTCCCTCTGGTGGTAACCGCTTGCCCTGCAACTCAGACCACCAGGAAATGCACCTCCCCGGAGGAGAATTGAAACTTAGGGTGGGGACTGTAGAAA	2	RLLPSGGNRLPCNSDHQEMHLPGGELKLRVGTVE
AGGCTGCTTCCCTCTGGTGGTAACCGCTTGCCCTACAACTCAGACCACGTGGTTTAGGAAATGCACCTCCCCGGAGGAGAATTGAAACTTAGGGTGGGGACTGTAGAAA	2	RLLPSGGNRLPYNSDHVV_EMHLPGGELKLRVGTVE
AGGCTGCTTCCCTCTGGTGGTAACCGCTTGCCCTGCAACTCAGACCACGTGGAACTCTAGGAAATGCACCTCCCCGGAGGAGAATTGAAACTTAGGGTGGGGACTGTAGAAA	2	RLLPSGGNRLPCNSDHVEL_EMHLPGGELKLRVGTVE
AGGCTGCTTCCCTCTGGTGGTAACCGCTTGCCCTGCAACTCAGACCTCCCCGGAGGAGAATTGAAACTTAGGGTGTGGACTAGAATCTGTTCTGGCTGT	2	RLLPSGGNRLPCNSDLPGGELKLRVWTRICSGC
AGGCTGCTTCCCTCTGGTGGTAACCGCTTGCCCTGCAACTCAGACCACGTGGTTTCTAGGAANTGCACCTCCCCGGAGGAGAATTGAAACTTAGGGTGGGGACTGTAGAAA	2	N/A
AGGCTGCTTCCCTCTGGTGGTAACCGCTTGCCCTGCAACTCAGACCACGTGGTTTCTAGGAAATGCACCTCACCGGAGGAGAATTGAAACTTAGGGTGGGGACTGTAGAAA	2	RLLPSGGNRLPCNSDHVVSRKCTSPEEN_NLGWGL_K
AGGCTGCTTCCCTCTGGTGGTAACCGCTTGCCCTGCAACTCAGACGAAACTTAGGGTGGGGACTGTAGAAA	2	RLLPSGGNRLPCNSDET_GGDCR
AGGCTGCTTCCCTCTGGTGGTAACCGCTTGCCCTGCAAATCAGACCACGTGGAGGAAATGCACCTCCCCGGAGGAGAATTGAAACTTAGGGTGGGGACTGTAGAAA	2	RLLPSGGNRLPCKSDHVEEMHLPGGELKLRVGTVE
AGGCTGCTTCCCTCTGGTGGTAACCGCTTGCCCTGCAACTCAGACCACGTGGAAAACTCTAGGAAATGCACCTCCCCGGAGGAGAATTGAAACTTAGGGTGGGGACTGTAGAAA	2	RLLPSGGNRLPCNSDHVENSRKCTSPEEN_NLGWGL_K
AGGCTGCTTCCCTCTGGTGGTAACCGCTTGCCCTACAACTCAGACCACGTGGTTCTAGGAAATGCACCTCCCCGGAGGAGAATTGAAACTTAGGGTGGGGACTGTAGAAA	2	RLLPSGGNRLPYNSDHVVLGNAPPRRRIET_GGDCR
ACTGGTCCAACAGACTCATGGCCACCCTCTGAGCAGTGCAGCAATCCATATTGTCCAGGAAGGAGAGGTGGGCGTGGCAAAGCCCAAGGCGAGTGTTTGCAGC	2	TGPTDSWPPSEQCSNPYCPGRRGGRGKAQGECLQ
AGGCTGCTTCCCTCTGGTGGTAACCGCTTGCCCTGCAACTCAGAATTGAAACTCAGAATTGAAACTTAGGGTGGGGACTGTAGAAA	2	RLLPSGGNRLPCNSELKLRIET_GGDCR
AGGCTGCTTCCCTCTGGTGGTAACCGCTTGCCCTGCAACTCAGACCACGTGGTTTTGCACCTCCCCGGAGGAGAATTGAAACTTAGGGTGGGGACTGTAGAAA	2	RLLPSGGNRLPCNSDHVVLHLPGGELKLRVGTVE
AGGCTGCTTCCCTCTGGTGGTAACCGCTTGCCCTGCAACTCAGACCATCAGAGGAAATGCACCTCCCCGGAGGAGAATTGAAACTTAGGGTGGGGACTGTAGAAA	2	RLLPSGGNRLPCNSDHQRKCTSPEEN_NLGWGL_K
AGGCTGCTTCCCTCTGGTGGTAACCGCNTGCCCTGCAACTCAGACCACGTGGTCTAGGAAATGCACCTCCCCGGAGGAGAATTGAAACTTAGGGTGGGGACTGTAGAAA	2	N/A
CCCTGCAACTCAGACCACGTGGTCTAGGAAATGCACCTCCCCGGAGGAGAATTGAAACTTAGGGTGGGGACTGTAGAAA	2	PCNSDHVV_EMHLPGGELKLRVGTVE
AGGCTGCTTCCCTCTGGTGGTAACCGCTTGCCCTGCAACTCAGACCACGTGGTTTCTAGGAAATGCACCTCCCCGGAGGAGGATTGAAACTTAGGGTGGGGACTGTAGAAA	2	RLLPSGGNRLPCNSDHVVSRKCTSPEED_NLGWGL_K
AGGCTGCTTCCCTCTGGTGGTAACCGCTTGCCCTGCAACTCAGACCACGTGGTTCTAGGAAATGTACCTCCCCGGAGGAGAATTGAAACTTAGGGTGGGGACTGTAGAAA	2	RLLPSGGNRLPCNSDHVVLGNVPPRRRIET_GGDCR
GGCCCATGTGTCAGAAAAGAAGGGACTCTCAATCCCCAGGAGACATGTTCAAGAAGGCTCTGCATCCTGAACCAATTGGATGGGTAACTA	2	GPCVRKEGTLNPQETCSRRLCILNQLDG_L
ANGCTGCTTCCCTCTGGTGGTAACCGCTTGCCCTGCAACTCAGACCACGTGGTTTCTAGGAAATGCACCTCCCCGGAGGAGAATTGAAACTTAGGGTGGGGACTGTAGAAA	2	N/A
ACTGGTCCAACAGACTCATGGCCACCTTCTGAGCAGTGCAGCAATCCATATTGTCCAGGAAGGAGAGGTGGGCGTGGCAAAGCCCAAGGCGAGTGTTTGCTGC	2	TGPTDSWPPSEQCSNPYCPGRRGGRGKAQGECLL
AGGCTGCTTCCCTCTGGTGGTAACCGCTTGCCCTGCAACTCAGACCACGTGGAAATGCACCTCCAGGGGAGGAGAATTGAAACTTAGGGTGGGGACTGTAGAAA	2	RLLPSGGNRLPCNSDHVEMHLQGRRIET_GGDCR
AGGCTGCTTCCCTCTGGTGGTAACCGCTTGCCCTGCAACTCAGACCACGTGGAAAGGAAATGCACCTCCCCGGAGGAGAATTGAAACTTAGGGTGGGGACTGTAGAAA	2	RLLPSGGNRLPCNSDHVERKCTSPEEN_NLGWGL_K
AGGCTGCTTCCCTCTGGTGGTAACCGCTTGCCCTGCAACTTTCTAGGAAATGCACCTCCCCGGAGGAGAATTGAAACTTAGGGTGGGGACTGTAGAAA	2	RLLPSGGNRLPCNFLGNAPPRRRIET_GGDCR
AGGTTGCTTCCCTCTGGTGGTAACCGCTTGCCCTGCAACTCAGACCACGTGGTTTCTAGGAAATGCACCTCCCCGGAGGAGAATTGAAACTTAGGGTGGGGACTGTAGAAA	2	RLLPSGGNRLPCNSDHVVSRKCTSPEEN_NLGWGL_K
ACTGGTCCAACAGACTCATGGCCACCCTCTGAGCAGTGCAGCAATCCATATTGTCCAGGAAGGAGAGGTGGGCGTGGCAAAGCCCAAGGCGNGTGTTTGCTGC	2	N/A
GAAATGAAGCTGGGAAATTTACAATGGAAGGCAGGAAGGAGAGGAAAAGATTACTATCTGATTCCCAGGCTGGCGTGGCCAGTGGAGTGTGCCTCTGAGTGCTGGCAGCTGACACAGAGGATGGGGTT	2	EMKLGNLQWKAGRRGKDYYLIPRLAWPVECASECWQLTQRMG
AGGCTGCTTCCCTCTGGTGGTAACCGCTTGCCCTGCAACTCAGAATTGCACCTCCCCGGAGGAGAATTGAAACTTAGGGTGGGGACTGTAGAAA	2	RLLPSGGNRLPCNSELHLPGGELKLRVGTVE
ACTGGTCCAACAGACTCATGGCCACCCTCTGAGCAGTACAGCAATCCATATTGTCCAGGAAGGAGAGGTGGGCGTGGCAAAGCCCAAGGCGAGTGTTTGCTGC	2	TGPTDSWPPSEQYSNPYCPGRRGGRGKAQGECLL
AGGCTGCTTCCCTCTGGTGGTAACCGCTTGCCCTGCAACTCAGACCACGTAGTAGGAAATGCACCTCCCCGGAGGAGAATTGAAACTTAGGGTGGGGACTGTAGAAA	2	RLLPSGGNRLPCNSDHVVGNAPPRRRIET_GGDCR
AGGCTGCTTCCCTCTGGTGGTAACCGCTTGCCCTGCAACTCAGACTTCTAGGAAATGCACCTCCCCGGAGGAGAATTGAAACTTAGGGTGGGGACTGTAGAAA	2	RLLPSGGNRLPCNSDF_EMHLPGGELKLRVGTVE
GAAATGAAGCTGGGAAATTTACAATGGAAGGCAGGAAGGAGAGGAAAAGATTACTATCTGATTCCCAGGCTGGTGTGGCCAGTGGAGTGTGCCTCTGAGTGCTGGCAGNTGACACAGAGGATGGGGTT	2	N/A
AGGCTGCTTCCCTCTGGTGGTAACCGCTTGCCCTGCAACTCAGACCACGTGGACCATTTTCAATGCACCTCCCCGGAGGAGAATTGAAACTTAGGGTGGGGACTGTAGAAA	2	RLLPSGGNRLPCNSDHVDHFQCTSPEEN_NLGWGL_K
AGGCTGCTTCCCTCTGGTGGTAACCGCTTGCCCTGCAACTCAGACTCAGACTAGGAAATGCACCTCCCCGGAGGAGAATTGAAACTTAGGGTGGGGACTGTAGAAA	2	RLLPSGGNRLPCNSDSD_EMHLPGGELKLRVGTVE
AGGCTGCTTCCCTCTGGTGGTAACCGCTTGCCCTGCAACTCAGACCACGTCCGGAAATGCACCTCCCCGGAGGAGAATTGAAACTTAGGGTGGGGACTGTAGAAA	2	RLLPSGGNRLPCNSDHVRKCTSPEEN_NLGWGL_K
ACTGGTCCAACAGACTCATGGCCACCCTCTGAGCAGTGCAGCAATCCATATTGTCCAGGACGGAGAGGTGGGCGTGGCAAAGCCCAAGGCGAGTGTTTGCTGC	2	TGPTDSWPPSEQCSNPYCPGRRGGRGKAQGECLL
AGGCTGCTTCCCTCTGGTGGTAACCGCTTGCCCTGCAACTCAGACCACGTGGTTTCTAGGAAATGCACCTCCCCGGAGGAGAATTGAAACTTAGGGTGGGGNCTGTAGAAA	2	N/A
GAAATGAAGCTGGGAAATTTACAGTGGAAGGCAGGAAGGAGAGGAAAAGATTACTATCTGATTCCCAGGCTGGTGTGGCCAGTGGAGTGTGCCTCTGAGTGCTGGCAGCTGACACAGAGGATGGGGTT	2	EMKLGNLQWKAGRRGKDYYLIPRLVWPVECASECWQLTQRMG
GAAATGAAGCTGGGAAATTTACAATGGAAGGCAGGAAGGAGAGGAAAAGATTACTATCTGATTCCCAGGCTGGTGTGGCCAGTGGAGTGTGCCTCTGAGTGCTGGCAGCTGACACAGAGGNTGGGGTT	2	N/A
NGGCTGCTTCCCTCTGGTGGTAACCGCTTGCCCTGCAACTCAGACCACGTGGTTTCTAGGAAATGCACCTCCCCGGAGGAGAATTGAAACTTAGGGTGGGGACTGTAGAAA	2	N/A
AGGCTGCTTCCCTCTGGTGGTAACCGCTTGCCCTGCAACTCAGACCACGTGGAACTCAGACCATCTAGGAAATGCACCTCCCCGGAGGAGAATTGAAACTTAGGGTGGGGACTGTAGAAA	2	RLLPSGGNRLPCNSDHVELRPSRKCTSPEEN_NLGWGL_K
AGGCTGCTTCCCTCTGGTGGTAACCGCTTGCCCTGCAACTCAGACCACGTGGAAATGCACCTCCCCGGAGGAGAATAGAAACTTAGGGTGGGGACTGTAGAAA	2	RLLPSGGNRLPCNSDHVEMHLPGGE_KLRVGTVE
AGGCTGCTTCCCTCTGGTGGTAACCGCTTGCCCTGCAACTCAGACGTTTCTAGGAAATGCACCTCCCCGGAGGAGAATTGAAACTTAGGGTGGGGACTGTAGAAA	2	RLLPSGGNRLPCNSDVSRKCTSPEEN_NLGWGL_K
AGGCTGCTTCCCTCTGGTGGTAACCGCTTGCCCTGCAACTCAGACCACGTGGTNTAGGAAATGCACCTCCCCGGAGGAGAATTGAAACTTAGGGTGGGGACTGTAGAAA	2	N/A
AGGCTGCTTCCCTCTGGTGGTAACCGCTTGCCCTGCAACTCAGACCACGTGGTCTAGGAAATGCACCTCCCCGGAGGAGAATTGAAACTTAGGGTGGGGACTGTAGAAG	2	RLLPSGGNRLPCNSDHVV_EMHLPGGELKLRVGTVE
AGGCTGCTTCCCTCTGGTGGTAACCGCTTGCCTTGCAACTCAGACCACGTGGAAATGCACCTCCCCGGAGGAGAATTGAAACTTAGGGTGGGGACTGTAGAAA	2	RLLPSGGNRLPCNSDHVEMHLPGGELKLRVGTVE
AGGCTGCTTCCCTCTGGTGGTAACCCACCTCCCCGGAGGAGAATTGAAACTTAGGGTGGGGACTGTAGAAA	2	RLLPSGGNPPPRRRIET_GGDCR
GAAATGNAGCTGGGAAATTTACAATGGAAGGCAGGAAGGAGAGGAAAAGATTACTATCTGATTCCCAGGCTGGTGTGGCCAGTGGAGTGTGCCTCTGAGTGCTGGCAGCTGACACAGAGGATGGGGTT	2	N/A
CGGCTCGATCCACAGAACCATTACACCCTCGGCCGCACGCAGTCCCCGCCGAGGTTGCACAATCCTGCAGTGAACTGGAGGGCCGTGCGTAGGAGGTGGAAAACAAGAAGGGAATGACCCGTGGTGAGGTGGTGTGGACTAGAATCTGTTCTGGCTGC	2	RLDPQNHYTLGRTQSPPRLHNPAVNWRAVRRRWKTRRE_PVVRWCGLESVLA
AGGCTGCTTCCCTCTGGTGGTAACCGCTTGCCCTGCCACTCTCCACCTGCTCCTCCCCGGAGGAGAATTGAAACTTAGGGTGGGGACTGTAGAAA	2	RLLPSGGNRLPCHSPPAPPRRRIET_GGDCR
CTTCAGACTGAATGAATTAGGAATGTAGAAATTGTTGTAGAAATAAGAGCTGACAGCTGAGACCAGGACAGACAGA	2	LQTE_IRNVEIVVEIRADS_DQDRQ
AGGCTGCTTCCCTCTGGTGGTAACCGCTTGCCCTGCAACTCAGACCACGTGGAATGCAACTCCCCGGAGGAGAATTGAAACTTAGGGTGGGGACTGTAGAAA	2	RLLPSGGNRLPCNSDHVECNSPEEN_NLGWGL_K
AGGCTGCTTCCCTCTGGTGGTAACCGCTTGCCCTGCAACTCAGCTCCCCGGAGGAGAATTGAAACTTAGGGTGGGGACTGTAGAAA	2	RLLPSGGNRLPCNSAPRRRIET_GGDCR
AGGCTGCTTCCCTCTGGTGGTAACCGCTTGCCCTGCAACTCAGACCACGTGGTTCTAGGAAATGCACCTCCCCGGATGAGAATTGAAACTTAGGGTGGGGACTGTAGAAA	2	RLLPSGGNRLPCNSDHVVLGNAPPRMRIET_GGDCR
AGACTCAATGGCACTGGTGAGGATAAAAAATTACTCCAGAGTAGGA	2	RLNGTGEDKKLLQSR
AGGCTGCTTCCCTCTGGTGGTAACCGCTTGCCCTGCAACTCAGACCACGTGGTTCCGGAGGAGAATTGAAACTTAGGGTGGGGACTGTAGAAA	2	RLLPSGGNRLPCNSDHVVPEEN_NLGWGL_K
GAAATGAAGCTGGTAAATTTACAATGGAAGGCAGGAAGGAGAGGAAAAGATTACTATCTGATTCCCAGGCTGGTGTGGCCAGTGGAGTGTGCCTCTGAGTGCTGGCAGCTGACACAGAGGATGGGGTT	2	EMKLVNLQWKAGRRGKDYYLIPRLVWPVECASECWQLTQRMG
AGGCTGCTTCCCTCTGGTGGTAACCGCTTGCCCTGCAAGGTCTAGGAAATGCACCTCCCCGGAGGAGAATTGAAACTTAGGGTGGGGACTGTAGAAA	2	RLLPSGGNRLPCKV_EMHLPGGELKLRVGTVE
AGGCTGCTTCCCTCTGGTGGTAACCGCTTGCCCTGCAACTCAGACCACGTGGTCCCAGGAAATGCACCTCCCCGGAGGAGAATTGAAACTTAGGGTGGGGACTGTAGAAA	2	RLLPSGGNRLPCNSDHVVPGNAPPRRRIET_GGDCR
GGCCCATGCGTCAGAAAAGAAGGGACTCTCAAGCCCCAGGAGACATGTTCAAGAAGGCTCTGCATCCTGAACCAATTGGATGGGTAACTA	2	GPCVRKEGTLKPQETCSRRLCILNQLDG_L
AGGCTGCTTCCCTCTGGTGGTAACCGCTTGCCCTGCAACTCAGACCACGTGGTCTAGGAAATGCACCTCCCCGGAGGAGAATTGAAACTTAGGGTGGGGACTGCAGAAA	2	RLLPSGGNRLPCNSDHVV_EMHLPGGELKLRVGTAE
AGGCTGCTTCCCTCTAGTGGTAACCGCTTGCCCTGCAACTCAGACCACGTGGTCTAGGAAATGCACCTCCCCGGAGGAGAATTGAAACTTAGGGTGGGGACTGTAGAAA	2	RLLPSSGNRLPCNSDHVV_EMHLPGGELKLRVGTVE
AGGCTGCTTCCCTCTGGTGGTAACCGCTTGCCCTGCAACTCAGACCACCTGAGGAAATGCACCTCCCCGGAGGAGAATTGAAACTTAGGGTGGGGACTGTAGAAA	2	RLLPSGGNRLPCNSDHLRKCTSPEEN_NLGWGL_K
GCCTTCTATGCTGCCCTCTACTGTAGTCTGGCCATTCTGCAAGGCCTCCATGGCCTGGAGCTCCCTGGGAGAAGAGAAGAGGCAAGGACAGACAGTGT	2	AFYAALYCSLAILQGLHGLELPGRREEARTDS
AGGCTGCTTCCCTCTGGTGGTAACCGCTTGCCCTGCAACTCAGACCACGTGGTGGAGAATTGAAACTTAGGGTGGGGACTGTAGAAA	2	RLLPSGGNRLPCNSDHVVEN_NLGWGL_K
AGGCTGCTTCCCTCTGGTGGTAACCGCTTGCCCTGCAACTCAGACCACGTGGGAGGCAGGAAATGCACCTCCCCGGAGGAGAATTGAAACTTAGGGTGGGGGCTGTAGAAA	2	RLLPSGGNRLPCNSDHVGGRKCTSPEEN_NLGWGL_K
AGGCTGCTTCCCTCTGGTGGTAACCGCTTGCCCTGCAACCCCGGAGGAGAATTGAAACTTAGGGTGGGGACTGTAGAAA	2	RLLPSGGNRLPCNPGGELKLRVGTVE
AGGCTGCTTCCCTCTGGTGGTAACCGCTTGCCCTGCAACTCAGACCACGTGGAAGGGCACCTCCCCGGAGGAGAATTGAAACTTAGGGTGGGGACTGTAGAAA	2	RLLPSGGNRLPCNSDHVEGHLPGGELKLRVGTVE
AGGCTGCTTCCCTCTGGTGGTAACCGCTTGCCCTGCAACTCAGACCAATTCCTAGGAAATGCACCTCCCCGGAGGAGAATTGAAACTTAGGGTGGGGACTGTAGAAA	2	RLLPSGGNRLPCNSDQFLGNAPPRRRIET_GGDCR
AGGCTGCTTCCCTCTGCTGGTAACCGCTTGCCCTGCAACTCAGACCACCTCCCCGGAGGAGAATTGAAACTTAGGGTGGGGACTGTAGAAA	2	RLLPSAGNRLPCNSDHLPGGELKLRVGTVE
AGGCTGCTTCCCTCTGGTGGTAACCGCTTGCCCTGCAACTCAGACCACGTGGTTCTAGGANATGCACCTCCCCGGAGGAGAATTGAAACTTAGGGTGGGGACTGTAGAAA	2	N/A
AGGCTGCTTCCCTCTGGTGGTAACCGCTTGCCCTGCAACTCAGACCGAAATGCACCTCCCCGGAGGAGAATTGAAACTTAGGGTGGGGACTGTAGAAA	2	RLLPSGGNRLPCNSDRNAPPRRRIET_GGDCR
AGGCTGCTTCCCTCTGGTGGTAACCGCTTGCCCTGCAACTCAGACCATATGGAATATGGTCCATAATGCACCTCCCCGGAGGAGAATTGAAACTTAGGGTGGGGACTGTAGAAA	2	RLLPSGGNRLPCNSDHMEYGP_CTSPEEN_NLGWGL_K
AGGCTGCTTCCCTCTGGTGGTAACCGCTTGCCCTGCAACTCAGACCACGTGGTTGGAAATGCACCTCCTCGGAGGAGAATTGAAACTTAGGGTGGGGACTGTAGAAA	2	RLLPSGGNRLPCNSDHVVGNAPPRRRIET_GGDCR
GGCCCATGTGTCAGAAAGGAAGGGACTCTCAAGCCCCAGGAGACATGTTCAAGAAGGCTCTGCATCCTGAACCAATTGGATGGGTAACTA	2	GPCVRKEGTLKPQETCSRRLCILNQLDG_L
AGGCTGCATCCCTCTGGTGGTAACCGCTTGCCCTGCAACTCAGACCACGTGGACCATCTAGGAAATGCACCTCCCCGGAGGAGAATTGAAACTTAGGGTGGGGACTGTAGAAA	2	RLHPSGGNRLPCNSDHVDHLGNAPPRRRIET_GGDCR
AGGCTGCTTCCCTCTGGTGGTAACCGCTTGCCCTGCAACTCAGACCACGTGGACCACTAGGAAATGCAACTCCCCGGAGGAGAATTGAAACTTAGGGTGGGGACTGTAGAAA	2	RLLPSGGNRLPCNSDHVDH_EMQLPGGELKLRVGTVE
AGGCTGCTTCCCTCTGGTGGTAACCGCTTGCTTGAAACTTAGGGTGGGGACTGTAGAAA	2	RLLPSGGNRLLET_GGDCR
AGGCTGCTTCCCTCTGGTGGTAACCGCTTGCCCTGCAACTCCTAGGAAATGCACCTCCCCGGAGGAGAATTGAAACTTAGGGTGGGGACTGTAGAAA	2	RLLPSGGNRLPCNS_EMHLPGGELKLRVGTVE
ATGTCTGGTAAGACTCCTTCTTTACCTCACAACTGACAACTGGCACTTTCACACGAAGGATCTCATGTGGTA	2	MSGKTPSLPHN_QLALSHEGSHVV
AGGCTGCTTCCCTCTGGTGGTAAAGGAAATGCACCTCCCCGGAGGAGAATTGAAACTTAGGGTGGGGACTGTAGAAA	2	RLLPSGGKGNAPPRRRIET_GGDCR
GACCACTGTGCCATACCTCTGAGCTGGGACAGTGGCATTCTGTCT	2	DHCAIPLSWDSGILS
AGGCTGCTTCCCTCTGGTGGTAACCGCTTGCCATGCAACTCAGACCACTAGGAAATGCACCTCCCCGGAGGAGAATTGAAACTTAGGGTGGGGACTGTAGAAA	2	RLLPSGGNRLPCNSDH_EMHLPGGELKLRVGTVE
AGGCTGCTTCCCTCTGGTGGTAACCGCTTGCCCTGCAACTCAGGCCACGTGGTCTAGGAAATGCACCTCCCCGGAGGAGAATTGAAACTTAGGGTGGGGACTGTAGAAA	2	RLLPSGGNRLPCNSGHVV_EMHLPGGELKLRVGTVE
GAAATGAAGCTGGGAAATTTACAATGGAAGGCAGGAAGGAGAGGAAAAGATTACTATCTGATTCCCAGGCTGGTGTGGCCAGTGGAGTGTGCCTCTGNGTGCTGGCAGCTGACACAGAGGATGGGGTT	2	N/A
AGGCTGCTTCCCTCTGGTGGTAACCGGAATTGAAACTTAGGGTGGGGACTGTAGAAA	2	RLLPSGGNRN_NLGWGL_K
ACTGACTGATTGATTGCTGAAGGGGATGGGG	2	TD_LIAEGDG
AGGCTGCTTCCCTCTGGTGGTAACCGCTTGCCCTGCAACTCAGACCACGTGGAAATGCACTTCCCCGGAGGAGAATTGAAACTTAGGGTGGGGACTGTAGAAA	2	RLLPSGGNRLPCNSDHVEMHFPGGELKLRVGTVE
AGGCTGCTTCCCTCTGGTGGTAACCGCTTGCCCTGCAACTCAGACCACGTGGTTTCTAGGAAATGCACCTCCCCGTAGGAGAATTGAAACTTAGGGTGGGGACTGTAGAAA	2	RLLPSGGNRLPCNSDHVVSRKCTSP_EN_NLGWGL_K
GTGAGCGCATGGGCTGT	2	VSAWA
GGCCCATGTGTCAGAAAAGAAGGGACTCTCAAGCCCCAGGAGACATGTTCNAGAAGGCTCTGCATCCTGAACCAATTGGATGGGTAACTA	2	N/A
AGGCTGCTTCCCTCTNGTGGTAACCGCTTGCCCTGCAACTCAGACCACGTGGTTCTAGGAAATGCACCTCCCCGGAGGAGAATTGAAACTTAGGGTGGGGACTGTAGAAA	2	N/A
AGGCTGCTTCCCTCTGGTGGTAACCGCTTGCCCTGCAACTCAGACCACGTGAGACTCTAGGAAATGCACCTCCCCGGAGGAGAATTGAAACTTAGGGTGGGGACTGTAGAAA	2	RLLPSGGNRLPCNSDHVRL_EMHLPGGELKLRVGTVE
GGCCCATGTGTCAGAAAAGAAGGGACTCTCAAGCCCCAGGAGACATGTTCAAGAAGGCTCTGCATCCTGAACCAATTGGATGGGTAACTAGGGGAGGAGAGATCAGAACAAGGTGCTACTGCTGACTGACTGGTCCAACAGACTCATGGCCACCCTCTGAGCAGTGCAGCAATCCATATTGTCCAGGAAGGAGAGGTGGGCGTGGCAAAGCCCAAGGCGAGTGTTTGCTGC	2	GPCVRKEGTLKPQETCSRRLCILNQLDG_LGEERSEQGATAD_LVQQTHGHPLSSAAIHIVQEGEVGVAKPKASVCC
AGGCTGCTTCCCTCTGGTGGTAACCGCTTGCCCTACAACTCAGGCCCTTGAAACTTAGGGTGGGGACTGTAGAAA	2	RLLPSGGNRLPYNSGP_NLGWGL_K
AGGCTGCTTCCCTCTGGTGGTAACCGCTTGCCCTGCAACTCAGACCACTAGGAAATGCACCTCCCCGGAGGAGANTTGAAACTTAGGGTGGGGACTGTAGAAA	2	N/A
GAAATGAAGCTGGGGAATTTACAATGGAAGGCAGGAAGGAGAGGAAAAGATTACTATCTGATTCCCAGGCTGGTGTGGCCAGTGGAGTGTGCCTCTGAGTGCTGGCAGCTGACACAGAGGATGGGGTT	2	EMKLGNLQWKAGRRGKDYYLIPRLVWPVECASECWQLTQRMG
ATCCCTTACCAGAGCTGTAGCCGGGAGCACTGTCCTCTTTGAGCAAAGTCTAGCTGCCTGGTCCGAGGAGGATCTGTGAAGAGCT	2	IPYQSCSREHCPL_AKSSCLVRGGSVKS
ACTGGTCCAACAGACTCATGGCCACCCTCTGAGCAGTGCAGCAATCCATATTGTCCAGGAAGGAGAGGTGGGCGTGGCAAAGCCCTAGGCGAGTGTTTGCTGC	2	TGPTDSWPPSEQCSNPYCPGRRGGRGKALGECLL
AGGCTGCTTCCCTCTGGTGGTAACCGCTTGCCCTGCAACTCAGACCACGTGGGGAATGCACCTCCCCGGAGGAGAATTGAAACTTAGGGTGGGGACTGTAGAAA	2	RLLPSGGNRLPCNSDHVGNAPPRRRIET_GGDCR
AGGCTACTTCCCTCTGGTGGTAACCGCTTGCCCTGCAACTCAGACCACGTGGAAATGCACCTCCCCGGAGGAGAATTGAAACTTAGGGTGGGGACTGTAGAAA	2	RLLPSGGNRLPCNSDHVEMHLPGGELKLRVGTVE
ACCTGAAACTTCCCATGTAGCTCAGCTGGCTTTGAACTTGCATTGGCAAGTGTACATCTCATGCTTGGCTCTCATTTCCTCACTTTCTATAGCTCTAGGTTTCTAAGA	2	T_NFPCSSAGFELALASVHLMLGSHFLTFYSSRFLR
CAGACATCACCCCACCAAGAAATCCTGCCTTTGTAAATAGTACCATTAGAGTGTGTGAATATGTATGTG	2	QTSPHQEILPL_IVPLECVNMYV
AGGCTGCTTCCCTCTGGTGGTAACCGCTTGCCCTGCAACTCAGACCACGTGGAAATGCNCCTCCCCGGAGGAGAATTGAAACTTAGGGTGGGGACTGTAGAAA	2	N/A
AGGCTGCTTCCCTCTGGTGGTAACCGCTTGCCCTGCAACTCAGACCACGTGGTTTAGACCAGGTCTAGGAAATGCACCTCCCCGGAGGAGAATTGAAACTTAGGGTGGGGACTGTAGAAA	2	RLLPSGGNRLPCNSDHVV_TRSRKCTSPEEN_NLGWGL_K
AGGCTGCTTCCCTCTGGTGGTAACCGCTTGCCCTGCAACTCAGACCACGTGGAGTGGGGAGGAAATGCACCTCCCCGGAGGAGAATTGAAACTTAGGGTGGGGACTGTAGAAA	2	RLLPSGGNRLPCNSDHVEWGGNAPPRRRIET_GGDCR
GTCCAACAGACTCATGGCCACCCTCTGAGCAGTGCAGCAATCCATATTGTCCAGGAAGGAGAGGTGGGCCTGCGCAGCTAAGAAAGCATGCAACGCCACAGACCTAGTGCAAGAGGGTTATTG	2	VQQTHGHPLSSAAIHIVQEGEVGLRS_ESMQRHRPSARGLL
AGGCTGCTTCCCTCTGGTGGTAACCGCTTGCCCTGCAACTCAGACCACGTCTGAGGAGGTCTAGGAAATGCACCTCCCCGGAGGAGAATTGAAACTTAGGGTGGGGACTGTAGAAA	2	RLLPSGGNRLPCNSDHV_GGLGNAPPRRRIET_GGDCR
AGGCTGCTTCCCTCTGGTGGTAACCGCTTGCCCCGCAACTCAGACCACGTGGAAATGCACCTCCCCGGAGGAGAATTGAAACTTAGGGTGGGGACTGTAGAAA	2	RLLPSGGNRLPRNSDHVEMHLPGGELKLRVGTVE
AGGCTGCTTCCCTCTGGTGGTAACCGCTTGCCCTGCAACTCAGATCACGTGGTTCTAGGAAATGCACCTCCCCGGAGGAGAATTGAAACTTAGGGTGGGGACTGTAGAAA	2	RLLPSGGNRLPCNSDHVVLGNAPPRRRIET_GGDCR
ACTGGTCCAACAGACTCATGGCCACCCTCTGAGCAGTGCAGCAATCCATATTGTCCAGGAAGGAGAGGTGGGCGTGGCAAAGCCNAAGGCGAGTGTTTGCTGC	2	N/A
GGAATGAAGCTGGGAAATTTACAATGGAAGGCAGGAAGGAGAGGAAAAGATTACTATCTGATTCCCAGGCTGGTGTGGCCAGTGGAGTGTGCCTCTGAGTGCTGGCAGCTGACACAGAGGATGGGGTT	2	GMKLGNLQWKAGRRGKDYYLIPRLVWPVECASECWQLTQRMG
AGGCTGCTTCCCTCTGGTGGTAACCGCTTGCCCTGCAACTCAGACCACGTGGTTGAGAATTGAAACTTAGGGTGGGGACTGTAGAAA	2	RLLPSGGNRLPCNSDHVVEN_NLGWGL_K
GAAATGAAGCTGGGAAATTTACAATGGAAGGCAGGAAGGAGAGGAAAAGATTACTATCTGATTCCCAGGCTGGTGTGGCCAGTGGAGTGTGCCTCTGAGTGNTGGCAGCTGACACAGAGGATGGGGTT	2	N/A
AGGCTGCTTCCCTCTGGTGGTAACCGCTTGCCCTGCAACTCAGATAGGAAATGCACCTCCCCGGAGGAGAATTGAAACTTAGGGTGGGGACTGTAGAAA	2	RLLPSGGNRLPCNSDRKCTSPEEN_NLGWGL_K
AGGCTGCTTCCCTCTGGTGGTAACCGCTTGCCCTGCAACTCAGACCACGTGGCATGCACACGTGGAAATGCACCTCCCCGGAGGAGAATTGAAACTTAGGGTGGGGACTGTAGAAA	2	RLLPSGGNRLPCNSDHVACTRGNAPPRRRIET_GGDCR
GGCCCATGTGTCAGAAAAGAAGGGACTCTCAAGCCCCAGGAGACATGTTCAAGAAGGCTCTGCATCCGGAACCAATTGGATGGGTAACTA	2	GPCVRKEGTLKPQETCSRRLCIRNQLDG_L
AGGCTGCTTCCCTCTGGTGGTAACCGCTTGCCCTGCAACTCAGACCACGTGGAGAGAGGAAATGCACCTCCCCGGAGGAGAATTGAAACTTAGGGTGGGGACTGTAGAAA	2	RLLPSGGNRLPCNSDHVERGNAPPRRRIET_GGDCR
AGGCTGCTTCCCTCTGGTGGTAACCGCTTGCCCTGCAACTCAGACCACGTGCACCTCCCCGTGCACTCAGACCACGTGCACCTCCCCGGAGGAGAATTGAAACTTAGGGTGGGGACTGTAGAAA	2	RLLPSGGNRLPCNSDHVHLPVHSDHVHLPGGELKLRVGTVE
AGGCTGCTTCCCTCTGGTGGTAACCGCTTGCCCTGCAACTCAGACCACCTCTAGGAAATGCACCTCCCCGGAGGAGAATTGAAACTTAGGGTGGGGACTGTAGAAA	2	RLLPSGGNRLPCNSDHL_EMHLPGGELKLRVGTVE
AGGCTGCTTCCCTCTGGTGGTAACCGCTTGCCCTGCAACTCAGAGATCTAGGAAATGCACCTCCCCGGAGGAGAATTGAAACTTAGGGTGGGGACTGTAGAAA	2	RLLPSGGNRLPCNSEI_EMHLPGGELKLRVGTVE
GAAATGAAGCTGGAAAATTTACAATGGAAGGCAGGAAGGAGAGGAAAAGATTACTATCTGATTCCCAGGCTGGTGTGGCCAGTGGAGTGTGCCTCTGAGTGCTGGCAGCTGACACAGAGGATGGGGTT	2	EMKLENLQWKAGRRGKDYYLIPRLVWPVECASECWQLTQRMG
AGGCTGCTTCCCTCTGGTGGTAACCGCTTGCCCTGCAACTCAGACCACGTGGTCTTCAATTCCCCGGAGGAGAATTGAAACTTAGGGTGGGGACTGTAGAAA	2	RLLPSGGNRLPCNSDHVVFNSPEEN_NLGWGL_K
AGGCTGCTTCCCTCTGGTGGTAACCGCTTGCCCTGCAACTCAGACCACGTGGTTTCTAGGAAATGCACCTCCCCGGAGTAGAATTGAAACTTAGGGTGGGGACTGTAGAAA	2	RLLPSGGNRLPCNSDHVVSRKCTSPE_N_NLGWGL_K
AGGCTGCTTCCCTCTGGTGGTAACCGCTTGCCCTGCAACTTTGCACCTCCCCGGAGGAGAATTGAAACTTAGGGTGGGGACTGTAGAAA	2	RLLPSGGNRLPCNFAPPRRRIET_GGDCR
AGGCTGCTTCCCTCTGGTGGTAACCGCTTGCCCTGCAACTCAGACCACGTGGTTTCTAGGAAATGCACCTCCCCGGAGGAGAATTGAAACTTAGGGTGGGGACTGTANAAA	2	N/A
AGGCTGCTTCCCTCTGGTGGTAACCGCTTGCCCTGCAACTCAGACCACGTGGTTAGACCACTTAGGGTGGGGACTGTAGAAA	2	RLLPSGGNRLPCNSDHVVRPLRVGTVE
AGGCTGCTTCCCTCTGGGGATAACCGCTTGCCCTGCAACTCAGACCACGTGGTAGGAAATGCACCTCCCCGGAGGAGAATTGAAACTTAGGGTGGGGACTGTAGAAA	2	RLLPSGDNRLPCNSDHVVGNAPPRRRIET_GGDCR
AGGCTGCTTCCCTCTGGTGGTAACCGCTTGCCCTGCAACTCAGACCACGTGGTTTCCATCTAGGAAATGCACCTCCCCGGAGGAGAATTGAAACTTAGGGTGGGGACTGTAGAAA	2	RLLPSGGNRLPCNSDHVVSI_EMHLPGGELKLRVGTVE
AGGCTACTTCCCTCTGGTGGTAACCGCTTGCCCTGCAACTCAGACCACGTGGTCTGAAATGCACCTCCCCGGAGGAGAATTGAAACTTAGGGTGGGGACTGTAGAAA	2	RLLPSGGNRLPCNSDHVV_NAPPRRRIET_GGDCR
AGGCTGCTTCCCTCTGGTGGTAACCGCTTGCCCTGCAACTCAGACCACGTGGTAATCTAGGAAATGCACCTCCCCGGAGGAGAATTGAAACTTAGGGTGGGGACTGTAGAAA	2	RLLPSGGNRLPCNSDHVVI_EMHLPGGELKLRVGTVE
AGGCTGCTTCCCTCTGGTGGTAACCGCTTGCCCTGCAACTCAGACCACGTGGTTTTAAAAATGCACCTCCCCGGAGGAGAATTGAAACTTAGGGTGGGGACTGTAGAAA	2	RLLPSGGNRLPCNSDHVVLKMHLPGGELKLRVGTVE
AGGCTGCTTCCCTCTGGTGGTAACCGCTTGCCCTGCAACTCAGACCACGTGGATAACATAGTGGGAAATGCACCTCCCCGGAGGAGAATTGAAACTTAGGGTGGGGACTGTAGAAA	2	RLLPSGGNRLPCNSDHVDNIVGNAPPRRRIET_GGDCR
AGGCTGCTTCCCTCTGGTGGTAACCGCTTGCCCTGCAACTCCCGGAGGAGAATTGAAACTTAGGGTGGGGACTGTAGAAA	2	RLLPSGGNRLPCNSRRRIET_GGDCR
AGGCTGCTTCCCTCTGGTGGTAACCGCTTGCCCTGCAACTCAGACCACGTGGTCTAGGAANTGCACCTCCCCGGAGGAGAATTGAAACTTAGGGTGGGGACTGTAGAAA	2	N/A
AGGCTGCTTCCCTCTGGTGGTAACCACTTGCCCTGCAACTCAGACCACGTGGTTCTAGGAAATGCACCTCCCCGGAGGAGAATTGAAACTTAGGGTGGGGACTGTAGAAA	2	RLLPSGGNHLPCNSDHVVLGNAPPRRRIET_GGDCR
AGGCTGCTTCCCTCTGGTGGTAACCGCTTGCCCTGCAACTCGAAATGCACCTCCCCGGAGGAGAATTGAAACTTAGGGTGGGGACTGTAGAAA	2	RLLPSGGNRLPCNSKCTSPEEN_NLGWGL_K
ACTGAGGCTGCTTCCCTCTGGTGGTAACCGCTTGCCCTGCAACTCAGACCACGTGGAAATGCACCTCCCCGGAGGAGAATTGAAACTTAGGGTGGGGACTGTAGAAA	2	TEAASLWW_PLALQLRPRGNAPPRRRIET_GGDCR
AGGCTGCTTCCCTCTGGTGGTAACCGCTTGCCCTGCAACTCAGACCTCTTCTGGTGTGTCTAGGAAATGCACCTCCCCGGAGGAGAATTGAAACTTAGGGTGGGGACTGTAGAAA	2	RLLPSGGNRLPCNSDLFWCV_EMHLPGGELKLRVGTVE
AGGCTGCTTCCCTCTGGTGGTAACCGCTTGCCNTGCAACTCAGACCACGTGGTTTCTAGGAAATGCACCTCCCCGGAGGAGAATTGAAACTTAGGGTGGGGACTGTAGAAA	2	N/A
GGCCCATGTGTTGCCCTGCAACTCAGACCACGTGGTTTCTAGGAAATGCACCTCCCCGGAGGAGAATTGAAACTTAGGGTGGGGACTGTAGAAA	2	GPCVALQLRPRGF_EMHLPGGELKLRVGTVE
AGGCTGCTTCCCTCTGGTGGTAACCGCTTGCCCTGCAACTCAGACCACGTGGTCTAGGAAATGCACCTCCCCGGAGGAGAATTGAAACTTGGGGTGGGGACTGTAGAAA	2	RLLPSGGNRLPCNSDHVV_EMHLPGGELKLGVGTVE
AGGCTGCTTCCCTCTGGTGGTAACCGCTTGCCCTGCAACTCAGACCACGTGGTCAGCACCTCCCCGGAGGAGAATTGAAACTTAGGGTGGGGACTGTAGAAA	2	RLLPSGGNRLPCNSDHVVSTSPEEN_NLGWGL_K
AGGCTGCTTCCCTCTGGTGGTAACCGCTTGCCCTGCAACTCAGACCACGTGAGGATGCACCTCCCCGGAGGAGAATTGAAACTTAGGGTGGGGACTGTAGAAA	2	RLLPSGGNRLPCNSDHVRMHLPGGELKLRVGTVE
AGGCTGCTTCCCTCTGGTGGTAACCACTTGCCCTGCAACTCAGACCACGTGGTTTTCTAGGAAATGCACCTCCCCGGAGGAGAATTGAAACTTAGGGTGGGGACTGTAGAAA	2	RLLPSGGNHLPCNSDHVVF_EMHLPGGELKLRVGTVE
AGGCTGCTTCCCTCTGGTGGTAACCGCTTGCCCTGCAACTCAGACCACGTGGTGGTTGCATGCGTGCACCTCCCCGGAGGAGAATTGAAACTTAGGGTGGGGACTGTAGAAA	2	RLLPSGGNRLPCNSDHVVVACVHLPGGELKLRVGTVE
GAAATGAAGCTGGGAAATTTATAATGGAAGGCAGGAAGGAGAGGAAAAGATTACTATCTGATTCCCAGGCTGGTGTGGCCAGTGGAGTGTGCCTCTGAGTGCTGGCAGCTGACACAGAGGATGGGGTT	2	EMKLGNL_WKAGRRGKDYYLIPRLVWPVECASECWQLTQRMG
AGGCTGCTTCCCTCTGGTGGTAACCGCTTGCCCTTGCAACTCAGACCACGTGTTTCTAGGAAATGCACCTCCCCGGAGGAGAATTGAAACTTAGGGTGGGGACTGTAGAAA	2	RLLPSGGNRLPLQLRPRVSRKCTSPEEN_NLGWGL_K
AGGCTGCTTCCCTCTGGTGGTAACCGCTTGCCCTGCAACTCAGACCACGTTCTCCTCCCCGGAGGAGAATTGAAACTTAGGGTGGGGACTGTAGAAA	2	RLLPSGGNRLPCNSDHVLLPGGELKLRVGTVE
AGGCTGCTTCCCTCTGGTGGTAACCGCTTGCCCTGCAACTCAGACCACGTGGTACCCTTGTACCTCCCCGGAGGAGAATTGAAACTTAGGGTGGGGACTGTAGAAA	2	RLLPSGGNRLPCNSDHVVPLYLPGGELKLRVGTVE
AGGCTGCTTCCCTCTGGTGGTAACCGCTTGCCCTGCAACTCAGACCACGTAGGAAATGCACCTCCCCGGAGGAGAATTGAAACTNAGGGTGGGGACTGTAGAAA	2	N/A
AGGCCGCTTCCCTCTGGTGGTAACCGCTTGCCCTGCAACTCAGACCACGTGGTTTCTAGGAAATGCACCTCCCCGGAGGAGAATTGAAACTTAGGGTGGGGACTGTAGAAA	2	RPLPSGGNRLPCNSDHVVSRKCTSPEEN_NLGWGL_K
AGGCTGCTTCCCTCTGGTGGTAACCGCTTGCCCTGCAACTCAGACCACGTGGTTTCACTAGGAAATGCACCTCCCCGGAGGAGAATTGAAACTTAGGGTGGGGACTGTAGAAA	2	RLLPSGGNRLPCNSDHVVSLGNAPPRRRIET_GGDCR
AGGCTGCTTCCCTCTGGTGGTAACCGCTTGCCCTGCAACTCAGACCACGTGGGGGGTCTAGGAAATGCACCTCCCCGGAGGAGAATTGAAACTTAGGGTGGGGACTGTAGAAA	2	RLLPSGGNRLPCNSDHVGGLGNAPPRRRIET_GGDCR
AGGCTGCTTCCCTCTGGTGGTAACCGCTTGCCCTGCAACTCACCGGAGGAGAATTGAAACTTAGGGTGGGGACTGTAGAAA	2	RLLPSGGNRLPCNSPEEN_NLGWGL_K
AGGCTGATTCCCTCTGGTGGTAACCGCTTGCCCTGCAACTCAGACCACGTGGTTTCTAGGAAATGCACCTCCCCGGAGGAGAATTGAAACTTAGGGTGGGGACTGTAGAAA	2	RLIPSGGNRLPCNSDHVVSRKCTSPEEN_NLGWGL_K
AGGCTGCTTCCCTCTGGTGGTAACCGCTTGCCCTGCAACTCAGACCACGTGGTTCTAGAAATGCACCTCCCCGGAGGAGAATTGAAACTTAGGGTGGGGACTGTAGAAA	2	RLLPSGGNRLPCNSDHVVLEMHLPGGELKLRVGTVE
AGGCTGCTTCCCTCTGGTGGTAACCGCTTGCCCTGCAACTCAGACCACGTGGTTCTAGGAAATACACCTCCCCGGAGGAGAATTGAAACTTAGGGTGGGGACTGTAGAAA	2	RLLPSGGNRLPCNSDHVVLGNTPPRRRIET_GGDCR
AGGCTGCTTCCCTCTGGTGGTAACCGCTNGCCCTGCAACTCAGACCACGTGGTTCTAGGAAATGCACCTCCCCGGAGGAGAATTGAAACTTAGGGTGGGGACTGTAGAAA	2	N/A
AGGCTGCTTCCCTCTGGTGGTAACCGCTTGCCCTGCAACTCAGACCACCTCCTGCAACTCAAATGCACCTCCCCGGAGGAGAATTGAAACTTAGGGTGGGGACTGTAGAAA	2	RLLPSGGNRLPCNSDHLLQLKCTSPEEN_NLGWGL_K
AGGCTGCTTCCCTCTGGTGGTAACCGCTTGCCCTGCAACTCAGACCACGTGGTTTGGAGGTGGAGGAAATGCACCTCCCCGGAGGAGAATTGAAACTTAGGGTGGGGACTGTAGAAA	2	RLLPSGGNRLPCNSDHVVWRWRKCTSPEEN_NLGWGL_K
AGGCTGCTTCCCTCTGGTGGTAACCGCTTGCCCTGCAACTCAGACCACGTGGAAATGCACCTCCCCGGAGGAGAATTGAAACTTAGGGTGGGGACTGTAGAAN	2	RLLPSGGNRLPCNSDHVEMHLPGGELKLRVGTVE
AGGCTGCTTCCCTCTGGTGGTAACCGCTTGCCCTGCAACTCAGATCTAGGAAATCTAGGAAATGCACCTCCCCGGAGGAGAATTGAAACTTAGGGTGGGGACTGTAGAAA	2	RLLPSGGNRLPCNSDLGNLGNAPPRRRIET_GGDCR
AGGCTGCTTCCCTCTGGTGGTAACCGCTTGCCCTGCAACTCAGACCACGTGGAAATGNACCTCCCCGGAGGAGAATTGAAACTTAGGGTGGGGACTGTAGAAA	2	N/A
GAAATTAAGCTGGGAAATTTACAATGGAAGGCAGGAAGGAGAGGAAAAGATTACTATCTGATTCCCAGGCTGGTGTGGCCAGTGGAGTGTGCCTCTGAGTGCTGGCAGCTGACACAGAGGATGGGGTT	2	EIKLGNLQWKAGRRGKDYYLIPRLVWPVECASECWQLTQRMG
AGGCTGCTTCCCTCTGGTGGTAACCGCTTGCCCTGCAACTCAGACTCCCGGAGGAGAATTGAAACTTAGGGTGGGGACTGTAGAAA	2	RLLPSGGNRLPCNSDSRRRIET_GGDCR
AGGCTGCTTCCCTCTGGTGGTAACCGCTTGCCCTGCAACTCAGACCACGTGGGTTTCTAGGAAATGCACCTCCCCGGAGGAGAATTGAAACTTAGGGTGGGGACTGTAGAAA	2	RLLPSGGNRLPCNSDHVGF_EMHLPGGELKLRVGTVE
GAAATGAAGCTGGGAAATTTACAATGGAAGGAAGGAAGGAGAGGAAAAGATTACTATCTGATTCCCAGGCTGGTGTGGCCAGTGGAGTGTGCCTCTGAGTGCTGGCAGCTGACACAGAGGATGGGGTT	2	EMKLGNLQWKEGRRGKDYYLIPRLVWPVECASECWQLTQRMG
GAAATGAAGCTGGGAAATTTACAATGGAAGGCAGGAAGGAGAGGAAAAGATTACTATCTGATTCCCAGGCTGGTGTGGCCAGTGGAGTGTGACTCTGAGTGCTGGCAGCTGACACAGAGGATGGGGTT	2	EMKLGNLQWKAGRRGKDYYLIPRLVWPVECDSECWQLTQRMG
AGGCTGCTTCCCTCTGGTGGTAACCGCTTGCCCTGCAACTCAGACCACGTGGTTTCTAGGAAATGCACCTCCCCGGAGGTGAATTGAAACTTAGGGTGGGGACTGTAGAAA	2	RLLPSGGNRLPCNSDHVVSRKCTSPEVN_NLGWGL_K
AGGCTGCTTCCCTCTGGTGGTAACCGCTTGCCCTGCAACTCAGACCACGTGGTCTAGGAAATGCTCCTCCCCGGAGGAGAATTGAAACTTAGGGTGGGGACTGTAGAAA	2	RLLPSGGNRLPCNSDHVV_EMLLPGGELKLRVGTVE
AGGCTGCTTCCCTCTGGTGGTAACTCAGACCTCCCCGGAGGAGAATTGAAACTTAGGGTGGGGACTGTAGAAA	2	RLLPSGGNSDLPGGELKLRVGTVE
GAAATGAAGCTGGGAAATTTACAATGGAAGGCAGGAAGGAGNGGAAAAGATTACTATCTGATTCCCAGGCTGGTGTGGCCAGTGGAGTGTGCCTCTGAGTGCTGGCAGCTGACACAGAGGATGGGGTT	2	N/A
AGGCTGCTTCCCTCTGGTGGTAACCGCTTGCCCTGCAACTCAGACCACGTGGTTTAAAATGCACCTCCCCGGAGGAGAATTGAAACTTAGGGTGGGGACTGTAGAAA	2	RLLPSGGNRLPCNSDHVV_NAPPRRRIET_GGDCR
AGGCTGCTTCCCTCTGGTGGTAACCGCTTGCCCTGCAACTCAGACCACGTGGTCTGAGTTGCACCTCCCCGGAGGAGAATTGAAACTTAGGGTGGGGACTGTAGAAA	2	RLLPSGGNRLPCNSDHVV_VAPPRRRIET_GGDCR
GGCCCATGTGTCAGAAAAGAAGGGACTCTCAAGCCCCAGGAGACATGTTCAAGAAGGCTCTGCATCCTGAGCCAATTGGATGGGTAACTA	2	GPCVRKEGTLKPQETCSRRLCILSQLDG_L
GAAATGAAGCTGGGAAATTTACAATGGAAGGCAGGAAGGAGAGGAAAAGATTACTATCTGATTCCCAGGCTGGTGTGGCCAGAGGAGTGTGCCTCTGAGTGCTGGCAGCTGACACAGAGGATGGGGTT	2	EMKLGNLQWKAGRRGKDYYLIPRLVWPEECASECWQLTQRMG
AGGCTGCTTCCCTCTGGTGGTAACCGCTTGCCCTGCAACTCAGACCACGTGGTCTGAGTGGTGCACCTCCCCGGAGGAGAATTGAAACTTAGGGTGGGGACTGTAGAAA	2	RLLPSGGNRLPCNSDHVV_VVHLPGGELKLRVGTVE
AGGCTGCTTCCCTCTGGTGGTAACCGCTTGCCCTGCAACTCAGACCACGTGGTTTTCTGGGAAATGCACCTCCCCGGAGGAGAATTGAAACTTAGGGTGGGGACTGTAGAAA	2	RLLPSGGNRLPCNSDHVVFWEMHLPGGELKLRVGTVE
AGGCTGCTTCCCTCTGGTGATAACCGCTTGCCCTGCAACTCAGACCACGTGGAAATGCACCTCCCCGGAGGAGAATTGAAACTTAGGGTGGGGACTGTAGAAA	2	RLLPSGDNRLPCNSDHVEMHLPGGELKLRVGTVE
AGGCTGCTTCCCTCTGGTGGTAACCGCTTGCCCTGCAACTCAGACCACGTGCACCTCCCCGGAGGAGAATTGAAACT	2	RLLPSGGNRLPCNSDHVHLPGGELK
AGGCTGCTTCCCTCTGGTGGTAACCGCTTGCCCTGCAACTCAGACCACCTCCCCGGAGGAGAATTGAAACTTNGGGTGGGGACTGTAGAAA	2	N/A
AGGCTGCTTCCCTCTGGTGGTNACCGCTTGCCCTGCAACTCAGACCACGTGGTCTAGGAAATGCACCTCCCCGGAGGAGAATTGAAACTTAGGGTGGGGACTGTAGAAA	2	N/A
AGGCTGCTTCCCTCTGGTGGTAACCGCTTGCCCTGCAACTCAGACGGAGGAGAATTGAAACTTAGGGTGGGGACTGTAGAAA	2	RLLPSGGNRLPCNSDGGELKLRVGTVE
AGGCTGCTTCCCTCTGGTGGTAACCGCTTGCCCTGCAACTCAGACCACGTGGAAGCAAGATATATGCACCTCCCCGGAGGAGAATTGAAACTTAGGGTGGGGACTGTAGAAA	2	RLLPSGGNRLPCNSDHVEARYMHLPGGELKLRVGTVE
AGGCTGCTTCCCTCTGGTGGTAACCGCTTGCCCTGCAACTCAGACCACGTGGTTGCCTCCCCGGAGGAGAATTGAAACTTAGGGTGGGGACTGTAGAAA	2	RLLPSGGNRLPCNSDHVVASPEEN_NLGWGL_K
AGGCTGCTTTCCTCTGGTGGTAACCGCTTGCCCTGCAACTCAGACCACGTGGTTTTTCTAGGAAATGCACCTCCCCGGAGGAGAATTGAAACTTAGGGTGGGGACTGTAGAAA	2	RLLSSGGNRLPCNSDHVVFLGNAPPRRRIET_GGDCR
AGGCTGCTTCCCTCTGGTGGTAACCGCTTGCCCTGCAACTCAGACCACGTGGTCTAGGAAATGCACCTTCCCGGAGGAGAATTGAAACTTAGGGTGGGGACTGTAGAAA	2	RLLPSGGNRLPCNSDHVV_EMHLPGGELKLRVGTVE
GGCCCATGTGTCAGAAAAGAAGGGACTCTCAAGCCCCAGGAGACATGTTCAAAAAGGCTCTGCATCCTGAACCAATTGGATGGGTAACTA	2	GPCVRKEGTLKPQETCSKRLCILNQLDG_L
AGGCTGCTTCCCTCTGCTTCCCTCTGGTGGTAACCGCTTGCCCTGCAACTCAGACCACGTGGTCTCCCCGGAGGAGAATTGAAACTTAGGGTGGGGACTGTAGAAA	2	RLLPSASLWW_PLALQLRPRGLPGGELKLRVGTVE
AGGCTGCTTCCCTCTGGTGGTAACCGCTTGCCCTGCAACTCAGACCACGTGGTGGGAGGAAATGCACCTCCCCGGAGGAGAATTGAAACTTAGGGTGGGGACTGTAGAAA	2	RLLPSGGNRLPCNSDHVVGGNAPPRRRIET_GGDCR
AGGCTGCTTCCCTCTGGTGGTAACCGCTTGCCCTGCAACTCAGACCACGTGGTCTTCCACGTGCACCTCCCCGGAGGAGAATTGAAACTTAGGGTGGGGACTGTAGAAA	2	RLLPSGGNRLPCNSDHVVFHVHLPGGELKLRVGTVE
AGGCTGCTTCCCTCTGGTGGTAACCGCTTGCCCTGCAACTCAGACCACGTGGTTTCTAGGNAATGCACCTCCCCGGAGGAGAATTGAAACTTAGGGTGGGGACTGTAGAAA	2	N/A
AGGCTGCTTCCCTCTGGTGGTAACCGCTTGCCCTGCAACTCAGACCACGGGGGTCTAGGAAATGCACCTCCCCGGAGGAGAATTGAAACTTAGGGTGGGGACTGTAGAAA	2	RLLPSGGNRLPCNSDHGGLGNAPPRRRIET_GGDCR
AGGCTGCTTCCCTCTGGATATGCAGAGGAGGAAATGCACCTCCCCGGAGGAGAATTGAAACTTAGGGTGGGGACTGTAGAAA	2	RLLPSGYAEEEMHLPGGELKLRVGTVE
AGGCTGCTTCCCTCTGGTGGTAACCGCTTGCCCTGCAACTCAGACCAATTGAAACTTAGGGTGGGGACTGTAGAAA	2	RLLPSGGNRLPCNSDQLKLRVGTVE
AGGCTGCTTCCCTCTGGTGGTAACCGCTTGCCCTGCAACTCAGACCACGTGAGCCTCCCCGGAGGAGAATTGAAACTTAGGGTGGGGACTGTAGAAA	2	RLLPSGGNRLPCNSDHVSLPGGELKLRVGTVE
GAAATGAAGCTGGGAAATTTACAATGGAAGGCAGGAAGGAGAGGAAGAGATTACTATCTGATTCCCAGGCTGGTGTGGCCAGTGGAGTGTGCCTCTGAGTGCTGGCAGCTGACACAGAGGATGGGGTT	2	EMKLGNLQWKAGRRGRDYYLIPRLVWPVECASECWQLTQRMG
AGGCTGCTTCCCTCTGGTGGTAACCGCTTGCCCTGCAACTCAGACCACGTGGTCTAGGAAATGCACCTCCCCGGAGGAGAATTTCAACTTAGGGTGGGGACTGTAGAAA	2	RLLPSGGNRLPCNSDHVV_EMHLPGGEFQLRVGTVE
GGCCCATGTGTCAGAAAAGAAGGGACTCTCAAGCCCCAGGAGACATGNTCAAGAAGGCTCTGCATCCTGAACCAATTGGATGGGTAACTA	2	N/A
AGGCTGCTTCCCTCTGGTGGTAACCGCTTGCCCTGCAACTCAGACCACGTGGTTTCTAGGAAATGCACCTCCCCGGAGGAGAATTGAANCTTAGGGTGGGGACTGTAGAAA	2	N/A
AGGCTGCTTCCCTCTGGTGGTAACCGCTTGCCCTGCAACTCAGAAGTCTAGGAAATGCACCTCCCCGGAGGAGAATTGAAACTTAGGGTGGGGACTGTAGAAA	2	RLLPSGGNRLPCNSEV_EMHLPGGELKLRVGTVE
AGGCTGCTTCCCTCTGGTGGTAACCGCTTGCCCTGCAACTCAGACCACCCCTTAGGAGAATTGAAACTTAGGGTGGGGACTGTAGAAA	2	RLLPSGGNRLPCNSDHPLGELKLRVGTVE
CGGCTCGATCCACAGAACCATTACACCCTCGGCCGCACGCAGTCCCCGCCGAGGTTGCACAATCCTGCAGTGAACTGGAGGGCCGTGCGTAGGAGGTGGAAAACAAGAAGGGAATGACCCGTGGTGAGGTGGTGTGGA	2	RLDPQNHYTLGRTQSPPRLHNPAVNWRAVRRRWKTRRE_PVVRWCG
AGGCTGCTTCCCTCTGGTGGTAACCGCTTGCCCTGCAACTCAGACCACGTGGTTTAGGAAATGCACCTCCCCGGAGGAGAATTGAAACTTAGGTGGGGACTGTAGAAA	2	RLLPSGGNRLPCNSDHVV_EMHLPGGELKLRWGL_K
AGGCTGCTTCCCTCTGGTGGTAACCGCTTGCCCTGCAACTCAGACCACGTGGTTCATTTCTAGGAAATGCACCTCCCCGGAGGAGAATTGAAACTTAGGGTGGGGACTGTAGAAA	2	RLLPSGGNRLPCNSDHVVHF_EMHLPGGELKLRVGTVE
ACTGGTCCAACAGACTCATGGCCACCCTCTGGTGGTAACCGCTTGCCCTGCAACTCAGACCACGTGGTTCTAGGAAATGCACCTCCCCGGAGGAGAATTGAAACTTAGGGTGGGGACTGTAGAAA	2	TGPTDSWPPSGGNRLPCNSDHVVLGNAPPRRRIET_GGDCR
AGGCTGCTTCCCTCTGGTGGTAACCGCTTGCCCTGCAACTCAGACCACGTGGTACCTAGGAAATGCACCTCCCCGGAGGAGAATTGAAACTTAGGGTGGGGACTGTAGAAA	2	RLLPSGGNRLPCNSDHVVPRKCTSPEEN_NLGWGL_K
ACTGGTCCAACAGACTCATGGCCACCCTCTGAGCAGTGCAGCAATCCATATTGTCCAGGAAGGAGAGGTGGGCGTGGCAAAGCCCAAGGCGAGTGTTTGCTGCGGGGAGGAGAGATCAGAACAAGGTGCTACTGCTGACTGAGGCTGCTTCCCTCTGGTGGTAACCGCTTGCCCTGCAACTCAGACCACGTGGTTTCTAGGAAATGCACCTCCCCGGAGGAGAATTGAAACTTAGGGTGGGGACTGTAGAAA	2	TGPTDSWPPSEQCSNPYCPGRRGGRGKAQGECLLRGGEIRTRCYC_LRLLPSGGNRLPCNSDHVVSRKCTSPEEN_NLGWGL_K
AGGCTGCTTCCCTCTGGTGGTAACCGGAGGAGAATTGAAACTTAGGGTGGGGACTGTAGAAA	2	RLLPSGGNRRRIET_GGDCR
AGGCTGCTTCCCTCTNGTGGTAACCGCTTGCCCTGCAACTCAGACCACGTGGTTTCTAGGAAATGCACCTCCCCGGAGGAGAATTGAAACTTAGGGTGGGGACTGTAGAAA	2	N/A
AGGCTGCTTCCCTCTGGTGGTAACCGCTTGCCCTGCAACTCAGACCACCCCTCCCCGCACCTCCCCGGAGGAGAATTGAAACTTAGGGTGGGGACTGTAGAAA	2	RLLPSGGNRLPCNSDHPSPHLPGGELKLRVGTVE
AGGCTGCTTCCCTCTGGTGGTAACCGCTTGCCCTGCAACTCAGACCACGTGGTCTTTTGTGGAATTGAAACTTAGGGTGGGGACTGTAGAAA	2	RLLPSGGNRLPCNSDHVVFCGIET_GGDCR
AGGCTGCTTCCCTCTGGTGGTAACCGCTTGCCCTGCCTTGCTAGGAAATGCACCTCCCCGGAGGAGAATTGAAACTTAGGGTGGGGACTGTAGAAA	2	RLLPSGGNRLPCLARKCTSPEEN_NLGWGL_K
ACTGGTCCAACAGACTCATGGCCACCCTCTGAGCAGTGCAGCAATCCATATTGTCCAGGAAGGAGAGGTGGGCGTGGCAAAGCCCAAGGCGAGTGTTTGGTGC	2	TGPTDSWPPSEQCSNPYCPGRRGGRGKAQGECLV
AGGCTGCTTCCCTCTGGTGGTAACCGCTTGCCCTGCAACTCAGACCACGTGGAAAGCTGGAAATGCACCTCCCCGGAGGAGAATTGAAACTTAGGGTGGGGACTGTAGAAA	2	RLLPSGGNRLPCNSDHVESWKCTSPEEN_NLGWGL_K
AGGCTGCTTCCCTCTGGTGTTAACCGCTAGGAAGTGCAACTCAGACCACGTGGTCTAGGAAATGCAACTCACCGGAGGAGAATTGAAACTTAGGGTGGGGACTGTAGAAA	2	RLLPSGVNR_EVQLRPRGLGNATHRRRIET_GGDCR
GAAATGAAGCTGGGAAATTTACAATGGAAGGCAGGAAGGAGAGGAAAAGATTACTATCTGATTCCCAGGCTGGTGTGGCCAGTGGAGTGTGCCTCTAAGTGCTGGCAGCTGACACAGAGGATGGGGTT	2	EMKLGNLQWKAGRRGKDYYLIPRLVWPVECASKCWQLTQRMG
GGCCCATGTGTCAGAAAAGGAGGGACTCTCAAGCCCCAGGAGACATGTTCAAGAAGGCTCTGCATCCTGAACCAATTGGATGGGTAACTA	2	GPCVRKGGTLKPQETCSRRLCILNQLDG_L
ATGTCTGGTAAGACTCCTTCTTTACCTCACAACNGACGACTGGCACTTTCACACGAAGGATCTCATGTGGTA	2	N/A
AGGCTGCTTCCCTCTGGTGGTAACCGCTTGCCCTGCAACTCAGACCACGTTAGGGTGGGGACTGTAGAAA	2	RLLPSGGNRLPCNSDHVRVGTVE
AGGCTGCTTCCCTCTGGTGGTAACCGCTTGCCCTGCAACTCAGACCACGTGGTTGCACCTAGGAAATGCACCTCCCCGGAGGAGAATTGAAACTTAGGGTGGGGACTGTAGAAA	2	RLLPSGGNRLPCNSDHVVAPRKCTSPEEN_NLGWGL_K
AGGCTGCTTCCCTCTGGTGGTAACCGCTTGCCCTGCAACTCAGACCACGTGGTTTCTAGGAAATGCACCTCCCCGGAGGAGAATTGAAACTTAGGGTGGNGACTGTAGAAA	2	N/A
AGGCTGCTTCCCTCTGGTGGTAGCGGTGGTAACCGCTTGCCCTGCAACTCAGACCACGTGGAGGAAATGCACCTCCCCGGAGGAGAATTGAAACTTAGGGTGGGGACTGTAGAAA	2	RLLPSGGSGGNRLPCNSDHVEEMHLPGGELKLRVGTVE
AGGCTGCTTCCCTCTGGTGGTAACCGCTTGCCCTGCAACTCAGACCACGTGGTCAGACCACTAGGAAATGCACCTCCCCGGAGGAGAATTGAAACTTAGGGTGGGGACTGTAGAAA	2	RLLPSGGNRLPCNSDHVVRPLGNAPPRRRIET_GGDCR
AGGCTGCTTCCCTCTGGTGGTAACCGCTTGCCCTGCAACTCAGACCACGTGGTTTCTAGGAAATGCACCTCCCCGGAGGAGAATTGAAACTTAGGGTGGGGAATGTAGAAA	2	RLLPSGGNRLPCNSDHVVSRKCTSPEEN_NLGWGM_K
AGGCTGCTTCCCTCTGGTGGTAACCGCTTGCCCTGCAACTCAGACCACGTGGAAACTAGGAAATGCACCTCCCCGGAGGAGAATTGAAACTTAGGGTGGGGACTGTAGAAA	2	RLLPSGGNRLPCNSDHVETRKCTSPEEN_NLGWGL_K
AGGCTGCTTCCCTCTGGTGGTAACCGCTTGCCCTGCAACTCAGACCACGTGGTTTCTAGGAAATGCACCTCCCCGGAGGAGAATTGACACTTAGGGTGGGGACTGTAGAAA	2	RLLPSGGNRLPCNSDHVVSRKCTSPEEN_HLGWGL_K
ACTGGTCCAACAGACTCATAGCCACCCTCTGAGCAGTGCAGCAATCCATATTGTCCAGGAAGGAGAGGTGGGCGTGGCAAAGCCCAAGGCGAGTGTTTGCTGC	2	TGPTDS_PPSEQCSNPYCPGRRGGRGKAQGECLL
GGCCCATGTGTCAGAAAANAAGGGACTCTCAAGCCCCAGGAGACATGTTCAAGAAGGCTCTGCATCCTGAACCAATTGGATGGGTAACTA	2	N/A
AGGCTGCTTCCCTCTGGTGGTAACCGCTTGCCCTGCAACTCAGACCACGTGGTCTAGGAAATGCACCCCCCCGGAGGAGAATTGAAACTTAGGGTGGGGACTGTAGAAA	2	RLLPSGGNRLPCNSDHVV_EMHPPGGELKLRVGTVE
CTGCCTGCGTTCCTGATGCTGATGCAGTTCCTGCTCCAAGTCCTTGAAGAATCCTG	2	LPAFLMLMQFLLQVLEES
AGGCTGCTTCCCTCTGGTGGTAACCGCTTGCCCTGCAACTCAGATGTGCTAGGAAATGCACCTCCCCGGAGGAGAATTGAAACTTAGGGTGGGGACTGTAGAAA	2	RLLPSGGNRLPCNSDVLGNAPPRRRIET_GGDCR
AGGCTGCTTCCCTCTGGTGGTAACCGCTTGCCCTGCAACTCAGACCACGTGCTACTCTAGGAAATGCACCTCCCCGGAGGAGAATTGAAACTTAGGGTGGGGACTGTAGAAA	2	RLLPSGGNRLPCNSDHVLL_EMHLPGGELKLRVGTVE
AGGCTGCTTCCCTCTGGTGGTAACCGCTTGCCCTGCAACTCAGACCACGTGGTCTAGGAAATGCACCTCCCCGGAGCAGAATTGAAACTTAGGGTGGGGACTGTAGAAA	2	RLLPSGGNRLPCNSDHVV_EMHLPGAELKLRVGTVE
AGGCTGCTTCCCTCTGGTGGTAACCGCTTGCCCTGCAACTCAGACCACGTGCTTTGCTAGGAAATGCACCTCCCCGGAGGAGAATTGAAACTTAGGGTGGGGACTGTAGAAA	2	RLLPSGGNRLPCNSDHVLC_EMHLPGGELKLRVGTVE
AGGCTGCTTCCCTCTGGTGGTAACCGCTTGCCCTGCAACTCAGACCTAGGCTATGCAGACTAGGAAATGCACCTCCCCGGAGGAGAATTGAAACTTAGGGTGGGGACTGTAGAAA	2	RLLPSGGNRLPCNSDLGYAD_EMHLPGGELKLRVGTVE
ACTGGTCCAACAGACTCATGGCCACCCTCTGAGCAGTGCAGCAATCCATATTGTCCAGGAAGGAGAGGTGGGCGTGGCAAAGCCCAGGCGAGTGTTTGCTGC	2	TGPTDSWPPSEQCSNPYCPGRRGGRGKAQASVCC
AGGCTGCTTCCCTCTGGTGGTAACCGCTTGCCCTGCATCTCCCCGGAGGAGAATTGAAACTTAGGGTGGGGACTGTAGAAA	2	RLLPSGGNRLPCISPEEN_NLGWGL_K
GACACTCATGACTGAAGCTAT	2	DTHD_SY
AGGCTGCTTCCCTCTGGCGGTACCTCCCCGGAGGAGAATTGAAACTTAGGGTGGGGACTGTAGAAA	2	RLLPSGGTSPEEN_NLGWGL_K
ATGAAGGTGTTCTGAGGTGGGGTT	2	MKVF_GGV
AGGCTGCTTCCCTCTGGTGGTAACCGCTTGCCCTGCAACTCAGNCCACGTGGTTCTAGGAAATGCACCTCCCCGGAGGAGAATTGAAACTTAGGGTGGGGACTGTAGAAA	2	N/A
GAAATGAAGCTGGGAAATTTACAATGGAAGGCAGGAAGGAGAGGAAAAGATTACTATCTGATTCCCTGGCTGGTGTGGCCAGTGGAGTGTGCCTCTGAGTGCTGGCAGCTGACACAGAGGATGGGGTT	2	EMKLGNLQWKAGRRGKDYYLIPWLVWPVECASECWQLTQRMG
AGGCTGCTTCCCTCTGGTGGTAACCGCTTGCCCTGCAACTGGTCTAGGAAATGCACCTCCCCGGAGGAGAATTGAAACTTAGGGTGGGGACTGTAGAAA	2	RLLPSGGNRLPCNWSRKCTSPEEN_NLGWGL_K
AGGCTGCTTCCCTCTGGTGGTAACCGCTTGCCCTGCAACTCAGACCACGTGGTGAGTGGAAATGCACCTCCCCGGAGGAGAATTGAAACTTAGGGTGGGGACTGTAGAAA	2	RLLPSGGNRLPCNSDHVVSGNAPPRRRIET_GGDCR
AGGCTGCTCCCCTCTGGTGGTAACCGCTTGCCCTGCAACTCAGACCACGTGGTTCTAGGAAATGCACCTCCCCGGAGGAGAATTGAAACTTAGGGTGGGGACTGTAGAAA	2	RLLPSGGNRLPCNSDHVVLGNAPPRRRIET_GGDCR
AGGCTGCTTCCCTCTGGTGGTTACCGCTTGCCCTGCAACTCAGACCACGTGGTCTAGGAAATGCACCTCCCCGGAGGAGAATTGAAACTTAGGGTGGGGACTGTAGAAA	2	RLLPSGGYRLPCNSDHVV_EMHLPGGELKLRVGTVE
AGTCTGCTTCCCTCTTGTGGTAACCGCTTGCCCTGCAACTCAGACCACTAGGAAATGCACCTCCCCGGAGGAGAATTGAAACTTAGGGTGGGGACTGTAGAAA	2	SLLPSCGNRLPCNSDH_EMHLPGGELKLRVGTVE
AGGCTGCTTCCCTCTGGTGGTAACCGCTTGCCCTGCTGGAAATGCACCTCCCCGGAGGAGAATTGAAACTTAGGGTGGGGACTGTAGAAA	2	RLLPSGGNRLPCWKCTSPEEN_NLGWGL_K
AGGCTGCTTCCCTCTGGTGGTAACCGCTTGCCCTGCAACTCAGACCACGTGGAAATGCACCTCCCCGGAGGAGAATTGAAACTTAGGGTGAGGACTGTAGAAA	2	RLLPSGGNRLPCNSDHVEMHLPGGELKLRVRTVE
AGGCTGCTTCCCTCTGGTGGTAACCGCTTGCCCTGCAACTCAGACCACGTGGTGACCGGAGGAGAATTGAAACTTAGGGTGGGGACTGTAGAAA	2	RLLPSGGNRLPCNSDHVVTGGELKLRVGTVE
AGGCTGCTTCCCTCTGGTGGTAACCGCTTGCCCTGCAACTCAATTGAAACTTAGGGTGGGGACTGTAGAAA	2	RLLPSGGNRLPCNSIET_GGDCR
AGGCTGCTTCCCTCTGGTGGTAACCGCTTGCCCTGCAACTCAGACCCCCGGACTCAGACTCCCCGGAGGAGAATTGAAACTTAGGGTGGGGACTGTAGAAA	2	RLLPSGGNRLPCNSDPRTQTPRRRIET_GGDCR
AGGCTGCTTCCCTCTGGTGGTAACCGCTTGCCCTGCAAGAATTGAAACTTAGGGTGGGGACTGTAGAAA	2	RLLPSGGNRLPCKN_NLGWGL_K
ACTGGTCCAACAGACTCATGGCCACCCTCTGAGTAGTGCAGCAATCCATATTGTCCAGGAAGGAGAGGTGGGCGTGGCAAAGCCCAAGGCGAGTGTTTGCTGC	2	TGPTDSWPPSE_CSNPYCPGRRGGRGKAQGECLL
AGGCTGCTTCCCTCTGGTGGTAACCGCCTGCCCTGCAACTCAGACCACGTGGAAATGCACCTCCCCGGAGGAGAATTGAAACTTAGGGTGGGGACTGTAGAAA	2	RLLPSGGNRLPCNSDHVEMHLPGGELKLRVGTVE
AGGCTGCTTCCCTCAGACCACGTGGAAATGCACCTCCCCGGAGGAGAATTGAAACTTAGGGTGGGGACTGTAGAAA	2	RLLPSDHVEMHLPGGELKLRVGTVE
AGGCTGCTTCCCTCTGGTGGTAACCGCTTGCCCTGCAACTCAGACCACGTGGCTTCTAGGAAATGCACCTCCCCGGAGGAGAATTGAAACTTAGGGTGGGGACTGTAGAAA	2	RLLPSGGNRLPCNSDHVASRKCTSPEEN_NLGWGL_K
ACTGGTCCAACAGACTCATGGCCACCCTCTGAGCAGTGCAGCAATCCATATTGTCCAGGAAGGAGAGGTGGGCGTGGCAAAGCCCGAGGCGAGTGTTTGCTGC	2	TGPTDSWPPSEQCSNPYCPGRRGGRGKARGECLL
GAAATGAAGCTGGGAAATTTACAATGGAAGGCAGGAAGGAGAGGAAAAGATTACTATCTGATTCCCAGGCTGGTGTGGCCAGTGGAGTGTGCCTCTGAGTTCTGGCAGCTGACACAGAGGATGGGGTT	2	EMKLGNLQWKAGRRGKDYYLIPRLVWPVECASEFWQLTQRMG
AGGCTGCTTCCCTCTGGTGGTAACCGCTTGCCCTGCAACTCAGACCACGTGGAGGTCCTAGGAAATGCACCTCCCCGGAGGAGAATTGAAACTTAGGGTGGGGACTGTAGAAA	2	RLLPSGGNRLPCNSDHVEVLGNAPPRRRIET_GGDCR
AGGCTGCTTCCCTCTGGTGGTAACCGCTTGCCCTGCAACTCAGACCACGTGGTCTAGGAAATGCACCTTCCCCGGAGGAGAATTGAAACTTAGGGTGGGGACTGTAGAAA	2	RLLPSGGNRLPCNSDHVV_EMHLPRRRIET_GGDCR
AGGCTGCTTCCCTCTGGTGGTAACCGCTTGTGCACCTCCCCGGAGGAGAATTGAAACTTAGGGTGGGGACTGTAGAAA	2	RLLPSGGNRLCTSPEEN_NLGWGL_K
AGGCTGCTTCCCTCTGGTGGTAACCGCTTGCCCTGCAACTCAGACCACGTGGTTGAGGAGAATTGAAACTTAGGGTGGGGACTGTAGAAA	2	RLLPSGGNRLPCNSDHVVEEN_NLGWGL_K
AGGCTGCTTCCCTCTGGTGGTAACCGCTTGCCCTGCAACTCAGACCACGTGGTCTAGGAAATGCACCTCCCCGGAGGAGAATTGAAACTTAGGGTGGGTACTGTAGAAA	2	RLLPSGGNRLPCNSDHVV_EMHLPGGELKLRVGTVE
AGGCTGCTTCCCTCTGGTGGTAACCGCTTGCCCTGCAACTCAGACCACGTGGTTTCTAGGAAATGCACCTCCCCGGAAGAGAATTGAAACTTAGGGTGGGGACTGTAGAAA	2	RLLPSGGNRLPCNSDHVVSRKCTSPEEN_NLGWGL_K
AGGCTGCTTCCCTCTGGTGGTAACCGCTTGCCCTGCAACTCAGACCACGTGGTGTTGAGTACGGCTCTAAATGCACCTCCCCGGAGGAGAATTGAAACTTAGGGTGGGGACTGTAGAAA	2	RLLPSGGNRLPCNSDHVVLSTALNAPPRRRIET_GGDCR
AGGCTGCTTCCCTCTGGTGGTAACCGCTTGCCCTGCAACTCAGACCACGTGGCAACTCAGACCACGTGGTCTCCTCCCCGGAGGAGAATTGAAACTTAGGGTGGGGACTGTAGAAA	2	RLLPSGGNRLPCNSDHVATQTTWSPPRRRIET_GGDCR
AGGCTGCTTCCCTCTGGTGGTAACCGCTTGCCCTGCAACTCAGACCACGTGCTCTAGGAAATGCACCTCCCCGGAGGAGAATTGAAACTTAGGGTGGGGACTGTAGAAA	2	RLLPSGGNRLPCNSDHVL_EMHLPGGELKLRVGTVE
AGGCTGCTTCCCTCTGGTGGTAACCGCTTGCCCTGCAACTCAGACCACGTGGTTCCTTCTAGGAAATGCACCTCCCCGGAGGAGAATTGAAACTTAGGGTGGGGACTGTAGAAA	2	RLLPSGGNRLPCNSDHVVPSRKCTSPEEN_NLGWGL_K
AGGCTGCTTCCCTCTGGTGGTAACCGCTTGCCCTGCAACTCAGACCATTGAAACTTAGGGTGGGGACTGTAGAAA	2	RLLPSGGNRLPCNSDH_NLGWGL_K
ACTGACTGATTGATTGCTGATGGTGCTGGGGTCTCAGTA	2	TD_LIADGAGVSV
AGGCTGCTTCCCTCTGGTGGTAACCGCTTGCCCTGCAACTCAGACCACGTGGAAATGCACCTCCCCGGAGGAGAATTGAAACTTAGGGTGGGGACTGTAGANA	2	N/A
AGGCTGCTTCCCTCTGGTGGTAACCGCTTGCCCTGCAACTCAGGAAATGCACCTCCCCGGAGGAGAGTTGAAACTTAGGGTGGGGACTGTAGAAA	2	RLLPSGGNRLPCNSGNAPPRRRVET_GGDCR
AGGCTGCTTCCCTCTGGTGGTAATTTCTAGGAAATGCACCTCCCCGGAGGAGAATTGAAACTTAGGGTGGGGACTGTAGAAA	2	RLLPSGGNF_EMHLPGGELKLRVGTVE
GCCAGGCAAATGTGGACTAGTCATACAGACTAGGGAATCAGGCATATTGGTCATATAGAAGAGAAAGGAGAGAGGGGAG	2	ARQMWTSHTD_GIRHIGHIEEKGERG
AGGCTGCTTCCCTCTGGTGGTAACCGCTTGCCCTGCAACTCAGACCAGAGGGAAATGCACCTCCCCGGAGGAGAATTGAAACTTAGGGTGGGGACTGTAGAAA	2	RLLPSGGNRLPCNSDQREMHLPGGELKLRVGTVE
AGGCTGCTTCCCTCTGGTGGTAACCGCTTGCCCTGCAACTCAGATATGCACCTCCCCGGAGGAGAATTGAAACTTAGGGTGGGGACTGTAGAAA	2	RLLPSGGNRLPCNSDMHLPGGELKLRVGTVE
AGGCTGCTTCCCTCTGGTGGTAACCGCTTGCCCTGCAACTCAGACCACGTGGTCTCCTAAATAATACATGTCTAGGAAATGCACCTCCCCGGAGGAGAATTGAAACTTAGGGTGGGGACTGTAGAAAGGGGAGGAGAGATCAGACAAGGTGCTACTGCTGACTGACTGGTCCAACAGACTCATGGCCACCCTCTGAGCAGTGCAGCAATCCATATTGTCCAGGAAGGAGAGGTGGGCGTGGCAAAGCCCAAGGCGAGTGTTTGCTGC	2	RLLPSGGNRLPCNSDHVVS_IIHV_EMHLPGGELKLRVGTVERGGEIRQGATAD_LVQQTHGHPLSSAAIHIVQEGEVGVAKPKASVCC
AGGCTGCTTCCCTCTGGTGGTAACCGCTTGCCCTGCAACTCTTTCTAGGAAATGCACCTCCCCGGAGGAGAATTGAAACTTAGGGTGGGGACTGTAGAAA	2	RLLPSGGNRLPCNSF_EMHLPGGELKLRVGTVE
AATGCTTTTCTCACATTCAAGCCATCAAACGCTACAAAGAGCTTTCAGGTCCGGGCTGAAGATGC	2	NAFLTFKPSNATKSFQVRAED
AGGCTGCTTCCCTCTGGTGGTAACCGCTTGCCCTGCAACTCAGACCACGTGGTTCCCGGAGGAGAATTGAAACTTAGGGTGGGGACTGTAGAAA	2	RLLPSGGNRLPCNSDHVVPGGELKLRVGTVE
AGGCTGCTTCCCTCTGGTGGTAACCGCTTGCCCTGCAACTCAGACCACCTCGGTGGGGACTGTAGAAA	2	RLLPSGGNRLPCNSDHLGGDCR
AGGCTGCTTCCCTCTGGTGGTAACCGCTTGCCCTGCAACTCAGACCACGTGGTTCTGCAGGAACCACCTCCCCGGAGGAGAATTGAAACTTAGGGTGGGGACTGTAGAAA	2	RLLPSGGNRLPCNSDHVVLQEPPPRRRIET_GGDCR
AGGCTGCTTCCCTCTGGTGGTAACCGCTTGCCCTGCAACTCAGACCACGTGAGGGAAATGCACCTCCCCGGAGGAGAATTGAAACTTAGGGTGGGGACTGTAGAAA	2	RLLPSGGNRLPCNSDHVREMHLPGGELKLRVGTVE
AGGCTGCTTCCCTCTGGTGGTAACCACTTGCCCTGCAACTCAGACCACGTGGTAGGAAATGCACCTCCCCGGAGGAGAATTGAAACTTAGGGTGGGGACTGTAGAAA	2	RLLPSGGNHLPCNSDHVVGNAPPRRRIET_GGDCR
AGGCTGCTTCCCTCTGGTGGTAACCGCTTGCCGGAGGAGAATTGAAACTTAGGGTGGGGACTGTAGAAA	2	RLLPSGGNRLPEEN_NLGWGL_K
AGGCTGCTTCCCTCTGGTGATAACCGCTTGCCCTGCAACTCAGACCACGTGGTTTCTAGGAAATGCACCTCCCCGGAGGAGAATTGAAACTTAGGGTGGGGACTGTAGAAA	2	RLLPSGDNRLPCNSDHVVSRKCTSPEEN_NLGWGL_K
AGGCTGCTTCCCTCTGGTGGTAACCGCTTGCCCTGCAACTCCGGGGAGGAAATGCACCTCCCCGGAGGAGAATTGAAACTTAGGGTGGGGACTGTAGAAA	2	RLLPSGGNRLPCNSGEEMHLPGGELKLRVGTVE
AGGCTGCTTCCCTCTGGTGGTAACCGCTTGTCCTGCAACTCAGACCACGTGGTCTGAGGAAATGCACCTCCCCGGAGGAGAATTGAAACTTAGGGTGGGGACTGTAGAAA	2	RLLPSGGNRLSCNSDHVV_GNAPPRRRIET_GGDCR
TGTCATGGTGTAAATGGGGGTGTGGAAATTTACAATGGAAGGCAGGAAGGAGAGGAAAAGATTACTATCTGATTCCCAGGCTGGTGTGGCCAGTGGAGTGTGCCTCTGAGTGCTGGCAGCTGACACAGAGGATGGGGTT	2	CHGVNGGVEIYNGRQEGEEKITI_FPGWCGQWSVPLSAGS_HRGWG
AGGCTGCTTCCCTCTGGTGGTAACCGCTTGCCCTGCAACTCAGACCACGTGGTACTAGGAAATGCACCTCCCCGGAGGAGAATTGAAACTTAGGGTGGGGACTGTAGAAA	2	RLLPSGGNRLPCNSDHVVLGNAPPRRRIET_GGDCR
CTCTTCCTGTTCAGGTCCTGTTGGAGGGGGA	2	LFLFRSCWRG
GGCCAATGTGTCAGAAAAGAAGGGACTCTCAAGCCCCAGGAGACATGTTCAAGAAGGCTCTGCATCCTGAACCAATTGGATGGGTAACTA	2	GQCVRKEGTLKPQETCSRRLCILNQLDG_L
AGGCTGCTTCCCTCTGGTGGTAACCGCTTGCCCTGCAACTCAGACCACGTGGTTTCTAGGAAATGCACCTCCCCGGAGGAGAATTGTAACTTAGGGTGGGGACTGTAGAAA	2	RLLPSGGNRLPCNSDHVVSRKCTSPEENCNLGWGL_K
GAAATGAAGCTGGGAAATTTACAATGGAAGGCAGAAAGGAGAGGAAAAGATTACTATCTGATTCCCAGGCTGGTGTGGCCAGTGGAGTGTGCCTCTGAGTGCTGGCAGCTGACACAGAGGATGGGGTT	2	EMKLGNLQWKAERRGKDYYLIPRLVWPVECASECWQLTQRMG
AGGCTGCTTCCCTCTGGTGGTAACCGCTTGCCCTGCAACTCAGACCACGTGGTTTCTAGGAAATGCACCTCCCCGGAGGAGAATAGAAACTTAGGGTGGGGACTGTAGAAA	2	RLLPSGGNRLPCNSDHVVSRKCTSPEENRNLGWGL_K
AGGCTGCTTCCCTCTGGTGGTAACCGCTTGCCCTGCAACTCAGACCACGTGGTCTCCCCCCACCTCCCCGGAGGAGAATTGAAACTTAGGGTGGGGACTGTAGAAA	2	RLLPSGGNRLPCNSDHVVSPHLPGGELKLRVGTVE
AGGCTGCTTCCCTCTGGTGGTAACCGCTTGCCCTGCAACTCAGACCACGTGGTCTAGGAAATGCACCTCCCCGGAGGAGAATTGAAACTTAGGGTGGGACTGTAGAAA	2	RLLPSGGNRLPCNSDHVV_EMHLPGGELKLRVGL_K
AGGCTGCTTCCCTCTGGTGGTAACCGCTTGCCCTGCAACTCATACCACGTGGAAATGCACCTCCCCGGAGGAGAATTGAAACTTAGGGTGGGGACTGTAGAAA	2	RLLPSGGNRLPCNSYHVEMHLPGGELKLRVGTVE
AGGCTGCTTCCCTCTGGTGGTAACCGCTTGCCCTGCAACTCAGACCACGTGGAAATGCTAGTCCTCTAGGAAATGCACCTCCCCGGAGGAGAATTGAAACTTAGGGTGGGGACTGTAGAAA	2	RLLPSGGNRLPCNSDHVEMLVL_EMHLPGGELKLRVGTVE
AGGCTGCTTCCCTCTGGTGGTAACCGCTTGCCCTGCAACTCAGACCACGTGGTTCTAGGAAATGCACCTCCCCGGAGGTGAATTGAAACTTAGGGTGGGGACTGTAGAGA	2	RLLPSGGNRLPCNSDHVVLGNAPPRR_IET_GGDCR
AGGCTGCTTCCCTCTGGTGGTAACCGCTTGCCCTGCAACTCAGACCACCCCCGGACACCTCCCCGGAGGAGAATTGAAACTTAGGGTGGGGACTGTAGAAA	2	RLLPSGGNRLPCNSDHPRTPPRRRIET_GGDCR
AGGCTGCTTCCCTCTGGTGGTAACCGCTTGCCCTGCAACTCAGACCACGTGAAGGTGGAAATGCACCTCCCCGGAGGAGAATTGAAACTTAGGGTGGGGACTGTAGAAA	2	RLLPSGGNRLPCNSDHVKVEMHLPGGELKLRVGTVE
GAAATGAAGCTGGGAAATTTACAATGGAAGGCAGGAAGGAGAGGAAAAGATTACTATCTGATTCCCAGGCTGGTGTGACCAGTGGAGTGTGCCTCTGAGTGCTGGCAGCTGACACAGAGGATGGGGTT	2	EMKLGNLQWKAGRRGKDYYLIPRLV_PVECASECWQLTQRMG
AGGCTGCTTCCCTCTGGTGGTAACCGCTTGAAACTTAGGGTGGGGACTGTAGAAA	2	RLLPSGGNRLKLRVGTVE
AGGCTGCTCAGACCACTAGGAAATGCACCTCCCCGGAGGAGAATTGAAACTTAGGGTGGGGACTGTAGAAA	2	RLLRPLGNAPPRRRIET_GGDCR
AGGCTGCTTCCCTCTGGTGGTAACCGCTTGCCCTGCAACTCAGACCACGTGGTTTCTAGGAAANGCACCTCCCCGGAGGAGAATTGAAACTTAGGGTGGGGACTGTAGAAA	2	N/A
GAGGGAGCAAAGGCAGGTTGGTCTCTGTGAGTTTAAGCCAGCCAGGTTTAGGGAGCAAGACCCTGTCTCCAAAATGAGTAAATAGATTAACTAATTAAGCCAATGAATAAGGCTACAGGGGATGGCGGT	2	EGAKAGWSL_V_ASQV_GARPCLQNE_ID_LIKPMNKATGDGG
CTGACCATGGGAAAACACAGAAGTATAAAATCCC	2	LTMGKHRSIKS
AGGCTGCTTCCCTCTGGTGGTAACCCCGGAGGAGAATTGAAACTTAGGGTGGGGACTGTAGAAA	2	RLLPSGGNPGGELKLRVGTVE
GAAATGAAGCTGGGAAATTTACAAAGGAAGGCAGGAAGGAGAGGAAAAGATTACTATCTGATTCCCAGGCTGGTGTGGCCAGTGGAGTGTGCCTCTGAGTGCTGGCAGCTGACACAGAGGATGGGGTT	2	EMKLGNLQRKAGRRGKDYYLIPRLVWPVECASECWQLTQRMG
AGGCTGCATCCCTCTGGTGGTAACCGCTTGCCCTGCAACTCAGACCACGTGGAAATGCACCTCCCCGGAGGAGAATTGAAACTTAGGGTGGGGACTGTAGAAA	2	RLHPSGGNRLPCNSDHVEMHLPGGELKLRVGTVE
AGGCTGCTTCCCTCTGGTGGTAACCACTTGCCCTGCAACTCAGACCACGTGGTCTAGGAAATGCACCTCCCCGGAGGAGAATTGAAACTTAGGGTGGGGACTGTAGAAA	2	RLLPSGGNHLPCNSDHVV_EMHLPGGELKLRVGTVE
AGGCTGCTTCCCTCTGGTGGTAACCGCTTGCCCTGCAACTCAGACCACGTGGAAATGCACCTCCCCGGAGGAGAATTGAAACTTAGGGTGGGTACTGTAGAAA	2	RLLPSGGNRLPCNSDHVEMHLPGGELKLRVGTVE
AGGCTGCTTCCCTTTGGTGGTAACCGCTTGCCCTGCAACTCAGACCACGTGGTTTCTAGGAAATGCACCTCCCCGGAGGAGAATTGAAACTTAGGGTGGGGACTGTAGAAA	2	RLLPFGGNRLPCNSDHVVSRKCTSPEEN_NLGWGL_K
AGGCTGCTTCCCTCTGGTGGTAACCGCTTGCCCTGCAACTCAGACCACGTGGTTTCTAGGAAATGCACCTCCCCAGAGGAGAATTGAAACTTAGGGTGGGGACTGTAGAAA	2	RLLPSGGNRLPCNSDHVVSRKCTSPEEN_NLGWGL_K
AGGCTGCTTCCCTCTGGTGGTAACCGCTTGCCCTGCAACTCAGACCACGTGGTTTCCTAGGAAATGCACCTCCCCGGAGGAGAATTGAAACTTAGGGTGGGGACTGTAGAAA	2	RLLPSGGNRLPCNSDHVVS_EMHLPGGELKLRVGTVE
GAAATGAAGCTGGGAAATTTACAATGGAAGGCAGGAAGGAGAGGAAAAGATTACNATCTGATTCCCAGGCTGGTGTGGCCAGTGGAGTGTGCCTCTGAGTGCTGGCAGCTGACACAGAGGATGGGGTT	2	N/A
GTCCCATGTGTCAGAAAAGAAGGGACTCTCAAGCCCCAGGAGACATGTTCAAGAAGGCTCTGCATCCTGAACCAATTGGATGGGTAACTA	2	VPCVRKEGTLKPQETCSRRLCILNQLDG_L
AGGCTGCTTCCCTCTGGTGGTAACCGCTTGCCCTGCAACTCAGAACCCGGAGGAGAATTGAAACTTAGGGTGGGGACTGTAGAAA	2	RLLPSGGNRLPCNSEPGGELKLRVGTVE
AGGCTGCTTCCCTCTGGTGGTAACCGCTTGTCCTGCAACTCAGACCACTAGGAAATGCACCTCCCCGGAGGAGAATTGAAACTTAGGGTGGGGACTGTAGAAA	2	RLLPSGGNRLSCNSDH_EMHLPGGELKLRVGTVE
AGGCTGCTTCCCTCTGGTGGTAACCGCTTGCCCTGCAACTCAGACCACGTGGTTTCTAGGAAATGCACCTCCCCGGAGGAAAATTGAAACTTAGGGTGGGGACTGTAGAAA	2	RLLPSGGNRLPCNSDHVVSRKCTSPEEN_NLGWGL_K
CCCTGCAACTCAGACCACGTGGTTTCTAGGAAATGCACCTCCCCGGAGGAGAATTGAAACTTAGGGTGGGGACTGTAGAAA	2	PCNSDHVVSRKCTSPEEN_NLGWGL_K
AGGCTGCTTCCCTCTGGTGGTAACCGCTNGCCCTGCAACTCAGACCACGTGGTTTCTAGGAAATGCACCTCCCCGGAGGAGAATTGAAACTTAGGGTGGGGACTGTAGAAA	2	N/A
AGGCTGCTTCCCTCTGGTGGTAACCGCTTGCCCTGCAACTCAGACCTCCCCGCACCTCCCCGGAGGAGAATTGAAACTTAGGGTGGGGACTGTAGAAA	2	RLLPSGGNRLPCNSDLPAPPRRRIET_GGDCR
AGGCTGCTTCCCTCTGGTGGTAACCGCTTGCCCTGCAACTCAGACCACGTGGTTTCTAGGAAATGCACCTCCCCGNAGGAGAATTGAAACTTAGGGTGGGGACTGTAGAAA	2	N/A
TACATAGGTGATTCTGCCACAGGAGAGGAAA	2	YIGDSATGEE
AGGCTGCTTCCCTCTGGTGGTAACCGCTTGCCCTGCAACTCAGACCACGTGGTTTCTAGGAAATGCAACTCACCGGAGGAGAATTGAAACTTAGGGTGGGGACTGTAGAAA	2	RLLPSGGNRLPCNSDHVVSRKCNSPEEN_NLGWGL_K
GGCCCATGTGTCAGAAAGAAGGGACTCTCAAGCCCCAGGAGACATGTTCAAGAAGGCTCTGCATCCTGAACCAATTGGATGGGTAACTA	2	GPCVRKKGLSSPRRHVQEGSAS_TNWMGN
AGGCTGCTTCCCTCTGGTGGTAACCGCTTGCCCTGCAACTCAGACCACGTACTAGGAAATGCACCTCCCCGGAGGAGAATTGAAACTTAGGGTGGGGACTGTAGAAA	2	RLLPSGGNRLPCNSDHVLGNAPPRRRIET_GGDCR
CTGACCATGGGAAAATACAGAAGTATAAAATCCCCTGGGTCACAGTACTGAGGA	2	LTMGKYRSIKSPGSQY_G
AGGCTGCTTCCCTCTGGTGGTAACCGCTTGCCCTGCAACTCAGACCACGTGGTTTAGGAAATGCACCTCCCCGGAGGAGAATTGAAAC	2	RLLPSGGNRLPCNSDHVV_EMHLPGGELK
GAAATGAAGCTGGGAAATTTACAATGGAAGGCAGGAAGGAGAGGAAAAGATTACTATCTGATTCCCAGGCTGGTGTGGCCAGTGGAGTGTGCCTCTGAGNGCTGGCAGCTGACACAGAGGATGGGGTT	2	N/A
TGAGTATGTAATCAATTAATGGGATGCATAATCTAATTGAGAGA	2	_VCNQLMGCII_LR
AGGCTGCTTCCCTCTGGTGGTAACCGCTTGCCCTGCAACTCAGACCACCTGCAACTCAGAAATGCACCTCCCCGGAGGAGAATTGAAACTTAGGGTGGGGACTGTAGAAA	2	RLLPSGGNRLPCNSDHLQLRNAPPRRRIET_GGDCR
AGGCTGCTTCCCTCTGGTGGTAACCGCTTGCCCTGCAACTCAGACCACGTGAGTTGCACATGGAAATGCACCTCCCCGGAGGAGAATTGAAACTTAGGGTGGGGACTGTAGAAA	2	RLLPSGGNRLPCNSDHVSCTWKCTSPEEN_NLGWGL_K
AGGCTGCTTCCCTCTGGTGGTAACCGCTTGCCCTGCAACTCAGACCACCTCCCTGGAGGAGAATTGAAACTTAGGGTGGGGACTGTAGAAA	2	RLLPSGGNRLPCNSDHLPGGELKLRVGTVE
GGCCCATGTGTCAGAAAAGAAGGGACTCTCAAGACCCAGGAGACATGTTCAAGAAGGCTCTGCATCCTGAACCAATTGGATGGGTAACTA	2	GPCVRKEGTLKTQETCSRRLCILNQLDG_L
AGGCTGCTTCCCTCTGGTGGTAACCGCTTGCCCTGCAACTCAGACCGCACCTCCCCGGAGGAGAATTGAAACTTAGGGTGGGGACTGTAGAAA	2	RLLPSGGNRLPCNSDRTSPEEN_NLGWGL_K
AGGCTGCTTCCCTCTGGTGGTAACCGCTTGCCCTGCAACTCAGACCACGTGGTCTAGGAAATGCACCTCCCCGGAGGAGAATTGAAACTTAGGGTGGGGACTGNAGAAA	2	N/A
AGGCTGCTTCCCTCTGGTGGTAACCGCTTGACCTGCAACTCAGACCACGTGGTCTAGGAAATGCACCTCCCCGGAGGAGAATTGAAACTTAGGGTGGGGACTGTAGAAA	2	RLLPSGGNRLTCNSDHVV_EMHLPGGELKLRVGTVE
AGGCTGCTTCCCTCTGGTGGTAACCGCTTGCCCTGCAACTCAGACCACCTTTCTAGGAAATGCACCTCCCCGGAGGAGAATTGAAACTTAGGGTGGGGACTGTAGAAA	2	RLLPSGGNRLPCNSDHLSRKCTSPEEN_NLGWGL_K
GAAATGAAGCTGGGAAATTTACAATGGAAGGCAGGAAGGAGAGGAAAAGATTACTATCTGAGTCCCAGGCTGGTGTGGCCAGTGGAGTGTGCCTCTGAGTGCTGGCAGCTGACACAGAGGATGGGGTT	2	EMKLGNLQWKAGRRGKDYYLSPRLVWPVECASECWQLTQRMG
GAAATNAAGCTGGGAAATTTACAATGGAAGGCAGGAAGGAGAGGAAAAGATTACTATCTGATTCCCAGGCTGGTGTGGCCAGTGGAGTGTGCCTCTGAGTGCTGGCAGCTGACACAGAGGATGGGGTT	2	N/A
AGGCTGCTTCCCTCTGGTGGTAACCGCTTGCCCTGCAACTCAGACCACGGCTAGGAAATGCACCTCCCCGGAGGAGAATTGAAACTTAGGGTGGGGACTGTAGAAA	2	RLLPSGGNRLPCNSDHG_EMHLPGGELKLRVGTVE
AGGCTGCTTCCCTCTGGTGGTAACCGCTTGCCCTGCAACTCAGACCACGTGGTTTCTAGGAAATGCCCCTCCCCGGAGGAGAATTGAAACTTAGGGTGGGGACTGTAGAAA	2	RLLPSGGNRLPCNSDHVVSRKCPSPEEN_NLGWGL_K
AGGCTGCTTCCCTCTGGTGGTAACCGCTTGCCCTGCAACTCAGACCACGTGGGCAATGCACCTCCCCGGAGGAGAATTGAAACTTAGGGTGGGGACTGTAGAAA	2	RLLPSGGNRLPCNSDHVGNAPPRRRIET_GGDCR
AGGCTGCTTCCCTCTGGTGGTAACCGCTTGCCCTGCAACTCAGACCAGAGGACTCAGAGGAAATGCACCTCCCCGGAGGAGAATTGAAACTTAGGGTGGGGACTGTAGAAA	2	RLLPSGGNRLPCNSDQRTQRKCTSPEEN_NLGWGL_K
AGGCTGCTTCCCTCTGGTGGTAACCGCTTGCCCTGCAACTCAGACCACGTGGGAAATGCACCTCCCCGGAGGAGAATTGGAACTTAGGGTGGGGACTGTAGAAA	2	RLLPSGGNRLPCNSDHVGNAPPRRRIGT_GGDCR
AGGCTGCTTCCCTCTGGTGGTAACCGCTTGCCTGCAACTCAGACCACGTGGTTCTAGGAAATGCACCTCCCCGGAGGAGAATTGAAACTTAGGGTGGGGACTGTAGAAA	2	RLLPSGGNRLPATQTTWF_EMHLPGGELKLRVGTVE
AGGCTGCTTCCCTCTGGTGGTAACCGCTTGCCCTGCAACTCAGACCATGTGGAAATGCACCTCCCCGGAGGAGAATTGAAACTTAGGGTGGGGACTGTAGAAA	2	RLLPSGGNRLPCNSDHVEMHLPGGELKLRVGTVE
AGGCTGCTTCCCTCTGGTGGTAACCGCTTGCCCTGCAACTCAGACCACGGGGTCTAGGAAATGCACCTCCCCGGAGGAGAATTGAAACTTAGGGTGGGGACTGTAGAAA	2	RLLPSGGNRLPCNSDHGV_EMHLPGGELKLRVGTVE
AGGCTGCTTCCCTCTGGTGGTAACCGCTTGCCCTGCAACTCAGACCACGTAGACCACTAGGAAATGCACCTCCCCGGAGGAGAATTGAAACTTAGGGTGGGGACTGTAGAAA	2	RLLPSGGNRLPCNSDHVDH_EMHLPGGELKLRVGTVE
GGCCCATGTGTCAGAAAAGAAGGGACTCTCAAGCCCCAGGAGACATGTTCAAGAAGGCTCTGCATCATGAACCAATTGGATGGGTAACTA	2	GPCVRKEGTLKPQETCSRRLCIMNQLDG_L
AGGCTGCTTCCCTCTGGTGGTAACCGCTTGCCCTGCAACTCAGACCACGTGGTTTGAAACTTAGGGTGGGGACTGTAGAAA	2	RLLPSGGNRLPCNSDHVV_NLGWGL_K
AGGCTGCTTCCCTCTGGTGGTAACCGCTTGCCCTGCAACTCAGACCACNAGGAAATGCACCTCCCCGGAGGAGAATTGAAACTTAGGGTGGGGACTGTAGAAA	2	N/A
AGGCTGCTTCCCTCTGGTGGTAACCGCTTGCCCTGCAACTCAGACCACGTGGTTCCTAGAAATGCACCTCCCCGGAGGAGAATTGAAACTTAGGGTGGGGACTGTAGAAA	2	RLLPSGGNRLPCNSDHVVPRNAPPRRRIET_GGDCR
AGGCTGCTTCCCTCTGGTGGTAACCGCTTGCCCTGCAACTCAGACCACGTGGTCTGAGTTGAGGAAATGCACCTCCCCGGAGGAGAATTGAAACTTAGGGTGGGGACTGTAGAAA	2	RLLPSGGNRLPCNSDHVV_VEEMHLPGGELKLRVGTVE
AGGCTGCTTCCCTCTGGTGGTGGAGAATTGAAACTTAGGGTGGGGACTGTAGAAA	2	RLLPSGGGELKLRVGTVE
AGGCTGCTTCCCTCTGGTGGTAACCGCTTGCCCTGCAACTCAGACCACGTGGTTTCTAGGAAATGCACCTCCCCGGAGGAGAATTGAAACTTAGGGTGGGGACTGNAGAAA	2	N/A
GGCCCATGTGTCAGAAGAGAAGGGACTCTCAAGCCCCAGGAGACATGTTCAAGAAGGCTCTGCATCCTGAACCAATTGGATGGGTAACTA	2	GPCVRREGTLKPQETCSRRLCILNQLDG_L
AGGCTGCTTCCCTCTGGTGGTAACCGCTTGCCCTGCAACTCAGACAACGTGGAAATGCACCTCCCCGGAGGAGAATTGAAACTTAGGGTGGGGACTGTAGAAA	2	RLLPSGGNRLPCNSDNVEMHLPGGELKLRVGTVE
AGGCTGCTTCCCTCTGGTGGTAACCGCTTGCCCTGCAACTCAGACCACGTGGTGGCCTAGGAAATGCACCTCCCCGGAGGAGAATTGAAACTTAGGGTGGGGACTGTAGAAA	2	RLLPSGGNRLPCNSDHVVA_EMHLPGGELKLRVGTVE
AGGCTGCTTCCCTCTGGTGGTAACCGGGGAGGTAAATGCACCTCCCCGGAGGAGAATTGAAACTTAGGGTGGGGACTGTAGAAA	2	RLLPSGGNRGGKCTSPEEN_NLGWGL_K
GGGTGA	2	G_
CGGCTGCTTCCCTCTGGTGGTAACCGCTTGCCCTGCAACTCAGACCACGTGGTTTCTAGGAAATGCACCTCCCCGGAGGAGAATTGAAACTTAGGGTGGGGACTGTAGAAA	2	RLLPSGGNRLPCNSDHVVSRKCTSPEEN_NLGWGL_K
TTCCCTCTGAGGCTGCTTCCCTCTGGTGGTAACCGCTTGCCCTGCAACTCAGACCACGTGGTTTCTAGGAAATGCACCTCCCCGGAGGAGAATTGAAACTTAGGGTGGGGACTGTAGAAA	2	FPLRLLPSGGNRLPCNSDHVVSRKCTSPEEN_NLGWGL_K
ACTGGTCCAACAGACTCATGGCCACCCTCTGAGCAGTGCAGCAATCCATATTGTCCAGGAAGGAGAGGTGGGCGTGGCAAAGCCCAAGGCGAGTGTTTGCTGA	2	TGPTDSWPPSEQCSNPYCPGRRGGRGKAQGECLL
AGGCTGCTTCCCTCTGGTGGTAACCGCTTGCCCTGCAACTCAGACCACGTGGTTCTAGGAAATGCACCTCCCCGGAGGAGAATTGAATCTTAGGGTGGGGACTGTAGAAA	2	RLLPSGGNRLPCNSDHVVLGNAPPRRRIES_GGDCR
AGGCTGCTTCCCTCTGGTGGTAACCGCTTGCCCTGCAACTCAAACCACGTGGTCTAGGAAATGCACCTCCCCGGAGGAGAATTGAAACTTAGGGTGGGGACTGTAGAAA	2	RLLPSGGNRLPCNSNHVV_EMHLPGGELKLRVGTVE
AGGCTGCTTCCCTCTGGTGGTAACCGCTTGCCCTGCAACTCAGACCACGTGGTTCTGTCTAGGAAATGCACCTCCCCGGAGGAGAATTGAAACTTAGGGTGGGGACTGTAGAAA	2	RLLPSGGNRLPCNSDHVVLSRKCTSPEEN_NLGWGL_K
AGGCTGCTTCCCTCTGGTGGTAACCGCTTGCCCTGCAACTCAGGGCACCTCCCCGGAGGAGAATTGAAACTTAGGGTGGGGACTGTAGAAA	2	RLLPSGGNRLPCNSGHLPGGELKLRVGTVE
AGGCTGCTTCCCTCTGGTGGTAACCGCTTGCCCTGCANCTCAGACCACGTGGTTTCTAGGAAATGCACCTCCCCGGAGGAGAATTGAAACTTAGGGTGGGGACTGTAGAAA	2	N/A
TGTCATGGTGTAAACTTAGGGTGGGGACTGTAGAAA	2	CHGVNLGWGL_K
AGGCTGCTTCCCTCTGGTGGTAACCGCTTGCCCTGCAACTCAGACAACGTGGTAGGAAATGCACCTCCCCGGAGGAGAATTGAAACTTAGGGTGGGGACTGTAGAAA	2	RLLPSGGNRLPCNSDNVVGNAPPRRRIET_GGDCR
AGGCTGCTTCCCTCTGGTGGTAACCGCTTGCCCTGCAACTCAGACCATTCTAGGAAATGCACCTCCCCGGAGGAGAATTGAAACTTAGGGTGGGGACTGTAGAAA	2	RLLPSGGNRLPCNSDHSRKCTSPEEN_NLGWGL_K
AGGCTGCTTCCCTCTGGTGGTAACCGCTTGCCCTGCAACTCAGACCACGTGGTTTCTAGGAAATGCACCTCCCCGGAGGAGAATTGAAACTTATGGTGGGGACTGTAGAAA	2	RLLPSGGNRLPCNSDHVVSRKCTSPEEN_NLWWGL_K
AGGCTGCTTCCCTCTGGTGGTAACCGCTTGCCCTGCAACTCAGACCATTTCATAGGAAATGCACCTCCCCGGAGGAGAATTGAAACTTAGGGTGGGGACTGTAGAAA	2	RLLPSGGNRLPCNSDHFIGNAPPRRRIET_GGDCR
AGGCTGCTTCNCTCTGGTGGTAACCGCTTGCCCTGCAACTCAGACCACGTGGTTTCTAGGAAATGCACCTCCCCGGAGGAGAATTGAAACTTAGGGTGGGGACTGTAGAAA	2	N/A
GAAATGAAGCTGGGAAATTTACAATGGAAGGCAGGAAGGAGATGAAAAGATTACTATCTGATTCCCAGGCTGGTGTGGCCAGTGGAGTGTGCCTCTGAGTGCTGGCAGCTGACACAGAGGATGGGGTT	2	EMKLGNLQWKAGRR_KDYYLIPRLVWPVECASECWQLTQRMG
AGGCTGCTTCCCTCTGGTGGTAACCGCTTGCCCTGCAACTCAGACCATAAATAAAGGAAATGCACCTCCCCGGAGGAGAATTGAAACTTAGGGTGGGGACTGTAGAAA	2	RLLPSGGNRLPCNSDHK_RKCTSPEEN_NLGWGL_K
AGGCTGCTTCCCCCTGGTGGTAACCGCTTGCCCTGCAACTCAGACCACGTGGAAATGCACCTCCCCGGAGGAGAATTGAAACTTAGGGTGGGGACTGTAGAAA	2	RLLPPGGNRLPCNSDHVEMHLPGGELKLRVGTVE
GGCCTATGTGTCAGAAAAGAAGGGACTCTCAAGCCCCAGGAGACATGTTCAAGAAGGCTCTGCATCCTGAACCAATTGGATGGGTAACTA	2	GLCVRKEGTLKPQETCSRRLCILNQLDG_L
CTGGGGTGCT	2	LGC
AGGCTGCTTCCCTCTGGTGGTAACCGCTTGCCCTGCAACTCAGACCACGTGGAGTGCACCTCCCCGGAGGAGAATTGAAACTTAGGGTGGGGACTGTAGAAA	2	RLLPSGGNRLPCNSDHVECTSPEEN_NLGWGL_K
AGGCTGCTTCCCTCTGGTGGTAACCGCTTGCCCTGCAACTCAGACCACGTGGTTCTAGNAAATGCACCTCCCCGGAGGAGAATTGAAACTTAGGGTGGGGACTGTAGAAA	2	N/A
AGGCTGCTTCCCTCTGGTGGTAACCGCTTGCCCTGCAACTCAGACAAATGCACCTCCCCGGAGGAGAATTGAAACTTAGGGTGGGGACTGTAGAAA	2	RLLPSGGNRLPCNSDKCTSPEEN_NLGWGL_K
AGGCTGCTTCCCTCTGGTGGTAACCGCTTGCCCTGCAACTCAGATCACCTCCCCGGAGGAGAATTGAAACTTAGGGTGGGGACTGTAGAAA	2	RLLPSGGNRLPCNSDHLPGGELKLRVGTVE
GAAATGAAGCTGGGAAATTTACAATGGAGGGCAGGAAGGAGAGGAAAAGATTACTATCTGATTCCCAGGCTGGTGTGGCCAGTGGAGTGTGCCTCTGAGTGCTGGCAGCTGACACAGAGGATGGGGTT	2	EMKLGNLQWRAGRRGKDYYLIPRLVWPVECASECWQLTQRMG
AGGCTGCTTCCCTCTGGTGGTAACCGCTTGCCCTGCAACTCAGACCACGTGGACCACTAGGAAATGCACCTCCCCGGAGGAGAATTGTAACTTAGGGTGGGGACTGTAGAAA	2	RLLPSGGNRLPCNSDHVDH_EMHLPGGEL_LRVGTVE
AGGCTGCTTCCCTCTGNTGGTAACCGCTTGCCCTGCAACTCAGACCACGTGGTTTCTAGGAAATGCACCTCCCCGGAGGAGAATTGAAACTTAGGGTGGGGACTGTAGAAA	2	N/A
AGGCTGCTTCCCTCTGGTGGTAACCGCTTNCCCTGCAACTCAGACCACGTGGTTTCTAGGAAATGCACCTCCCCGGAGGAGAATTGAAACTTAGGGTGGGGACTGTAGAAA	2	N/A
GAAGTGAAGCTGGGAAATTTACAATGGAAGGCAGGAAGGAGAGGAAAAGATTACTATCTGATTCCCAGGCTGGTGTGGCCAGTGGAGTGTGCCTCTGAGTGCTGGCAGCTGACACAGAGGATGGGGTT	2	EVKLGNLQWKAGRRGKDYYLIPRLVWPVECASECWQLTQRMG
AGGCTGCTTCCCTCTGGTGGTAACCGCTTGCCCTGCAACTCAGACCACGTGGTTTCTAGGAAATGCACCTCCCCGGAGGANAATTGAAACTTAGGGTGGGGACTGTAGAAA	2	N/A
AGGCTGACTGAGGCTGACTGAGGAAATGCACCTCCCCGGAGGAGAATTGAAACTTAGGGTGGGGACTGTAGAAA	2	RLTEAD_GNAPPRRRIET_GGDCR
AGGCTGCTTCCCTCTGGTGGTAACCGCTTGCCCTGCAACTCAGACCACGTGGAAATAAGCACCTCCCCGGAGGAGAATTGAAACTTAGGGTGGGGACTGTAGAAA	2	RLLPSGGNRLPCNSDHVEISTSPEEN_NLGWGL_K
AGGCTGCTTCCCTCTGGTGGTAACCGCTTGCCCTGCAACTCAGACCACATGGTTTAGGAAATGCACCTCCCCGGAGGAGAATTGAAACTTAGGGTGGGGACTGTAGAAA	2	RLLPSGGNRLPCNSDHMV_EMHLPGGELKLRVGTVE
AGGCTGCTTCCCTCTGGTGGTAACCGCTTGCCCTGCAACTCAGATTTCTAGGAAATGCACCTCCCCGGAGGAGAATTGAAACTTAGGGTGGGGACTGTAGAAA	2	RLLPSGGNRLPCNSDF_EMHLPGGELKLRVGTVE
AGGCTGCTTCCCTCTGGTGGTAACCGCTTGCCCTGCAACTCAGACCACGTGGTCTGAGAAATGCACCTCCCCGGAGGAGAATTGAAACTTAGGGTGGGGACTGTAGAAA	2	RLLPSGGNRLPCNSDHVV_EMHLPGGELKLRVGTVE
AGGCTGCTTCCCTCTGGTGGTAACCGCTTGCCCTGCAACTCAGACCACGTGGAGAATCTAGGAAATGCACCTCCCCGGAGGAGAATTGAAACTTAGGGTGGGGACTGTAGAAA	2	RLLPSGGNRLPCNSDHVENLGNAPPRRRIET_GGDCR
AGGCTGCTTCCCTCTGGTGGTAACCGCTTGCCCTGCAACTCAGACCACGTTCACCTCCCCGGAGGAGAATTGAAACTTAGGGTGGGGACTGTAGAAA	2	RLLPSGGNRLPCNSDHVHLPGGELKLRVGTVE
AGGCTGCCTCCCTCTGGTGGTAACCGCTTGCCCTGCAACTCAGACCACGTGGTCTAGGAAATGCACCTCCCCGGAGGAGAATTGAAACTTAGGGTGGGGACTGTAGAAA	2	RLPPSGGNRLPCNSDHVV_EMHLPGGELKLRVGTVE
AGGCTGCTTCCCTCTGGTGGTAACCGCTTGCCCTGCAACTCAGACCACGTGGTTTTTCTAGGAAATACACCTCCCCGGAGGAGAATTGAAACTTAGGGTGGGGACTGTAGAAA	2	RLLPSGGNRLPCNSDHVVFLGNTPPRRRIET_GGDCR
AGGCTGCTTCCCTCTGGTGGTAACCGCTTGCCCTGCAACTCAGACTTAGGGTGGGGACTGTAGAAA	2	RLLPSGGNRLPCNSDLGWGL_K
ACTGGTCCAACAGACTCATGGCCACCCTCTGAGCAGTGCAGCAATCCATATTGTCCAGGAAGGAGAGGTGAGCGTGGCAAAGCCCAAGGCGAGTGTTTGCTGC	2	TGPTDSWPPSEQCSNPYCPGRRGERGKAQGECLL
	1
GAAATGAAGCTGGGAAATTTACAATGGAAGGCAGGAAGGAGAGGAAAAGATTACTATCTGATTCCCAGGCTGGTGTGGCCAGTTGAGTGTGCCTCTGAGTGCTGGCAGCTGACACAGAGGATGGGGTT	1	EMKLGNLQWKAGRRGKDYYLIPRLVWPVECASECWQLTQRMG
AGGCTGCTTCCCTCTGGTGGTAACCGCTTGCCCTGCAACTCAGACCACGTGGAAATGAACCTCCCCGGAGGAGAATTGAAANTTAGGGTGGGGACTNTAGAAA	1	N/A
AGGTCCTGGCAGCTGCTGCCGCCCTGTGCTTGCTCAGCAATCCCAGCTCACATGCTCAGTGCTTATGAGACAGTCAGTAGCCCGCATTTGACCCCCTTTTCTTCTGGGGGG	1	RSWQLLPPCACSAIPAHMLSAYETVSSPHLTPFSSGG
AGGCTGCTTCCCTCTGGTGGTAACCGCTTGCCCTGCAACTCAGACCACGTCTAGGAAATGCACCTCCCCGGAGGAGAATTGAAGCTTAGGGTGGGGACTGTAGAAA	1	RLLPSGGNRLPCNSDHV_EMHLPGGELKLRVGTVE
AGGCTGCTTCCCTCTGGTGGTAACCGCTTGCCCTGCAACTCAGACCACGTGGTTTCTAGGAAATGCACCTCCCCGGAGGAGAATTGAAACTNAGGGTGGGGACTGTAGAAAGGGGAGGAGAGATCAGAACAAGGTGCTACTGCTGACTGAGGCTGCTTCCCTCTGGTGGTAACCGCTTGCCCTGCAACTCAGACCACGTGGAAATGCACCTCCCCGGAGGAGAATTGAAACTTAGGGTGGGGACTGTAGAAA	1	N/A
AGGCTGCTTCCCTCTGGTGGTAACCGATTGCCCTGCAACTCAGACCACGTGGTTCTAGGAAATGCACCTCCCCGGAGGAGAATTGAAACTTAGGGTGGGGACTGTAGAAA	1	RLLPSGGNRLPCNSDHVVLGNAPPRRRIET_GGDCR
AGGCTGCTTCCCTCTGGTGGTAACCGCTTGCCGTGCAACTCAGACCACGTCTAGGAAATGCACCTCCCCGGAGGAGAATTGAAACTTAGGGTGGGGACTGTAGAAA	1	RLLPSGGNRLPCNSDHV_EMHLPGGELKLRVGTVE
AGGCTGCTTCCCTCTGGTGGTAACCGCTTGCCCTGCAACNCAGACCACGTGGAAATGCACCTCCCCGGAGGAGAATTGAAACTTAGGGTGGGGACTGTAGAAA	1	N/A
AGGCTGNTTCCCTCTGGTGGTAACCGCTTGCCCTGCAACTCAGACCACTAGGAAATGCACCTCCCCGGAGGAGAATTGAAACTTAGGGTGGGGACTGTAGAAA	1	N/A
AGGGTGTCCA	1	RVS
AGGCTGCTTCCCTCTGGTGGTAATCGCTTGCCCTGCAACTCAGACCACGTGGTTAACACCTCCCCGGAGGAGAATTGAAACTTAGGGTGGGGACTGTAGAAA	1	RLLPSGGNRLPCNSDHVVNTSPEEN_NLGWGL_K
AGGCTGCTCCCCTCTGGTGGTAACCGCTTGCCCTGCAACTCAGACCACGTGGTCTAGGAAATGCACCTCCCCGGAGGAGAATTGAAACTTAGGGTGGGGACTGTAGAAA	1	RLLPSGGNRLPCNSDHVV_EMHLPGGELKLRVGTVE
AGGCTGCTTCCCTCTGGTGGTAACCGCTTGCCCTGCAACTCAGACCACGTGGTTTAGGAAATGCACCTCCCCGGAGGAGAATTGAAACTNAGGGTGGGGACTGTAGAAA	1	N/A
GAAATGAAGCTGGGAAATTTACAATGGAAGGCAGGAAGGAGAGGNAAAGATTACTATCTGATTCCCAGGCTGGTGTGGCCAGTGGAGTGTGCCTCTGAGTGCTGGCAGCTGACACAGAGGATGGGGTT	1	N/A
AGGCTGCTTCCCTCTGGTGGGACTGTAGAAA	1	RLLPSGGTVE
AGGCTGCTTCCCTCTGGTGGTAACCGCTTGCCCTGCAACTCAGACCACGTGGTTCTAGGAAATGCACCTCCCCGGAGGAGANTTGAAACTTAGGGTGGGGACTGTAGAAA	1	N/A
AGGCTGCTTCCCTCTGGTGGTAACCGCTTGCCCTGCAACTCAGACCACGTGACCACGGGGAGGTGACCACGTGACCACGGGGAGGTGAGGTGAAATGCACCTCCCCGGAGGAGAATTGAAACTTAGGGTGGGGACTGTAGAAA	1	RLLPSGGNRLPCNSDHVTTGR_PRDHGEVR_NAPPRRRIET_GGDCR
AGGCTGCTTCCCTCTGGTGGTAACCGCTTGCCCTGCAACTCAGACCACGTGGTTTCCACGTAGGAAATGCACCTCCCCGGAGGAGAATTGAAACTTAGGGTGGGGACTGTAGAAA	1	RLLPSGGNRLPCNSDHVVST_EMHLPGGELKLRVGTVE
AGGCTGCTTCCCTCTGGTGGTAACCGCTTGCCCTGCAACTCAGACCACGTGGTTTGGGAAATGCACCTCCCCGGAGGAGAATTGAAACTTAGGGTGGGGACTGTAGAAA	1	RLLPSGGNRLPCNSDHVVWEMHLPGGELKLRVGTVE
AGGCTGCTTCCCTCTGGTGGTAACCGCTTGCCCTGCAACTCAGACCACGTGGTTAAAATGCACCTCCCCGGAGGAGAATTGAAACTTAGGGTGGGGGCTGTAGAAA	1	RLLPSGGNRLPCNSDHVVKMHLPGGELKLRVGAVE
AGGCTGCTTCCCTCTGGTGGTNACCGCTTGCCCTGCAACTCNGACCACGTGGTTTCNAGGANATGCACCTCCCCGGAGGAGAATTGAAACTTAGGGTGGGGACTGTAGAAA	1	N/A
AGGCTGCTTCCCTCTGGTGGTAACCGCTTGCCCTGCAACTCAGAACATGGTCTCCCGGAGGAGANTTGAAACTTAGGGTGGGGACTGTAGAAA	1	N/A
AGGCTGCTTCCCTCTGGTGGTAACCGCTTGCCCTGCAACTCAGACCACGTGGACCTCCGGTGCACCTCCCCGGAGGAGAATTGAAACTTAGGGTGGGGACTGTAGAAA	1	RLLPSGGNRLPCNSDHVDLRCTSPEEN_NLGWGL_K
AGGCTGCTTCCCTCTGGTGGTAACCGCTTGCCCTGCAACTCAGACCAGAATTGAAACTTAGGGTGGGGACTGTAGAAA	1	RLLPSGGNRLPCNSDQN_NLGWGL_K
CTGCTTCCCTCTGGTGGTAACCGCTTGCCCTGCAACTCAGACCACGTGGAAATGCACCTCCCCGGAGGAGAATTGAAACTTAGGGTGGGGACTGTAGAAA	1	LLPSGGNRLPCNSDHVEMHLPGGELKLRVGTVE
AGGCTGCTTCCCTCTGGTGGTAACCGCTTGCCCTGCAACTCAGACCACGTGGTTGACCTCCCCGGAGGAGAATTGAAACTTAGGGTGGGGACTGTAGAAA	1	RLLPSGGNRLPCNSDHVVDLPGGELKLRVGTVE
AGGCTGCTTNCCTCTGGTGGTAACCGCTTGCCCTGCAACTCAGACCACGTGGTCTAGGAAATGCACCTCCCCGGAGGAGAATTGAAACTTAGGGTGGGGACTGTAGAAA	1	N/A
AGGCNGCTTCCCTCTGGTGGTAACCGCTTGCCCTGCAACTCAGACCACGTGGAAAGGCACCTCCCCGGAGGAGAATTGAAACTTAGGGTGGGGACTGTAGAAA	1	N/A
AGGCTGCTTCCCTCTGGTGGTAACCGCTTGCCCTGCAACTCAGACCACGTGGTTGTGGGAAATGCACCTCCCCGGAGGAGAATTGAAACTTAGGGTGGGGACTGTAGAAA	1	RLLPSGGNRLPCNSDHVVVGNAPPRRRIET_GGDCR
AGGCTGCTTCCCTCTGGTGGTAACCGTGGGGACTGTAGAAA	1	RLLPSGGNRGDCR
AGGCTGCTTCCCTCTGGTGGTAACCGCTTGCCCTGCAACTCAGACCACGTGGTCTAGGAAATGCACCTCCCCGGAGGAGTATTGAAACTTAGGGTGGGGACTGTAGAAA	1	RLLPSGGNRLPCNSDHVV_EMHLPGGVLKLRVGTVE
AGGCTGCTTCCCTCTGGTTCCCTCTGGTGGTAACCGCTTGCCCTGCAACTCAGACCACGTGGTTTCTAGGAAATGCACCTCCCCGGAGGAGAATTGAAACTTAGGGTGGGGACTGTAGAAA	1	RLLPSGSLWW_PLALQLRPRGF_EMHLPGGELKLRVGTVE
AGGCTGCTTCCCTCTGGTGGTAACCGCTTGTCCTGCAACTCAGACCACGTGGTTTTCTAGGAAATGCACCTCCCCGGAGGAGAATTGAAACTTAGGGTGGGGACTGTAGAAA	1	RLLPSGGNRLSCNSDHVVF_EMHLPGGELKLRVGTVE
AGGCTGCTTCCCTCTGGTGGTAACCGCTTGCCCTGCAACTCAGACCACGTGGTCTAGGAAATGCACCTCCCGGGAGGAGAATTGAAACTTAGGGTGGGGACTGTAGAAA	1	RLLPSGGNRLPCNSDHVV_EMHLPGGELKLRVGTVE
AGGCTGCTTCCCTCTGGTGGTAACCGCTTGCCCTGCAACTCAGACCACCTCCCCGGAGGAGAATTGAAACTTAGGGTGGGGATTGTAGAAA	1	RLLPSGGNRLPCNSDHLPGGELKLRVGIVE
AGGCTGCTTCCCTCTGGTGGTAACCGCTTGCCCTGCAACTCAGACCACCTTCAATGCACCTCCCCGGAGGAGAATTGAAACTTAGGGTGGGGACTGTAGAAA	1	RLLPSGGNRLPCNSDHLQCTSPEEN_NLGWGL_K
GGCCCATGTGTCAGAAAAGAAGGGACTCTCAAGCCCCAGGAGACATGTTCAAGAAGGCTCTGCATCCTGAACCAATTGGACTGTAGAAA	1	GPCVRKEGTLKPQETCSRRLCILNQLDCR
ACTGGTCCAACAGACTCATGGCCACCCTCTGAGCAGTGCAGCAATCCATATTGTCCAGGAAGGAGAGGTGGGCGTGGCAAAGCGCAAGGCGAGTGTTTGCTGC	1	TGPTDSWPPSEQCSNPYCPGRRGGRGKAQGECLL
AGGCTGCTTCCCTCTGGTGGTAACCGCTTGCCCTGCAACTCAGACCACGTGGTCTAGGAAATGCACCTCCCCGGAGGAGAATTGAAACCTAGGGTGGGGACTGTAGAAA	1	RLLPSGGNRLPCNSDHVV_EMHLPGGELKPRVGTVE
GAAACTAATGACTGAAGCTATTCCCATTGATGCTGCTCAGC	1	ETND_SYSH_CCS
AGGCTGCTTCCCTCTGGTGGTAACCGCTTGCCCTGCAACTCAGACCACGTGGTTTTCTAGGAAATGCACCTCCCCGGAGGAGAATTGAAACTTAGGGTGGGACTGTAGAAA	1	RLLPSGGNRLPCNSDHVVF_EMHLPGGELKLRVGL_K
ACTGGNCCAACAGACTCATGGCCACCCTCTGAGCAGTGCAGCAATCCATATTGTCCAGGAAGGAGAGGTGGGCGTGGCAAAGCCCAAGGCGAGTGTTTGCTGC	1	N/A
AGGCTGCTTCCCTCTGATGGTAACCGCTTGCCCTGCAACTCAGACCCGGAGGAGAATTGAAACTTAGGGTGGGGACTGTAGAAA	1	RLLPSDGNRLPCNSDPEEN_NLGWGL_K
AGGCTGCTTCCCTCTGGTGGTAACCGCTTGCCCTGCAACTCAGACCACGTGGTGTATACATGCACCTCCCCGGAGGAGAATTGAAACTTAGGGTGGGGACTGTAGAAA	1	RLLPSGGNRLPCNSDHVVYTCTSPEEN_NLGWGL_K
AGGCTGCTTCCCTCTGGTGGTAACCGCTTGCCCTGCAACTCAGACTAGGAAATGCACCTCCCCGGAGGAGAATTGAAACTTAGGGCGGGGACTGTAGAAA	1	RLLPSGGNRLPCNSD_EMHLPGGELKLRAGTVE
AGGCTGCTTCCCTCTGGTGGTAACCGCTTGCCCTGCAACTCAGACCACTGGTCTAGGAAATGCACCTCCCCGGAGGAGAATTGAAACTTAGGGTGGGGACTGTAGAAA	1	RLLPSGGNRLPCNSDHWSRKCTSPEEN_NLGWGL_K
AGGCTGCTTCCCTCTGGTGGTAACCGCTTGCCCAGCAACTCAGACCACGTGGTAGGAAATGCACCTCCCCGGAGGAGAATTGAAACTTAGGGTGGGGACTGTAGAAA	1	RLLPSGGNRLPSNSDHVVGNAPPRRRIET_GGDCR
AGGCTGCTTCCCTCTGGTGGTAACCGCTTGCCCTGCAACTCAGACCACGTGGTTAGGGTGGGGACTGTAGAAAGGGGAGGAGACCACGTGGTTAGGGTGGGGACTGTAGAAA	1	RLLPSGGNRLPCNSDHVVRVGTVERGGDHVVRVGTVE
AGGCTGCTTCCCTCTGGTGGTAACCGCTTGCCCTGCAATGCACCTCCCCGGAGGAGAATTGAAACTTAGGGTGGGGACTGCAGAAA	1	RLLPSGGNRLPCNAPPRRRIET_GGDCR
AGGCTGCTTCCCTCTGGTGGTAACCGCTTGCCCTGCAACTCAGACCCCGGAGGAGAATTGAAANTTAGGGTGGGGACTGTAGAAA	1	N/A
GGCCCATGTGTCAGAAAAGAAGGGACACTCAAGCCCCAGGAGACATGTTCAAGAAGGCTCTGCATCCTGAACCAATTGGATGGGTAACTA	1	GPCVRKEGTLKPQETCSRRLCILNQLDG_L
AGGCTGCTTCCCTCTGGTGGTAACCGCTTGCCCTGCAACTCAGACCACGTGGTTCTAGGAAATGCACCTCCCCGGAGGAGAATTAAAACTTAGGGTGGGGACTGTAGAAA	1	RLLPSGGNRLPCNSDHVVLGNAPPRRRIKT_GGDCR
GAAATGAAGCTGGGAAATTTACAATGGAAGGCAGGAAGGAGAGGACAAGATTACTATCTGATTCCCAGGCTGGTGTGGCCAGTGGAGTGTGCCTCTGAGTGCTGGCAGCTGACACAGAGGATGGGGTT	1	EMKLGNLQWKAGRRGQDYYLIPRLVWPVECASECWQLTQRMG
AGGCTGCTTCCCTCTGGTGGTAACCGCTTGCCCTGCAACTCAGACCACGTGCACCTCCCCGGAGGAGAATTGAAACTTAGGGTGTGGACTGTAGAAA	1	RLLPSGGNRLPCNSDHVHLPGGELKLRVWTVE
GAAATGAAGCTGGGAAATTTACAATGGAAGGCAGGAGGAGAGGAAAAGATTACTATCTGATTCCCAGGCTGGTGTGGCCAGTGGAGTGTGCCTCTGAGTGCTGGCAGCTGACACAGAGGATGGGGTT	1	EMKLGNLQWKAGGEEKITI_FPGWCGQWSVPLSAGS_HRGWG
AGGCTGCTTCCCTCTGGTGGTAACCGCTTGCCCTGCAACTCAGACCACGTGGTTTTCTAGGAAATGCACCTCCCCGGAGGAGAATTGAAACTTAGGGTGGGGACCGTAGAAA	1	RLLPSGGNRLPCNSDHVVF_EMHLPGGELKLRVGTVE
AGGCTGCTTCCCTCTGGTGGTAACCGCTTGCCCTGCAACTCAGACCACGTGGTCTAGGAAATGCACCTCCTCGGAGGAGAATTGAAACTTAGGGTGGGGACTGTAGAAA	1	RLLPSGGNRLPCNSDHVV_EMHLLGGELKLRVGTVE
AGACTGCTTCCCTCTGGTGGTAACCGCTTGCCCTGCAACTCAGACCACGGGTAGGAAATGCACCTCCCCGGAGGAGAATTGAAACTTAGGGTGGGGACTGTAGAAA	1	RLLPSGGNRLPCNSDHG_EMHLPGGELKLRVGTVE
AGGCTGCTTCCCTCTGGTGTTAACCGCTTGCCCTGCAACTCAGACCACGTGGTTTCTAGGAAATGCACCTCCCCGGAGGAGAATTGAAACTTAGGGTGGGGACTGTAGAAA	1	RLLPSGVNRLPCNSDHVVSRKCTSPEEN_NLGWGL_K
GGCCCATGTGTCAGAAAAGAAGGGACTCTCAAGCCCCAGGAGACATGTTCAAGAAGNCTCTGCATCCTGAACCAATTGGATGGGTAACTA	1	N/A
GTCAAATAAAGGCTAGAGCCTCTGATTAGGCAGGGGAAGGGAAAGATGGAACGGAATGTCTGAGGGA	1	VK_RLEPLIRQGKGKMERNV_G
AGGCTGCTTCCCTCTGGTGGTAACCGCTTGCCCTGCAACTCAGACCACGTGGTTTCTAGGAAATGCACCTCCCCGGAGGAGAATTGAAACTTAGGGTGGGGACTGTATAAA	1	RLLPSGGNRLPCNSDHVVSRKCTSPEEN_NLGWGLYK
AGGCTGCTTCCCTCTGGTGGTAACCGCTTGCCCTGCAACTCAGACCACGTGGTTTCTTCTAGGAAATGCACCTCCCCGGAGGAGAATTGAAACTTAGGGTGGGGACTGTAGAAA	1	RLLPSGGNRLPCNSDHVVSSRKCTSPEEN_NLGWGL_K
AGGCTGCTTCCCTCTGGTGGTAACCGCTTGCCCTGCAACTCAGACCACGTAGACCACGTGGAAATGCACCTCCCCGGAGGAGAATTGAAACTTAGGGTGGGGACTGTAGAAA	1	RLLPSGGNRLPCNSDHVDHVEMHLPGGELKLRVGTVE
AGGCTGCTTCCCTCTGGTGGTAACCGCTTGCCCTGCAACTCAGACCACGTGGTTCTAGGAAATGCACCTCCCCGGAGGAGAATTGAAACTTAGGGTGGGGACTGTAGAGA	1	RLLPSGGNRLPCNSDHVVLGNAPPRRRIET_GGDCR
AGGCTGCTTCCCTCTGGTGGTANCCGCTTGCCCTGCAACTCAGACCACGTGGAAATGCACCTCCCCGGAGGAGAATTGAAACTTAGGGTGGGGACTGTAGAAA	1	N/A
AGGCTGCTTCCCTCTGGTGGTAACCGCTTGCCCTGCAACTCAGACCAATTCCCGGAGGAGAATTGAAACTTAGGGTGGGGACTGTAGAAA	1	RLLPSGGNRLPCNSDQFPEEN_NLGWGL_K
AGGCTGCTTCCCTCTGGTGGTAACCGCTTGCCCTGCAACTCAGACCACGTGGTTTCTAGGAAATGCGCCTCCCCGGAGGAGAATTGAAACTTAGGGGGGGGACTGTAGAAA	1	RLLPSGGNRLPCNSDHVVSRKCASPEEN_NLGGGL_K
ACTGGTCCAACAGACTCATGGCCACCCTCTGAGCAGTGCAGCAATCCATATTGTCCNGGAAGGAGAGGTGGGCGTGGCAAAGCCCAAGGCGAGTGTTTGCTGC	1	N/A
AGGCTGCTTCCCTCTGGTGGTAACCGCTTGCCCTGCAACTCAGACCACGTGTTCTAGGAAATGCACCTCCCCGGAGGAGAATTGAAACTTAGGGTGGGGACTGTAGAAC	1	RLLPSGGNRLPCNSDHVF_EMHLPGGELKLRVGTVE
AGGCTGCTTCCCTCTGGTGGTAACCGCTTGCCCTGCAACTCAGACCACGTGGTGGCTAGGAAATGCACCTCCCCGGAGGAGAATTGAAACTTAGGGTGGGGACTGTAGAAA	1	RLLPSGGNRLPCNSDHVVARKCTSPEEN_NLGWGL_K
AGGCTGCTTCCCTCTGGTGGTAACCGCTTGCCCTCAACTCAGACTCACCCCGGAGGAGAATTGAAACTTAGGGTGGGGACTGTAGAAA	1	RLLPSGGNRLPSTQTHPGGELKLRVGTVE
AGGCTGCTTCCCTCTGGTGGTAACCGCTTGCCCTGCAACTCAGACCACGTGGAAATGCACCTCCCCGGAGGAGAATTGAAACTTAGGGTTGGGACTGTAGAAA	1	RLLPSGGNRLPCNSDHVEMHLPGGELKLRVGTVE
AGGCTGCTTCCCTATGGTGGTAACCGCTTGCCCTGCAACTCAGACCACGCAGAAGCCCTCCCCGGAGGAGAATTGAAACTTAGGGTGGGGACTGTAGAAA	1	RLLPYGGNRLPCNSDHAEALPGGELKLRVGTVE
AGGCTGCTTCCCTCTGGTGGTAACCGCTTGCCCTGCAACCCGGAGGAGAATTGAAACTTAGGGTGGGGACTGTAGAAA	1	RLLPSGGNRLPCNPEEN_NLGWGL_K
GGCCCATGTGTCAGAAAAGAAGGGGCTCTCAAGCCCCAGGAGACATGTTCAAGAAGGCTCTGCATCCTGAACCAATTGGATGGGTAACTA	1	GPCVRKEGALKPQETCSRRLCILNQLDG_L
TGTCATGGTGTAAATGGGGGTGTGGATGGATAAGG	1	CHGVNGGVDG_
AGGCTGCTTCCCTCTGGTGGTAACCGCTTGCCCTGAATTGAATTGAAACTTAGGGTGGGGACTGTAGAAA	1	RLLPSGGNRLP_IELKLRVGTVE
AGGCTGCTTCCCTCTGGTGGTAACCGCTTGCCCTGCAACTCAGACCACGTGGTCTAGNAAATGCACCTCCCCGGAGGAGAATTGAAACTTAGGGTGGGGACTGTAGAAA	1	N/A
AGGCTGCTTCCCTCTGGTGGTAACCGCTTGCCCCGCAACTCAGACCACGTGGTAGGAAATGCACCTCCCCGGAGGAGAATTGAAACTTAGGGTGGGGACTGTAGAAA	1	RLLPSGGNRLPRNSDHVVGNAPPRRRIET_GGDCR
AGGCTGCTTCCCTCTGGTGGTAACCGCTTGCCCTGCAACTCAGACAGCCTTTCCCTATAGAGACATCTAGGAAATGCACCTCCCCGGAGGAGAATTGAAACTTAGGGTGGGGACTGTAGAAA	1	RLLPSGGNRLPCNSDSLSL_RHLGNAPPRRRIET_GGDCR
AGGCTGCTAGTCTAGGAAATGCACCTCCCCGGAGGAGAATTGAAACTTAGGGTGGGGACTGTAGAAA	1	RLLV_EMHLPGGELKLRVGTVE
AGGCTGCTTCCCTCTGGTGGTAACCGCTTGCCCTGCAACTCAGACCACGTGGTCTAGGAAATGCACCTCCCCGGAGGAGAATTGAAACTTAGGGTGGGGACTGTAGACA	1	RLLPSGGNRLPCNSDHVV_EMHLPGGELKLRVGTVD
AGGCTGCTTCCCTCTGGTGGTAACCGCTTGCCCTCCTCCCCGGAGGAGAATTGAAACTTAGGGTGGGGACTGTAGAAA	1	RLLPSGGNRLPSSPEEN_NLGWGL_K
AGGCTGCTTCCCTCTGGTGGTAACCGCCTGCCCTGCAACTCAGACCACGTGGTTGCACCTCCCCGGAGGAGAATTGAAACTTAGGGTGGGGACTGTAGAAA	1	RLLPSGGNRLPCNSDHVVAPPRRRIET_GGDCR
AGGCTGCTTCCCTCTGGTGGTAACCGCTTGCCCTGCAACTCAGACCACGTGGTCCAAAATTGAAACTTAGGGTGGGGACTGTAGAAA	1	RLLPSGGNRLPCNSDHVVQN_NLGWGL_K
AGGCTGCTTCCCTCTGGTGGTAACCGCTTGCCCTGCAACTCAGACCACGACTAGGAAATGCACCTCCCCGGAGGAGAATTGAAACTTAGGGTGGGGACTGTAGAAA	1	RLLPSGGNRLPCNSDHD_EMHLPGGELKLRVGTVE
AGGCTGCTTCCCTCTGGTGGTAACCGCTTGCCCTGCAACTCAGACCACGTGGTTNCTAGGAAATGCACCTCCCCGGAGGAGAATTGAAACTTAGGGTGGGGACTGTAGAAA	1	N/A
AGGCTGCTTTCCTCTGGTGGTAACCGCTTGCCCTGCAACTCAGACCACGTGGTTGGGAAATGCACCTCCCCGGAGGAGAATTGAAACTTAGGGTGGGGACTGTAGAAA	1	RLLSSGGNRLPCNSDHVVGKCTSPEEN_NLGWGL_K
AGGCTGCTTCCCTCTGGTGGTAACCGCTTGCCCTGCAACTCTAGGAAATGCACCTCCCCGGAGGAGAATTGAAACTTAGGGTGGGACTGTAGAAA	1	RLLPSGGNRLPCNSRKCTSPEEN_NLGWDCR
AGGCTGCTTCCCTCTGGTGGTAACCGCTTGCCCTGCAACTCAGACCACGTGGTTTTCTAGGAAATGCACCCCCCCGGAGGAGAATTGAAACTTAGGGTGGGGACTGTAGAAA	1	RLLPSGGNRLPCNSDHVVF_EMHPPGGELKLRVGTVE
AGGCTGCTTCCCTCTGGTGGTAACCGCTTGCCCTGCAACTCAGACCACGTGGTCTAGGAAAANGCACCTCCCCGGAGGAGAATTGAAACTTAGGGTGGGGACTGTAGAAA	1	N/A
CTGTGTCTGGGTGACCATGAGGGTTGTGCTTATCTGAGT	1	LCLGDHEGCAYLS
AGGCTGCTTCCCTCTGGTGGTAACCGCTTGCCCTGCACCTCCCCGGAGAAGATTTGAAACTTAGGGTGGGGACTGTAGAAA	1	RLLPSGGNRLPCTSPEKI_NLGWGL_K
AGGCTGCTTCCCTCTGGTGGTAACCGCTTGCCCTGCAACTCAGACCACGTGGTTTCTAGGAAATGCACCTCCCCGGNGGAGNATTGAAACTTAGGGTGGGGACTGTAGAAA	1	N/A
AGGCTGCTTCCCTCTGGTGGTAACCGCTTGCCCTGCAACTCAGACCACGTGGTTNAAATGCACCTCCCCGGAGGAGAATTGAAACTTAGGGTGGGGACTGTAGAAA	1	N/A
AGGCTGCTTCCCTCTGGTGGTAACCGCTTGCCCTGCAACTCAGACCCCGTGGTTTTCTAGGAAATGCACCTCCCCGGAGGAGAATTGAAACTTAGGGTGGGGACTGTAGAAA	1	RLLPSGGNRLPCNSDPVVF_EMHLPGGELKLRVGTVE
AGGCTGCTTCCCTCTGGNGGTAACCGCTTGCCCTGCAACTCAGACCACGTGGAAATGCACCTCCCCGGAGGAGAATTGAAACTTGGGGTGGGGACTGTAGAAA	1	N/A
GGCCCATGTGTCAGAAAAGNAGGGACTCTCAAGCCCCAGGAGACATGTTCAAGAAGGCTCTGCATCCTGAACCAATTGGATGGGTAACTA	1	N/A
AGGCTGCTTCCCTCTGGTGGTAACCGCTTGCCCTGCAACTCAGACCACGTATTTATTCTAGGAAATGCACCTCCCCGGAGGAGAATTGAAACTTAGGGTGGGGACTGTAGAAA	1	RLLPSGGNRLPCNSDHVFILGNAPPRRRIET_GGDCR
GACACTCATGACGAGGCATCCCTTCCCCCTGAGGGACCAACCACATGAAGGACCAACCACATGAAGATATTGCATAGAATAGAGTTTATTCAGGGCGT	1	DTHDEASLPPEGPTT_RTNHMKILHRIEFIQG
AGGCTGCTTCCCTCTGGTGGTAACCGCTTGCCCTGCAACTCTGTAGAAA	1	RLLPSGGNRLPCNSVE
AGGCTGCTTCCCTCTGGTGGTAACCGCTTGCCCTGCAACTCAGACCACGTGGACCACGTGAGTGGAAATGCACCTCCCCGGAGGAGAATTGAAACTTAGGGTGGGGACTGTAGAAA	1	RLLPSGGNRLPCNSDHVDHVSGNAPPRRRIET_GGDCR
AGGCTGCTTCCCTCTGGTGGTAACCGCTTGCCCTGCAAATCAGACCACGTGGTCCTCCCCGGAGGAGAATTGAAACTTAGGGTGGGGACTGTAGAAA	1	RLLPSGGNRLPCKSDHVVLPGGELKLRVGTVE
AGGCTGCTTCCCTCTGGTGGTAACCGCTTGCCCCGCAACTCAGACCTAGGAAATGCACCTCCCCGGAGGAGAATTGAAACTTAGGGTGGGGACTGTAGAAA	1	RLLPSGGNRLPRNSDLGNAPPRRRIET_GGDCR
AGGCTGCTTCCCTCTGGTGGTAACCGCTTGCCCTGCAACTCAGACCACGTGGATCTCTAGGAAATGCACCTCCCCGGAGGAGAATTGAAACTTAGGGTGGGGACTGTAGAAA	1	RLLPSGGNRLPCNSDHVDL_EMHLPGGELKLRVGTVE
AGGCTGCTTCCCTCTGGTGGTAACCGCTTGCCCTGCAACTCAGACCACGTGGTCTGAGTTGAGTGATCTAGGAAATGCACCTCCCCGGAGGAGAATTGAAACTTAGGGTGGGGACTGTAGAAA	1	RLLPSGGNRLPCNSDHVV_VE_SRKCTSPEEN_NLGWGL_K
ACTGACTGACTGACATGCCAGTCTCCTGTGTACAGTGTTATAGAGA	1	TD_LTCQSPVYSVIE
ACTGACTGACTGATTGATTGCTGAAGGGGATGGGGTTTGTGCACACCANAGTGTT	1	N/A
AGGCTGCTTCCCTCTGGTGGTAACCGCTTGCCCTGCAACTCAGACCACGTGGTTTCTAGGAGATGCACCTCCCCGGAGGAGAATTGAAACTTAGGGTGGGGACTGTAGAAA	1	RLLPSGGNRLPCNSDHVVSRRCTSPEEN_NLGWGL_K
TGTCATGGTGTANATGGGGGTGTGTATGGATAAGGGGGAGCAACAGAATGCCACTGATGTGTCT	1	N/A
AGGCTGCTTCCCTCTGGTGGTAACCGCTTGCCCTGCAACTCAGACCACGTTGCAGGAAATGCACCTCCCCGGAGGAGAATTGAAACTTAGGGTGGGGACTGTAGAAA	1	RLLPSGGNRLPCNSDHVAGNAPPRRRIET_GGDCR
GAANTGAAGCTGGGAAATTTACAATGGAAGGCAGGAAGGAGAGGAAAAGATTACTATCTGATTCCCAGGCTGGTGTGGCCAGTGGAGTGTGCCTCTGAGTGCTGGCAGCTGACACAGAGGATGGGGTT	1	N/A
TGTCATGCTTTTTTTGTGTGTGTGAATGACTAACCAAACGCTACAAAGAGCTTTCAGGTCCGGGCTGAAGATGC	1	CHAFFVCVND_PNATKSFQVRAED
GGCCCATGTGTCAGAAAAGAAGGGACTCTCAAGCCCCAGGAGACATGTTCAAGAAGGCTCTGCATCCTGAACCAATTGGAAGGGTTAAATTCAGAT	1	GPCVRKEGTLKPQETCSRRLCILNQLEGLNSD
AGGCTGCTTCCCTCTGGTGGTAACCGCTTGCCCTGCAACTCAGACCACGTGGTCTAGGAAATGCACCTCCCCGGAGGAGAATTTCAACT	1	RLLPSGGNRLPCNSDHVV_EMHLPGGEFQ
GAAATGAAGCTGGGAAATTTACANTGGAAGGCAGGAAGGAGAGGAAAAGATTACTATCTGATTCCCAGGCTGGTGTGGCCAGTGGAGTGTGCCTCTGAGTGCTGGCAGCTGACACAGAGGATGGGGTT	1	N/A
AGGCTGCTTCCCTCTGGTGGTAACCGCTTGCCCTGCAGCTCAGACCACGTGGTCTCAGCAGCACGGGGAGGAAATGCACCTCCCCGGAGGAGAATTGAAACTTAGGGTGGGGACTGTAGAAA	1	RLLPSGGNRLPCSSDHVVSAARGGNAPPRRRIET_GGDCR
AGGCTGCTTCCCTCTGGTGGTAACCGCTTGCCCTGCAACTCAGACCACGTGGTTATTCTAGGAAATGCACCTCCCCGGAGGAGAATTGAAACTTAGGGTGGGGACTGTAGAAA	1	RLLPSGGNRLPCNSDHVVILGNAPPRRRIET_GGDCR
AGGCTGCTTCCCTCTGGTGGTAACCGCTTGCCCTGCAACTCAGACCACCATCTCTAGGAAATGCACCTCCCCGGAGGAGAATTGAAACTTAGGGTGGGGACTGTAGAAA	1	RLLPSGGNRLPCNSDHHL_EMHLPGGELKLRVGTVE
GAAATGAAGCTGGGAAATTTACAATGGAAGGCAGGAAGGAGAGGAAAAGATTACTATCTGATTCNCAGGCTGGTGTGGCCAGTGGAGTGTGCCTCTGAGTGCTGGCAGCTGACACAGAGGATGGGGTT	1	N/A
AGGCTGCTTCCCTCTGGTGGTAACCGCTTGCCCTGCAACTCAGACCACGTGGTCTGAAATGCACCTCCCCGGAGGAGAATTGAAACTTAGGGTGGGGACTGTAGAAAGGGGAGGCAAGGTGCTACTGCTGACTGAGGCTGCTTCCCTCTGGTGGTAACCGCTTGCCCTGCAACTCAGACCACGTGGAAATGCACCTCCCCGGAGGAGAATTGAAACTTAGGGTGGGGACTGTAGAAA	1	RLLPSGGNRLPCNSDHVV_NAPPRRRIET_GGDCRKGRQGATAD_GCFPLVVTACPATQTTWKCTSPEEN_NLGWGL_K
AGGCTGCTTCCCTCTGGTGGTAACCGCTTGCCCTGCAACTCAGACCACGTGAAATGGAAATGCACCTCCCCGGAGGAGAATTGAAACTTAGGGTGGGGACTGTAGAAA	1	RLLPSGGNRLPCNSDHVKWKCTSPEEN_NLGWGL_K
AGGCTGCTTCCCTCTGGTGGTAACCGCTTGCCCTGCAACTCAGACCACGTGGTAGGAGATGCACCTCCCCGGAGGAGAATTGAAACTTAGGGTGGGGACTGTAGAAA	1	RLLPSGGNRLPCNSDHVVGDAPPRRRIET_GGDCR
AGGCTGCTTCCCTCTGGTGGTAACCGCTATTGAAACTTAGGGTGGGGACTGTAGAAA	1	RLLPSGGNRY_NLGWGL_K
ACTGACTGACTGACTGATTGATTGCTGAAGGGGATGGGGTTTGTGCACACNATAGTGTT	1	N/A
AGGCTGCTTCCCTCTGGTGGTAACCGCTTGCCCTGCAACTCAGACCACGTGGGCCTGAAATGCACCTCCCCGGAGGAGAATTGAAACTTAGGGTGGGGACTGTAGAAA	1	RLLPSGGNRLPCNSDHVGLKCTSPEEN_NLGWGL_K
AGGCTGCTTCCCTCTGGTGGTAACCGCTTGCCCTGCAACTCAGACCACGTGGTTGGTGTAGGAAATGCACCTCCCCGGAGGAGAATTGAAACTTAGGGTGGGGATTGTAGAAA	1	RLLPSGGNRLPCNSDHVVGVGNAPPRRRIET_GGDCR
AGGCTGCTTCCCTCTGTTGAAACTTAGGGTGGGGACTGTAGAAA	1	RLLPSVET_GGDCR
AGGCTGCTTCCCTCTGGTGGTAACCGCTTGCCCTGCAACTCAGACCACGTGGTTTAGGAAATGCACCTCCCCCGGAGGAGAATTGAAACTTAGGGTGGGGACTGTAGAAA	1	RLLPSGGNRLPCNSDHVV_EMHLPRRRIET_GGDCR
ATGTCTGGTAAGACTCCTTCTTTACCTCACAACCGACGACTGGCACTTTCACACGAAGGATCTCATGTGGTA	1	MSGKTPSLPHNRRLALSHEGSHVV
GAAATGAAGCTGGGAAATTTACAATGGAAGGCAGGAAGGAGAGGAAAAGATTACTATCTGATTCCCAGGCTGGTGTGGCCAGTGGAGTGTGCCTCTGTGTGCTGGCAGCTGACACAGAGGATGGGGTT	1	EMKLGNLQWKAGRRGKDYYLIPRLVWPVECASVCWQLTQRMG
AGGCTGCTTCCCTCTGGTGGTAACCGCTTGCCCTGCAACTCAGACCACGTGGTTTCTAGGAAATGCACCTCCCCGGAGGAGAATTGAAACTCAGGGTGGGGACTGTAGAAA	1	RLLPSGGNRLPCNSDHVVSRKCTSPEEN_NSGWGL_K
AGGCTGCTTCCCTCTGGTGGTAACCGCTTGCCCTGCAACTCAGACCACGTGGTTTCTAGGAAATGCACCTCCCAGGAGGAGAATTGAAACTTAGGGTGGGGACTGTAGAAA	1	RLLPSGGNRLPCNSDHVVSRKCTSQEEN_NLGWGL_K
AGGCTGCTTCCCTCTGGTGGTCTAGGAAATGCACCTCCCCGGAGGAGAATTGAAACTTAGGGTGGGGACTGTAGAAA	1	RLLPSGGLGNAPPRRRIET_GGDCR
GAAATGAAGCTGGGAAATTTACAATGGAAGGCAGGAAGNAGAGGAAAAGATTACTATCTGATTCCCAGGCTGGTGTGGCCAGTGGAGTGTTCCTCTGAGTGCTGGCAGCTGACACAGAGGATGGGGTT	1	N/A
AGGCTGCTTCCCTCTGGTGGTAACCGCTTGTCTAGGAAATGCACCTCCCCGGAGGAGAATTGAAACTTAGGGTGGGGACTGTAGAAA	1	RLLPSGGNRLSRKCTSPEEN_NLGWGL_K
AGGCTGCTTCCCTCTGGTGGTAACCGCTTGCCCTGCAACTCAGACCACGTGGAAACTCAGACGTAGGAAATGCACCTCCCCGGAGGAGAATTGAAACTTAGGGTGGGGACTGTAGAAA	1	RLLPSGGNRLPCNSDHVETQT_EMHLPGGELKLRVGTVE
ACTGACTGACTGACTGAGTGATTGCTGAAGGGGATGGGGTTTGTGCACACCATAGTGTT	1	TD_LTE_LLKGMGFVHTIV
AGGCTGCTTCCCTCTGGTGGTAACCGCNTGCCCTGCAACTCAGACCACGTGGTAGGAAATGCACCTCCCCGGAGGAGAATTGAAACTTAGGGTGGGGACTGTAGAAA	1	N/A
AGGCTGCTTCCCTCTGGTGGTAACCGCTTGCCCTGCAACTCAGACCACGTGGCAGAAATGCACCTCCCCGGAGGAGAATTGAAACTTAGGGTGGGGACTGTAGAAA	1	RLLPSGGNRLPCNSDHVAEMHLPGGELKLRVGTVE
AGGCTGCTTCCCTCTAGGGTGGGGACTGTAGAAA	1	RLLPSRVGTVE
AGGCTGCTTCCCTCTGGTGGTAACCGCTTGCCCTGCAACTCAGGCCATCTAGGAAATGCACCTCCCCGGAGGAGAATTGAAACTTAGGGTGGGGACTGTAGAAA	1	RLLPSGGNRLPCNSGHLGNAPPRRRIET_GGDCR
AGGCTGCTTCCCTCTGGTGGTAACCGCTTGCCCTGCAACTCAGACCACGTGGAAATGCACCTCCCCGGAGGAGGATTGAAACTTAGGGTGGGGACTGTAGAAA	1	RLLPSGGNRLPCNSDHVEMHLPGGGLKLRVGTVE
GAAATGAAGCTGGGAAATTTACNNTGGAAGGCAGGAAGGAGAGGAAAAGATTACTATCTGATTCCCAGGCTGGTGTGGCCAGTGGAGTGTGCCTCTGAGTGCTGGCAGCTGACACAGAGGATGGGGTT	1	N/A
AGGCTGCTTCCCTCTGGTGGTAACCGCTTGCCCTGCAACTCAGGGCATGCACCTCCCCGGAGGAGAATTGAAACTTAGGGTGGGGACTGTAGAAA	1	RLLPSGGNRLPCNSGHAPPRRRIET_GGDCR
ATGCTGCTTCCCTCTGGTGGTAACCGCTTGCCCTGCAACTCAGACCACGTGGTAGGAAATGCACCTCCCCGGAGGAGAATTGAAACTTAGGGTGGGGACTGTAGAAA	1	MLLPSGGNRLPCNSDHVVGNAPPRRRIET_GGDCR
AGGCTGCTTCCCTCTGGTGGTAACCGCTTGCCCTGCAACTCAGACCACATGGTTTTCTAGGAAATGCACCTCCCCGGAGGAGAATTGAAACTTAGGGTGGGGACTGTAGAAA	1	RLLPSGGNRLPCNSDHMVF_EMHLPGGELKLRVGTVE
AGGCTGCTTCCCTCTGGTGGTAACCGCTTGCCCTGCAACTCAGACCACGTGGTTTTCTAGGAAATGCACCTCCCCGGAGGAGAATTGAAACTTAGGGTGGGGACTGTAGGAA	1	RLLPSGGNRLPCNSDHVVF_EMHLPGGELKLRVGTVG
ACTGGTCCAACAGACTCATGGCCACCCTCTGAGCAGTGCAGCAATCCATATTGTCCAGGAGGGAGAGGTGGGCGTGGCAAAGCCCAAGGCGAGTGTTTGCTGC	1	TGPTDSWPPSEQCSNPYCPGGRGGRGKAQGECLL
AGGCTGCTTCCCTCTGGTGGTAACCGCTTGCCCTGCAACTCAGACCACCAATGTGGAAATGCACCTCCCCGGAGGAGAATTGAAACTTAGGGTGGGGACTGTAGAAA	1	RLLPSGGNRLPCNSDHQCGNAPPRRRIET_GGDCR
AGGCTGCTTCCCTCTGGTGGTAACCGCTTGTCCTGCAACTCAGACCACGTGTCTAGGAAATGCACCTCCCCGGAGGAGAATTGAAACTTAGGGTGGGGACTGTAGAAA	1	RLLPSGGNRLSCNSDHVSRKCTSPEEN_NLGWGL_K
ACTGACTGATTGATTGCTGAAGGGCATGGGGTGTGGGCAGC	1	TD_LIAEGHGVWA
AGGCTGCTTCCCTCTGGTGGTAACCGCTTGCCCTGCAACTCAGACCACGTGACTAGGAAATGCACCTCCCCGGAGGAGAATTGAAACTTAGGGTGGGGACTGTAGAAA	1	RLLPSGGNRLPCNSDHVTRKCTSPEEN_NLGWGL_K
AGGCTGCTTCCCTCTGGTGGTAACCGCTTGCCCTGCAACTCAGACCACGTGGTTCTAGGAAATGCACCTCCCCGGAGGAGAATTGAAACTNAGGGTGGGGACTGTAGAAA	1	N/A
AGGCTGCTTCCCTCTGGTGGTAACCGCTTGCCCTGCAACTCAGACCACGTGGATATGCACCTCCCCGGAGGAGAATTGAAACTTAGGGTGGGGACTGTAGAAA	1	RLLPSGGNRLPCNSDHVDMHLPGGELKLRVGTVE
AGGCTGCTTCCCTCTGGTGGTAACCGCTTGCCCTGCAACTCAGACCACCTCAATGCACCTCCCCGGAGGAGAATTGAAACTTAGGGTGGGGACTGTAGAAA	1	RLLPSGGNRLPCNSDHLNAPPRRRIET_GGDCR
GAAATGAAGCTGGGAAATTTACAATGGAAGGCAGGAAGGAGAGGAAAAGATTACTATCTGATTCCCAGGCTGGTGTGGCCAGTGGAGTGTGCCTCTGAGTGCTGGCAGCTGACACAGAGGATGTGGTA	1	EMKLGNLQWKAGRRGKDYYLIPRLVWPVECASECWQLTQRMW
AGGCTGAAATGCACCTCCCCGGAGGAGAATTGAAACTTAGGGTGGGGACTGTAGAAA	1	RLKCTSPEEN_NLGWGL_K
AGGCTNCTTCCCTCTGGTGGTAACCGCTTGCCCTGCAACTCAGACCACGTGGTCTAGGAAATGCACCTCCCCGGAGGAGAATTGAAACTTAGGGTGGGGACTGTAGAAA	1	N/A
AGGCTGCTTCCCTCTGGTGGTAACCGCTTGCCCTGCAACTCAGACCACGTGGTTCTCNAGGAAATGCACCTCCCCGGAGGAGAATTGAAACTTAGGGTGGGGACTGTAGAAA	1	N/A
AGGCTGCTTCCCTCTGGTGGTAACCGCTTGCCCTGCAACTCAGACCACGTGGTTTGAAATGCACCTCCCCAGAGGAGAATTGAAACTTAGGGTGGGGACTGTAGAAA	1	RLLPSGGNRLPCNSDHVV_NAPPQRRIET_GGDCR
GGCCCATGTGTCAGAAAAGAAGGGACTCTCAAGCCCCAGGAGACATGTTCAAGAAGGCTCTGCATCCTGAACCAATTGGATGGGTGACTA	1	GPCVRKEGTLKPQETCSRRLCILNQLDG_L
AGGCTGCTTCCCTCTGGTGGTAACCGCTTGCCCTGCAACTCAGACCACGTGGTTTCTAGGAAATGCACCTCCCCGGAGGAGAGGAGAATTGAAACTTAGGGTGGGGACTGTAGAAA	1	RLLPSGGNRLPCNSDHVVSRKCTSPEERRIET_GGDCR
AGGCTGCTTCCCTCTGGTGGTAACCGCTTGCCCTGCAACTCAGACCACGTGGCATTAGGAAATGCACCTCCCCGGAGGAGAATTGAAACTTAGGGTGGGGACTGTAGAAA	1	RLLPSGGNRLPCNSDHVALGNAPPRRRIET_GGDCR
AGGCTGCTTCCCTCTGGTGTTAACCGCTTGCCCTGCAACTCAGACCACGTGGTCTAGGAAATGCACCTCCCCGGAGGAGAATTGAAACTTAGGGTGGGGACTGTAGAAA	1	RLLPSGVNRLPCNSDHVV_EMHLPGGELKLRVGTVE
AGGCTGCTTCCCTCTGGTGGTAACCGCTTGCCCTGCAACTCGGACCACCTCCCCGGAGGAGAATTGAAACTTAGGGTGGGGACTGTAGAAA	1	RLLPSGGNRLPCNSDHLPGGELKLRVGTVE
GGCCCATGTGTCAGAAAAGAAGGGACTCTCAAGCCCCAGGAGACATATTCAAGAAGGCTCTGCATCCTGAACCAATTGGATGGGTAACTA	1	GPCVRKEGTLKPQETYSRRLCILNQLDG_L
GAAATGAAGATGGGAAATTTACAATGGAAGGCAGGAAGGAGAGGAAAAGATTACTATCTGATTCCCAGGCTGGTGTGGCCAGTGGAGTGTGCCTCTGAGTGCTGGCAGCTGACACAGAGGATGGGGTT	1	EMKMGNLQWKAGRRGKDYYLIPRLVWPVECASECWQLTQRMG
AGGCTGCTTCCCTCTGGTGGTAACCGCTTGCCCTGCAACTCAGACCACGTGGTTTCTAGGAAATGCACCTCCCCGGAGGAGAATTGAAACTTAGGGTAGGGACTGTAGAAA	1	RLLPSGGNRLPCNSDHVVSRKCTSPEEN_NLG_GL_K
AGGCTGCTTCCCTCTGGTGGTAACCGCTTGCCCTGCAACTCAGACCACGTGGTTTTTTTTTTCTAGGAAATGCACCTCCCCGGAGGAGAATTGAAACTTAGGGTGGGGACTGTAGAAA	1	RLLPSGGNRLPCNSDHVVFFF_EMHLPGGELKLRVGTVE
AGGCTGCTTCCCTCTGGTGGTAACCGCTTGCCCTGCAACTCAGACCGCGTGGTTTCTAGGAAATGCACCTCCCCGGAGGAGAATTGAAACTTAGGGTGGGGACTGTAGAAA	1	RLLPSGGNRLPCNSDRVVSRKCTSPEEN_NLGWGL_K
GAAATGAAGCTGGGAAATTTACAATGGAAGGCAGGAAGGAGAGGAAAAGATTACTATCTGATTCCCAGGCTGGTGTGGCCAGTGGAGTGTGCCCTGAGAGTGCAGGCTTGGGACTAGCCTGGGATATATAGAAAGACCCTGTTTCAGAGGGGAGGAGA	1	EMKLGNLQWKAGRRGKDYYLIPRLVWPVECALRVQAWD_PGIYRKTLFQRGG
AGGCTGCTTCCCTCTGGTGGTAACCGCTTGCCCTGCAACTCAGACCACGTGGAAATGCACCTCCCCGGAGTAGAATTGAAACTTAGGGTGGGGACTGTAGAAA	1	RLLPSGGNRLPCNSDHVEMHLPGVELKLRVGTVE
AGGCTGCTTCCCTCTGGTGGTAACCGCTTGCCCTGCAACTCAGACCACGTGGTCCTCNAGGAAATGCACCTCCCCGGAGGAGAATTGAAACTTAGGGTGGGGACTGTAGAAA	1	N/A
AGGCTGCTTCCCTCTGGTGGTAACCGCTTGCCCTGCAACTCAGACCACGTGGTAGGAAATGCACCTNCCCGGAGGAGAATTGAAACTTAGGGTGGGGACTGTAGAAA	1	N/A
ACTGGTCCAACAGACTCATGGCCACCCTCTGAGCAGTGCAGCAATCCATATTGTCCACGAAGGAGAGGTGGGCGTGGCAAAGCCCAAGGCGAGTGTTTGCTGC	1	TGPTDSWPPSEQCSNPYCPRRRGGRGKAQGECLL
GGCCCATGTGTCAGAAAAGAAGGGACTCTCAAGCCCCAGGAGACATGTTCAAGAAGGCTCTGCATCCTGAACCAACTGGATGGGTAACTA	1	GPCVRKEGTLKPQETCSRRLCILNQLDG_L
AGGCTGCTTCCCTCTGGTGGTAACCGCTTGCCCTGCAACTCAGACCACGTGGTGGGTGTAGGAAATGCACCTCCCCGGAGGAGAATTGAAACTTAGGGTGGGGACTGTAGAAA	1	RLLPSGGNRLPCNSDHVVGVGNAPPRRRIET_GGDCR
AGGCTGCTTCCCTCTGGTGGTAACCGCTTGCCCTGCAACTCAGACCACGTGGTCTAGGAAATGCACCTCCCCGGAGGAGAATTGAAACTTAGGGTGGGGAATGTAGAAA	1	RLLPSGGNRLPCNSDHVV_EMHLPGGELKLRVGNVE
AGGCTGCTTCCCTCTGGTGTTAACCGCTTGCCCTGCAACTCAGACCTAGGAAATGCACCTCCCCGGAGGAGAATTGAAACTTAGGGTGGGGACTGTAGAAA	1	RLLPSGVNRLPCNSDLGNAPPRRRIET_GGDCR
GAAATGAAGCTGGGAAATTTACAATGGAAGGCAGGAAGGAGAGGAAAAGATTACTATCTGATTCCCAGGCTGGTGTGGCCAGTGGAGTGTGCCTCTGAGTGCGGGCAGCTGACACAGAGGATGGGGTT	1	EMKLGNLQWKAGRRGKDYYLIPRLVWPVECASECGQLTQRMG
AGGCTGCTTCCCTCTGGTGGTAACCGCTTGCCCTGCAACTCAGACCACGTGGTTTCTAGGAAATGCACCTGCCCGGAGGAGAATTGAAACTTAGGGTGGGGACTAGAATCTGTTCTGGCTGT	1	RLLPSGGNRLPCNSDHVVSRKCTCPEEN_NLGWGLESVLA
GAAATGAAGCTGGGAAATTTACAATGGAAGGCAGGATGGAGAGGAAAAGATTACTATCTGATTCCCAGGCTGGTGTGGCCAGTGGAGTGTGCCTCTGAGTGCTGGCAGCTGACACAGAGGATGGGGTT	1	EMKLGNLQWKAGWRGKDYYLIPRLVWPVECASECWQLTQRMG
AGGCTGCTTCCCTCTGGTGGTAACCGCTTGCCCTGCAACTAGGAAATACACCTCCCCGGAGGAGAATTGAAACTTAGGGTGGGGACTGTAGAAA	1	RLLPSGGNRLPCN_EIHLPGGELKLRVGTVE
AGGCTGCTTCCCTCTGGTGGTAACCGCTTGCCCTGCAACTCAGACCTCGTGGTCTGAGTTGCACCTCCCCGGAGGAGAATTGAAACTTAGGGTGGGGACTGTAGAAA	1	RLLPSGGNRLPCNSDLVV_VAPPRRRIET_GGDCR
AGGCTGCTTCCCTCTGGTGGTAACCGCTTGCCCTGCAACTCAGACCACGTGTCTAGGAAATGCACCNCCCCGGAGGAGAATTGAAACTTAGGGTGGGGACTGTAGAAA	1	N/A
GAAATGAAGCTGGGAAATTTACAATGGAAGGCAGGAAGGAGAGGAAAAGATTACTATCTGATTCCCAGGCTGGTGTGGCCAGTGGAGTGTGCCTCTGAGTGCTGGCAGCTGACGCAGAGGATGGGGTT	1	EMKLGNLQWKAGRRGKDYYLIPRLVWPVECASECWQLTQRMG
CTGACTGACTGACTGATTGATTGCTGAAGGGGATGGGGTTTGTGCACACCATAGTGTT	1	LTD_LIDC_RGWGLCTP_C
AGGCTGCTTCCCTCTGGTGGTAACCGCTTGCCCTGCAACTCAGACCACGTGGTTTCTAGGAAATGCACCTCCCCGGAGGAGAATTGAAACTTAGGGTGGGGACTGTAGAAAGGGGAGGAGAGATCAGCAAGGTGCTACTGCTGACTGAGGCTGCTTCCCTCTGGTGGTAACCGCTTGCCCTGCAACTCAGACCACGTGGAAATGCACCTCCCCGGAGGAGAATTGAAACTTAGGGTGGGGACTGTAGAAA	1	RLLPSGGNRLPCNSDHVVSRKCTSPEEN_NLGWGL_KGEERSARCYC_LRLLPSGGNRLPCNSDHVEMHLPGGELKLRVGTVE
AGGCTGCTTCCCGCTGGTGGTAACCGCTTGCCCTGCAACTCAGACCACGTGGTCTAGGAAATGCACCTCCCCGGAGGAGAATTGAAACTTAGGGTGGGGACTGTAGAAA	1	RLLPAGGNRLPCNSDHVV_EMHLPGGELKLRVGTVE
AGGCTGCTTCCCTCTGGTGGTAACCGCTTGCCCTGCAACTCAGACCACGTGCACCTCCCCGCAGGAGAATTGAAACTTAGGGTGGGGACTGTAGAAA	1	RLLPSGGNRLPCNSDHVHLPAGELKLRVGTVE
GAAATGAAGCTGGGAAATTTACAATGGAAGGCAGGAAGGAGAGGAAAAGATTACTATCTGATTCCCAGGCTGGTGTGGCCAGTGGAGTGTGCCTCTGAGTGCTGGCAGCTGACACAGAGGATGGGGTTGGGGAGGAGAGANCAGAAAAAGGTGCTACTGCTGACTGAGGCTGCTTCCCTCTGGTGGTAACCGCTTGCCCTGCAACTCAGACCACGTGGTTTGGAAATGCACCTCCCCGGAGGAGAATTGAAACTTAGGGTGGGGACTGTAGAAA	1	N/A
AGGCTGCTTCCCTCTGGTGGTAACCGCTTGCCCTGCAACTCAGACCAGGTGGTCTAGGAAATGCACCTCCCCGGAGGAGAATTGAAACTTAGGGTGGGGACTGTAGAAA	1	RLLPSGGNRLPCNSDQVV_EMHLPGGELKLRVGTVE
GCAGGTGTGGCGCAGGTGAGTGTGAGCATACGTGTGT	1	AGVAQVSVSIRV
AGGCTGCTTCCCTCTGGTCGTAACCGCTTGCCCTGCAACTCAGACCACGTGCACCTCCCCGGAGGAGAATTGAAACTTAGGGTGGGGACTGTAGAAA	1	RLLPSGRNRLPCNSDHVHLPGGELKLRVGTVE
AGGCTGCTTCCCTCTGGTGGTAACCGCTTGCCACCTCCCCGGAGGAGAATTGAAACTTAGGGTGGGGACTGTAGAAA	1	RLLPSGGNRLPPPRRRIET_GGDCR
AGGCTGCTTCCCTCTGGTGGTAACCGCTTGCACTGCAACTCAGACCACGTGGAAATGCACCTCCCCGGAGGAGAATTGAAACTTAGGGTGGGGACTGTAGAAA	1	RLLPSGGNRLHCNSDHVEMHLPGGELKLRVGTVE
AGGCTGCTTCCCTCTGGTGGTAACCGCTTGCCCTGCAACTCAGACCCCCCGGAGGAGAATTGAAACTTAGGGTGGGGACTGTAGAAA	1	RLLPSGGNRLPCNSDPPEEN_NLGWGL_K
AGGCTGCTTCCCTCTGGTGGTAACCGCTTGCCCTGCAACTCAGACCACGTGATGGTCTAGGAAATGCACCTCCCCGGAGGAGAATTGAAACTTAGGGTGGGGACTGTAGAAA	1	RLLPSGGNRLPCNSDHVMV_EMHLPGGELKLRVGTVE
ACTGACTGATTGCCTTGCTTTGTTTCTCAGTTAGGGTCTCTATTGCTCGGATGAAGCACCATGACCAAAAGCAATGT	1	TD_LPCFVSQLGSLLLG_STMTKSN
AGGCTGCTTCCCTCTGGTGGTAACCGCTTGCCCTGCAACTCAGATAGNAAATGCACCTCCCCGGAGGAGAATTGAAACTTAGGGTGGGGACTGTAGAAA	1	N/A
GAAATGAAGCTGGGAAATTTANAATGGAAGGCAGGAAGGAGAGGAAAAGATTACTATCTGATTCCCAGGCTGGTGTGGCCAGTGGAGTGTGCCTCTGAGTGCTGGCAGCTGACACAGAGGATGGGGTT	1	N/A
ACTGGTCCAACAGANTCATGGCCACCCTCTGAGCAGTGCAGCAATCCATATTGTCCAGGAAGGAGAGGTGGGCGTGGCAAAGCCCAAGGCGAGTGTTTGCTGC	1	N/A
AGGCTGCTTCCCTCTGGTGGTAACCGCTTGCCCTGCAACTCAAACCACGTGGTTCTAGGAAATGCACCTCCCCGGAGGAGAATTGAAACTTAGGGTGGGGACTGTAGAAA	1	RLLPSGGNRLPCNSNHVVLGNAPPRRRIET_GGDCR
AGGCTGCTTCCCTCTGGTGGTAACCGCTTGCCCTGCAACTCAGACAATTGAAACTTAGGGTGGGGACTGTAGAAA	1	RLLPSGGNRLPCNSDN_NLGWGL_K
ACTGACTGACTGACTGATTGATTGCTGAAGGGGANGGG	1	N/A
AGGCTGCTTCCCTCTGGTGGTAACCGCTTGCCCTGCAACTCAGACCACTTAGACAACTTAGGGTGTGGACTGTAGAAA	1	RLLPSGGNRLPCNSDHLDNLGCGL_K
AGGCTGCTTCCCTCTGGTGGTAACCGCTTGCCCTGCAACTCAGACCACGTGGTTTCACCGGGTTTCCCCGGAGGAGAATTGAAACTTAGGGTGGGGACTGTAGAAA	1	RLLPSGGNRLPCNSDHVVSPGFPGGELKLRVGTVE
AGGCTGCTTCCCTCTGGTGGTAACCGCTTGCCCTGCAACTTGCCTAGGAAATGCACCTCCCCGGAGGAGAATTGAAACTTAGGGTGGGGACTGTAGAAA	1	RLLPSGGNRLPCNLPRKCTSPEEN_NLGWGL_K
AGGCTGCTTCCCTCTGGTGGTAACCGCTTGCCCTGCAACTCAGACCACGTGGTCGAGGAAATGCACCTCCCCGGAGGAGAATTGAAACTTAGGGTGGGGACTGTAGAAA	1	RLLPSGGNRLPCNSDHVVEEMHLPGGELKLRVGTVE
AGGCTGCTTCCCTCTGGTGGTAACCGCTTGCCCCGCAACTCAGACCACGTTCTAGGAAATGCACCTCCCCGGAGGAGAATTGAAACTTAGGGTGGGGACTGTAGAAA	1	RLLPSGGNRLPRNSDHVLGNAPPRRRIET_GGDCR
GAAATGAAGCTGGGAAATTTACAATGGAAGGCAGGAAGGAGAGGAAAAGATTACTATCTGATTCCCAGNCTGGTGTGGCCAGTGGAGTGTGCCTCTGAGTGCTGGCAGCTGACACAGAGGATGGGGTT	1	N/A
AGGCTGCTTCCCTCTGGTGGTAACCGCTTGCTCTGCAACTCAGACCACGTGGTTTCTAGGAAATGCACCTCCCCGGAGGAGAATTGAAACTTAGGGTGGGGACTGTAGAAA	1	RLLPSGGNRLLCNSDHVVSRKCTSPEEN_NLGWGL_K
GAAATGAAGCTGGGAAATTTACAATGGAAGGCAGGAAGGAGAGGAAAAGATTACTATCTGATTNCCAGGCTGGTGTGGCCAGTGGAGTGTGCCTCTGAGTGCTGGCAGCTGACACAGAGGATGGGGTT	1	N/A
AGGCTGCTTCCCTCTGGTGGTAACCGCTTGCCCTGCAACTCAGACCACGTGGGAGGTGGTCTAGGAAATGCACCTCCCCGGAGGAGAATTGAAACTTAGGGTGGGGACTGTAGAAA	1	RLLPSGGNRLPCNSDHVGGGLGNAPPRRRIET_GGDCR
AGGCTGCTTCCCTCTGGTGGTAACCGCTTGCCCTGCAACTCAGACCACCTCCCCGGAAATGCACCTCCCCGGAGGAGAATTGAAACTTAGGGTGGGGACTGTAGAAA	1	RLLPSGGNRLPCNSDHLPGNAPPRRRIET_GGDCR
ACTGGTCCAACAGACTCATGGCCACCCTCTGAGCAGTGCAGCAATCCATATTGTCCAGGAAGGNGAGGTGGGCGTGGCAAAGCCCAAGGCGAGTGTTTGCTGC	1	N/A
AGGCTGCTTCCCTCTGGTGGTAACCGCTTGCCCTGCAACTCAGACCACTGTAGGAAATGCACCTCCCCGGAGGAGAATTGAAACTTAGGGTGGGGACTGTAGAAA	1	RLLPSGGNRLPCNSDHCRKCTSPEEN_NLGWGL_K
AGGCTGCTTCCCTCTGGTGGTAACCGCTTGCCCTGCAACTCAGACCACGTAGTCTAGGAAATGCACCTCCCCGGAGGAGAATTGAAACTTAGGGTGGGGACTGTAGAAA	1	RLLPSGGNRLPCNSDHVV_EMHLPGGELKLRVGTVE
AGGCTGCTCCCCTCTGGTGGTAACCGCTTGCCCTGCAACTCAGACCACGTGGAAATGCACCTCCCCGGAGGAGAATTGAAACTTAGGGTGGGGACTGTAGAAA	1	RLLPSGGNRLPCNSDHVEMHLPGGELKLRVGTVE
AGGCTGCTTCCCTCTGGTGGTAACCGCTTGCCCTGCAACTCAACTCCCCGGAGGAGAATTGAAACTTAGGGTGGGGACTGTAGAAA	1	RLLPSGGNRLPCNSTPRRRIET_GGDCR
AGGCTGCTTCCCTCTGGTGGTAACCGCTTGCCCTGCAACTCAGACCACGTGGTTAACTAGGAAATGCACCTCCCCGGAGGAGAATTGAAACTTAGGGTGGGGACTGTAGAAA	1	RLLPSGGNRLPCNSDHVVN_EMHLPGGELKLRVGTVE
AGGCTGCTTCCCTCTGGTGGTAACCGCTTGTCCTGCAACTCAGACCACGTGGGAAATGCACCTCCCCGGAGGAGAATTGAAACTTAGGGTGGGGACTGTAGAAA	1	RLLPSGGNRLSCNSDHVGNAPPRRRIET_GGDCR
AGGCTGCTTCCCTCTGGTGGTAACCGCTTGCCCTGCAACTCAGACCACGTGGTTTTCTAGGAAATGCACCTCCCCGGAGGAGAATTGGAACTTAGGGTGGGGACTGTAGAAA	1	RLLPSGGNRLPCNSDHVVF_EMHLPGGELELRVGTVE
AGGCTGCTTCCCTCTGGTGGTAACCGCTTGCCCTGCAACTCAGACCACGACCTCCCCGGAGGAGAATTGAAACTTAGGGTGGGGACTGTAGAAA	1	RLLPSGGNRLPCNSDHDLPGGELKLRVGTVE
CAGGGCCTTTGATCTCAGGAATCACTGGTGTGCCATGGTCTG	1	QGL_SQESLVCHGL
AGGCTGCTTCCCTCTGGTGGTAACCGCTTGCCCTGCAACTCAGACCACGTGGAAATGCACCTCCCCGGAGGAGAATTGAAACTTAAGGTGGGGACTGTAGAAA	1	RLLPSGGNRLPCNSDHVEMHLPGGELKLKVGTVE
AGGCTGCTTCCCTCGGGTGGTAACCGCTTGCCCTGCAACTCAGACCACGTGGAAATGCACCTCCCCGGAGGAGAATTGAAACTTAGGGTGGGGACTGTAGAAA	1	RLLPSGGNRLPCNSDHVEMHLPGGELKLRVGTVE
AGGCTGCTTCCCTCTGGTGGTAACCGCTTGCCCTTCAACTCAGACCACGTGGTCTGAGTCTAGGAAATGCACCTCCCCGGAGGAGAATTGAACCTTAGGGTGGGGACTGTAGAAA	1	RLLPSGGNRLPFNSDHVV_V_EMHLPGGELNLRVGTVE
AGGCTGCTTCCCTCTGGTGGTAACCGCTTGCCCTGCAACTCAGACCACGTGGAAATGCACCTCCCTAGGAAATGCACCTCCCCGGAGGAGAATTGAAACTTAGGGTGGGGACTGTAGAAA	1	RLLPSGGNRLPCNSDHVEMHLPRKCTSPEEN_NLGWGL_K
AGGCTGCTTCCCTCTGGTGGTAACCGCTTGCCCTGCAACTCAGACCACGTGGTTGGTCTAGGAAATGCACCTCCCCGGAGGAGAATTGAAACTTAGGGTGGGGACTGTAGAAA	1	RLLPSGGNRLPCNSDHVVGLGNAPPRRRIET_GGDCR
GGCCCATGTGTCAGAAAAGAAGGGACTCTCAAGCCCCAGGAGACATGTTCAAGAAGGCTCTGCATCCTGAACCAATTGGAGAGGCCAGAA	1	GPCVRKEGTLKPQETCSRRLCILNQLERPE
AGGCTGCTTCCCTCTGGTGGTAACCGCTTGCCCTGCAACTCAGACAACGTGGTAGGAAATGCACCTCCCCGGAGGAGANTTGAAACTTAGGGTGGGGACTGTAGAAA	1	N/A
AGGCTGCTTCCCTCTGGTGGTAACCGCTTGCCCTGCAACTCAGACCACGTGGCACGAAATGCACCTCCCCGGAGGAAATGCACCTCCCCGGAGGAGAATTGAAACTTAGGGTGGGGACTGTAGAAA	1	RLLPSGGNRLPCNSDHVARNAPPRRKCTSPEEN_NLGWGL_K
AGNCTGCTTCCCTCTGGTGGTAACCGCTTGCCCTGCAACTCAGACCACGTGGTTTCTAGGAAATGCACCTCCCCGGAGGAGAATTGAAACTTAGGGTGGGGACTGTAGAAA	1	N/A
AGGCTGCTTCCCTCTGGTGGTAACCGCTTGCCCTGCAACTCAGACCACGTAGAGAGAAAAGAACATGGAAGGGTCTAGGAAATGCACCTCCCCGGAGGAGAATTGAAACTTAGGGTGGGGACTGTAGAAA	1	RLLPSGGNRLPCNSDHVERKEHGRV_EMHLPGGELKLRVGTVE
AGGCTGCTTCCCTATGGTGGTAACCGCTTGCCCTGCAACTCAGACCACGTGGTTTCTAGGAAATACACCTCCCCGGAGGAGAATTGAAACTTAGGGTGGGGACTGTAGAAA	1	RLLPYGGNRLPCNSDHVVSRKYTSPEEN_NLGWGL_K
AGGCTGCTTCCCTCTGGTGGTAACCGCTTGCCCTGCAACTCAGACCACGTGGTTCTAGGAAATGCGCCTCCCCGGAGGAGAATTGAAACTTAGGGTGGGGACTGTAGAAA	1	RLLPSGGNRLPCNSDHVVLGNAPPRRRIET_GGDCR
AGGCTGCTTCCCTCTGGTGGTAACCGCTTGCCCTGCAACTCAGACCACGTGGAAAATCTAGGAAATGCACCTCCCCGGAGGAGAATTGAAACTTAGGGTGGGGACTGTAGAAA	1	RLLPSGGNRLPCNSDHVENLGNAPPRRRIET_GGDCR
ACTGGTCCANCAGACTCATGGCCACCCTCTGAGCAGTGCAGCAATCCATATTGTCCAGGAAGGAGAGGTGGGCGTGGCAAAGCCCAAGGCGAGTGTTTGCTGC	1	N/A
GACACTCATGACTGAAGCTA	1	DTHD_S
ACTGACTGATTGATTGCTGAATGGGAGGACATGCCAGTCTCCTGTGTACAGTGTTATAGAGA	1	TD_LIAEWEDMPVSCVQCYR
AGGCTGCTTCCCTCTGGGGATAACCGCTTGCCCTGCAACTCACCTCCCCGGAGGAGAATTGAAACTTAGGGTGGGGACTGTAGAAA	1	RLLPSGDNRLPCNSPPRRRIET_GGDCR
AGGCTGCTTCCCTCTGGTGGTAACCGCTTGCCCTGCAACTCAGACCACGTGGTTCTAGGAAATGCACCTCCCCGGAGGAGAATTGAAACTTAGGGTGGGGACTGTAGAAAGGGGAGGAGAGATCAGAACAAGGTGCTACTGCTGACTGGAAATGAAGCTGGGAAATTTACAATGGAAGGCAGGAAGGAGAGGAAAAGATTACTATCTGATTCCCAGGCTGGTGTGGCCAGTGGAGTGTGCCTCTGAGTGCTGGCAGCTGACACAGAGGATGGGGTT	1	RLLPSGGNRLPCNSDHVVLGNAPPRRRIET_GGDCRKGRRDQNKVLLLTGNEAGKFTMEGRKERKRLLSDSQAGVASGVCL_VLAADTEDGV
AGGCTGCTTCCCTCTGGTGGTAACCGCTTGCCCTGCAACTCAGACCACGTGGTCTAGGAAATGCACCTCCCCGGAGGAGAATTGAAACTTAGGGTGGGGACTGTNGAAA	1	N/A
AGGCTGCTNCCCTCTGGTGGTAACCGCTTGCCCTGCAACTCAGACCACGTGGTTCACCTCCCCGGAGGAGAATTGAAACTTAGGGTGGGGACTGTAGAAA	1	N/A
AGGCTGCTTCCCTCTGGTGGTAACCGCTTGCCCTGCAACTCAGACCACGTGGTTGAAATGCACCTCCCCGGAGGAGAATTGAAACTTAGGGTGGGGACTGTANAAA	1	N/A
GAAATGAAGCTGGGAAATTTACAATGGAAGGCAGGAAGGAGAGGAAAAGATTACTATCTGATTCCCAGGCTGGTGTGGCCAGTGGAGTGTGCCTCTGAGTGCTGGCAGCTGACACAGAGGATGGGGTC	1	EMKLGNLQWKAGRRGKDYYLIPRLVWPVECASECWQLTQRMG
AGGCTGCTTCCCTCTGGTGGTAACCGCTTGCCCTGCAACTCAGACCACGTGGCTTTAGGAAATGCACCTCCCCGGAGGAGAATTGAAACTTAGGGTGGGGACTGTAGAAA	1	RLLPSGGNRLPCNSDHVALGNAPPRRRIET_GGDCR
AGGCTGCTTCCCTCTGGTGGTAACCGCTTGCCCTGCAACTCAGACCACGTGGTTCTAGGAAATGCACCTCCCCGGAGGAGAATTGAA	1	RLLPSGGNRLPCNSDHVVLGNAPPRRRIE
GAAATGAAGCTNGGAAATTTACAATGGAAGGCAGGAAGGAGAGGAAAAGATTACTATCTGATTCCCAGGCTGGTGTGGCCAGTGGAGTGTGCCTCTGAGTGCTGGCAGCTGACACAGAGGATGGGGTT	1	N/A
GAAATGAAGCTGGGAAATTTACAATGGAAGGCAGGAAGGAGAGGAAAAGATTACTATCTGATTCCCAGGCTGGTGTGGCCAGTGGAGTGTGCCTCTGAGAGCTGGCAGCTGACACAGAGGATGGGGTT	1	EMKLGNLQWKAGRRGKDYYLIPRLVWPVECASESWQLTQRMG
AGGCTGCTTCCCTCTGGTGGTAACCGCTTGCCCTGCAACTCAGACCACGTGGTCTGCACGTGGAAATGCACCTCCCCGGAGGAGAATTGAAACTTAGGGTGGGGACTGTAGAAA	1	RLLPSGGNRLPCNSDHVVCTWKCTSPEEN_NLGWGL_K
ACTGGTCCAACAGACTCATGGCCACCCTCTGGGCAGTGCAGCAATCCATATTGTCCAGGAAGGAGAGGTGGGCGTGGCAAAGCCCAAGGCGAGTGTTTGCTGC	1	TGPTDSWPPSGQCSNPYCPGRRGGRGKAQGECLL
GGCCCATGTGTCAGAAAAGAAGGGACTNTCAAGCCCCAGGAGACATGTTCAAGAAGGCTCTGCATCCTGAACCAATTGGATGGGTAACTA	1	N/A
AGGCTGCTTCCCTCTGGTGGTAACCGCTTGCCCTGCAACTCACCCACGTGGAAATGCACCTCCCCGGAGGAGAATTGAAACTTAGGGTGGGGACTGTAGAAA	1	RLLPSGGNRLPCNSPTWKCTSPEEN_NLGWGL_K
AGGCTGCTTCCCTCTGGTGGTAACCGCTTGCCCTNCAACTCAGACCATTCCTAGGAAATGCACCTCCCCGGAGGAGAATTGAAACTTAGGGTGGGGACTGTAGAAA	1	N/A
GGCCCATGTGTCAGAAAAGAAGGGACTCTCAAGCCCCAGGAGACATGTTCAAGAAGGCTCTGCATCCTGAACCAANTGGATGGGTAACTA	1	N/A
AGGCTGCTTCCCTCTGGTGGTAACCGCTTGCCCTGCAACTCAGACCACGTGGTTTCTAGGAAATGCACCTCCCCGGAGGATAATTGAAACTTAGGGTGGGGACTGTAGAAA	1	RLLPSGGNRLPCNSDHVVSRKCTSPEDN_NLGWGL_K
AGGCTGCTTCCCTCTGGTGGTAACCGCTTGCCCTGCAACTCAGACCACGTGGTTTCTAGGAAATGCACCTCCCCGGAGGAGAATTGAAGCTTAGGGTGGGGACTGTAGAAA	1	RLLPSGGNRLPCNSDHVVSRKCTSPEEN_SLGWGL_K
AGGCTGCTTCCCTCTGGNGGTAACCGCTTGCCCTGCAACTCAGACCACGTGGTTTCTAGGAAATGCACCTCCCCGGAGGAGAATTGAAACTTAGGGTGGGGACTGTAGAAA	1	N/A
TGTCATGGTGTAAATGGGGGTGTGGATGGATAAGGGGGAGCAACAGAATGTCACTGATGTGTCT	1	CHGVNGGVDG_GGATECH_CV
AGGCTGCTTCCCTCTGGTGGTAACCGCTTGCCCTGCAACTCAGACCACGTGGTTAATAATACATGTCTAGGAAATGCACCTCCCCGGAGGAGAATTGAAACTTAGGGTGGGGACTGTAGAAA	1	RLLPSGGNRLPCNSDHVVNNTCLGNAPPRRRIET_GGDCR
AGGCTGCTTCCCTCTGGTGGTAACCGCTTGCCCTGCAACTCAGAAACTTAGGGTGGGGACTGTAGAAA	1	RLLPSGGNRLPCNSET_GGDCR
GGCCCTTGTGTCAGAAAAGAAGGGACTCTCAAGCCCCAGGAGACATGTTCAAGAAGGCTCTGCATCCTGAACCAATTGGATGGGTAACTA	1	GPCVRKEGTLKPQETCSRRLCILNQLDG_L
AGGCTGCTTCCCTCCGGTGGTAACCGCTTGCCCTGCACCTCCCCGGAGGAGAATTGAAACTTAGGGTGGGGACTGTAGAAA	1	RLLPSGGNRLPCTSPEEN_NLGWGL_K
AGGCTGCTTCCCTCTGGTGGTAACCGCTTGCCCTGCAACTCAGACCACGTGGTTTCTAGGAAATGCACCTCCCNGGAGGAGAATTGAAACTTAGGGTGGGGACTGTAGAAA	1	N/A
AGGCTGCTTCCCTCTGGTGGTAACCGCTTGCCCTGCAACTCAGACCACGTGGTCCCCCCCGGAGGAGAATTGAAACTTAGGGTGGGGACTGTAGAAA	1	RLLPSGGNRLPCNSDHVVPPGGELKLRVGTVE
GAAATGAAGCTGGGAANTTTACAATGGAAGGCAGGAAGGAGAGGAAAAGATTACTATCTGATTCCCAGGCTGGTGTGGCCAGTGGAGTGTGCCTCTGAGTGCTGGCAGCTGACACAGAGGATGGGGTT	1	N/A
GAAATGAAGCTGGGAAATTTACAATGGAAGGCAGGAAGGAGAGGAAAAGATTACTATCTGATTCCCAGGCTGGTGTGGCCAGTGGAGTGTGCCTCTNAGTGCTGGCAGCTGACACAGAGGATGGGGTT	1	N/A
AGGCTGCTTCCATCTGGTGGTAACCGCTTGCCCTGCAACTCAGACCACTAGGAAATGCACCTCCCCGGAGGAGAATTGAAACTTAGGGTGGGGACTGTAGAAA	1	RLLPSGGNRLPCNSDH_EMHLPGGELKLRVGTVE
AGGCTGCTTCCCTCTGGTGGTAACCGCTTGCCCTGCAACTCAGACCCCCGGAGGAGAATTGAAACTTAGGGTGGGGACTGTAGAAA	1	RLLPSGGNRLPCNSDPRRRIET_GGDCR
AGGCTGCTTCCCTCTGGTGGTAACCGCTTGCCCTGCAACTCAGACCACGTGGGTCTTTCTAGGAAATGCACCTCCCCGGAGGAGAATTGAAACTTAGGGTGGGGACTGTAGAAA	1	RLLPSGGNRLPCNSDHVGLSRKCTSPEEN_NLGWGL_K
AGGCTGCTTCCCTCTGGTGGTAACCGCTTGCCCTGCAACTCAGACCACGTGCAGAATTGAAACTTAGGGTGGGGACTGTAGAAA	1	RLLPSGGNRLPCNSDHVQN_NLGWGL_K
AGGCTGCTTCCCTCTGGTGGTAACCGCTTGCCCTGCAACTCAGACCACGTGGTGCAACTCAGACCACTCTAGGAAATGCACCTCCCCGGAGGAGAATTGAAACTTAGGGTGGGGACTGTAGAAA	1	RLLPSGGNRLPCNSDHVVQLRPL_EMHLPGGELKLRVGTVE
AGGCTGCTTCCCTCTGGTGGTAACCGCTTGCCCTGCAACTCAGACCACGTGGTTTCTAGGAAATGCACCTCCCCGGAGGAGAATTGAAACTTAGGGTGGGGACGGTAGAAA	1	RLLPSGGNRLPCNSDHVVSRKCTSPEEN_NLGWGR_K
ACTGGTCCAACAGACTCATGGCCACCCTCTGAGCAGTGCAGCANTCCATATTGTCCAGGAAGGAGAGGTGGGCGTGGCAAAGCCCAAGGCGAGTGTTTGCTGC	1	N/A
AGGCTGCTTCCCTCTGGTGGTAACCGCTTGACCTGCAACTCAGACCCCGGAGGAGAATTGAAACTTAGGGTGGGGACTGTAGAAA	1	RLLPSGGNRLTCNSDPGGELKLRVGTVE
AGGCTGCTTCCCTCTGGTGGTAACCGCTTGCCCTGCAACTCAGACCACGTGGTCAGGAAATGCACCTCCCCGGAGGAGAATTGAAACTTAGGGTGGGGACTGTAGAAA	1	RLLPSGGNRLPCNSDHVVRKCTSPEEN_NLGWGL_K
AGGCTGCNTCCCTCTGGTGGTAACCGCTTGCCCTGCAACTCAGACCACGTCTGAAGGAAATGCACCTCCCCGGAGGAGAATTGAAACTTAGGGTGGGGACTGTAGAAA	1	N/A
AGGCTGCTTCCCTCTGGTGGTAACCGCTTGCCCTGCAACTCAGACCACGTTCTGACCCGGAGGAGAATTGAAACTTAGGGTGGGGACTGTAGAAA	1	RLLPSGGNRLPCNSDHVLTRRRIET_GGDCR
AGGCTGCTTCCCTCTGGTGGTAACCGCTTGCCCTGCAACTCAGACCACGTGGAAATGCATCTCCCCGGAGGAGAATTGAAACTTAGGGTGGGGACTGTAGAAA	1	RLLPSGGNRLPCNSDHVEMHLPGGELKLRVGTVE
AGGCTGCTTCCCTCTGGTGGTAACCGCTTGCCCTGCAACTCAGACCACGTGGTTTCTAGGAAATGCACCTCCCCGGAGGAGAATTGAAACTTAGGGTGGGGACTGTAGAAAGGGGAGGAGACTGTAGAAA	1	RLLPSGGNRLPCNSDHVVSRKCTSPEEN_NLGWGL_KGEETVE
AGGCTGCTTCCCTCTGGTGGTAACCGCTTGCCCTGCAACTCACCTCCCCGGAGGAGAATTGAAACT	1	RLLPSGGNRLPCNSPPRRRIET
AGGCTGCTTCCCTCTGGTGGTAACCTCTGGTGGTAACCGCTTGCCCTGCAACTCAGACCACGGAGGAGAATTGAAACTTAGGGTGGGGACTGTAGAAA	1	RLLPSGGNLWW_PLALQLRPRRRIET_GGDCR
AGGCTGCTTCCCTCTGGTGGTAACCGCTTGCCCTGCAGAAATGCACCTCCCCGGAGGAGAATTGAAACTTAGGGTGGGGACTGTAGAAA	1	RLLPSGGNRLPCRNAPPRRRIET_GGDCR
AGGCTGCTTCCCTCTGGTGGTAACCGCTTGCCCTGCAACTCAGACCACGTGGTCAGACCACGTGCTAGGAAATGCACCTCCCCGGAGGAGAATTGAAACTTAGGGTGGGGACTGTAGAAA	1	RLLPSGGNRLPCNSDHVVRPRARKCTSPEEN_NLGWGL_K
ACTGACTGACTGACTGATTGATTGCTGAAGGGGATGGGGTTTGTGAACACCATAGTGTT	1	TD_LTD_LLKGMGFVNTIV
AGGCTGCTTCCCTCTGGTGGTAACCGCTTGCCCTGCAACTCAGAACACCTCCCCGGAGGAGAATTGAAACTTAGGGTGGGGACTGTAGAAA	1	RLLPSGGNRLPCNSEHLPGGELKLRVGTVE
AGGCTGCTTCCCTCTGGTGGTAACCGCNTGCCCTGCAACTCAGACCACGTGGTTTAGGAAATGCACCTCCCCGGAGGAGAATTGAAACTTAGGGTGGGGACTGTAGAAA	1	N/A
AGGCTGCTTCCCTCTGGTGGTAACCGCTTGCCCTGCNACTCAGACCACGTGGTCTAGGAAATGCACCTCCCCGGAGGAGAATTGAAACTTAGGGTGGGGACTGTAGAAA	1	N/A
GAAATGAAGCTGGGAAATTTACAATGGAAGGCAGGAAGGAGAGGAAAAGATTACTNTCTGATTCCCAGGCTGGTGTGGCCAGTGGAGTGTGCCTCTGAGTGCTGGCAGCTGACACAGAGGATGGGGTT	1	N/A
AGGCTGCTTCCCTCTGGTGGTAACAGCTTGCCCTGCAACTCAGACCACGTGGTTTCTAGGAAATGCACCTCCCCGGAGGAGAATTGAAACTTAGGGTGGGGACTGTAGAAA	1	RLLPSGGNSLPCNSDHVVSRKCTSPEEN_NLGWGL_K
ACTGGTCCAACAGACTCATGGCCACCCTCTGAGCAGTGCAGCAATCCATATTGTCCAGGAAGGAGGGGTGGGCGTGGCAAAGCCCAAGGCGAGTGTTTGCTGC	1	TGPTDSWPPSEQCSNPYCPGRRGGRGKAQGECLL
GAAATGAAGCTGGGAAATTTACAATGGAAGGCAGGAAGGAGAGGAAAAGATTACTATCTGGTTCCCAGGCTGGTGTGGCCAGTGGAGTGTGCCTCTGAGTGCTGGCAGCTGACACAGAGGATGGGGTT	1	EMKLGNLQWKAGRRGKDYYLVPRLVWPVECASECWQLTQRMG
AGGCTGCTTCCCTCTGGTGGTAACCGCTTGCCCTGCAACTCAGACCACGTGGTCTGGTAGGANATGCACCTCCCCGGAGGAGAATTGAAACTTAGGGTGGGGACTGTAGAAA	1	N/A
AGGCTGCTTCCCTCTGGTGGTAACCGCTTGCCCTGCAACTCAGACCACGTGGTCTAGGAAATGCACCTCCCCGGAGGAGAATTGAAACTAGGGTGGGGACTGTAGAAA	1	RLLPSGGNRLPCNSDHVV_EMHLPGGELKLGWGL_K
AGGCTGCTTCCCTCTGGTGGTAACCGCTTGCCCTGCAACTCAGACCACGTCATTAAGGGAATCTAGGAAATGCACCTCCCCGGAGGAGAATTGAAACTTAGGGTGGGGACTGTAGAAA	1	RLLPSGGNRLPCNSDHVIKGI_EMHLPGGELKLRVGTVE
AGGCTGCTTCCCTCTGGTGGTAACCGCTTGCCCTGCAACTCAGACCACGTGGTGGAAATGCACCTCCCCGGAGGTGCATTGAAACTTAGGGTGGGGACTGTAGAAA	1	RLLPSGGNRLPCNSDHVVEMHLPGGALKLRVGTVE
AGGCTGCTTCCCTCTGGTGGTAACCGCTTGCCCTGCAACTCAGACCACGTGGTCTAGGAAATGCACCTCCCCGGAGGANAATTGAAACTTANGGTGGGGACTGTAGAAA	1	N/A
AGGCTGCTTCCCTCTGGTGGTAACCGCTGAAACTTAGGGTGGGGACTGTAGAAA	1	RLLPSGGNR_NLGWGL_K
AGGCTGCTTCCCTCTGGTGGTAACCGCTTGCCCTGCAACTCAGACCACCTAGGAAANGCACCTCCCCGGAGGAGAATTGAAACTTAGGGTGGGGACTGTAGAAA	1	N/A
CTGACCATGGGAAAACACAGAAGTATAAAATCCCCTGGGTCACAGTACTGAGGAGGGGATGGGGTTTGTGCACACCATAGTGTT	1	LTMGKHRSIKSPGSQY_GGDGVCAHHSV
AGGGTGCTTCCCTCTGGTGGTAACCGCTTGCCCTGCAACTCAGACCACGTGGTTCTAGGAAATGCACCTCCCCGGAGGAGAATTGAAACTTAGGGTGGGGACTGTAGAAA	1	RVLPSGGNRLPCNSDHVVLGNAPPRRRIET_GGDCR
AGGCTGCTTCCCTCTGGTGGTAACCGCTTGCCCTGCAACTCAGACCACGTGGTTTTCTAGGAAATGCACCTCCCCGGAGGAGAATTGAAACTTAGGGTGGGGACTTTAGAAA	1	RLLPSGGNRLPCNSDHVVF_EMHLPGGELKLRVGTLE
CACTGTAGCAAGATGCACACGCTGCTTGCATTACCACT	1	HCSKMHTLLALP
ACTGACTGACTGACTGATTGATTGCTGAAGGGGATGGGGTTTGTGCACACCATAGCGTT	1	TD_LTD_LLKGMGFVHTIA
AGGCTGCTTCCCTCTGGTGGTAACCGCTTGCCCTGCAACTCAGACCACGTGGTTTCTAGGAAATGCACCTCCCCGGAGGAGAATTGAAACTTGGGTGGGGACTGTAGAAA	1	RLLPSGGNRLPCNSDHVVSRKCTSPEEN_NLGGDCR
AGGCTGCTTCCCTCTGGTGGTANCCGCTTGCCCTGCAACTCAGACCACGTGGTTCTAGGAAATGCACCTCCCCGGAGGAGAATTGAAACTTAGGGTGGGGACTGTAGAAA	1	N/A
AGGCTGCTTCCCTCTGGTGGTAACCGCTTGCCCTGCAACTCAGACCACGTGGTTTCTAGGAAATGCACCTCCCCGGAGGAGACTTGAAACTTAGGGTGGGGACTGTAGAAA	1	RLLPSGGNRLPCNSDHVVSRKCTSPEET_NLGWGL_K
AGGCTGCTTCCCTCTGGTGGTAACCGCTTGCCCTGCAACTCAGACCACGTGGTNTAGGAAATGCACCTCCCCGGAGNAGAATTGAAACTTAGGGTGGGGACTGTAGAAA	1	N/A
AGGCTGCTTCCCTCTGGTGGTAACCGCTAGCCCTGCAACTCAGACCACGTGGTTTCTAGGAAATGCACCTCCCCGGAGGAGAATTGAAACTTAGGGTGGGGACTGTAGAAA	1	RLLPSGGNR_PCNSDHVVSRKCTSPEEN_NLGWGL_K
AGGCTGCTTCCCTCTGGTGGTAACCGCTTGCCCTGCAACTCAGACCACGTGGTCTAGGAAGTGCACCTCCCCGGAGGAGAATTGAAACTTAGGGTGGGGACTGTAGAAA	1	RLLPSGGNRLPCNSDHVV_EVHLPGGELKLRVGTVE
AAAAGACACAAGCTCTGAAAATGTCGTTTTTATATTTACAGAGTGCTTCAAGTCCATTTTATGAAGGAAGTTAAGGAAGTGGGCAAAGCAAGGGGCAGAGAGGGGAG	1	KRHKL_KCRFYIYRVLQVHFMKEVKEVGKARGREG
AGGCTGCTTCCCTCTGGTGGAGAATTGAAACTTAGGGTGGGGACTGTAGAAA	1	RLLPSGGELKLRVGTVE
GAAATGAAGCTGGGAAATTTACAATGGAAGGCAGGAAGGAGAGGAAATGATTACTATCTGATTCCCAGGCTGGTGTGGCCAGTGGAGTGTGCCTCTGAGTGCTGGCAGCTGACACAGAGGATGGGGTT	1	EMKLGNLQWKAGRRGNDYYLIPRLVWPVECASECWQLTQRMG
GAAATGAAGCTGGGAAATTTACAATGGAAGGCAGGAAGGAGAGGAGAAGATTACTATCTGATTCCCAGGCTGGTGTGGCCAGTGGAGTGTGCCTCTGAGTGCTGGCAG	1	EMKLGNLQWKAGRRGEDYYLIPRLVWPVECASECWQ
AGGCTGCTTCCCTCTGGTGGTAACCGCTTGCCCTGCAACTCAGACCACGTGGTTTCTAGGAAATGCACCTCCCCGGAGGAGAATTGAAACTTAGGGCGGGGACTGTAGAAA	1	RLLPSGGNRLPCNSDHVVSRKCTSPEEN_NLGRGL_K
AGGCTGCTTCCCTCTGGTGGTAACCGCTTGCCCTGCAACTCAGACCACGTGGTTTCTAGGAAATGCATCTCCCCGGCGGAGAATTGAAACTTAGGGTGGGGACTGTAGAAA	1	RLLPSGGNRLPCNSDHVVSRKCISPAEN_NLGWGL_K
AGCCAAGAAGAGCATGTCCTGGAAGATTGGGAGGCTGGCCCACCTGCCTGGGGACCATGTAGTAGAAATTCATTGGTGGCCTGCTGGGAGGCTAGGCTG	1	SQEEHVLEDWEAGPPAWGPCSRNSLVACWEARL
AGGCTGCTTCCCTCTGGTGGTAACCGCTTGCCCTGCAACTCAGACCACGTGGTTCTAGGAAATGCACCTCCCCGGAGGAGAATTGAAGCTTAGGGTGGGGACTGTAGAAA	1	RLLPSGGNRLPCNSDHVVLGNAPPRRRIEA_GGDCR
AGGCTGCTTCCCTCTGGTGGTAACCGCTTGCCCTGCAACTCAGACCACGTGCACCTCCCCGGAGGAAATGCACCTCCCCGGAGGAGAATTGAAACTTAGGGTGGGGACTGTAGAAA	1	RLLPSGGNRLPCNSDHVHLPGGNAPPRRRIET_GGDCR
AGGCTGCTTCCCTCTGGTGGTAACCGCTTGCCCTGCAACTCAGACCACGTGGAAATGCACCTAGGTGCATCTAGGAAATGCACCTCCCCGGAGGAGAATTGAAACTTAGGGTGGGGACTGTAGAAA	1	RLLPSGGNRLPCNSDHVEMHLGASRKCTSPEEN_NLGWGL_K
GGCCCATGTGTCAGAAAAGAAGGGACTCTCAAGCCCCAGGAGACATGTTCAAGAAGGCTCTGCATCCTGAACCAATTGGATGGGAACTA	1	GPCVRKEGTLKPQETCSRRLCILNQLDGN
AGGCTGCTTCCCTCTGGTGGTAACCGCTTGCCCTGCAACTCAGACCACGTTAGGAAATGCACCTCCCCGGAGGAGAATTGAAACTTAGGGTGGGGACTGTAGAAA	1	RLLPSGGNRLPCNSDHVRKCTSPEEN_NLGWGL_K
GGACCATGTGTCAGAAAAGAAGGGACTCTCAAGCCCCAGGAGACATGTTCAAGAAGGCTCTGCATCCTGAACCAATTGGATGGGTAACTA	1	GPCVRKEGTLKPQETCSRRLCILNQLDG_L
AGGCTGCTTCCCTCTGGTGGTAACCGCTTGCCCTGCAACTCAGACCACGTGGTCTAGGAAATGCACCTCCCCGGAGGAGAATTGAAACTTAGGGTGGGGACTGTAGNAA	1	N/A
AGGCTGCTTCCCTCTGGTGGTAACCGCTTGCCCTGCAACTCAGACCACTAGGAAATGCACCTCCCCGGAGGAGAATTGAAACTTAGGGTGGGGACTGTAGAAAGGGGAGGCAAGGTGCTACTGCTGACTGGAAATGAAGCTGGGAAATTTACAATGGAAGGCAGGAAGGAGAGGAAAAGATTACTATCTGATTCCCAGGCTGGTGTGGCCAGTGGAGTGTGCCTCTGAGTGCTGGCAGCTGACACAGAGGATGGGGTT	1	RLLPSGGNRLPCNSDH_EMHLPGGELKLRVGTVERGGKVLLLTGNEAGKFTMEGRKERKRLLSDSQAGVASGVCL_VLAADTEDGV
AGGCTGCTTCCCTCTGGTGGTAACCGCTTGCCCTGCAACTCAGACCACGTGGTTTCTATGAAATGCACCTCCCCGGAGGAGAATTGAAACTTAGGGTGGGGACTGTAGAAA	1	RLLPSGGNRLPCNSDHVVSMKCTSPEEN_NLGWGL_K
ACCAGAGAGGGGAGAGTGGCTTGGATGAGGA	1	TREGRVAWMR
AGGCTGCTTCCCTCTGGTGGTAACCGCTTGCCCTGCAACTCAGACCACGTGGTTCTAGGAAATGCAACTCCCCGGAGGAGAATTGAAACTTAGGGTGGGGACTGTAGAAA	1	RLLPSGGNRLPCNSDHVVLGNATPRRRIET_GGDCR
GGCCCATGTGTCAGAAAAGAAGGGACTCTCAAGCCCCAGGAGACATGTTCAAGAAGGCTCTGCATCCTGAACCAATTGGATGNGTAACTA	1	N/A
AGGCTGCTTCCCTCTGGTGGTAACCGCTTGCCCTGCAACTCAGACCACCCGGAGGAGAATTGAAACTTAGGTGGGGACTGTAGAAA	1	RLLPSGGNRLPCNSDHPEEN_NLGGDCR
GGCCCATGTGTCAGAAAAGAAGGGACTCTCAAGCCCCAGGAGACATGTTCAAGAAGGCTCTGCATCCTGAACCCTTAGATTTGTGCA	1	GPCVRKEGTLKPQETCSRRLCILNP_ICA
AGGCTGCTTCCCTCTGGTGGTAACCGCTTGCCCTGCAACTCAGACCACGTGGAAATGCACCTCCCCGGAGGAGAATTGAAACTTAGGTGGGGACTGTAGAAA	1	RLLPSGGNRLPCNSDHVEMHLPGGELKLRWGL_K
AGGCTGCTTCCCTCTGGTGGTAACCGCTTGCCCTGGGAGGAAATGCACCTCCCCGGAGGAGAATTGAAACTTAGGGTGGGGACTGTAGAAA	1	RLLPSGGNRLPWEEMHLPGGELKLRVGTVE
GAAATGAAGCTGGGAAATTTACAATGGAAGGCAGGAAGGAGAGGAAAAGATTACTATCTGATTCCCAGGCTGGTGTGGCCAGTGGAGTTTGCCTCTGAGTGCTGGCAGCTGACACAGAGGATGGGGTT	1	EMKLGNLQWKAGRRGKDYYLIPRLVWPVEFASECWQLTQRMG
AGGCTGCTTCCCTCTGGTGGTAACTGCTTGCCCTGCAACTCAGACCACGTGGAAATGCACCTCCCCGGAGGAGAATTGAAACTTAGGGTGGGGACTGTAGAAA	1	RLLPSGGNCLPCNSDHVEMHLPGGELKLRVGTVE
AGGCTGCTTCCCTCTGGTGGTAACCGCTTGGTAATTGGTAATCTAGGAAATGCACCTCCCCGGAGGAGAATTGAAACTTAGGGTGGGGACTGTAGAAA	1	RLLPSGGNRLVIGNLGNAPPRRRIET_GGDCR
ATGTGTGTGTGGGGAGGAGAGATCAGAACAAGGTGCTACTGCTGACTGAGGCTGCTTCCCTCTGGTGGTAACCGCTTGCCCTGCAACTCAGACCACGTGGTTCTAGGAAATGCACCTCCCCGGAGGAGAATTGAAACTTAGGGTGGGGACTGTAGAAA	1	MCVWGGEIRTRCYC_LRLLPSGGNRLPCNSDHVVLGNAPPRRRIET_GGDCR
AGGCTGCTTCCCTCTGGTGGTAACCGCTTGCCGTGCAACTCAGACCACGTGGTCTAGGAAATGCACCTCCCCGGAGGAGAATTGAAACTTAGGGTGGGGACTGTAGAAA	1	RLLPSGGNRLPCNSDHVV_EMHLPGGELKLRVGTVE
GCACAAGATTGGGCCCACCAAGGTCTCTATCATGAAGCA	1	AQDWAHQGLYHEA
GAAATGAAGCTGGGAAACTTACAATGGAAGGCAGGAAGGAGAGGAAAAGATTACTATCTGATTCCCAGGCTGGTGTGGCCAGTGGAGTGTGCCTCTGAGTGCTGGCAGCTGACACAGAGGATGGGGTT	1	EMKLGNLQWKAGRRGKDYYLIPRLVWPVECASECWQLTQRMG
AGACTGCTTCCCTCTGGTGGTAACCGCTTGCCCTGCAACTCAGACCACGTGGTTTAGGAAATGCACCTCCCCGGAGGAGAATTGAAACTTAGGGTGGGGACTGTAGAAA	1	RLLPSGGNRLPCNSDHVV_EMHLPGGELKLRVGTVE
GAAATGAAGCTGGGAAATTTACAATGGAAGGCAGGAAGGAGAGGAAAAGATTACTATCTGATTCCCAGGCTGGTGTGGCTAGTGGAGTGTGCCTCTGAGTGCTGGCAGCTGACACAGAGGATGGGGTT	1	EMKLGNLQWKAGRRGKDYYLIPRLVWLVECASECWQLTQRMG
AGGCTGCTTCCCTCTGGTGGTAACCGCTTGCCCNGCAACTCAGACATGCACCTCCCCGGAGGAGAATTGAAACTTAGGGTGGGGACTGTAGAAA	1	N/A
AGGCTGCTTCCCTCTGGTGGTAACCGCTTGCCCTGCAACTCAGTCCACGTGGTTTCTAGGAAATGCACCTCCCCGGAGGAGAATTGAAACTTAGGGTGGGGACTGTAGAAA	1	RLLPSGGNRLPCNSVHVVSRKCTSPEEN_NLGWGL_K
AGGCTGCTTCCCTCTGGTGGTAACCGCTTGCCCTGCAACTCAGACCACGTGGTTTTCTAGGAAATGCACCTCCCCGGAGGAGAATTGAAACTTAGGGTGGGGACTGTNGAAA	1	N/A
AGGCTGCTTCCCTCTGGTGGTAACCGCTTGCCCTGCAACTCAGACCACGTGGTTTTCTAGGANATGCACCTCCCCGGAGGAGAATTGAAACTTAGGGTGGGGACTGTAGAAA	1	N/A
AGGCTGCTTCCCNCTGGTGGTAACCGCTTGCCCTGCAACTCAGAGGAAATGCACCTCCCCGGAGGAGAATTGAAACTTAGGGTGGGGACTGTAGAAA	1	N/A
AGGCTGCTTCCCTCTGGTGGTAACCGCTTGCCCAGCAACTCAGACCACGTGGTGGTAGGAAATGCACCTCCCCGGAGGAGAATTGAAACTTAGGGTGGGGACTGTAGAAA	1	RLLPSGGNRLPSNSDHVVVGNAPPRRRIET_GGDCR
AGGCTGCTTCCCTCTGGTGGTAACCGCTTGCCCTGCAACTCAGACCNCGTGGAAATGCACCTCCCCGGAGGAGAATTGAAACTTAGGGTGGGGACTGTAGAAA	1	N/A
AGGCTGCTTCCCTCTGGTGGTAACCGCTTGCCCTGCAACTCAGGTGCAGAAATGCACCTCCCCGGAGGAGAATTGAAACTTAGGGTGGGGACTGTAGAAA	1	RLLPSGGNRLPCNSGAEMHLPGGELKLRVGTVE
AGGCTGCTTCCCTCTGGTGGTAACCGCTTGCCCTGCAACTCAGACCTGCAACTCAGATGCACCTCCCCGGAGGAGAATTGAAACTTAGGGTGGGGACTGTAGAAA	1	RLLPSGGNRLPCNSDLQLRCTSPEEN_NLGWGL_K
AGGCTGCTTCCCTCTGGTGGTAACCGCTTGCCCTGCAACTCAGACCACGTGGGCTAGGAAATGCACCTCCCCGGAGGAGAATTGAAACTTAGGGTGGGGACTGTAGAAA	1	RLLPSGGNRLPCNSDHVG_EMHLPGGELKLRVGTVE
AGGCTGCTTCCCTCTGGTGGTAACCGCTTGCCCTGCAACTCAGACCACATCCCCGAAATGCACCTCCCCGGAGGAGAATTGAAACTTAGGGTGGGGACTGTAGAAA	1	RLLPSGGNRLPCNSDHIPEMHLPGGELKLRVGTVE
AGGCTGCTTCCCTCTGGTGGTAACCGCTTGCCCTGCAACTCAGACCACGTGGTCTAGGAAATGCACCTCCCCGGAGGAGAATTGGAACTTAGGGTGGGGACTGTAGAAA	1	RLLPSGGNRLPCNSDHVV_EMHLPGGELELRVGTVE
AGGCTGCTTCCCTCTGGTGGTAACCGCTTGCCCTGCAACTCAGACCACGTGGTTCTAGGAAATGCACCTCCCCGGAAGAGAATTGAAACTTAGGGTGGGGACTGTAGAAA	1	RLLPSGGNRLPCNSDHVVLGNAPPRKRIET_GGDCR
AGGCTGCTTCCCTCTGGTGGTAACCGCTTTTTGAAACTTAGGGTGGGGACTGTAGAAA	1	RLLPSGGNRFLKLRVGTVE
GAAATGAAGCTGGGAAATATACAATGGAAGGCAGGAAGGAGAGGAAAAGATTACTATCTGATTCCCAGGCTGGTGTGGCCAGTGGAGTGTGCCTCTGAGTGCTGGCAGCTGACACAGAGGATGGGGTT	1	EMKLGNIQWKAGRRGKDYYLIPRLVWPVECASECWQLTQRMG
AGGCTGCTTCCCTCTGGTGGTAACCGCTTGCCCTGCAACTCAGACCACGTGGCATTTCTAGGAAATGCACCTCCCCGGAGGAGAATTGAAACTTAGGGTGGGGACTGTAGAAA	1	RLLPSGGNRLPCNSDHVAFLGNAPPRRRIET_GGDCR
AGGCTGCTTCCCTCTGGTGGTAACCGCTTGCCCTGCAACTCAGACCACGTGGTTCTAAATGCACCTCCCCGGAGGAGAATTGAAACTTAGGGTGGGGACTGTAGAAA	1	RLLPSGGNRLPCNSDHVVLNAPPRRRIET_GGDCR
ACTGACTGATTGATTGCTGAAGGGGATGGGGTTTGTGCACACCATAGTGTTGGGAGGAGAGATCAGAAAAGGTGCTACTGCTGACTGAGGCTGCTTCCCTCTGGTGGTAACCGCTTGCCCTGCAACTCAGACCACGTGGTTTCTAGGAAATGCACCTCCCCGGAGGAGAATTGAAACTTAGGGTGGGGACTGTAGAAA	1	TD_LIAEGDGVCAHHSVGRRDQKRCYC_LRLLPSGGNRLPCNSDHVVSRKCTSPEEN_NLGWGL_K
GGCCCATGTGTCAGAAAAGAAGGGACTCTCAAGCCCCAGGAGACATGTTCAAGAAGGCTCTGCATCCTGAACCAATTGGATGGTTAACTA	1	GPCVRKEGTLKPQETCSRRLCILNQLDG_L
AGGCTGCTTCCCTCTGGTGGTAACCGCTTGCCCTGCAACTCAGACCACGTGGGATGCACCTCCCCGGAGGAGAATTGAAACTTAGGGTGGGGACTGTAGAAA	1	RLLPSGGNRLPCNSDHVGCTSPEEN_NLGWGL_K
GAAATGAAGCTGGGAAATCTACAATGGAAGGCAGGAAGGAGAGGAAAAGATTACTATCTGATTCCCAGGCTGGTGTGGCCAGTGGAGTGTGCCTCTGAGTGCTGGCAGCTGACACAGAGGATGGGGTT	1	EMKLGNLQWKAGRRGKDYYLIPRLVWPVECASECWQLTQRMG
AGGCTGCTTCCCTCTGGTGGTAACCGCTTGCCCTGCAACTCAGNCCACGTGGAAATGCACCTCCCCGGAGGAGAATTGAAACTTAGGGTGGGGACTGTAGAAA	1	N/A
AGGCTGCTTCCCTCTGGTGGTAACCGCTTGCCCTGCAACTCAGACCACGTGCATAGGAAATGCACCTCCCCGGAGGAGAATTGAAACTTAGGGTGGGGACTGTAGAAA	1	RLLPSGGNRLPCNSDHVHRKCTSPEEN_NLGWGL_K
GAAATGAAGCTGGGAAATTTACAATGGAAGGCAGGAAGGAGAGGAAAAGATTACTATCTGATTCCCAGGCTGGTGTGGCCAGTGGAGTGTGCCTCTGAGTGCTGGCAGCTGACACAGAGGATGGGGTTGGGGAGGAGAGATCAGAACAAGGTGCTACTGCTGACTGCTGACCATGGGAAAACACAGAAGTATAAAATCCCCTGGGTCACAGTACTGAGGA	1	EMKLGNLQWKAGRRGKDYYLIPRLVWPVECASECWQLTQRMGLGRRDQNKVLLLTADHGKTQKYKIPWVTVLR
AGGCTGCTTCCCTCTGGTGGTAACCGCTTGCCCTGCAACTCAGACTACGTGGAAATGCACCTCCCCGGAGGAGAATTGAAACTTAGGGTGGGGACTGTAGAAA	1	RLLPSGGNRLPCNSDYVEMHLPGGELKLRVGTVE
AGGCTGCTTCCCTCTGGTGGTAACATGCACCTCCCCGGAGGAGAATTGAAACTTAGGGTGGGGACTGTAGAAA	1	RLLPSGGNMHLPGGELKLRVGTVE
AGGCTGCTTTCCTCTGGTGGTAACCGCTTGCCCTGCAACTCAGACCACGTGGTTTCTAGGAAATGCACCTCCCCGGAGGAGAATTGAAACTTAGGGTGGGGACTGTAGAAA	1	RLLSSGGNRLPCNSDHVVSRKCTSPEEN_NLGWGL_K
ACTGGTCCAACAGACTCATGGCCACCCTCTGAGAAGTGCAGCAATCCATATTGTCCAGGAAGGAGAGGTGGGCGTGGCAAAGCCCAAGGCGAGTGTTTGCTGC	1	TGPTDSWPPSEKCSNPYCPGRRGGRGKAQGECLL
AGGCTGCTTCCCTCTGGTGGTAACCGCTTGCCCTGCAACTCAGACCACGTGGTCTAGGAAATGCACCTCCCCGGAGGAGAATTGAACCTTAGGGTGGGGACTGTAGAAA	1	RLLPSGGNRLPCNSDHVV_EMHLPGGELNLRVGTVE
AGGCTGCTTCCCTCTGGTGGTAACCGCTTGCCCTGCAACTCAGACCACCTCCCGGAGGAGAATTGAAACTTAGGGTGGGGACTGTAGAAA	1	RLLPSGGNRLPCNSDHLPEEN_NLGWGL_K
AGGCTGCTTCCCTCTGGTGGTAACCGCTTGCCCTGCAACTCAGACCACGTGGTTCTAGGAAATGCACCTCCCCGGAGGAGAATTGAAACTTAGGGAGAGGACACGTGAGCAAGCTGGCGTTTGTCAC	1	RLLPSGGNRLPCNSDHVVLGNAPPRRRIET_GEDT_ASWRLS
GGCCCAGGNGTCAGAANAGAAGGGACTCTCAAGCCCCAGGAGACATGTTCAAGAAGGCTCTGCATCCTGAACCAATTGGATGGGTAACTA	1	N/A
AGGCTGCTTCCCTCTGGTGGTAACCGCTTGCCCTGCAACTCAGACCACGTGGAGAATTGAAACTTAGGAGAATTGAAACTTAGGGTGGGGACTGTAGAAA	1	RLLPSGGNRLPCNSDHVEN_NLGELKLRVGTVE
AGGCTGCTTCCCTCTGGTGGTAACCGCTTGCCCTGCAACTCAGACCACCTCCCCGGAGGTGCACCTCCCCGGAGGAGAATTGAAACTTAGGGTGGGGACTGTAGAAA	1	RLLPSGGNRLPCNSDHLPGGAPPRRRIET_GGDCR
AGGCTGCTTCCCTCNGGTGGTACCGCTTGCCCTGCAACTCAGACCACGTGGTTTCTAGGAAATGCACCTCCCCGGAGGAGAATTGAAACTTAGGGTGGGGACTGTAGAAA	1	N/A
AGGCTGCTTCCCTCTGGTGGTAACCGCTTGCCCTGCAACTCAGACCACGTGGTTTCAGGAAATGCACCTCCCCGGAGGAGAATTGAAACTTAGGGTGGGGACTGTAGAAA	1	RLLPSGGNRLPCNSDHVVSGNAPPRRRIET_GGDCR
CAGGAAGTAGACATGCACAAGATCAAATCTAGCAAAACACCAGCGTGGATTGGACAGGAACTCATCAAATTCCATCCCTGGCTGAGGAGCTACTGGCAACTGATGGCTTCT	1	QEVDMHKIKSSKTPAWIGQELIKFHPWLRSYWQLMAS
AGGCTGCTTCCCTNTGGTGGTAACCGCTTGCCCTGCAACTCAGACCACGTGGTTTCTAGGAAATGCCCCTCCCCGGAGGAGAATTGAAACTTAGGGTGGGGACTGTAGAAA	1	N/A
AGGCTGCTTCCCTCTGGTGGTAACCGCTTGCCCTGCAACTCAGACCACGTGGTTCTAGGAAATGCACCTCCCCGGAGGAGATTTGAAACTTAGGGTGGGGACTGTAGAAA	1	RLLPSGGNRLPCNSDHVVLGNAPPRRRFET_GGDCR
AGGCTGCTTCCCTCTGGTGGTAACCGCTTGCCCTGCAACTCGGGTGGGGACTGTAGAAA	1	RLLPSGGNRLPCNSGGDCR
AGGCTGCTTCCCTCTGGTGGTAACCGCTTGCCCTGCAACTCAGACCACGTTCTGGTAGGAAATGCACCTCCCCGGAGGAGAATTGAAACTTAGGGTGGGGACTGTAGAAA	1	RLLPSGGNRLPCNSDHVLVGNAPPRRRIET_GGDCR
AGGCTGCTTCCCTCTGGTGGTAACCGCTTGCCCTGCAACTCAGACCACGTGGTTCTAGGAAATGCACCTCCCCGGAGGAGAATTGAAACTTAGGTGGGGACTGTAGAAA	1	RLLPSGGNRLPCNSDHVVLGNAPPRRRIET_VGTVE
GAAATGAAGCTGGGAAATTTACAATGGAAGGCAGGAAGGAGAGGAAAAGATTACTATCTGATTCCCAGACTGGTGTGGCCAGTGGAGTGTGCCTCTGAGTGCTGGCAGCTGACACAGAGGATGAGGTT	1	EMKLGNLQWKAGRRGKDYYLIPRLVWPVECASECWQLTQRMR
AGGCTGCTTCCCTCTGGTGGTAACCGCTTGCCCTGCAACTCAGACCACGTGGTCTAGGAAATGCACCTACCCGGAGGAGAATTGAAACTTAGGGTGGGGACTGTAGAAA	1	RLLPSGGNRLPCNSDHVV_EMHLPGGELKLRVGTVE
AGGCTGCTTCCCTCTGGTGGTAATCGCTTGCCCTGCAACTCAGACCACGTGGTTCTAGGAAATGCACCTCCCCGGAGGAGAATTGAAACTTAGGGTGGGGACTGTAGAAA	1	RLLPSGGNRLPCNSDHVVLGNAPPRRRIET_GGDCR
AGGCTGCTTCCCTCTGGTGGTAACCGCTTGCCCTGCAACTCAGACCTAGGAAATGCACCTCCCCGGAGGAGAATTGAAACTTAGGGTGGGGACTGTAGANA	1	RLLPSGGNRLPCNSDLGNAPPRRRIET_GGDCR
AGGCTGCTTCCCTCTGGTGGTAACCGCTTGCCCTGCAACTCAGACCACGTGGAAATGCACCTCCCCGGAGGAGAATTGAAACTAGGGGTGGGGACTGTAGAAA	1	RLLPSGGNRLPCNSDHVEMHLPGGELKLGVGTVE
AGGCTGCTTCCCTCTGGTGGTAACCGCTTGCCCGCACCTCCCCGGAGGAGAATTGAAACTTAGGGTGGGGACTGTAGAAA	1	RLLPSGGNRLPAPPRRRIET_GGDCR
GAAATGAAGCTGGGANATTTACAATGGAAGGCAGGAAGGAGAGGAAAAGATTACTATCTGATTCCCAGGCTGGTGTGGCCAGTGGAGTGTGCCTCTGAGTGCTGGCAGCTGACACAGAGGATGGGGTT	1	N/A
GAAATGAAGCTGGGAAATTTACAATGGAAGGCAGGAAGGNGAGGAAAAGATTACTATCTGATTCCCAGGCTGGTGTGGCCAGTGGAGTGTGCCTCTGAGTGCTGGCAGCTGACACAGAGGATGGGGTT	1	N/A
AGGCTGCTTCCCTCTGGTGGTAACCGCTTGCCCTGCNACTCAGACCACGTGGTTTCTAGGAAATGCACCTCCCCGGAGGAGAATTGAAACTTAGGGTGGGGACTGTAGAAA	1	N/A
AGGCTGCTTCCCTCTGGTGGTACCCGCTTGCCCTGCAACTCAGACCACGTGGTTAGGAAATGCACCTCCCCGGAGGAGAATTGAAACTTAGGGTGGGGACTGTAGAAA	1	RLLPSGGTRLPCNSDHVVRKCTSPEEN_NLGWGL_K
GGGCTGCTTCCCTCTGGTGGTAACCGCTTGCCCTGCAACTCAGACCACGTGGTTCTAGGAAATGCACCTCCCCGGAGGAGAATTGAAACTTAGGGTGGGGACTGTAGAAA	1	GLLPSGGNRLPCNSDHVVLGNAPPRRRIET_GGDCR
AGGCTGCTTCCCTCTGGTGGTAACCGCTTGCCCTGCAACTCAGACCACGTGGGAGGGAGGAAATGCACCTCCCCGGAGGAGAATTGAAACTTAGGGTGGGGACTGTAGAAA	1	RLLPSGGNRLPCNSDHVGGRKCTSPEEN_NLGWGL_K
AGGCTGCTTCCCTCTGGTGGTAACCGCTTGCCCTGCAACTCAGACCACGTGGTTCTAGGAAATGCACCTCCCGGAGGAGAATTGAAACTTAGGGTGGGGACTGTAGAAA	1	RLLPSGGNRLPCNSDHVVLGNAPPGGELKLRVGTVE
AGGCTGCTTCNCTCTGGTGGTAACCGCTTGCCCTGCAACTCAGACCACGTGGTGTCTAGGAAATGCACCTCCCCGGATGAGAATTGAAACTTAGGGTGGGGACTGTAGAAA	1	N/A
AGGCTGCTTCCCTCTGGTGGTAACCGCTTGCCCTGCAACTCAGACCACGTGGAGTGGAAATGCACCTCCCCGGAGGAGAATTGAAACTTAGGGTGGGGACTGTAGAAA	1	RLLPSGGNRLPCNSDHVEWKCTSPEEN_NLGWGL_K
AGGCTGCTTCCCTCTGGTGGTAACCGCTTGCCCTGCAACTCAGACCACGTGGTTTCTAGGAAATGGACCTCCCCGGAGGAGAATTGAAACTTAGGGTGGGGACTGTAGAAA	1	RLLPSGGNRLPCNSDHVVSRKWTSPEEN_NLGWGL_K
GAAATGAAGCTGAGAAATTTACAATGGAAGGCAGGAAGGAGAGGAAAAGATTACTATCTGATTCCCAGGCTGGTGTGGCCAGTGGAGTGTGCCTCTGAGTGCTGGCAGCTGACACAGAGGATGGGGTT	1	EMKLRNLQWKAGRRGKDYYLIPRLVWPVECASECWQLTQRMG
ACTGGTCCAACAGACTCATGGCCACCCTCTGAGCAGTGCAGCAATCCATATTGTCCAGGAAGGAGAGGTGGGCGTGGCAAAGCCCAAGGCGAGAGTTTGCTGC	1	TGPTDSWPPSEQCSNPYCPGRRGGRGKAQGESLL
AGGCTGCTTCCCTCTGGTGGTAACCGCTTGCCCTGCAACTCAGACCACGTGGTTTCTAGGAAATGCACCTCCCGGGAGGAGAATTGAAACTTAGGGTGGGGACTGTAGAAA	1	RLLPSGGNRLPCNSDHVVSRKCTSREEN_NLGWGL_K
AGGCTGCTTCCCTCTGGTGGTAACCGCTTGCCCTGCTGCACCCCCCCGGAGGAGAATTGAAACTTAGGGTGGGGACTGTAGAAA	1	RLLPSGGNRLPCCTPPEEN_NLGWGL_K
AGGCTGCTTCCCTCTGGTGGTAACCGCTTGCCCTGCAACTCAGACCGCGTGTAGGAAATGTACCTCCCCGGAGGAGAATTGAAACTTAGGGTGGGGACTGTAGAAA	1	RLLPSGGNRLPCNSDRV_EMYLPGGELKLRVGTVE
CTACAGTTTTGCATCTCCCAAAGGCTCTGTTGCTAATATGTGGTGCTATTGGCAAGAG	1	LQFCISQRLCC_YVVLLAR
ACTGGTCCAACAGACTCATGGCCACCCTCTGGTGGTAACCGCTTGCACCTCCCCGGAGGAGAATTGAAACTTAGGGTGGGGACTGTAGAAA	1	TGPTDSWPPSGGNRLHLPGGELKLRVGTVE
AGGCTGCTTCCCTCTGGTGGTAACCGCTTGCCCTGCAACTCAGACCACGCGAAATGCACCTCCCCGGAGGAGAATTGAAACTTAGGGTGGGGACTGTAGAAA	1	RLLPSGGNRLPCNSDHAKCTSPEEN_NLGWGL_K
GGAGGTGAGGAGAGCAGGTGCGTGAGCTGACTGGGA	1	GGEESRCVS_LG
AGGCTGCTTCCCTCTGGTGATAACCGCTTGCCCTGCAACTCAGACCACGTGCATCTAGGAAATGCACCTCCCCGGAGGAGAATTGAAACTTAGGGTGGGGACTGTAGAAA	1	RLLPSGDNRLPCNSDHVHLGNAPPRRRIET_GGDCR
GAAATGAAGCTGGGAAATTTACAATGGAAGGCAGGAAGNAGAGGAAAAGATTACTATCTGATTCCCAGGCTGGTGTGGCCAGTGGAGTGTGCCTCTGAGTGCTGGCAGCTGACACAGAGGATGGGGTT	1	N/A
AGGCTGCTTCCCTCTGGTGGTAACCGCTTGCCCTGCAACTCAGACCACGTTTTCTAGGAAATTTCTAGGAAATGCACCTCCCCGGAGGAGAATTGAAACTTAGGGTGGGGACTGTAGAAA	1	RLLPSGGNRLPCNSDHVF_EISRKCTSPEEN_NLGWGL_K
ACTGGTCCAACAGACTCATGGCCACCCTCTGAGCAGTGCAGCAATCCATATTGTCCAGGAAGGAGAGGTGGGAGTGGCAAAGCCCAAGGCGAGTGTTTGCTGC	1	TGPTDSWPPSEQCSNPYCPGRRGGSGKAQGECLL
AGGCTGCTTCCCTCTGGTGGTAACCGCTTGGCCTGCAACTCAGACCACGTGGTTTCTAGGAAATGCACCTCCCCGGAGGAGAATTGAAACTTAGGGTGGGGACTGTAGAAA	1	RLLPSGGNRLACNSDHVVSRKCTSPEEN_NLGWGL_K
AGGCTGCTTCCCTCTGGTGGTAACCGCTTGCCCTGCAACTCAGACCACGTGGAAATGCACCTCCCCGGAGGAGNATTGAAACTTAGGGTGGGGACTGTAGAAA	1	N/A
AGGCTGCTTCCCTCTGGTGGTAACCGCTTGCCCTGCTTCTAGGAAATGCACCTCCCCGGAGGAGAATTGAAACTTAGGGTGGGGACTGTAGAAA	1	RLLPSGGNRLPCF_EMHLPGGELKLRVGTVE
GTCAAATAAAGGCTAGAGCCTCTGATTAGGCAGGGGAAGGGAATGACCCGTGGTGAGGTGGTGTGGACTAGAATCTGTTCTGGCTGT	1	VK_RLEPLIRQGKGMTRGEVVWTRICSGC
GAAATGAAGCTGGGAAATTTACAATGGAAGGCAGGAAGGAGAGGAAAAGATTACTATCTGATTCCCAGGCTGGTGTGGCCAGTGGAGTGTGCCTCTGAGTACTGGCAGCTGACACAGAGGATGGGGTT	1	EMKLGNLQWKAGRRGKDYYLIPRLVWPVECASEYWQLTQRMG
AGGCTGCTTCCCTCTGGTGGTAACCGCTTGCCCTGCAACTCAGACCACGTGGACTCGGAAATGCACCTCCCCGGAGGAGAATTGAAACTTAGGGTGGGGACTGTAGAAA	1	RLLPSGGNRLPCNSDHVDSEMHLPGGELKLRVGTVE
AGGCTGCTTCCCTCTGGTGGTAACCGCTTGCCCTGCAACTCAGACCACGTGGTCAGAGGAAATGCACCTCCCCGGAGGAGAATTGAAACTTAGGGTGGGGACTGTAGAAA	1	RLLPSGGNRLPCNSDHVVRGNAPPRRRIET_GGDCR
AGGCTGCTTCCCTCTGGTGGTAACCGCTTGCCCTGCAACTCAGACCACGTCTAGGAAACGCACCTCCCCGGAGGAGAATTGAAACTTAGGGTGGGGACTGTAGAAA	1	RLLPSGGNRLPCNSDHV_ETHLPGGELKLRVGTVE
GAAATGAAGCTGGGAAATTTACNATGGAAGGCAGGAAGGAGAGGAAAAGATTACTATCTGATTCCCAGGCTGGTGTGGCCAGTGGAGTGTGCCTCTGAGTGCTGGCAGCTGACACAGAGGATGGGGTT	1	N/A
ACTGGTCCAACAGACTCATGGCCACCCTCTGAGCAGTGCAGCAATCCATATTGTCCAGGAAGGAGAGGTGGGCGTGGCAAAGCCCAAGGCGAGTGTTTGCTGCGGGGAGGAGAGATCAAAACAAGGTGCTACTGCTGACTGGAAATGAAGCTGGGAAATTTACAATGGAAGGCAGGAAGGAGAGGAAAAGATTACTATCTGATTCCCAGGCTGGTGTGGCCAGTGGAGTGTGCCTCTGAGTGCTGGCAGCTGACACAGAGGATGGGGTT	1	TGPTDSWPPSEQCSNPYCPGRRGGRGKAQGECLLRGGEIKTRCYC_LEMKLGNLQWKAGRRGKDYYLIPRLVWPVECASECWQLTQRMG
CTGACCATGGGAAAACACAGAAGTATAAAATCCCCTGGGTCACAGTACTGAGGAAG	1	LTMGKHRSIKSPGSQY_G
GGCTCATGTGTCAGAAAAGAAGGGACTCTCAAGCCCCAGGAGACATGTTCAAGAAGGCTCTGCATCCTGAACCAATTGGATGGGTAACTA	1	GSCVRKEGTLKPQETCSRRLCILNQLDG_L
AGGCTGCTTCCCTCTGGTGGTAACCGCTTGCCCTGCAACTCAGACCACGTGGAAATGCACCTCCCCGGAGGAGAATTGAAACTTAGGGTGGGGACTGTAGAAAGGGGAGGAGAGATCAGACAAGGTGCTACTGCTGACTGAGGCTGCTTCCCTCTGGTGGTNACCGCTTGCCCTGCAACTCAGACCACGTGGTCTCCTCCCCGGAGGAGAATTGAAACTTAGGGTGGGGACTGTAGAAA	1	N/A
AGGCTGCTTCCCTCTGGTGGTAACCGCTTGCCCTGCAACTCAGACCACGTCTAGGAAATGCACCTCCCCGGAGGAGAATTGAAACTTAGGGTGGGGACTGGAGAAA	1	RLLPSGGNRLPCNSDHV_EMHLPGGELKLRVGTGE
AGGCTGCTTCCCTCTGGTGGTAACCGCTTGCCCTGCAACTCAGACCACGTGGAAAAAATGCACCTCCCCGGAGGAGAATTGAAACTTAGGGTGGGGACTGTAGAAA	1	RLLPSGGNRLPCNSDHVEKMHLPGGELKLRVGTVE
AGGCTGCTTCCCTCTGGTGGTAACCGCTTGCCCTGCAACTCAGACCACGTAGGTAGGAAATGCACCTCCCCGGAGGAGAATTGAAACTTAGGGTGGGGACTGTAGAAA	1	RLLPSGGNRLPCNSDHVGRKCTSPEEN_NLGWGL_K
GAAATGAAGCTGGGAAATTTACAATGGAAGGCNGGAAGGAGAGGAAAAGATTACTATCTGATTCCCAGGCTGGTGTGGCCAGTGGAGTGTGCCTCTGAGTGCTGGCAGCTGACACAGAGGATGGGGTT	1	N/A
AGGCTGCTTCCCTCTGGTGGTAACCGCTTGCCCTGCAACTCAGACCACGACCCGGAGGAGAATTGAAACTTAGGGTGGGGACTGTAGAAA	1	RLLPSGGNRLPCNSDHDPEEN_NLGWGL_K
AAGCTGCTTCCCTCTGGTGGTAACCGCTTGCCCTGCAACTCAGACCACGTGGTTTCTAGGAAATGCACCTCCCCGGAGGAGAATTGAAACTTAGGGTGGGGACTGTAGAAA	1	KLLPSGGNRLPCNSDHVVSRKCTSPEEN_NLGWGL_K
AGGCTGCTTCCCTCTGGTGGTAACCGCTTGCCCTGCAACTCATAATGCACCTCCCCGGAGGAGAATTGAAACTTAGGGTGGGGACTGTAGAAA	1	RLLPSGGNRLPCNS_CTSPEEN_NLGWGL_K
AGGCTGCTTCCCTCTGGTGGTAACCGCTTGCCCTGCAACTCAGACCACGTGGTTACTCTAGGACATGCACCTCCCCGGAGGAGAATTGAAACTTAGGGTGGGGACTGTAGAAA	1	RLLPSGGNRLPCNSDHVVTLGHAPPRRRIET_GGDCR
AGGCTGCTTCCCTCTGGTGGTAACCGCTTGCCCTGCAACTCAGACCACGTGGTTCTAGGAAATGCACCTCCCCGGAGGAGAATTGAAACTTAGGGTGGGGACTGTAGAAG	1	RLLPSGGNRLPCNSDHVVLGNAPPRRRIET_GGDCR
AGGCTGCTTCCCTCTGGTGGTAACCGCTTGCCCTGCAACTCAGACCAGTCTAGGAAATGCACCTCCCCGGAGGAGAATTGAAACTTAGGGTGGGGACTGTAGAAA	1	RLLPSGGNRLPCNSDQSRKCTSPEEN_NLGWGL_K
AGGCTGCTTCCCTCTGGTGGTAACCGCTTGCCCTGCAACTCAGACTTCACCTCCCCGGAGGAGAATTGAAACTTAGGGTGGGGACTGTAGAAA	1	RLLPSGGNRLPCNSDFTSPEEN_NLGWGL_K
AGGCTGCTTCCCTCTGGTGGTAACCGCTTGCCCTGCAACTCAAACTTAGGGTGGGGACTGTAGAAA	1	RLLPSGGNRLPCNSNLGWGL_K
AGGCTGCTTCCCTCTGGTGGTAACCGAAATGCACCTCCCCGGAGGAGAATTGAAACTTAGGGTGGGGACTGTAGAAA	1	RLLPSGGNRNAPPRRRIET_GGDCR
AGGCTGCTTCCCTCTGGTGGTAACTTAGGGTGGGGACTGTAGAAA	1	RLLPSGGNLGWGL_K
AGGCTGCTTCCCTCTGGTGGTAACCGCTTGCCCTGCAACTCAGACCACGTGGNAATGCACCTCCCCGGAGGAGAATTGAAACTTAGGGTGGGGACTGTAGAAA	1	N/A
AGGCTGCTTCCCTCTGGTGGTAACCGCTTGCCCTGCAACTCAGACCACGTGGTCTAGGAAATGCACCTCCCCGGAGGAGANTTGAAACTTAGGGTGGGGACTGNAGAAAGGGGAGGAGAGATCACAAGGTGCTACTGCTGACTGACTGGTCCAACAGACTCATGGCCACCCTCTGAGCAGTGCAGCAATCCATATTGTCCAGGAAGGAGAGGTGGGCGTGGCAAAGCCCAAGGCGAGTGTTTGCTGC	1	N/A
AGGCTGCTTCCCTCTGGTGGTAACCGCTTGCCCTGCAACTAAGACCATGTGGAAATGCACCTCCCCGGAGGAGAATTGAAACTTAGGGTGGGGACTGTAGAAA	1	RLLPSGGNRLPCN_DHVEMHLPGGELKLRVGTVE
AGGCTGCTTCCCTCTGGTGGTAACCGCTTGCCCTGCAACTTTGAAACTTAGGGTGGGGACTGTAGAAA	1	RLLPSGGNRLPCNFET_GGDCR
AGGCTGCTTCCCTCTGGTGGTAACCGCTTGCCCTGCAACACAGACCACGTGGTTTCTAGGAAATGCACCTCCCCGGAGGAGAATTGAAACTTAGGGTGGGGACTGTAGAAA	1	RLLPSGGNRLPCNTDHVVSRKCTSPEEN_NLGWGL_K
AGGCTGCTTCCCTCTGGTGGTAACCGCTTGCCCTGCAACTCAGACCACGTGGTCTGGTAGGAAATGCACCTCCCCGGAGGAGAATTGAAACTTAGGGTGGGGACTGTAGAAA	1	RLLPSGGNRLPCNSDHVVW_EMHLPGGELKLRVGTVE
AGGCTGCTTCCCTCTGGTGGTAACCGCTTGCCCTGCAACTCAGACCACGTAACACAACNAGGAAATGCACCTCCCCGGAGGAGAATTGAAACTTAGGGTGGGGACTGTAGAAA	1	N/A
GAAATGAAGCTGGGAAATTTACAATGGAAGGCAGGAAGGAGAGGAAAAGATTACTATCTGATTCCCAGGCTGGTGTGGCCAGTGGAGTGTGCCTCTGAGTGCTGGCAGCTGACACATAGGATGGGGTT	1	EMKLGNLQWKAGRRGKDYYLIPRLVWPVECASECWQLTHRMG
NGGCTGCTTCCCTCTGGTGGTAACCGCTTGCCCTGCAACTCAGACCACGTAGGAAATGCACCTCCCCGGAGGAGAATTGAAACTTAGGGTGGGGACTGTAGAAA	1	N/A
GAAATGAAGCTGGGAAATTTACAATGGAAGGCAGGAAGGAGAGGAAAAGATTACTATCTGATTCCCAGGCTGGTGTGGCCAGTGGAGTGTGCCTCTGAGTGCTGGCAGCTGACACAGAGGATGGGGTTGGAGAGGAGAGATCAGAAACAAGGTGCTACTGCTGACTGAGGCTGCTTCCCTCTGGTGGTAACCGCTTGCCCTGCAACTCAGACCACGTGGTTTCTAGGAAATGCACCTCCCCGGAGGAGAATTGAAACTTAGGGTGGGGACTGTAGAAA	1	EMKLGNLQWKAGRRGKDYYLIPRLVWPVECASECWQLTQRMGLERRDQKQGATAD_GCFPLVVTACPATQTTWFLGNAPPRRRIET_GGDCR
AGGCTGCTTCCCTCTGGTGGTAACCGCTTGCCCTGCAACTCAGACCACGTGGTTTCTAAGAAATGCACCTCCCCGGAGGAGAATTGAAACTTAGGGTGGGGACTGTAGAAA	1	RLLPSGGNRLPCNSDHVVSKKCTSPEEN_NLGWGL_K
AGGCTGCTTCCCTCTGGTGGTAACCGCTTGCCCCGCAACTCAGACCACGTGGTNTCTAGGAAATGCACCTCCCCGGAGGAGAATTGAAACTTAGGGTGGGGACTGTAGAAA	1	N/A
AGGCTGCTTCCCTCTGGTGGTAACCGCTTGCCCTGCAACTCAGACCACGTGGAAATGCACCTCCCCGGAGGAGAATTGAAACACCATGACCAAAAGCATCTT	1	RLLPSGGNRLPCNSDHVEMHLPGGELKHHDQKHL
AGGCTGCTTCCCTCTGGTGGTAACCGCTTGCCCTGCAACTCAGACCATGCACCTCCCCGGAGGAGAATTGAAACTTAGGGTGGGGACTGNAGAAA	1	N/A
AGGCTGCTTCCCTCTGGTGGTAACCGCTTGCCCTGCAACTCAGACCACGTGGTCTAGGAAATGCACCTCCCCGGAGGAGAATTGAAACTNAGGGTGGGGACTGTAGAAA	1	N/A
AGGCTGCTTCCCTCTGGTGGTAACCGCTTGCCCTGCAACTCAGACCACGTAGGAAATGCACCTCCCCGGAGGAGAATTGAAACTTAGGGTNGGGACTGTAGAAA	1	N/A
GACACTCATGACTGAAGCTATTCCCAGGCTGGTGTGGCCAGTGGAGTGTGCCTCTGAGTGCTGGCAGCTGACACAGAGGATGGGGTT	1	DTHD_SYSQAGVASGVCL_VLAADTEDGV
ATGCTGCTTCCCTCTGGTGGTAACCGCTTGCCCTGCAACTCAGACCACGTGGTTTCTAGGAAATGCACCTCCCCGGAGGAGAATTGAAACTTAGGGTGGGGACTGTAGAAA	1	MLLPSGGNRLPCNSDHVVSRKCTSPEEN_NLGWGL_K
ATGTGTGCGT	1	MCA
AGGCTGCTTCCCTCTGGTGGTAACCGCTTGCCCTGCAACTCNGACCACGTGGAATTCTAGGAAATGCACCTCCCCGGAGGAGAATTGAAACTTAGGGTGGGGACTGTAGAAA	1	N/A
CCTTCCTGGTGCAGGTGAGATGTCCCCTGGCTTCCTCAGCCCACCCGGTGAGGTGAC	1	PSWCR_DVPWLPQPTR_GD
AGGCTGCTTCCCTCTGGTGGTAACCGCTTGCCCTGCAACTCAGACCACGTGGAAATGCACCTCCCCGGAGGAGAATTGAAACTCAGGGTGGGGACTGTAGAAA	1	RLLPSGGNRLPCNSDHVEMHLPGGELKLRVGTVE
AGGCTGCTTCCCTCTGGTGGTAACCGCTTGCCCTGCAACTCAGACCACGTGGTTTCTAGGAAATGCACCTCCCCGGAGGAGAGAATTGAAACTTAGGGTGGGGACTGTAGAAA	1	RLLPSGGNRLPCNSDHVVSRKCTSPEERIET_GGDCR
AGGCTGCTTCCCTCTGGTGGTAACCGCTTGCCCTGCAACTCAGAATGCACCTCCCCGGAGGAGAATTGAAACTTAGGGTGGGGACTGTAGGAA	1	RLLPSGGNRLPCNSECTSPEEN_NLGWGL_E
AGGCTGCTTCCCTCTGGTGGTAACCGCTTGAAATGCACCTCCCCGGAGGAGAATTGAAACTTAGGGTGGGGACTGTAGAAA	1	RLLPSGGNRLKCTSPEEN_NLGWGL_K
ACTGGTCCAACAGACTCATGGCCACCCTCTGAGCAGTGCAGNAATCCATATTGTCCAGGAAGGAGAGGTGGGCGTGGCAAAGCCCAAGGCGAGTGTTTGCTGC	1	N/A
TGTCATGGTGTAAATGGGGGTGTGGATGGGGTT	1	CHGVNGGVDGV
AGGCTGCTTCCCTCTGGTGGTAACCGCTTGCCCTGCAACTCAGACCACGTGGTCGGAAATGCACCTCCCCGGAGGAGAATTGAAACTTAGGGTGGGGACTGTAGAAA	1	RLLPSGGNRLPCNSDHVVGNAPPRRRIET_GGDCR
GGGCTGCTTCCCTCTGGTGGTAACCGCTTGCCCCGCAACTCAGACCACGTGGTTCTAGGAAATGCACCTCCCCGGAGGAGAATTGAAACTTAGGGTGGGGACTGTAGAAA	1	GLLPSGGNRLPRNSDHVVLGNAPPRRRIET_GGDCR
GAAATGAAGCTGGNAATTTACAATGGAAGGCAGGAAGGAGAGGAAAAGATTACTATCTGATTCCCAGGCTGGTGTGGCCAGTGGAGTGTGCCTCTGAGTGCTGGCAGCTGACACAGAGGATGGGGTT	1	N/A
AGGCTGCTTCCCTCTGGTGGTAACCGCTTGCCCTGCAACTCAGACCACGTGGTTCTAGGAAATGCACCTCCCCAGAGGAGAATTGAAACTTAGGGTGGGGACTGTAGAAA	1	RLLPSGGNRLPCNSDHVVLGNAPPQRRIET_GGDCR
CCTTCCTGGTGCAGGTGAGATGTCCCCTGGATTCCTCAGCCCACCTGGTGAGGTGAC	1	PSWCR_DVPWIPQPTW_GD
CGGCTCGATCCACAGAACCATTACACCCTCGGCCGCACGCAGTCCCCGCCGAGGTTGCACAATCCTGCAGTGAACTGGAGGGCCGTGCGTAGGAGGTGGAAAACAAGAAGGGAATGACCCGTGGTGAGGTGGTGTGGACCAGAATCTGTTCTGGCTGT	1	RLDPQNHYTLGRTQSPPRLHNPAVNWRAVRRRWKTRRE_PVVRWCGPESVLA
AGGCTGCTTCCCTCTGGGAGAATTGAAACTTAGGGTGGGGACTGTAGAAA	1	RLLPSGRIET_GGDCR
GGCCCATGTGTCAGAAAAGANGGGACTCTCAAGCCCCAGGAGACATGTTCAAGAAGGCTCTGCATCCTGAACCAATTGGATGGGTAACTA	1	N/A
GAAATGAAGCTGGGAAATTTACAATGGAAGGCAGGAAGGAGAGGAAAAGATTACTATCTGATTCCCAGACTGGTGTGGCCAGTGGAGTGTGCCTCTGAGTGCTGGCAGCTGACACAGAGGATGGGGTT	1	EMKLGNLQWKAGRRGKDYYLIPRLVWPVECASECWQLTQRMG
AGGCTGCTTCCCTCTGGTGATAACCGCTTGCCCTGCAACTCAGACCACGTGGTCTCCCCGGAGGAGAATTGAAACTTAGGGTGGGGACTGTAGAAA	1	RLLPSGDNRLPCNSDHVVSPEEN_NLGWGL_K
AGGCTGCTTCCCTCTGGTGGTAACCGCTTGCCCTGCAACTCAGACCACGTGGTTTCTAGGAAATGCACCTCCCCGGAGGAGAATTGAAAC	1	RLLPSGGNRLPCNSDHVVSRKCTSPEEN_N
AGGCTGCTTCCCTCTGGTGGTAACCGCTTGCCCTGCAACTCAGACCACGTGGTTATAATGCACCTCCCCGGAGGAGAATTGAAACT	1	RLLPSGGNRLPCNSDHVVIMHLPGGELK
AGGCTGCTTCCCTCTGGTGGTAACCGCTTGCCCTGCAACTCATTGAAACTTAGGGTGGGGACTGAGACTACAGGCAGAAGGGCTGGGCTTCGGGAACTTGCCATGTCGTGTCT	1	RLLPSGGNRLPCNSLKLRVGTETTGRRAGLRELAMSC
GAAATGAAGCTGGGAAATTTACAATGGAAGGCAGGAAGGAGAGGAAAAGATTACTATCTGATTCCCAGGCTGGTGTGGCCAGTGGAGTGTGCCTCTGAGTGCTGGAAGCTGACACAGAGGATGGGGTT	1	EMKLGNLQWKAGRRGKDYYLIPRLVWPVECASECWKLTQRMG
AGGCTGCTTCCCTCTGGTGGTAACCGCTTGCCCTGCAACTGAATTGAAACTTAGGGTGGGGACTGTAGAAA	1	RLLPSGGNRLPCN_IET_GGDCR
TGAGCATCCACTTATGTGTTTGCTAGGCCCCGGCCTAGTCTCACAAGAGACAGCTATATCAGG	1	_ASTYVFARPRPSLTRDSYIR
GCAGATGTGGATATATGGTATAAGCGATGATAATAACCAGAGGATCCTAAGT	1	ADVDIWYKR___PEDPK
TGTCATGGTGTAAATGGGGGTGTGGTTTTCCAATGAGCAAAGACTCAGCCACTGCTATGATGTTGCTGT	1	CHGVNGGVVFQ_AKTQPLL_CCC
GGCCCATGTGTCATAAAAGAAGGGACTCTCAAGCCCCAGGAGACATGTTCAAGAAGGCTCTGCATCCTGAACCAATTGGATGGGTAACTA	1	GPCVIKEGTLKPQETCSRRLCILNQLDG_L
AGGCTGCTTCCCTCTGGTGGTAACCGCTTGCCCTGCAACTCTCAGACCACTAGGAAATGCACCTCCCCGGAGGAGAATTGAAACTTAGGGTGGGGACTGTAGAAA	1	RLLPSGGNRLPCNSQTTRKCTSPEEN_NLGWGL_K
AGGCTGCTTCCCTCTGGTGGTAACCCTTGCCCTGCAACTCAGACCACGTGGAAATGCACCTCCCCGGAGGAGAATTGAAACTTAGGGTGGGGACTGTAGAAA	1	RLLPSGGNPCPATQTTWKCTSPEEN_NLGWGL_K
AGGCTGCTTCCCTCTGGTGGTAACCGCTTGCCCTGCAACTCAGACCACGTGGTATAGGAAATGCACCTCCCCGGAGGAGAATTGAAACTTAGGGTGGGGACTGTAGAAA	1	RLLPSGGNRLPCNSDHVV_EMHLPGGELKLRVGTVE
GAAATGAAGCTGGGAAATTTACAATGGAAGGCAGGAAGGAGAGGAAAAGATTACTATCTGATTCCCAGGCTGGTGTGGCCAGTGGAGTGTGCNTCTGAGTGCTGGCAGCTGACACAGAGGATGGGGTT	1	N/A
AGGCTGCTTCCCTCTGGTGGTAACCGCTTGCCCTGCAACTCAGACCACGTGTTCTAGGAAATGCACCTCCCCGGAGGAGAATTGAGACTTAGGGTGGGGACTGTAGAAA	1	RLLPSGGNRLPCNSDHVF_EMHLPGGELRLRVGTVE
AGGCTGCTTCCCTCTGGTGGTAACCGCTTGCCCTGCAACTCAGACCACGTGGTNAGGAAATGCACCTCCCCGGAGGAGAATTGAAACTTAGGGTGGGGACTGTAGAAA	1	N/A
AGGCTGCTTCCCTCTGGTGGTNACCGCTTGCCCTGCAACTCAGACCACGTGGTTCTAGGAAATGCACCTCCCCGGAGGAGAATTGAAACTTAGGGTGGGGACTGTAGAAA	1	N/A
AGGCTGCTTCCCTCTGGTGGTAACCGCTTGCCCTGCAACTCAGACCACGTGGTCAGACCACCCGGAGGAGAATTGAAACTTAGGGTGGGGACTGTAGAAA	1	RLLPSGGNRLPCNSDHVVRPPGGELKLRVGTVE
AGGCTGCTTCCCTCTGGTGGTAACCGCTTGCCCTGCAACTCAGACCACCCTGCACCTCCCCGGAGGAGAATTGAAACTTAGGGTGGGGACTGTAGAAA	1	RLLPSGGNRLPCNSDHPAPPRRRIET_GGDCR
ACTGACTGACTGATTGCTGAAGGGGATGGGGTTTGTGCACACCATAGTGTT	1	TD_LIAEGDGVCAHHSV
GACACTCATTACTGAAGCTATTCCCATTGATGCTGCTCAGC	1	DTHY_SYSH_CCS
AGGCTGCTTCCCTCTGGTGGTAACCGCTTGCCCTGCAACTCAGACCACGTGGAGGAAATGCACCCCCCCGGAGGAGAATTGAAACTTAGGGTGGGGACTGTAGAAA	1	RLLPSGGNRLPCNSDHVEEMHPPGGELKLRVGTVE
GAAATGAAGCTGGGAAATTTACAATGGAAGGCAGGAAGGAGAGGAAAAGATTACTATCTGATTCCCAGGCTGGTGTGGCCAGTGGAGTGTGCCTCTGAGTGCTGGCA	1	EMKLGNLQWKAGRRGKDYYLIPRLVWPVECASECW
ACTGACTGATTGATTGCTGAAGGGGATGGGGTTAGTGGGGGCTCACAAAGGAAGCTCCGCTTATTCCTC	1	TD_LIAEGDGVSGGSQRKLRLFL
AGGCTGCTTCCCTCTGGTGGTAACCGCTTNCCCTGCAACTCAGACCACGTGGTCTAGGAAATGCACCTCCCCGGAGGAGAATTGAAACTTAGGGTGGGGACTGTAGAAA	1	N/A
AGGCTGCTTCCCTCTGGTGGTAACCGCTTGCCCTGCAACTCAGACCACGTGGCTCCTCCCCGGAGGAGAATTGAAACTTAGGGTGGGGACTGTAGAAA	1	RLLPSGGNRLPCNSDHVAPPRRRIET_GGDCR
AGGCTGCTTCCCTCTGGTGGTAACCGCTTGCCCTGCAACTCAGACCACGTGGTTCTAGGAAATGCACCTCCCCGGAGGAGAATTGAAACTTAGGGTGGGGACTGTAGAA	1	RLLPSGGNRLPCNSDHVVLGNAPPRRRIET_GGDCR
AGGCTGCTTCCCTCTGGTGGTAACCGCTTGTCCTGCAACTCAGACCACCTCCCCGGAGGAGAATTGAAACTTAGGGTGGGGACTGTAGAAA	1	RLLPSGGNRLSCNSDHLPGGELKLRVGTVE
AGGCTGCTTCCCTCTGGTGGTAACCGCTTGCCCTGCAACTCAGACCACGTGGTTTCTATGCACCTCCCCGGNGGAGAATTGAAACTTAGGGTGGGGACTGTAGAAA	1	N/A
ACTGGTCCAACAGACTCNTGGCCACCCTCTGAGCAGTGCAGCAATCCATATTGTCCAGGAAGGAGAGGTGGGCGTGGCAAAGCCCAAGGCGAGTGTTTGCTGC	1	N/A
GAAATGAAGCTGGGAAATTTACAATGGAAGGCAGGAAGGAGAGAAAAAGATTACTATCTGATTCCCAGGCTGGTGTGGCCAGTGGAGTGTGCCTCTGAGTGCTGGCAGCTGACACAGAGGATGGGGTT	1	EMKLGNLQWKAGRREKDYYLIPRLVWPVECASECWQLTQRMG
AGGCTGCTTCCCTCTGGTGGTAACCGCTTGCCCTGCCCTGCACGTGGTTTCTAGGAAATGCACCTCCCCGGAGGAGAATTGAAACTTAGGGTGGGGACTGTAGAAA	1	RLLPSGGNRLPCPARGF_EMHLPGGELKLRVGTVE
GAAATGAAGCTGGGAAATTTACAATGGAAGGCAGGAAGGAGAGGAAAAGATTACTATCTGATTCCCAGGCTGGTGTGGCCAGTGGAGTGTGCCTCTGAGTGCTGGCAGCTGACACAGAGGATGGGGNT	1	EMKLGNLQWKAGRRGKDYYLIPRLVWPVECASECWQLTQRMG
GAAATGAAGCTGGGAAATTTACAATGGAAGGCAGGAAGGAGAGGAAAAGATTACTATCTGATTCCCAGGCTGGTGTGGCCAGTGGAGTGTGCCACTGAGTGCTGGCAGCTGACACAGAGGATGGGGTT	1	EMKLGNLQWKAGRRGKDYYLIPRLVWPVECATECWQLTQRMG
AGGCTGCTTACCTCTGGTGGTAACCGCTTGCCCTGCAACTCAGACCACGTGGTCTGAGTTGAGTGATCTAGGAAATGCACCTCCCCGGAGGAGAATTGAAACTTAGGGTGGGGACTGTAGAAA	1	RLLTSGGNRLPCNSDHVV_VE_SRKCTSPEEN_NLGWGL_K
AGGCTGCTTCCCTCTGGTGGTAACCGCTTGCCCAAGCGGTTACCACCAGAAATGCACCTCCCCGGAGGAGAATTGAAACTTAGGGTGGGGACTGTAGAAA	1	RLLPSGGNRLPKRLPPEMHLPGGELKLRVGTVE
GGGA	1	G
AGGCTGCTTCCCTCTGGTGGTAACCGCTTGCCCTGCAACTCAGACCACGTTGAGGAAATGCACCTCCCCGGAGGAGAATTGAAACTTAGGGTGGGGACTGTAGAAA	1	RLLPSGGNRLPCNSDHVEEMHLPGGELKLRVGTVE
ACTGGTCCAACAGACTCATGGCCACNCTCTGAGCAGTGCAGCAATCCATATTGTCCAGGAAGGAGAGGTGGGCGTGGCAAAGCCCAAGGCGAGTGTTTGCTGC	1	N/A
AGGCTGCTTCCCTCTGGTGGTAACCGCTTGCCCTGCAACTCAGACCACGTGGTTTCTAGGAAATGCACCTCCCCGGAGGAGGAGAATTGAAACTTAGGGTGGGGACTGTAGAAA	1	RLLPSGGNRLPCNSDHVVSRKCTSPEEEN_NLGWGL_K
AGGCTGCTTCCCTCTGGTGGTAACCGCTTGCCCTGCAACTCAGACCTCAGAAATGCACCTCCCCGGAGGAGAATTGAAACTTAGGGTGGGGACTGTAGAAA	1	RLLPSGGNRLPCNSDLRNAPPRRRIET_GGDCR
AGGCTGCTTCCCTCTGGTGGTAACCGCTTGCCCTGCAACTCAGACCACTAGGAAATGCACCTTAGGGTGGGGACTGTAGAAA	1	RLLPSGGNRLPCNSDH_EMHLRVGTVE
AGGCTGCTTCCCTCTGGTGGTAACCGCTTGCCCTGCAACTCATATGTCTCCCCGGAGGAGAATTGAAACTTAGGGTGGGGACTGTAGAAA	1	RLLPSGGNRLPCNSYVSPEEN_NLGWGL_K
CAGGAAGTAGACATGCACAAGATCAAATCTAGCAAAACACCAGCGTGGATTGGACAGGAACTCATCAAACTCCACCCCTGGCTGAGGAGCTACTGGCAACTGATGGCTTCT	1	QEVDMHKIKSSKTPAWIGQELIKLHPWLRSYWQLMAS
AGGCTGCTTCCCTCTGGTGGTAACCGCTTGCCCTGCAACTCAGACCACTGAAACTTAGGGTGGGGACTGTAGAAA	1	RLLPSGGNRLPCNSDH_NLGWGL_K
AGGCTGCTTCCCTCTGGTGGTAACCGCTTGCCCTGCAACTCAGACCACGTGGTTTTCTAGGAAATGTACCTCCCCGGAGGAGAATTGAAACTTAGGGTGGGGACTGTAGAAA	1	RLLPSGGNRLPCNSDHVVF_EMYLPGGELKLRVGTVE
AGGCTGCTTCCCTCTGGTGGTAACCGCTTGCCCTGCAACTCAGACCACGTGGTATAGGATATGCACCTCCCCGGAGGAGAATTGAAACTTTGGGTGGGGACTGTAGAAA	1	RLLPSGGNRLPCNSDHVV_DMHLPGGELKLWVGTVE
AGGCTGCTTCCCTCTGGTGGTAACCGCTTGCCCTGCAACTCAGACCACGTGGTCTAGGAAATGCACCTCCCCGGAGGAGAATTGAAACTTAGGGTGGGGTACATCCAGGAATTA	1	RLLPSGGNRLPCNSDHVV_EMHLPGGELKLRVGYIQEL
AGGCTGCTTCCCTCTGGTGGTAACCGCTTGCCCTGCAACTCAGACCACGTGGCTCTCCCCGGAGGAGAATTGAAACTTAGGGTGGGGACTGTAGAAA	1	RLLPSGGNRLPCNSDHVALPGGELKLRVGTVE
AGGCTGCTTCCCTCTGGTGGTAACCGCTTGCCCTGTTTGGGGTTAGGAAATGCACCTCCCCGGAGGAGAATTGAAACTTAGGGTGGGGACTGTAGAAA	1	RLLPSGGNRLPCLGLGNAPPRRRIET_GGDCR
ACTGGTCCAAAAGACTCATGGCCACCCTCTGAGCAGTGCAGCAATCCATATTGTCCAGGAAGGAGAGGTGGGCGTGGCAAAGCCCAAGGCGAGTGTTTGCTGC	1	TGPKDSWPPSEQCSNPYCPGRRGGRGKAQGECLL
GGCCCATGTGTCAGAAAAGAAGGGACTCTCAAGCCCCAGGAGACATGTTCAAGAAGGCTCCGCATCCTGAACCAATTGGATGGGTAACTA	1	GPCVRKEGTLKPQETCSRRLRILNQLDG_L
AGGCTGCTTCCCTCTGGTGGTAACCGCTTGCCCTGCAACTCAGACTCAGAAATGCACCTCCCCGGAGGAGAATTGAAACTTAGGGTGGGGACTGTAGAAA	1	RLLPSGGNRLPCNSDSEMHLPGGELKLRVGTVE
GAAATGAACCTGGGAAATTTACAATGGAAGGCAGGAAGGAGAGGAAAAGATTACTATCTGATTCCCAGGCTGGTGTGGCCAGTGGAGTGTGCCTCTGAGTGCTGGCAGCTGACACAGAGGATGGGGTT	1	EMNLGNLQWKAGRRGKDYYLIPRLVWPVECASECWQLTQRMG
GGCCCATGTGTCAGAAAAGAAGGGACTCTCAAGCCCCAGGAGACATGTTCAAGAAGGCTCTTCATCCTGAACCAATTGGATGGGTAACTA	1	GPCVRKEGTLKPQETCSRRLFILNQLDG_L
AGGCTGCTTCCCTCTGGTGGTAACCGCTTGCCCTGCAACTCAGACCACGTGGAGTTGTCAATTCTCCCCGGAGGAGAATTGAAACTTAGGGTGGGGACTGTAGAAA	1	RLLPSGGNRLPCNSDHVELSILPGGELKLRVGTVE
CTGACCATGGGAAAACACAGAAGCATAAAATCCCCTGGGTCACAGTACTGAGGA	1	LTMGKHRSIKSPGSQY_G
AGGCTGCTTCCCTCTGGTGGTAACCGCTTGCCCTGCAACTCAGACCACGTGGTCTAGTTGTCGTGGTCTAGGAAATGCACCTCCCCGGAGGAGAATTGAAACTTAGGGTGGGGACTGTAGAAA	1	RLLPSGGNRLPCNSDHVV_LSWSRKCTSPEEN_NLGWGL_K
AGGCTGCTTCCCTCTGGTGGTAACCGCTTGCCCTGCAACTCAGACCACGTGGTCTAGGAAATGCACCTCCCCGGAGGAGAGAATTGAAACTTAGGGTGGGGACTGTAGAAA	1	RLLPSGGNRLPCNSDHVV_EMHLPGGEN_NLGWGL_K
AGGCTGCTTCCCTCTGGTGGTAACCGCTTGCCCTGCAACTCAGACCACGTGGTTTCTAGGAAATGCACCTCCCCGGATGAGAATTGAAACTTAGGGTGGGGACTGTAGAAA	1	RLLPSGGNRLPCNSDHVVSRKCTSPDEN_NLGWGL_K
AGGCTGCTTCCCTCTGGTGGTAACCGCTTGCCCTGCAACTCAGACCACGTGGTGAAATGCACCACGTGGTGAAATGCACCTCCCCGGAGGAGAATTGAAACTTAGGGTGGGGACTGTAGAAA	1	RLLPSGGNRLPCNSDHVVKCTTW_NAPPRRRIET_GGDCR
GGCCCATGTGTCAGAAAAGAAGGGACTCTCAAGCCCCAGGAGACATGTTCGAGAAGGCTCTGCATCCTGAACCAATTGGATGGGTAACTA	1	GPCVRKEGTLKPQETCSRRLCILNQLDG_L
AGGCTGCTTCNCTCTGGTGGTAACCGCTTGCCCTGCAACTCAGACCACGTGGTCTAGGAAATGCACCTCCCCGGAGGAGAATTGAAACTTAGGGTGGGGACTGTAGAAA	1	N/A
AGGCTGCTTCCCTCTGGTGGTAACCGCTTGCCCTGCAACTCAGACCCCGTGGGTTCTAGGAAATGCACCTCCCCGGAGGAGAATTGAAACTTAGGGTGGGGACTGTAGAAC	1	RLLPSGGNRLPCNSDPVGSRKCTSPEEN_NLGWGL_N
CAGCAGAGAGCATCAGTTGGGAAGCCTTTCTAGAAGCCCAGAGTTGGA	1	QQRASVGKPF_KPRVG
AGGCTGTTTCCCTCTGGTGGTAACCGCTTGCCCTGCAACTCAGACCACGTGGTCTAGGAAATGCACCTCCCCGGAGGAGAATTGAAACTTAGGGTGGGGACTGTAGAAA	1	RLFPSGGNRLPCNSDHVV_EMHLPGGELKLRVGTVE
GTCAAATAAAGGCTAGAGCCTCTGATTAGGNAGGGGAAGGGAAAGATGGAACGGGATGTCTGAGGGA	1	N/A
AGGCTGGTTCCCTCTGGTGGTAACCGCTTGCCCTGCAACTCAGACCACGTGGTTTCTAGGAAATGCACCTCCCCGGAGGAGAATTGAAACTTAGGGTGGGGACTGTAGAAA	1	RLVPSGGNRLPCNSDHVVSRKCTSPEEN_NLGWGL_K
AGGCTGCTTCCCTCTGGTGGTAACCGCTTGCTAGGAAATGCACCTCCCCGGAGGAGAATTGAAACTTAGGGTGGGGACTGTAGAAA	1	RLLPSGGNRLLGNAPPRRRIET_GGDCR
CTGACCATGGGAAAACACAGAAGTATAAAATCCCCTGGGTCNCAGTACTGAGGA	1	N/A
AGGCTGCTTCCCTCTGGNGGTAGGAAATGCACCTCCCCGGAGGAGAATTGAAACTTAGGGTGGGGACTGTAGAAA	1	N/A
CCTGGATCCAGACAGACCCCAAACTGGAGAACTCCATCCGGGCGCTAAGGGACATGAGCCAGCGAAGAGATCTTGTCAAT	1	PGSRQTPNWRTPSGR_GT_ASEEILS
GAAATGAAGCTGGGAAATTTACAATGGAAGGCAGGAAGGAGAGGAAAAGATTACTATCTGATTCCCAGGCTGGTGTGGCCAGTGGAGTGTGCCTCTGAGCGCTGGCAGCTGACACAGAGGATGGGGTT	1	EMKLGNLQWKAGRRGKDYYLIPRLVWPVECASERWQLTQRMG
AGGCTGCTTCCCTCTGGTGGTAACCGCTTGCCCTGCAACTCAGACCACGTGGGCGCATAGGAAATGCACCTCCCCGGAGGAGAATTGAAACTTAGGGTGGGGACTGTAGAAA	1	RLLPSGGNRLPCNSDHVGA_EMHLPGGELKLRVGTVE
GAAATGAAGCTGGGAAATTTACAATGGAAGGCAGGAAGGAGAGGAAAAGATTACTATCTGATTCTCAGGCTGGTGTGGCCAGTGGAGTGTGCCTCTGAGTGCTGGCAGCTGACACAGAGGATGGGGTT	1	EMKLGNLQWKAGRRGKDYYLILRLVWPVECASECWQLTQRMG
AGGCTGCTTCCCTCTGGTGGTAACCGCTTGCCCTGTAACTCAGACCACGTGGTCTCCCCGGAGGAGAATTGAAACTTAGGGTGGGGACTGTAGAAA	1	RLLPSGGNRLPCNSDHVVSPEEN_NLGWGL_K
AGGCTGCTTCCCTCTGGTGGTAACCGCTNGCCCTGCAACTCAGACCACGTCTAGGAAATGCACCTCCCCGGAGGAGAATTGAAACTTAGGGTGGGGACTGTAGAAA	1	N/A
AGGCTGCTTCCCTCTGGTGGTAACCGCTTGCCCTGAAACTTAGGGTGGGGACTGTAGAAA	1	RLLPSGGNRLP_NLGWGL_K
GACGGGGGGA	1	DGG
AGGCTGCTTCCCTCTGGTGGTAACCGCTTGCCCTGCAACTCAGACCTAGGAAATGCACCTCCCCGGAGGAGAATTGAAACT	1	RLLPSGGNRLPCNSDLGNAPPRRRIET
AGGCTGCTTCCCTCTGGTGGTAACCGCTTGCCCTGCAACTCAGACCGAGGGTGGGGACTGTAGAAA	1	RLLPSGGNRLPCNSDRGWGL_K
AGGCTGCTTCCCTCTGGTGGTAACCGCTTGCCCTGCAACTCAGACCACGTGGTTGAGTGCACCATCTAGGAAATGCACCTCCCCGGAGGAGAATTGAAACTTAGGGTGGGGACTGTAGAAA	1	RLLPSGGNRLPCNSDHVVECTI_EMHLPGGELKLRVGTVE
GAAATGAAGCTGGGAAATTTACAATGGAAGGCAGGAAGGAGAGGAAAAGATTACTACCTGATTCCCAGGCTGGTGTGGCCAGTGGAGTGTGCCTCTGAGTGCTGGCAGCTGACACAGAGGATGGGGTT	1	EMKLGNLQWKAGRRGKDYYLIPRLVWPVECASECWQLTQRMG
ACTGGTCCAACAGACTCATGGCCACCCTCTGAGCAGTGCAGCAATCCATATTGTCCAGGAAGGAGAGGTGGGCGTTGCAAAGCCCAAGGCGAGTGTTTGCTGC	1	TGPTDSWPPSEQCSNPYCPGRRGGRCKAQGECLL
AGGCTGCTTCCCTCTGGTAGTAACCGCTTGCCCTGCAACTCAGACCACGTGGTTTAGGAAATGCACCTCCCCGGAGGAGAATTGAAACTTAGGGTGGGGACTGTAGAAA	1	RLLPSGSNRLPCNSDHVV_EMHLPGGELKLRVGTVE
AGGCTGCTTCCCTCTGGTGGTAACCGCTTGCCCTGCAACTCAGACCACGTGGTTTCTAGGAAATGCACCTCCCCGGAGGAGAATTGAAACTTAGAGTGGGGACTGTAGAAA	1	RLLPSGGNRLPCNSDHVVSRKCTSPEEN_NLEWGL_K
[truncated: 1,332 more rows]
