# Supplementary material for: A stimulus‐contingent positive feedback loop enables IFN‐β dose‐dependent activation of pro‐inflammatory genes
Source: Mol Syst Biol. 2023 Mar 17;19(5):e11294. doi: 10.15252/msb.202211294 (PMC10167482; doi:10.15252/msb.202211294)
Supplement: Supplementary file 6 — Source Data for Expanded View [file MSB-19-e11294-s009.zip › Source Data for Expanded View Figures/Figure EV1/Source Data EV1 EMSA quantified.xlsx]

## Sheet: Dataset Description
EMSA data. Band intensities for each time point were quantified (ImageJ). The background signal was subtracted out and the value normalized to the time-matched loading control intensity. Data for all stimulus conditions (10IFNbeta, 100IFNlamdba) were normalized to that of 20 minutes of IFN-β stimulation.

## Sheet: 10IFNbeta
Time (minutes)	Bio rep 1	Bio rep 2	Bio rep 3	Bio rep 4	Bio rep 5	Bio rep 6	Bio rep 7	Bio rep 8	Bio rep 9	Bio rep 10	Bio rep 11	Bio rep 12
0	0.19508	0.219954	0.121053	0.076437	0.248735	0.0619696	0.0406813	0.0352144	0.0377796	0.00187341	0.0712541	0.109916
10	0.693708	0.511091	0.536777	0.70244	0.557615	0.605458	0.429575	0.158211	0.32073	0.108221	0.879049	0.617599
20	1	1	1	1	1	1	1	1	1	1	1	1
30	0.586054	0.803253	0.717468	1.01931	0.867132	1.41974	0.558962	1.52587	0.807655	1.31426	3.67352	2.52201
40	0.89625	0.808487	0.818377	1.13516	0.804502	1.37209	1.81192	1.27957	0.866654	1.78396	6.99921	4.01299
60	0.830182	1.10168	0.938809	1.1735	1.03829	1.21681	2.29917	1.60449	0.825234	1.54738	3.42435	4.55467

## Sheet: 100IFNlambda
Time (minutes)	Bio rep 1	Bio rep 2	Bio rep 3	Bio rep 4	Bio rep 5	Bio rep 6
0	0.204952	0.146498	0.0920748	0.0606287	-0.00177102	0.0487317
10	0.665552	0.43975	0.688018	0.524292	0.122384	0.66549
20	0.727122	1.14816	0.75946	2.26795	0.355307	1.11144
30	0.981141	0.796761	0.74812	2.01258	0.286634	1.33273
40	0.689149	0.78312	0.765282	2.17685	0.31994	1.21282
60	0.626324	0.762939	0.428017	1.5677	0.208821	0.834917
