# Supplementary material for: A stimulus‐contingent positive feedback loop enables IFN‐β dose‐dependent activation of pro‐inflammatory genes
Source: Mol Syst Biol. 2023 Mar 17;19(5):e11294. doi: 10.15252/msb.202211294 (PMC10167482; doi:10.15252/msb.202211294)
Supplement: Supplementary file 8 — Source Data for Figure 1 [file MSB-19-e11294-s005.zip]

Archive with 10 entries (8 files):
- Source Data for Figure 1/
- __MACOSX/._Source Data for Figure 1
- Source Data for Figure 1/.DS_Store
- __MACOSX/Source Data for Figure 1/._.DS_Store
- Source Data for Figure 1/1E/
- __MACOSX/Source Data for Figure 1/._1E
- Source Data for Figure 1/1E/Common_GeneID_GOAnalysisResultsV2.xlsx
- __MACOSX/Source Data for Figure 1/1E/._Common_GeneID_GOAnalysisResultsV2.xlsx
- Source Data for Figure 1/1E/Beta_GeneID_GOAnalysisResultsV2.xlsx
- __MACOSX/Source Data for Figure 1/1E/._Beta_GeneID_GOAnalysisResultsV2.xlsx
