# Supplementary material for: A stimulus‐contingent positive feedback loop enables IFN‐β dose‐dependent activation of pro‐inflammatory genes
Source: Mol Syst Biol. 2023 Mar 17;19(5):e11294. doi: 10.15252/msb.202211294 (PMC10167482; doi:10.15252/msb.202211294)
Supplement: Supplementary file 8 — Source Data for Figure 1 [file MSB-19-e11294-s005.zip › Source Data for Figure 1/1E/Common_GeneID_GOAnalysisResultsV2.xlsx]

## Sheet: Dataset Description
Gene Ontology data. The maximum RPKM value and gene names for the selected 157 genes in cluster 2 were analyzed using the Panther Classification System Database. The genes were mapped to the mm10 genome and analyzed using the statistical overrepresentation test which determines overrepresentation of gene ontology annotations in cluster 2 compared to all expressed genes using the Fisher’s Exact te…

## Sheet: Sheet1
Analysis Type:	PANTHER Overrepresentation Test (Released 20210224)
Annotation Version and Release Date:	GO Ontology database DOI: 10.5281/zenodo.4495804 Released 2021-02-01
Analyzed List:	Common_GeneID_rpkmMaxBetaLambda.txt (Mus musculus)
Reference List:	Expressed_GeneID_rpkmMaxBetaLambda.txt (Mus musculus)	There are duplicate IDs in the file. The unique set of IDs will be used.
Test Type:	FISHER
Correction:	FDR
GO biological process complete	Expressed_GeneID_rpkmMaxBetaLambda.txt - REFLIST (11234)	Common_GeneID_rpkmMaxBetaLambda.txt (148)	Common_GeneID_rpkmMaxBetaLambda.txt (expected)	Common_GeneID_rpkmMaxBetaLambda.txt (over/under)	Common_GeneID_rpkmMaxBetaLambda.txt (fold Enrichment)	Common_GeneID_rpkmMaxBetaLambda.txt (raw P-value)	Common_GeneID_rpkmMaxBetaLambda.txt (FDR)
antigen processing and presentation of endogenous peptide antigen via MHC class I via ER pathway, TAP-dependent (GO:0002485)	3	3	0.04	+	75.91	4.19e-05	0.00457
positive regulation of interferon-gamma-mediated signaling pathway (GO:0060335)	5	4	0.07	+	60.72	3.29e-06	0.000428
positive regulation of response to interferon-gamma (GO:0060332)	5	4	0.07	+	60.72	3.29e-06	0.000424
regulation of ribonuclease activity (GO:0060700)	11	8	0.14	+	55.2	4.53e-11	1.28e-08
interferon-gamma-mediated signaling pathway (GO:0060333)	5	3	0.07	+	45.54	0.000115	0.0113
ISG15-protein conjugation (GO:0032020)	5	3	0.07	+	45.54	0.000115	0.0112
antigen processing and presentation of exogenous peptide antigen via MHC class I (GO:0042590)	5	3	0.07	+	45.54	0.000115	0.0112
antigen processing and presentation of peptide antigen via MHC class Ib (GO:0002428)	17	9	0.22	+	40.19	2.15e-11	6.5e-09
antigen processing and presentation of endogenous peptide antigen (GO:0002483)	21	11	0.28	+	39.76	1.26e-13	5.42e-11
antigen processing and presentation of endogenous peptide antigen via MHC class I (GO:0019885)	21	11	0.28	+	39.76	1.26e-13	5.26e-11
protection from natural killer cell mediated cytotoxicity (GO:0042270)	6	3	0.08	+	37.95	0.000171	0.0158
antigen processing and presentation of endogenous peptide antigen via MHC class I via ER pathway (GO:0002484)	16	8	0.21	+	37.95	4.17e-10	1.04e-07
antigen processing and presentation of endogenous peptide antigen via MHC class Ib (GO:0002476)	16	8	0.21	+	37.95	4.17e-10	1.02e-07
antigen processing and presentation of endogenous antigen (GO:0019883)	23	11	0.3	+	36.3	2.73e-13	1.11e-10
response to interferon-alpha (GO:0035455)	19	9	0.25	+	35.96	4.66e-11	1.29e-08
cellular response to interferon-beta (GO:0035458)	36	17	0.47	+	35.84	7.36e-20	4.75e-17
antigen processing and presentation of endogenous peptide antigen via MHC class I via ER pathway, TAP-independent (GO:0002486)	15	7	0.2	+	35.42	7.9e-09	1.6e-06
type I interferon signaling pathway (GO:0060337)	11	5	0.14	+	34.5	1.35e-06	0.000186
regulation of interferon-gamma-mediated signaling pathway (GO:0060334)	11	5	0.14	+	34.5	1.35e-06	0.000184
regulation of response to interferon-gamma (GO:0060330)	11	5	0.14	+	34.5	1.35e-06	0.000183
cellular response to type I interferon (GO:0071357)	11	5	0.14	+	34.5	1.35e-06	0.000181
protein mono-ADP-ribosylation (GO:0140289)	11	5	0.14	+	34.5	1.35e-06	0.000179
response to interferon-beta (GO:0035456)	44	20	0.58	+	34.5	6.17e-23	5.15e-20
antigen processing and presentation via MHC class Ib (GO:0002475)	20	9	0.26	+	34.16	6.68e-11	1.82e-08
negative regulation of viral genome replication (GO:0045071)	38	17	0.5	+	33.96	1.52e-19	8.99e-17
antigen processing and presentation of peptide antigen via MHC class I (GO:0002474)	27	11	0.36	+	30.92	1.1e-12	4.11e-10
adhesion of symbiont to host (GO:0044406)	10	4	0.13	+	30.36	2.48e-05	0.00284
negative regulation of natural killer cell mediated cytotoxicity (GO:0045953)	10	4	0.13	+	30.36	2.48e-05	0.00282
negative regulation of natural killer cell mediated immunity (GO:0002716)	10	4	0.13	+	30.36	2.48e-05	0.00279
response to type I interferon (GO:0034340)	18	7	0.24	+	29.52	2.15e-08	4.07e-06
protein poly-ADP-ribosylation (GO:0070212)	8	3	0.11	+	28.46	0.000329	0.029
positive regulation of RIG-I signaling pathway (GO:1900246)	8	3	0.11	+	28.46	0.000329	0.0288
negative regulation of leukocyte mediated cytotoxicity (GO:0001911)	11	4	0.14	+	27.6	3.35e-05	0.00371
regulation of nuclease activity (GO:0032069)	22	8	0.29	+	27.6	3.11e-09	6.88e-07
cellular response to interferon-alpha (GO:0035457)	11	4	0.14	+	27.6	3.35e-05	0.00368
positive regulation of T cell mediated cytotoxicity (GO:0001916)	25	9	0.33	+	27.33	3.31e-10	8.38e-08
antigen processing and presentation of exogenous peptide antigen (GO:0002478)	14	5	0.18	+	27.11	3.49e-06	0.000446
defense response to protozoan (GO:0042832)	20	7	0.26	+	26.57	3.89e-08	7.08e-06
negative regulation of viral process (GO:0048525)	70	24	0.92	+	26.02	5.44e-25	5.14e-22
positive regulation of interferon-alpha production (GO:0032727)	18	6	0.24	+	25.3	4.85e-07	7.47e-05
response to protozoan (GO:0001562)	21	7	0.28	+	25.3	5.14e-08	9.1e-06
regulation of interferon-alpha production (GO:0032647)	21	7	0.28	+	25.3	5.14e-08	8.99e-06
negative regulation of cell killing (GO:0031342)	12	4	0.16	+	25.3	4.42e-05	0.00479
regulation of T cell mediated cytotoxicity (GO:0001914)	28	9	0.37	+	24.4	7.59e-10	1.74e-07
antigen processing and presentation of peptide antigen (GO:0048002)	35	11	0.46	+	23.86	1.12e-11	3.52e-09
defense response to symbiont (GO:0140546)	137	43	1.8	+	23.82	1.86e-43	2.63e-40
defense response to virus (GO:0051607)	137	43	1.8	+	23.82	1.86e-43	2.39e-40
macrophage activation involved in immune response (GO:0002281)	10	3	0.13	+	22.77	0.00056	0.0478
negative regulation of innate immune response (GO:0045824)	40	12	0.53	+	22.77	1.97e-12	6.98e-10
cellular response to exogenous dsRNA (GO:0071360)	14	4	0.18	+	21.69	7.29e-05	0.00766
response to virus (GO:0009615)	176	49	2.32	+	21.13	1.22e-47	2.47e-44
negative regulation of viral life cycle (GO:1903901)	18	5	0.24	+	21.08	9.68e-06	0.00118
regulation of viral genome replication (GO:0045069)	62	17	0.82	+	20.81	1.37e-16	6.7e-14
regulation of leukocyte mediated cytotoxicity (GO:0001910)	44	12	0.58	+	20.7	5.09e-12	1.72e-09
negative regulation of viral release from host cell (GO:1902187)	15	4	0.2	+	20.24	9.14e-05	0.00946
positive regulation of leukocyte mediated cytotoxicity (GO:0001912)	34	9	0.45	+	20.09	3.22e-09	7.03e-07
antigen processing and presentation of exogenous antigen (GO:0019884)	20	5	0.26	+	18.98	1.5e-05	0.00177
positive regulation of T cell mediated immunity (GO:0002711)	40	10	0.53	+	18.98	6.7e-10	1.56e-07
negative regulation of viral entry into host cell (GO:0046597)	16	4	0.21	+	18.98	0.000113	0.0112
regulation of viral entry into host cell (GO:0046596)	32	8	0.42	+	18.98	3.66e-08	6.73e-06
protein ADP-ribosylation (GO:0006471)	21	5	0.28	+	18.07	1.83e-05	0.00213
positive regulation of cell killing (GO:0031343)	38	9	0.5	+	17.98	7.45e-09	1.58e-06
positive regulation of response to cytokine stimulus (GO:0060760)	38	9	0.5	+	17.98	7.45e-09	1.55e-06
regulation of natural killer cell mediated cytotoxicity (GO:0042269)	17	4	0.22	+	17.86	0.000138	0.0131
regulation of cell killing (GO:0031341)	52	12	0.69	+	17.52	2.74e-11	8.1e-09
positive regulation of defense response to virus by host (GO:0002230)	22	5	0.29	+	17.25	2.23e-05	0.00257
regulation of natural killer cell mediated immunity (GO:0002715)	18	4	0.24	+	16.87	0.000167	0.0156
regulation of viral life cycle (GO:1903900)	113	25	1.49	+	16.79	5.18e-22	4.08e-19
antigen processing and presentation (GO:0019882)	59	13	0.78	+	16.72	6.55e-12	2.16e-09
modulation by symbiont of entry into host (GO:0052372)	37	8	0.49	+	16.41	9.7e-08	1.6e-05
positive regulation of cytokine-mediated signaling pathway (GO:0001961)	33	7	0.43	+	16.1	7.1e-07	0.000104
positive regulation of interferon-beta production (GO:0032728)	33	7	0.43	+	16.1	7.1e-07	0.000103
cellular response to dsRNA (GO:0071359)	19	4	0.25	+	15.98	0.000201	0.0183
cellular response to virus (GO:0098586)	34	7	0.45	+	15.63	8.47e-07	0.00012
regulation of viral process (GO:0050792)	129	26	1.7	+	15.3	5.71e-22	4.26e-19
macrophage activation (GO:0042116)	30	6	0.4	+	15.18	6.17e-06	0.000774
regulation of T cell mediated immunity (GO:0002709)	51	10	0.67	+	14.88	5.21e-09	1.12e-06
regulation of defense response to virus by host (GO:0050691)	31	6	0.41	+	14.69	7.28e-06	0.000906
positive regulation of pattern recognition receptor signaling pathway (GO:0062208)	31	6	0.41	+	14.69	7.28e-06	0.000898
regulation of biological process involved in symbiotic interaction (GO:0043903)	136	26	1.79	+	14.51	1.85e-21	1.31e-18
negative regulation of response to biotic stimulus (GO:0002832)	63	12	0.83	+	14.46	1.93e-10	5.07e-08
response to interferon-gamma (GO:0034341)	80	15	1.05	+	14.23	1.14e-12	4.13e-10
response to exogenous dsRNA (GO:0043330)	27	5	0.36	+	14.06	5.27e-05	0.00558
regulation of type I interferon-mediated signaling pathway (GO:0060338)	22	4	0.29	+	13.8	0.000328	0.0293
negative regulation of lymphocyte mediated immunity (GO:0002707)	22	4	0.29	+	13.8	0.000328	0.0291
regulation of innate immune response (GO:0045088)	117	21	1.54	+	13.62	5.52e-17	2.8e-14
immune effector process (GO:0002252)	281	48	3.7	+	12.97	7.51e-38	8.87e-35
positive regulation of type I interferon production (GO:0032481)	48	8	0.63	+	12.65	5.67e-07	8.64e-05
defense response to Gram-positive bacterium (GO:0050830)	42	7	0.55	+	12.65	2.97e-06	0.000389
regulation of interferon-beta production (GO:0032648)	49	8	0.65	+	12.39	6.52e-07	9.73e-05
negative regulation of immune response (GO:0050777)	80	13	1.05	+	12.33	1.9e-10	5.08e-08
positive regulation of response to biotic stimulus (GO:0002833)	98	15	1.29	+	11.62	1.53e-11	4.7e-09
response to dsRNA (GO:0043331)	33	5	0.43	+	11.5	0.000123	0.0118
positive regulation of innate immune response (GO:0045089)	73	11	0.96	+	11.44	1.02e-08	2.03e-06
innate immune response (GO:0045087)	333	50	4.39	+	11.4	4.41e-37	4.81e-34
positive regulation of lymphocyte mediated immunity (GO:0002708)	67	10	0.88	+	11.33	5.31e-08	9.18e-06
defense response to other organism (GO:0098542)	438	65	5.77	+	11.26	4.36e-49	1.03e-45
positive regulation of adaptive immune response based on somatic recombination of immune receptors built from immunoglobulin superfamily domains (GO:0002824)	68	10	0.9	+	11.16	6.02e-08	1.03e-05
positive regulation of leukocyte mediated immunity (GO:0002705)	77	11	1.01	+	10.84	1.68e-08	3.26e-06
regulation of response to biotic stimulus (GO:0002831)	191	27	2.52	+	10.73	3.19e-19	1.81e-16
regulation of lymphocyte mediated immunity (GO:0002706)	94	13	1.24	+	10.5	1.13e-09	2.55e-07
positive regulation of adaptive immune response (GO:0002821)	73	10	0.96	+	10.4	1.1e-07	1.79e-05
cellular response to interferon-gamma (GO:0071346)	68	9	0.9	+	10.05	6.33e-07	9.55e-05
regulation of defense response to virus (GO:0050688)	53	7	0.7	+	10.03	1.18e-05	0.00142
defense response to bacterium (GO:0042742)	85	11	1.12	+	9.82	4.23e-08	7.6e-06
regulation of type I interferon production (GO:0032479)	73	9	0.96	+	9.36	1.09e-06	0.000153
regulation of pattern recognition receptor signaling pathway (GO:0062207)	74	9	0.97	+	9.23	1.21e-06	0.000168
defense response (GO:0006952)	609	73	8.02	+	9.1	5.08e-50	1.44e-46
response to other organism (GO:0051707)	635	76	8.37	+	9.08	2.13e-52	3.03e-48
response to external biotic stimulus (GO:0043207)	635	76	8.37	+	9.08	2.13e-52	1.51e-48
immune response (GO:0006955)	556	66	7.32	+	9.01	2.7e-44	4.25e-41
regulation of toll-like receptor signaling pathway (GO:0034121)	51	6	0.67	+	8.93	9.18e-05	0.00943
regulation of response to cytokine stimulus (GO:0060759)	86	10	1.13	+	8.83	4.42e-07	6.89e-05
response to biotic stimulus (GO:0009607)	656	76	8.64	+	8.79	1.92e-51	9.07e-48
regulation of leukocyte mediated immunity (GO:0002703)	130	15	1.71	+	8.76	5.63e-10	1.35e-07
response to bacterium (GO:0009617)	302	34	3.98	+	8.55	3.06e-21	2.07e-18
pattern recognition receptor signaling pathway (GO:0002221)	54	6	0.71	+	8.43	0.000123	0.0118
regulation of adaptive immune response (GO:0002819)	112	12	1.48	+	8.13	6.82e-08	1.15e-05
regulation of adaptive immune response based on somatic recombination of immune receptors built from immunoglobulin superfamily domains (GO:0002822)	103	11	1.36	+	8.11	2.53e-07	3.99e-05
regulation of cytokine-mediated signaling pathway (GO:0001959)	77	8	1.01	+	7.89	1.4e-05	0.00167
positive regulation of immune effector process (GO:0002699)	135	14	1.78	+	7.87	7.68e-09	1.58e-06
regulation of immune effector process (GO:0002697)	236	24	3.11	+	7.72	3.12e-14	1.38e-11
biological process involved in interspecies interaction between organisms (GO:0044419)	772	76	10.17	+	7.47	1.11e-46	1.98e-43
negative regulation of defense response (GO:0031348)	124	12	1.63	+	7.35	1.9e-07	3.03e-05
positive regulation of defense response (GO:0031349)	138	13	1.82	+	7.15	7.69e-08	1.28e-05
regulation of immune response (GO:0050776)	346	32	4.56	+	7.02	1.13e-17	5.94e-15
negative regulation of immune effector process (GO:0002698)	76	7	1	+	6.99	9.92e-05	0.01
positive regulation of immune response (GO:0050778)	239	22	3.15	+	6.99	2.56e-12	8.87e-10
regulation of defense response (GO:0031347)	319	28	4.2	+	6.66	5.55e-15	2.54e-12
positive regulation of I-kappaB kinase/NF-kappaB signaling (GO:0043123)	92	8	1.21	+	6.6	4.59e-05	0.00493
myeloid leukocyte activation (GO:0002274)	70	6	0.92	+	6.51	0.000452	0.0388
immune system process (GO:0002376)	1141	91	15.03	+	6.05	7.28e-51	2.58e-47
positive regulation of response to external stimulus (GO:0032103)	221	17	2.91	+	5.84	1.17e-08	2.31e-06
cellular response to lipopolysaccharide (GO:0071222)	105	8	1.38	+	5.78	0.000109	0.0109
response to cytokine (GO:0034097)	505	38	6.65	+	5.71	3.99e-18	2.18e-15
cellular response to molecule of bacterial origin (GO:0071219)	111	8	1.46	+	5.47	0.000157	0.0147
cellular response to cytokine stimulus (GO:0071345)	441	30	5.81	+	5.16	2.86e-13	1.13e-10
positive regulation of NF-kappaB transcription factor activity (GO:0051092)	103	7	1.36	+	5.16	0.000568	0.0482
regulation of I-kappaB kinase/NF-kappaB signaling (GO:0043122)	134	9	1.77	+	5.1	0.000101	0.0102
response to molecule of bacterial origin (GO:0002237)	164	11	2.16	+	5.09	1.71e-05	0.00201
response to external stimulus (GO:0009605)	1165	78	15.35	+	5.08	1.08e-36	1.09e-33
response to lipopolysaccharide (GO:0032496)	152	10	2	+	4.99	4.88e-05	0.0052
regulation of response to external stimulus (GO:0032101)	514	32	6.77	+	4.73	3.96e-13	1.52e-10
positive regulation of immune system process (GO:0002684)	435	27	5.73	+	4.71	3.85e-11	1.11e-08
cellular response to biotic stimulus (GO:0071216)	130	8	1.71	+	4.67	0.000432	0.0373
cytokine-mediated signaling pathway (GO:0019221)	147	9	1.94	+	4.65	0.000196	0.0181
negative regulation of immune system process (GO:0002683)	232	14	3.06	+	4.58	3.76e-06	0.000476
negative regulation of response to external stimulus (GO:0032102)	208	12	2.74	+	4.38	2.91e-05	0.00325
regulation of immune system process (GO:0002682)	736	42	9.7	+	4.33	6.05e-16	2.86e-13
positive regulation of cytokine production (GO:0001819)	256	14	3.37	+	4.15	1.1e-05	0.00133
regulation of cytokine production (GO:0001817)	408	20	5.38	+	3.72	6.58e-07	9.72e-05
leukocyte activation (GO:0045321)	309	13	4.07	+	3.19	0.000288	0.0261
regulation of response to stress (GO:0080134)	858	36	11.3	+	3.18	5.74e-10	1.36e-07
response to stress (GO:0006950)	2002	81	26.37	+	3.07	1.49e-23	1.32e-20
cell activation (GO:0001775)	357	14	4.7	+	2.98	0.000335	0.0292
positive regulation of response to stimulus (GO:0048584)	1256	45	16.55	+	2.72	3.27e-10	8.43e-08
response to organic substance (GO:0010033)	1556	54	20.5	+	2.63	7.66e-12	2.47e-09
cellular response to organic substance (GO:0071310)	1201	40	15.82	+	2.53	3.28e-08	6.11e-06
cellular macromolecule catabolic process (GO:0044265)	642	21	8.46	+	2.48	0.00013	0.0124
macromolecule catabolic process (GO:0009057)	701	22	9.24	+	2.38	0.000215	0.0196
positive regulation of signal transduction (GO:0009967)	973	28	12.82	+	2.18	9.64e-05	0.00984
cellular response to chemical stimulus (GO:0070887)	1505	43	19.83	+	2.17	7.12e-07	0.000102
response to chemical (GO:0042221)	2026	56	26.69	+	2.1	1.93e-08	3.7e-06
response to stimulus (GO:0050896)	4040	108	53.22	+	2.03	1.32e-19	8.15e-17
regulation of response to stimulus (GO:0048583)	2391	60	31.5	+	1.9	1.58e-07	2.54e-05
regulation of molecular function (GO:0065009)	1732	42	22.82	+	1.84	8.08e-05	0.00842
cytoskeleton organization (GO:0007010)	824	1	10.86	-	0.09	0.000326	0.0293

## Sheet: Sheet2
			FDR	raw P-value	Fold Enrichment	# of genes
Parent	antigen processing and presentation of endogenous peptide antigen via MHC class I via ER pathway, TAP-dependent	GO:0002485	0.00457	4.19e-05	75.91	3
Parent	positive regulation of interferon-gamma-mediated signaling pathway	GO:0060335	0.000428	3.29e-06	60.72	4
	positive regulation of response to interferon-gamma	GO:0060332	0.000424	3.29e-06	60.72	4
Parent	regulation of ribonuclease activity	GO:0060700	1.28e-08	4.53e-11	55.2	8
Parent	interferon-gamma-mediated signaling pathway	GO:0060333	0.0113	0.000115	45.54	3
	ISG15-protein conjugation	GO:0032020	0.0112	0.000115	45.54	3
Parent	antigen processing and presentation of exogenous peptide antigen via MHC class I	GO:0042590	0.0112	0.000115	45.54	3
	antigen processing and presentation of peptide antigen via MHC class Ib	GO:0002428	6.5e-09	2.15e-11	40.19	9
	antigen processing and presentation of endogenous peptide antigen	GO:0002483	5.42e-11	1.26e-13	39.76	11
	antigen processing and presentation of endogenous peptide antigen via MHC class I	GO:0019885	5.26e-11	1.26e-13	39.76	11
Parent	protection from natural killer cell mediated cytotoxicity	GO:0042270	0.0158	0.000171	37.95	3
	antigen processing and presentation of endogenous peptide antigen via MHC class I via ER pathway	GO:0002484	1.04e-07	4.17e-10	37.95	8
Parent	antigen processing and presentation of endogenous peptide antigen via MHC class Ib	GO:0002476	1.02e-07	4.17e-10	37.95	8
	antigen processing and presentation of endogenous antigen	GO:0019883	1.11e-10	2.73e-13	36.3	11
	response to interferon-alpha	GO:0035455	1.29e-08	4.66e-11	35.96	9
Parent	cellular response to interferon-beta	GO:0035458	4.75e-17	7.36e-20	35.84	17
	antigen processing and presentation of endogenous peptide antigen via MHC class I via ER pathway, TAP-independent	GO:0002486	1.6e-06	7.9e-09	35.42	7
Parent	type I interferon signaling pathway	GO:0060337	0.000186	1.35e-06	34.5	5
	regulation of interferon-gamma-mediated signaling pathway	GO:0060334	0.000184	1.35e-06	34.5	5
	regulation of response to interferon-gamma	GO:0060330	0.000183	1.35e-06	34.5	5
	cellular response to type I interferon	GO:0071357	0.000181	1.35e-06	34.5	5
Parent	protein mono-ADP-ribosylation	GO:0140289	0.000179	1.35e-06	34.5	5
	response to interferon-beta	GO:0035456	5.15e-20	6.17e-23	34.5	20
	antigen processing and presentation via MHC class Ib	GO:0002475	1.82e-08	6.68e-11	34.16	9
Parent	negative regulation of viral genome replication	GO:0045071	8.99e-17	1.52e-19	33.96	17
	antigen processing and presentation of peptide antigen via MHC class I	GO:0002474	4.11e-10	1.1e-12	30.92	11
	adhesion of symbiont to host	GO:0044406	0.00284	2.48e-05	30.36	4
	negative regulation of natural killer cell mediated cytotoxicity	GO:0045953	0.00282	2.48e-05	30.36	4
	negative regulation of natural killer cell mediated immunity	GO:0002716	0.00279	2.48e-05	30.36	4
	response to type I interferon	GO:0034340	4.07e-06	2.15e-08	29.52	7
	protein poly-ADP-ribosylation	GO:0070212	0.029	0.000329	28.46	3
Parent	positive regulation of RIG-I signaling pathway	GO:1900246	0.0288	0.000329	28.46	3
	negative regulation of leukocyte mediated cytotoxicity	GO:0001911	0.00371	3.35e-05	27.6	4
	regulation of nuclease activity	GO:0032069	6.88e-07	3.11e-09	27.6	8
Parent	cellular response to interferon-alpha	GO:0035457	0.00368	3.35e-05	27.6	4
Parent	positive regulation of T cell mediated cytotoxicity	GO:0001916	8.38e-08	3.31e-10	27.33	9
	antigen processing and presentation of exogenous peptide antigen	GO:0002478	0.000446	3.49e-06	27.11	5
Parent	defense response to protozoan	GO:0042832	7.08e-06	3.89e-08	26.57	7
	negative regulation of viral process	GO:0048525	5.14e-22	5.44e-25	26.02	24
Parent	positive regulation of interferon-alpha production	GO:0032727	7.47e-05	4.85e-07	25.3	6
	response to protozoan	GO:0001562	9.1e-06	5.14e-08	25.3	7
	regulation of interferon-alpha production	GO:0032647	8.99e-06	5.14e-08	25.3	7
	negative regulation of cell killing	GO:0031342	0.00479	4.42e-05	25.3	4
	regulation of T cell mediated cytotoxicity	GO:0001914	1.74e-07	7.59e-10	24.4	9
	antigen processing and presentation of peptide antigen	GO:0048002	3.52e-09	1.12e-11	23.86	11
	defense response to symbiont	GO:0140546	2.63e-40	1.86e-43	23.82	43
Parent	defense response to virus	GO:0051607	2.39e-40	1.86e-43	23.82	43
Parent	macrophage activation involved in immune response	GO:0002281	0.0478	0.00056	22.77	3
	negative regulation of innate immune response	GO:0045824	6.98e-10	1.97e-12	22.77	12
Parent	cellular response to exogenous dsRNA	GO:0071360	0.00766	7.29e-05	21.69	4
	response to virus	GO:0009615	2.47e-44	1.22e-47	21.13	49
	negative regulation of viral life cycle	GO:1903901	0.00118	9.68e-06	21.08	5
	regulation of viral genome replication	GO:0045069	6.7e-14	1.37e-16	20.81	17
	regulation of leukocyte mediated cytotoxicity	GO:0001910	1.72e-09	5.09e-12	20.7	12
	negative regulation of viral release from host cell	GO:1902187	0.00946	9.14e-05	20.24	4
	positive regulation of leukocyte mediated cytotoxicity	GO:0001912	7.03e-07	3.22e-09	20.09	9
	antigen processing and presentation of exogenous antigen	GO:0019884	0.00177	1.5e-05	18.98	5
	positive regulation of T cell mediated immunity	GO:0002711	1.56e-07	6.7e-10	18.98	10
Parent	negative regulation of viral entry into host cell	GO:0046597	0.0112	0.000113	18.98	4
	regulation of viral entry into host cell	GO:0046596	6.73e-06	3.66e-08	18.98	8
	protein ADP-ribosylation	GO:0006471	0.00213	1.83e-05	18.07	5
	positive regulation of cell killing	GO:0031343	1.58e-06	7.45e-09	17.98	9
	positive regulation of response to cytokine stimulus	GO:0060760	1.55e-06	7.45e-09	17.98	9
	regulation of natural killer cell mediated cytotoxicity	GO:0042269	0.0131	0.000138	17.86	4
	regulation of cell killing	GO:0031341	8.1e-09	2.74e-11	17.52	12
Parent	positive regulation of defense response to virus by host	GO:0002230	0.00257	2.23e-05	17.25	5
	regulation of natural killer cell mediated immunity	GO:0002715	0.0156	0.000167	16.87	4
	regulation of viral life cycle	GO:1903900	4.08e-19	5.18e-22	16.79	25
	antigen processing and presentation	GO:0019882	2.16e-09	6.55e-12	16.72	13
	modulation by symbiont of entry into host	GO:0052372	1.6e-05	9.7e-08	16.41	8
	positive regulation of cytokine-mediated signaling pathway	GO:0001961	0.000104	7.1e-07	16.1	7
Parent	positive regulation of interferon-beta production	GO:0032728	0.000103	7.1e-07	16.1	7
	cellular response to dsRNA	GO:0071359	0.0183	0.000201	15.98	4
	cellular response to virus	GO:0098586	0.00012	8.47e-07	15.63	7
	regulation of viral process	GO:0050792	4.26e-19	5.71e-22	15.3	26
	macrophage activation	GO:0042116	0.000774	6.17e-06	15.18	6
	regulation of T cell mediated immunity	GO:0002709	1.12e-06	5.21e-09	14.88	10
	regulation of defense response to virus by host	GO:0050691	0.000906	7.28e-06	14.69	6
	positive regulation of pattern recognition receptor signaling pathway	GO:0062208	0.000898	7.28e-06	14.69	6
	regulation of biological process involved in symbiotic interaction	GO:0043903	1.31e-18	1.85e-21	14.51	26
	negative regulation of response to biotic stimulus	GO:0002832	5.07e-08	1.93e-10	14.46	12
	response to interferon-gamma	GO:0034341	4.13e-10	1.14e-12	14.23	15
	response to exogenous dsRNA	GO:0043330	0.00558	5.27e-05	14.06	5
	regulation of type I interferon-mediated signaling pathway	GO:0060338	0.0293	0.000328	13.8	4
	negative regulation of lymphocyte mediated immunity	GO:0002707	0.0291	0.000328	13.8	4
	regulation of innate immune response	GO:0045088	2.8e-14	5.52e-17	13.62	21
	immune effector process	GO:0002252	8.87e-35	7.51e-38	12.97	48
	positive regulation of type I interferon production	GO:0032481	8.64e-05	5.67e-07	12.65	8
Parent	defense response to Gram-positive bacterium	GO:0050830	0.000389	2.97e-06	12.65	7
	regulation of interferon-beta production	GO:0032648	9.73e-05	6.52e-07	12.39	8
	negative regulation of immune response	GO:0050777	5.08e-08	1.9e-10	12.33	13
	positive regulation of response to biotic stimulus	GO:0002833	4.7e-09	1.53e-11	11.62	15
	response to dsRNA	GO:0043331	0.0118	0.000123	11.5	5
	positive regulation of innate immune response	GO:0045089	2.03e-06	1.02e-08	11.44	11
	innate immune response	GO:0045087	4.81e-34	4.41e-37	11.4	50
	positive regulation of lymphocyte mediated immunity	GO:0002708	9.18e-06	5.31e-08	11.33	10
	defense response to other organism	GO:0098542	1.03e-45	4.36e-49	11.26	65
	positive regulation of adaptive immune response based on somatic recombination of immune receptors built from immunoglobulin superfamily domains	GO:0002824	1.03e-05	6.02e-08	11.16	10
	positive regulation of leukocyte mediated immunity	GO:0002705	3.26e-06	1.68e-08	10.84	11
	regulation of response to biotic stimulus	GO:0002831	1.81e-16	3.19e-19	10.73	27
	regulation of lymphocyte mediated immunity	GO:0002706	2.55e-07	1.13e-09	10.5	13
	positive regulation of adaptive immune response	GO:0002821	1.79e-05	1.1e-07	10.4	10
	cellular response to interferon-gamma	GO:0071346	9.55e-05	6.33e-07	10.05	9
	regulation of defense response to virus	GO:0050688	0.00142	1.18e-05	10.03	7
	defense response to bacterium	GO:0042742	7.6e-06	4.23e-08	9.82	11
	regulation of type I interferon production	GO:0032479	0.000153	1.09e-06	9.36	9
	regulation of pattern recognition receptor signaling pathway	GO:0062207	0.000168	1.21e-06	9.23	9
	defense response	GO:0006952	1.44e-46	5.08e-50	9.1	73
	response to other organism	GO:0051707	3.03e-48	2.13e-52	9.08	76
	response to external biotic stimulus	GO:0043207	1.51e-48	2.13e-52	9.08	76
	immune response	GO:0006955	4.25e-41	2.7e-44	9.01	66
	regulation of toll-like receptor signaling pathway	GO:0034121	0.00943	9.18e-05	8.93	6
	regulation of response to cytokine stimulus	GO:0060759	6.89e-05	4.42e-07	8.83	10
	response to biotic stimulus	GO:0009607	9.07e-48	1.92e-51	8.79	76
	regulation of leukocyte mediated immunity	GO:0002703	1.35e-07	5.63e-10	8.76	15
	response to bacterium	GO:0009617	2.07e-18	3.06e-21	8.55	34
	pattern recognition receptor signaling pathway	GO:0002221	0.0118	0.000123	8.43	6
	regulation of adaptive immune response	GO:0002819	1.15e-05	6.82e-08	8.13	12
	regulation of adaptive immune response based on somatic recombination of immune receptors built from immunoglobulin superfamily domains	GO:0002822	3.99e-05	2.53e-07	8.11	11
	regulation of cytokine-mediated signaling pathway	GO:0001959	0.00167	1.4e-05	7.89	8
	positive regulation of immune effector process	GO:0002699	1.58e-06	7.68e-09	7.87	14
	regulation of immune effector process	GO:0002697	1.38e-11	3.12e-14	7.72	24
	biological process involved in interspecies interaction between organisms	GO:0044419	1.98e-43	1.11e-46	7.47	76
	negative regulation of defense response	GO:0031348	3.03e-05	1.9e-07	7.35	12
	positive regulation of defense response	GO:0031349	1.28e-05	7.69e-08	7.15	13
	regulation of immune response	GO:0050776	5.94e-15	1.13e-17	7.02	32
	negative regulation of immune effector process	GO:0002698	0.01	9.92e-05	6.99	7
	positive regulation of immune response	GO:0050778	8.87e-10	2.56e-12	6.99	22
	regulation of defense response	GO:0031347	2.54e-12	5.55e-15	6.66	28
Parent	positive regulation of I-kappaB kinase/NF-kappaB signaling	GO:0043123	0.00493	4.59e-05	6.6	8
	myeloid leukocyte activation	GO:0002274	0.0388	0.000452	6.51	6
	immune system process	GO:0002376	2.58e-47	7.28e-51	6.05	91
	positive regulation of response to external stimulus	GO:0032103	2.31e-06	1.17e-08	5.84	17
Parent	cellular response to lipopolysaccharide	GO:0071222	0.0109	0.000109	5.78	8
	response to cytokine	GO:0034097	2.18e-15	3.99e-18	5.71	38
	cellular response to molecule of bacterial origin	GO:0071219	0.0147	0.000157	5.47	8
	cellular response to cytokine stimulus	GO:0071345	1.13e-10	2.86e-13	5.16	30
	positive regulation of NF-kappaB transcription factor activity	GO:0051092	0.0482	0.000568	5.16	7
	regulation of I-kappaB kinase/NF-kappaB signaling	GO:0043122	0.0102	0.000101	5.1	9
	response to molecule of bacterial origin	GO:0002237	0.00201	1.71e-05	5.09	11
	response to external stimulus	GO:0009605	1.09e-33	1.08e-36	5.08	78
	response to lipopolysaccharide	GO:0032496	0.0052	4.88e-05	4.99	10
	regulation of response to external stimulus	GO:0032101	1.52e-10	3.96e-13	4.73	32
	positive regulation of immune system process	GO:0002684	1.11e-08	3.85e-11	4.71	27
	cellular response to biotic stimulus	GO:0071216	0.0373	0.000432	4.67	8
	cytokine-mediated signaling pathway	GO:0019221	0.0181	0.000196	4.65	9
	negative regulation of immune system process	GO:0002683	0.000476	3.76e-06	4.58	14
	negative regulation of response to external stimulus	GO:0032102	0.00325	2.91e-05	4.38	12
	regulation of immune system process	GO:0002682	2.86e-13	6.05e-16	4.33	42
	positive regulation of cytokine production	GO:0001819	0.00133	1.1e-05	4.15	14
	regulation of cytokine production	GO:0001817	9.72e-05	6.58e-07	3.72	20
	leukocyte activation	GO:0045321	0.0261	0.000288	3.19	13
	regulation of response to stress	GO:0080134	1.36e-07	5.74e-10	3.18	36
	response to stress	GO:0006950	1.32e-20	1.49e-23	3.07	81
	cell activation	GO:0001775	0.0292	0.000335	2.98	14
	positive regulation of response to stimulus	GO:0048584	8.43e-08	3.27e-10	2.72	45
	response to organic substance	GO:0010033	2.47e-09	7.66e-12	2.63	54
	cellular response to organic substance	GO:0071310	6.11e-06	3.28e-08	2.53	40
Parent	cellular macromolecule catabolic process	GO:0044265	0.0124	0.00013	2.48	21
	macromolecule catabolic process	GO:0009057	0.0196	0.000215	2.38	22
	positive regulation of signal transduction	GO:0009967	0.00984	9.64e-05	2.18	28
	cellular response to chemical stimulus	GO:0070887	0.000102	7.12e-07	2.17	43
	response to chemical	GO:0042221	3.7e-06	1.93e-08	2.1	56
	response to stimulus	GO:0050896	8.15e-17	1.32e-19	2.03	108
	regulation of response to stimulus	GO:0048583	2.54e-05	1.58e-07	1.9	60
	regulation of molecular function	GO:0065009	0.00842	8.08e-05	1.84	42
	cytoskeleton organization	GO:0007010	0.0293	0.000326	0.09	1
	Fill colors respresent GO terms that should be group together

## Sheet: Sheet3
				FDR	raw P-value	#-log(P-value)	Fold Enrichment	# of genes	% genes of cluster
Parent	Regulation of Adaptive Immune Cytotoxicity	protection from natural killer cell mediated cytotoxicity	GO:0042270	0.0158	0.000171	3.767	37.95	3	2.02703	Tap1	Clec2d	Tap2
	Regulation of Adaptive Immune Cytotoxicity	negative regulation of natural killer cell mediated cytotoxicity	GO:0045953	0.00282	2.48e-05	4.60555	30.36	4	2.7027	Tap1	Clec2d	Tap2	Lgals9
	Regulation of Adaptive Immune Cytotoxicity	negative regulation of natural killer cell mediated immunity	GO:0002716	0.00279	2.48e-05	4.60555	30.36	4	2.7027	Tap1	Clec2d	Tap2	Lgals9
	Regulation of Adaptive Immune Cytotoxicity	negative regulation of leukocyte mediated cytotoxicity	GO:0001911	0.00371	3.35e-05	4.47496	27.6	4	2.7027	Tap1	Clec2d	Tap2	Lgals9
	Regulation of Adaptive Immune Cytotoxicity	negative regulation of cell killing	GO:0031342	0.00479	4.42e-05	4.35458	25.3	4	2.7027	Tap1	Clec2d	Tap2	Lgals9
	Regulation of Adaptive Immune Cytotoxicity	negative regulation of innate immune response	GO:0045824	6.98e-10	1.97e-12	11.7055	22.77	12	8.10811	Tap1	Parp14	Trim21	Dhx58	Clec2d	Tap2	Lgals9	Nmi	Trafd1	Grn	Adar	Nlrc5
	Regulation of Adaptive Immune Cytotoxicity	regulation of leukocyte mediated cytotoxicity	GO:0001910	1.72e-09	5.09e-12	11.2933	20.7	12	8.10811	H2-T10	Tap1	H2-K1	Clec2d	H2-Q4	H2-T24	Tap2	Lgals9	B2m	H2-Q6	Gm8909	H2-D1
	Regulation of Adaptive Immune Cytotoxicity	regulation of natural killer cell mediated cytotoxicity	GO:0042269	0.0131	0.000138	3.86012	17.86	4	2.7027	Tap1	Clec2d	Tap2	Lgals9
	Regulation of Adaptive Immune Cytotoxicity	regulation of cell killing	GO:0031341	8.1e-09	2.74e-11	10.5622	17.52	12	8.10811	H2-T10	Tap1	H2-K1	Clec2d	H2-Q4	H2-T24	Tap2	Lgals9	B2m	H2-Q6	Gm8909	H2-D1
	Regulation of Adaptive Immune Cytotoxicity	regulation of natural killer cell mediated immunity	GO:0002715	0.0156	0.000167	3.77728	16.87	4	2.7027	Tap1	Clec2d	Tap2	Lgals9
	Regulation of Adaptive Immune Cytotoxicity	negative regulation of response to biotic stimulus	GO:0002832	5.07e-08	1.93e-10	9.71444	14.46	12	8.10811	Tap1	Parp14	Trim21	Dhx58	Clec2d	Tap2	Lgals9	Nmi	Trafd1	Grn	Adar	Nlrc5
	Regulation of Adaptive Immune Cytotoxicity	negative regulation of lymphocyte mediated immunity	GO:0002707	0.0291	0.000328	3.48413	13.8	4	2.7027	Tap1	Clec2d	Tap2	Lgals9
	Regulation of Adaptive Immune Cytotoxicity	negative regulation of immune response	GO:0050777	5.08e-08	1.9e-10	9.72125	12.33	13	8.78378	Tap1	Parp14	Trim21	Dhx58	Clec2d	Tap2	Irf1	Lgals9	Nmi	Trafd1	Grn	Adar	Nlrc5
	Regulation of Adaptive Immune Cytotoxicity	regulation of lymphocyte mediated immunity	GO:0002706	2.55e-07	1.13e-09	8.94692	10.5	13	8.78378	H2-T10	Tap1	Rsad2	H2-K1	Clec2d	H2-Q4	H2-T24	Tap2	Lgals9	B2m	H2-Q6	Gm8909	H2-D1
	Regulation of Adaptive Immune Cytotoxicity	regulation of leukocyte mediated immunity	GO:0002703	1.35e-07	5.63e-10	9.24949	8.76	15	10.1351	H2-T10	Tap1	Rsad2	Tlr3	H2-K1	Ddx58	Clec2d	H2-Q4	H2-T24	Tap2	Lgals9	B2m	H2-Q6	Gm8909	H2-D1
	Regulation of Adaptive Immune Cytotoxicity	regulation of immune effector process	GO:0002697	1.38e-11	3.12e-14	13.5058	7.72	24	16.2162	H2-T10	Tap1	Rsad2	Tlr3	Parp9	H2-K1	Ddx58	Dhx58	Clec2d	H2-Q4	H2-T24	Dtx3l	Tap2	Zc3hav1	Irf1	Lgals9	Pml	Ddx60	B2m	H2-Q6	Grn	Gm8909	Stat1	H2-D1
	Regulation of Adaptive Immune Cytotoxicity	negative regulation of defense response	GO:0031348	3.03e-05	1.9e-07	6.72125	7.35	12	8.10811	Tap1	Parp14	Trim21	Dhx58	Clec2d	Tap2	Lgals9	Nmi	Trafd1	Grn	Adar	Nlrc5
	Regulation of Adaptive Immune Cytotoxicity	negative regulation of immune effector process	GO:0002698	0.01	9.92e-05	4.00349	6.99	7	4.72973	Tap1	Dhx58	Clec2d	Tap2	Irf1	Lgals9	Grn
	Regulation of Adaptive Immune Cytotoxicity	negative regulation of immune system process	GO:0002683	0.000476	3.76e-06	5.42481	4.58	14	9.45946	Tap1	Parp14	Trim21	Dhx58	Clec2d	Tap2	Irf1	Elf1	Lgals9	Nmi	Trafd1	Grn	Adar	Nlrc5
	Regulation of Adaptive Immune Cytotoxicity	negative regulation of response to external stimulus	GO:0032102	0.00325	2.91e-05	4.53611	4.38	12	8.10811	Tap1	Parp14	Trim21	Dhx58	Clec2d	Tap2	Lgals9	Nmi	Trafd1	Grn	Adar	Nlrc5
Parent	Regulation of Adaptive Immune Cytotoxicity	positive regulation of T cell mediated cytotoxicity	GO:0001916	8.38e-08	3.31e-10	9.48017	27.33	9	6.08108	H2-T10	H2-K1	H2-Q4	H2-T24	Tap2	B2m	H2-Q6	Gm8909	H2-D1
	Regulation of Adaptive Immune Cytotoxicity	regulation of T cell mediated cytotoxicity	GO:0001914	1.74e-07	7.59e-10	9.11976	24.4	9	6.08108	H2-T10	H2-K1	H2-Q4	H2-T24	Tap2	B2m	H2-Q6	Gm8909	H2-D1
	Regulation of Adaptive Immune Cytotoxicity	positive regulation of leukocyte mediated cytotoxicity	GO:0001912	7.03e-07	3.22e-09	8.49214	20.09	9	6.08108	H2-T10	H2-K1	H2-Q4	H2-T24	Tap2	B2m	H2-Q6	Gm8909	H2-D1
	Regulation of Adaptive Immune Cytotoxicity	positive regulation of T cell mediated immunity	GO:0002711	1.56e-07	6.7e-10	9.17393	18.98	10	6.75676	H2-T10	Rsad2	H2-K1	H2-Q4	H2-T24	Tap2	B2m	H2-Q6	Gm8909	H2-D1
	Regulation of Adaptive Immune Cytotoxicity	positive regulation of cell killing	GO:0031343	1.58e-06	7.45e-09	8.12784	17.98	9	6.08108	H2-T10	H2-K1	H2-Q4	H2-T24	Tap2	B2m	H2-Q6	Gm8909	H2-D1
	Regulation of Adaptive Immune Cytotoxicity	regulation of T cell mediated immunity	GO:0002709	1.12e-06	5.21e-09	8.28316	14.88	10	6.75676	H2-T10	Rsad2	H2-K1	H2-Q4	H2-T24	Tap2	B2m	H2-Q6	Gm8909	H2-D1
	Regulation of Adaptive Immune Cytotoxicity	positive regulation of lymphocyte mediated immunity	GO:0002708	9.18e-06	5.31e-08	7.27491	11.33	10	6.75676	H2-T10	Rsad2	H2-K1	H2-Q4	H2-T24	Tap2	B2m	H2-Q6	Gm8909	H2-D1
	Regulation of Adaptive Immune Cytotoxicity	positive regulation of adaptive immune response based on somatic recombination of immune receptors built from immunoglobulin superfamily domains	GO:0002824	1.03e-05	6.02e-08	7.2204	11.16	10	6.75676	H2-T10	Rsad2	H2-K1	H2-Q4	H2-T24	Tap2	B2m	H2-Q6	Gm8909	H2-D1
	Regulation of Adaptive Immune Cytotoxicity	positive regulation of leukocyte mediated immunity	GO:0002705	3.26e-06	1.68e-08	7.77469	10.84	11	7.43243	H2-T10	Rsad2	H2-K1	Ddx58	H2-Q4	H2-T24	Tap2	B2m	H2-Q6	Gm8909	H2-D1
	Regulation of Adaptive Immune Cytotoxicity	positive regulation of adaptive immune response	GO:0002821	1.79e-05	1.1e-07	6.95861	10.4	10	6.75676	H2-T10	Rsad2	H2-K1	H2-Q4	H2-T24	Tap2	B2m	H2-Q6	Gm8909	H2-D1
	Regulation of Adaptive Immune Cytotoxicity	regulation of adaptive immune response	GO:0002819	1.15e-05	6.82e-08	7.16622	8.13	12	8.10811	H2-T10	Rsad2	Irf7	H2-K1	H2-Q4	H2-T24	Tap2	Irf1	B2m	H2-Q6	Gm8909	H2-D1
	Regulation of Adaptive Immune Cytotoxicity	regulation of adaptive immune response based on somatic recombination of immune receptors built from immunoglobulin superfamily domains	GO:0002822	3.99e-05	2.53e-07	6.59688	8.11	11	7.43243	H2-T10	Rsad2	H2-K1	H2-Q4	H2-T24	Tap2	Irf1	B2m	H2-Q6	Gm8909	H2-D1
	Regulation of Adaptive Immune Cytotoxicity	positive regulation of immune effector process	GO:0002699	1.58e-06	7.68e-09	8.11464	7.87	14	9.45946	H2-T10	Rsad2	H2-K1	Ddx58	Dhx58	H2-Q4	H2-T24	Tap2	Irf1	Ddx60	B2m	H2-Q6	Gm8909	H2-D1
Parent	Macrophage Activation	macrophage activation involved in immune response	GO:0002281	0.0478	0.00056	3.25181	22.77	3	2.02703	Nmi	Ifi35	Grn
	Macrophage Activation	macrophage activation	GO:0042116	0.000774	6.17e-06	5.20971	15.18	6	4.05405	Tlr3	Tmem106a	Nampt	Nmi	Ifi35	Grn
	Macrophage Activation	myeloid leukocyte activation	GO:0002274	0.0388	0.000452	3.34486	6.51	6	4.05405	Tlr3	Tmem106a	Nampt	Nmi	Ifi35	Grn
	Macrophage Activation	leukocyte activation	GO:0045321	0.0261	0.000288	3.54061	3.19	13	8.78378	Rsad2	Tlr3	Tmem106a	Lgals8	Psmb10	Hsh2d	Nampt	Irf1	Tcirg1	Nmi	Ifi35	B2m	Grn
	Macrophage Activation	cell activation	GO:0001775	0.0292	0.000335	3.47496	2.98	14	9.45946	Rsad2	Tlr3	Cxcl10	Tmem106a	Lgals8	Psmb10	Hsh2d	Nampt	Irf1	Tcirg1	Nmi	Ifi35	B2m	Grn
Parent	Defense Response	negative regulation of viral genome replication	GO:0045071	8.99e-17	1.52e-19	18.8182	33.96	17	11.4865	Rsad2	Bst2	Oas1a	Eif2ak2	Ifitm3	Zc3hav1	Parp10	Oas3	Oas1b	Oasl2	Isg20	Isg15	Oas1g	Adar	Oas1c	Oasl1	Oas2
	Defense Response	negative regulation of viral process	GO:0048525	5.14e-22	5.44e-25	24.2644	26.02	24	16.2162	Rsad2	Bst2	Oas1a	Trim25	Eif2ak2	Trim21	Trim14	Ifitm3	Zc3hav1	Parp10	Oas3	Oas1b	Pml	Oasl2	Ly6e	Isg20	Isg15	Trim56	Oas1g	Adar	Oas1c	Stat1	Oasl1	Oas2
	Defense Response	regulation of viral genome replication	GO:0045069	6.7e-14	1.37e-16	15.8633	20.81	17	11.4865	Rsad2	Bst2	Oas1a	Eif2ak2	Ifitm3	Zc3hav1	Parp10	Oas3	Oas1b	Oasl2	Isg20	Isg15	Oas1g	Adar	Oas1c	Oasl1	Oas2
	Defense Response	regulation of viral life cycle	GO:1903900	4.08e-19	5.18e-22	21.2857	16.79	25	16.8919	Trim30a	Rsad2	Bst2	Oas1a	Trim25	Eif2ak2	Trim12c	Trim21	Trim14	Ifitm3	Zc3hav1	Parp10	Oas3	Oas1b	Pml	Oasl2	Ly6e	Isg20	Isg15	Trim56	Oas1g	Adar	Oas1c	Oasl1	Oas2
	Defense Response	regulation of viral process	GO:0050792	4.26e-19	5.71e-22	21.2434	15.3	26	17.5676	Trim30a	Rsad2	Bst2	Oas1a	Trim25	Eif2ak2	Trim12c	Trim21	Trim14	Ifitm3	Zc3hav1	Parp10	Oas3	Oas1b	Pml	Oasl2	Ly6e	Isg20	Isg15	Trim56	Oas1g	Adar	Oas1c	Stat1	Oasl1	Oas2
	Defense Response	regulation of biological process involved in symbiotic interaction	GO:0043903	1.31e-18	1.85e-21	20.7328	14.51	26	17.5676	Trim30a	Rsad2	Bst2	Oas1a	Trim25	Eif2ak2	Trim12c	Trim21	Trim14	Ifitm3	Zc3hav1	Parp10	Oas3	Oas1b	Pml	Oasl2	Ly6e	Isg20	Isg15	Trim56	Oas1g	Adar	Oas1c	Stat1	Oasl1	Oas2
Parent	Defense Response	defense response to protozoan	GO:0042832	7.08e-06	3.89e-08	7.41005	26.57	7	4.72973	Gbp7	Gbp2	Gbp3	Irgm2	Iigp1	Gbp9	Gbp10
	Defense Response	response to protozoan	GO:0001562	9.1e-06	5.14e-08	7.28904	25.3	7	4.72973	Gbp7	Gbp2	Gbp3	Irgm2	Iigp1	Gbp9	Gbp10
Parent	Defense Response	defense response to virus	GO:0051607	2.39e-40	1.86e-43	42.7305	23.82	43	29.0541	Ifih1	Trim30a	Rsad2	Bst2	Ifit3b	Oas1a	Tlr3	Cxcl10	Stat2	Slfn8	Irf7	Trim25	Eif2ak2	Parp9	Ifit2	Zbp1	Ddx58	Ifit1bl1	Dhx58	Ifit3	Dtx3l	Ifitm3	Zc3hav1	Ifit1	Irf1	Rtp4	Oas3	Mlkl	Oas1b	Mov10	Pml	Ddx60	Oasl2	Isg20	Slfn9	Isg15	Trim56	Oas1g	Adar	Oas1c
	Defense Response	defense response to symbiont	GO:0140546	2.63e-40	1.86e-43	42.7305	23.82	43	29.0541	Ifih1	Trim30a	Rsad2	Bst2	Ifit3b	Oas1a	Tlr3	Cxcl10	Stat2	Slfn8	Irf7	Trim25	Eif2ak2	Parp9	Ifit2	Zbp1	Ddx58	Ifit1bl1	Dhx58	Ifit3	Dtx3l	Ifitm3	Zc3hav1	Ifit1	Irf1	Rtp4	Oas3	Mlkl	Oas1b	Mov10	Pml	Ddx60	Oasl2	Isg20	Slfn9	Isg15	Trim56	Oas1g	Adar	Oas1c
	Defense Response	response to virus	GO:0009615	2.47e-44	1.22e-47	46.9136	21.13	49	33.1081	Ifih1	Trim30a	Rsad2	Bst2	Ifit3b	Oas1a	Tlr3	Cxcl10	Stat2	Slfn8	Lgals8	Irf7	Trim25	Eif2ak2	Parp9	Ifit2	Zbp1	Ddx58	Ifit1bl1	Dhx58	Ifit3	Dtx3l	Ifitm3	Zc3hav1	Ifit1	Irf1	Rtp4	Oas3	Irgm2	Lgals9	Mlkl	Oas1b	Mov10	Pml	Ddx60	Ifi27l2a,Ifi27	Oasl2	Isg20	Slfn9	Nmi
	Defense Response	immune effector process	GO:0002252	8.87e-35	7.51e-38	37.1244	12.97	48	32.4324	Ifih1	Trim30a	Rsad2	Bst2	Ifit3b	Oas1a	Tlr3	Cxcl10	Stat2	Slfn8	Lgals8	Irf7	Trim25	Eif2ak2	Parp9	Ifit2	Zbp1	Ddx58	Ifit1bl1	Dhx58	Ifit3	Dtx3l	Ifitm3	Zc3hav1	Ifit1	Irf1	Rtp4	Oas3	Mlkl	Oas1b	Mov10	Pml	Ddx60	Oasl2	Isg20	Slfn9	Tcirg1	Nmi	Isg15	Trim56
	Defense Response	cellular response to virus	GO:0098586	0.00012	8.47e-07	6.07212	15.63	7	4.72973	Ifih1	Lgals8	Ddx58	Zc3hav1	Irgm2	Lgals9	Adar
Parent	Defense Response	cellular response to exogenous dsRNA	GO:0071360	0.00766	7.29e-05	4.13727	21.69	4	2.7027	Ifih1	Tlr3	Ddx58	Zc3hav1
	Defense Response	cellular response to dsRNA	GO:0071359	0.0183	0.000201	3.6968	15.98	4	2.7027	Ifih1	Tlr3	Ddx58	Zc3hav1
	Defense Response	response to exogenous dsRNA	GO:0043330	0.00558	5.27e-05	4.27819	14.06	5	3.37838	Ifih1	Tlr3	Ddx58	Zc3hav1	Stat1
	Defense Response	response to dsRNA	GO:0043331	0.0118	0.000123	3.91009	11.5	5	3.37838	Ifih1	Tlr3	Ddx58	Zc3hav1	Stat1
Parent	Defense Response	negative regulation of viral entry into host cell	GO:0046597	0.0112	0.000113	3.94692	18.98	4	2.7027	Trim25	Ifitm3	Ly6e	Trim56
	Defense Response	negative regulation of viral life cycle	GO:1903901	0.00118	9.68e-06	5.01412	21.08	5	3.37838	Bst2	Trim25	Ifitm3	Ly6e	Trim56
	Defense Response	regulation of viral entry into host cell	GO:0046596	6.73e-06	3.66e-08	7.43652	18.98	8	5.40541	Trim30a	Trim25	Trim12c	Trim21	Trim14	Ifitm3	Ly6e	Trim56
	Defense Response	modulation by symbiont of entry into host	GO:0052372	1.6e-05	9.7e-08	7.01323	16.41	8	5.40541	Trim30a	Trim25	Trim12c	Trim21	Trim14	Ifitm3	Ly6e	Trim56
	Defense Response	adhesion of symbiont to host	GO:0044406	0.00284	2.48e-05	4.60555	30.36	4	2.7027	Gbp7	Gbp2	Gbp3	Gbp9
	Defense Response	negative regulation of viral release from host cell	GO:1902187	0.00946	9.14e-05	4.03905	20.24	4	2.7027	Trim25	Trim21	Pml	Trim56
Parent	Defense Response	positive regulation of defense response to virus by host	GO:0002230	0.00257	2.23e-05	4.6517	17.25	5	3.37838	Parp9	Ddx58	Dtx3l	Pml	Stat1
	Defense Response	regulation of defense response to virus by host	GO:0050691	0.000906	7.28e-06	5.13787	14.69	6	4.05405	Parp9	Ddx58	Dtx3l	Zc3hav1	Pml	Stat1
	Defense Response	regulation of defense response to virus	GO:0050688	0.00142	1.18e-05	4.92812	10.03	7	4.72973	Parp9	Ddx58	Dhx58	Dtx3l	Zc3hav1	Pml	Stat1
Parent	Defense Response	cellular response to lipopolysaccharide	GO:0071222	0.0109	0.000109	3.96257	5.78	8	5.40541	Cxcl10	Gch1	Gbp2	Irgm2	Cmpk2	B2m	Gbp10	Stat1
	Defense Response	cellular response to molecule of bacterial origin	GO:0071219	0.0147	0.000157	3.8041	5.47	8	5.40541	Cxcl10	Gch1	Gbp2	Irgm2	Cmpk2	B2m	Gbp10	Stat1
	Defense Response	response to molecule of bacterial origin	GO:0002237	0.00201	1.71e-05	4.767	5.09	11	7.43243	Cxcl10	Eif2ak2	Gch1	Gbp2	Tap2	Irgm2	Lgals9	Cmpk2	B2m	Gbp10	Stat1
	Defense Response	response to lipopolysaccharide	GO:0032496	0.0052	4.88e-05	4.31158	4.99	10	6.75676	Cxcl10	Eif2ak2	Gch1	Gbp2	Irgm2	Lgals9	Cmpk2	B2m	Gbp10	Stat1
	Defense Response	cellular response to biotic stimulus	GO:0071216	0.0373	0.000432	3.36452	4.67	8	5.40541	Cxcl10	Gch1	Gbp2	Irgm2	Cmpk2	B2m	Gbp10	Stat1
Parent	Defense Response	defense response to Gram-positive bacterium	GO:0050830	0.000389	2.97e-06	5.52724	12.65	7	4.72973	Gbp7	Gbp2	Mpeg1	Gbp3	Gbp9	B2m	Gbp10
	Defense Response	defense response to bacterium	GO:0042742	7.6e-06	4.23e-08	7.37366	9.82	11	7.43243	H2-K1	Gbp7	Gbp2	Mpeg1	Gbp3	Irgm2	Iigp1	Isg15	Gbp9	B2m	Gbp10
	Defense Response	response to bacterium	GO:0009617	2.07e-18	3.06e-21	20.5143	8.55	34	22.973	Trim30a	Cxcl10	Psmb9	Eif2ak2	H2-K1	Gbp7	Gch1	Dhx58	Gbp2	Ifit3	Irgm1	Ly6a	Ifi204	Tap2	Mpeg1	Ifit1	Herc6	Ifi44	Gbp3	Irgm2	Ifi202b	Lgals9	Iigp1	Cmpk2	Tent5a	Isg15	Gbp9	B2m	Nlrc5	Gbp10	Usp18	Stat1	Tgtp1	Oas2
Parent	Response to IFNs	cellular response to interferon-alpha	GO:0035457	0.00368	3.35e-05	4.47496	27.6	4	2.7027	Ifit2	Ifit3	Ifi204	Ifit1
	Response to IFNs	response to interferon-alpha	GO:0035455	1.29e-08	4.66e-11	10.3316	35.96	9	6.08108	Bst2	Eif2ak2	Ifit2	Ifit3	Ifi204	Ifitm3	Ifit1	Adar	Tgtp1
Parent	Response to IFNs	cellular response to interferon-beta	GO:0035458	4.75e-17	7.36e-20	19.1331	35.84	17	11.4865	Gm4951	Igtp	Ifi47	Gbp2	Ifit3	Irgm1	Ifi204	Ifit1	Irf1	Pnpt1	Gbp3	Irgm2	Ifi202b	Iigp1	Gm5431	Stat1	Tgtp1
	Response to IFNs	response to interferon-beta	GO:0035456	5.15e-20	6.17e-23	22.2097	34.5	20	13.5135	Gm4951	Xaf1	Bst2	Igtp	Ifi47	Gbp2	Ifit3	Irgm1	Ifi204	Ifitm3	Ifit1	Irf1	Pnpt1	Gbp3	Irgm2	Ifi202b	Iigp1	Gm5431	Stat1	Tgtp1
Parent	Response to IFNs	type I interferon signaling pathway	GO:0060337	0.000186	1.35e-06	5.86967	34.5	5	3.37838	Stat2	Irf7	Ifitm3	Stat1	Oas2
	Response to IFNs	cellular response to type I interferon	GO:0071357	0.000181	1.35e-06	5.86967	34.5	5	3.37838	Stat2	Irf7	Ifitm3	Stat1	Oas2
	Response to IFNs	response to type I interferon	GO:0034340	4.07e-06	2.15e-08	7.66756	29.52	7	4.72973	Stat2	Irf7	Ifitm3	Isg15	Trim56	Stat1	Oas2
	Response to IFNs	regulation of type I interferon-mediated signaling pathway	GO:0060338	0.0293	0.000328	3.48413	13.8	4	2.7027	Irf7	Zbp1	Adar	Nlrc5
Parent	Response to IFNs	positive regulation of interferon-gamma-mediated signaling pathway	GO:0060335	0.000428	3.29e-06	5.4828	60.72	4	2.7027	Parp9	Irgm1	Irgm2	Nlrc5
	Response to IFNs	positive regulation of response to interferon-gamma	GO:0060332	0.000424	3.29e-06	5.4828	60.72	4	2.7027	Parp9	Irgm1	Irgm2	Nlrc5
	Response to IFNs	regulation of interferon-gamma-mediated signaling pathway	GO:0060334	0.000184	1.35e-06	5.86967	34.5	5	3.37838	Parp9	Parp14	Irgm1	Irgm2	Nlrc5
	Response to IFNs	regulation of response to interferon-gamma	GO:0060330	0.000183	1.35e-06	5.86967	34.5	5	3.37838	Parp9	Parp14	Irgm1	Irgm2	Nlrc5
	Response to IFNs	positive regulation of response to cytokine stimulus	GO:0060760	1.55e-06	7.45e-09	8.12784	17.98	9	6.08108	Ifih1	Irf7	Parp9	Zbp1	Parp14	Ddx58	Irgm1	Irgm2	Nlrc5
	Response to IFNs	positive regulation of cytokine-mediated signaling pathway	GO:0001961	0.000104	7.1e-07	6.14874	16.1	7	4.72973	Irf7	Parp9	Zbp1	Parp14	Irgm1	Irgm2	Nlrc5
	Response to IFNs	regulation of innate immune response	GO:0045088	2.8e-14	5.52e-17	16.2581	13.62	21	14.1892	Tap1	Irf7	Parp9	Zbp1	Parp14	Trim21	Dhx58	Clec2d	Irgm1	Ifi204	Tap2	Irf1	Irgm2	Ifi202b	Lgals9	Nmi	Trafd1	Ifi35	Grn	Adar	Nlrc5
	Response to IFNs	positive regulation of response to biotic stimulus	GO:0002833	4.7e-09	1.53e-11	10.8153	11.62	15	10.1351	Irf7	Parp9	Zbp1	Dhx58	Irgm1	Ifi204	Zc3hav1	Irgm2	Ifi202b	Lgals9	Ddx60	Nmi	Ifi35	Grn	Nlrc5
	Response to IFNs	positive regulation of innate immune response	GO:0045089	2.03e-06	1.02e-08	7.9914	11.44	11	7.43243	Irf7	Parp9	Zbp1	Irgm1	Ifi204	Irgm2	Ifi202b	Lgals9	Nmi	Ifi35	Nlrc5
	Response to IFNs	regulation of response to biotic stimulus	GO:0002831	1.81e-16	3.19e-19	18.4962	10.73	27	18.2432	Tap1	Irf7	Parp9	Zbp1	Parp14	Trim21	Ddx58	Dhx58	Clec2d	Irgm1	Ifi204	Dtx3l	Tap2	Zc3hav1	Irf1	Irgm2	Ifi202b	Lgals9	Pml	Ddx60	Nmi	Trafd1	Ifi35	Grn	Adar	Nlrc5	Stat1
	Response to IFNs	regulation of response to cytokine stimulus	GO:0060759	6.89e-05	4.42e-07	6.35458	8.83	10	6.75676	Ifih1	Irf7	Parp9	Zbp1	Parp14	Ddx58	Irgm1	Irgm2	Adar	Nlrc5
	Response to IFNs	regulation of cytokine-mediated signaling pathway	GO:0001959	0.00167	1.4e-05	4.85387	7.89	8	5.40541	Irf7	Parp9	Zbp1	Parp14	Irgm1	Irgm2	Adar	Nlrc5
	Response to IFNs	positive regulation of defense response	GO:0031349	1.28e-05	7.69e-08	7.11407	7.15	13	8.78378	Tlr3	Irf7	Parp9	Zbp1	Irgm1	Ifi204	Irgm2	Ifi202b	Lgals9	Nmi	Ifi35	Grn	Nlrc5
	Response to IFNs	regulation of immune response	GO:0050776	5.94e-15	1.13e-17	16.9469	7.02	32	21.6216	H2-T10	Tap1	Rsad2	Irf7	Parp9	Zbp1	Parp14	Trim21	H2-K1	Dhx58	Clec2d	H2-Q4	H2-T24	Irgm1	Ifi204	Tap2	Irf1	Elf1	Irgm2	Ifi202b	Lgals9	Nmi	Phf11a	Trafd1	Ifi35	B2m	H2-Q6	Grn	Gm8909	Adar	Nlrc5	H2-D1
	Response to IFNs	positive regulation of immune response	GO:0050778	8.87e-10	2.56e-12	11.5918	6.99	22	14.8649	H2-T10	Rsad2	Irf7	Parp9	Zbp1	H2-K1	H2-Q4	H2-T24	Irgm1	Ifi204	Tap2	Irf1	Irgm2	Ifi202b	Lgals9	Nmi	Ifi35	B2m	H2-Q6	Gm8909	Nlrc5	H2-D1
	Response to IFNs	regulation of defense response	GO:0031347	2.54e-12	5.55e-15	14.2557	6.66	28	18.9189	Tap1	Tlr3	Irf7	Parp9	Zbp1	Parp14	Trim21	Ddx58	Dhx58	Clec2d	Irgm1	Ifi204	Dtx3l	Tap2	Zc3hav1	Irf1	Irgm2	Ifi202b	Lgals9	Pml	Nmi	Trafd1	Ifi35	Grn	Adar	Nlrc5	Usp18	Stat1
	Response to IFNs	positive regulation of response to external stimulus	GO:0032103	2.31e-06	1.17e-08	7.93181	5.84	17	11.4865	Tlr3	Cxcl10	Irf7	Parp9	Zbp1	Dhx58	Irgm1	Ifi204	Zc3hav1	Irgm2	Ifi202b	Lgals9	Ddx60	Nmi	Ifi35	Grn	Nlrc5
	Response to IFNs	regulation of response to external stimulus	GO:0032101	1.52e-10	3.96e-13	12.4023	4.73	32	21.6216	Tap1	Tlr3	Cxcl10	Irf7	Parp9	Zbp1	Parp14	Trim21	Ddx58	Dhx58	Clec2d	Irgm1	Ifi204	Dtx3l	Map2k1	Tap2	Agrn	Zc3hav1	Irf1	Irgm2	Ifi202b	Lgals9	Pml	Ddx60	Nmi	Trafd1	Ifi35	Grn	Adar	Nlrc5	Usp18	Stat1
	Response to IFNs	positive regulation of immune system process	GO:0002684	1.11e-08	3.85e-11	10.4145	4.71	27	18.2432	H2-T10	Rsad2	Cxcl10	Lgals8	Irf7	Parp9	Zbp1	H2-K1	Ddx58	Dhx58	H2-Q4	H2-T24	Irgm1	Ifi204	Tap2	Irf1	Irgm2	Ifi202b	Lgals9	Ddx60	Nmi	Ifi35	B2m	H2-Q6	Gm8909	Nlrc5	H2-D1
	Response to IFNs	regulation of immune system process	GO:0002682	2.86e-13	6.05e-16	15.2182	4.33	42	28.3784	H2-T10	Tap1	Rsad2	Tlr3	Cxcl10	Lgals8	Irf7	Parp9	Zbp1	Parp14	Trim21	H2-K1	Ddx58	Dhx58	Clec2d	H2-Q4	H2-T24	Irgm1	Ifi204	Dtx3l	Tap2	Zc3hav1	Irf1	Elf1	Irgm2	Ifi202b	Lgals9	Pml	Ddx60	Nmi	Phf11a	Isg15	Trafd1	Ifi35	B2m	H2-Q6	Grn	Gm8909	Adar	Nlrc5
	Response to IFNs	regulation of response to stress	GO:0080134	1.36e-07	5.74e-10	9.24109	3.18	36	24.3243	Tap1	Tlr3	Irf7	Eif2ak2	Parp9	Zbp1	Parp14	Trim21	Ddx58	Gch1	Dhx58	Clec2d	Irgm1	Ifi204	Nampt	Dtx3l	Map2k1	Tap2	Zc3hav1	Irf1	Pnpt1	Irgm2	Ifi202b	Lgals9	Pml	Usp25	Nmi	Trafd1	Ifi35	B2m	Grn	Adar	Nlrc5	Usp18	Stat1	Grina
	Response to IFNs	positive regulation of response to stimulus	GO:0048584	8.43e-08	3.27e-10	9.48545	2.72	45	30.4054	Ifih1	H2-T10	Trim30a	Rsad2	Tlr3	Cxcl10	Daxx	Hap1	Tmem106a	Irf7	Trim25	Eif2ak2	Parp9	Trim12c	Zbp1	Parp14	Trim21	Trim14	H2-K1	Ddx58	Dhx58	H2-Q4	H2-T24	Irgm1	Ifi204	Dtx3l	Map2k1	Tap2	Zc3hav1	Irf1	F11r	Irgm2	Ifi202b	Lgals9	Mlkl	Pml	Ddx60	Nmi	Ifi35	B2m
	Response to IFNs	positive regulation of signal transduction	GO:0009967	0.00984	9.64e-05	4.01592	2.18	28	18.9189	Trim30a	Rsad2	Tlr3	Daxx	Hap1	Tmem106a	Irf7	Trim25	Eif2ak2	Parp9	Trim12c	Zbp1	Parp14	Trim21	Trim14	Dhx58	Irgm1	Map2k1	Zc3hav1	F11r	Irgm2	Lgals9	Mlkl	Pml	Ddx60	Nmi	Ifi35	Nlrc5
	Response to IFNs	regulation of response to stimulus	GO:0048583	2.54e-05	1.58e-07	6.80134	1.9	60	40.5405	Ifih1	H2-T10	Trim30a	Tap1	Rsad2	Tlr3	Cxcl10	Daxx	Hap1	Tmem106a	Irf7	Trim25	Eif2ak2	Parp9	Trim12c	Zbp1	Parp14	Trim21	Trim14	H2-K1	Ddx58	Gch1	Dhx58	Clec2d	H2-Q4	H2-T24	Irgm1	Ifi204	Nampt	Dtx3l	Map2k1	Tap2	Agrn	Zc3hav1	Irf1	Elf1	Pnpt1	F11r	Irgm2	Ifi202b
Parent	Response to IFNs	interferon-gamma-mediated signaling pathway	GO:0060333	0.0113	0.000115	3.9393	45.54	3	2.02703	Irf1	Nmi	Stat1
	Response to IFNs	response to interferon-gamma	GO:0034341	4.13e-10	1.14e-12	11.9431	14.23	15	10.1351	Bst2	Trim21	Gbp7	Gch1	Gbp2	Irgm1	Ifitm3	Irf1	Gbp3	Irgm2	Nmi	Gbp9	Gbp10	Stat1	Tgtp1
	Response to IFNs	innate immune response	GO:0045087	4.81e-34	4.41e-37	36.3556	11.4	50	33.7838	Ifih1	Trim30a	Rsad2	Bst2	Tlr3	Stat2	Tmem106a	Irf7	Trim25	Eif2ak2	Parp9	Ifit2	Trim12c	Zbp1	Parp14	Trim21	Trim14	Ddx58	Gbp7	Gch1	Gbp2	Dhx58	Ifit3	Irgm1	Dtx3l	Ifitm3	Mpeg1	Zc3hav1	Ifit1	Irf1	Herc6	Gbp3	Oas3	Irgm2	Pml	Oasl2	Isg20	Iigp1	Nmi	Isg15
	Response to IFNs	defense response to other organism	GO:0098542	1.03e-45	4.36e-49	48.3605	11.26	65	43.9189	Ifih1	Trim30a	Rsad2	Bst2	Ifit3b	Oas1a	Tlr3	Cxcl10	Stat2	Tmem106a	Slfn8	Lgals8	Irf7	Trim25	Eif2ak2	Parp9	Ifit2	Trim12c	Zbp1	Parp14	Trim21	Trim14	H2-K1	Ddx58	Gbp7	Ifit1bl1	Gch1	Gbp2	Dhx58	Ifit3	Irgm1	Dtx3l	Ifitm3	Mpeg1	Zc3hav1	Ifit1	Irf1	Herc6	Rtp4	Gbp3
	Response to IFNs	cellular response to interferon-gamma	GO:0071346	9.55e-05	6.33e-07	6.1986	10.05	9	6.08108	Gbp7	Gbp2	Irgm1	Irf1	Gbp3	Nmi	Gbp9	Gbp10	Stat1
	Response to IFNs	defense response	GO:0006952	1.44e-46	5.08e-50	49.2941	9.1	73	49.3243	Gm4951	Ifih1	Trim30a	Tap1	Rsad2	Bst2	Igtp	Ifit3b	Oas1a	Tlr3	Ifi47	Cxcl10	Stat2	Tmem106a	Slfn8	Lgals8	Irf7	Trim25	Eif2ak2	Parp9	Ifit2	Trim12c	Zbp1	Parp14	Trim21	Trim14	H2-K1	Ddx58	Gbp7	Ifit1bl1	Gch1	Gbp2	Dhx58	Clec2d	Ifit3	Irgm1	Dtx3l	Ifitm3	Mpeg1	Zc3hav1
	Response to IFNs	response to other organism	GO:0051707	3.03e-48	2.13e-52	51.6716	9.08	76	51.3514	Ifih1	Trim30a	Rsad2	Bst2	Ifit3b	Oas1a	Tlr3	Cxcl10	Stat2	Tmem106a	Slfn8	Psmb9	Lgals8	Irf7	Trim25	Eif2ak2	Parp9	Ifit2	Trim12c	Zbp1	Parp14	Trim21	Trim14	H2-K1	Ddx58	Gbp7	Ifit1bl1	Gch1	Gbp2	Dhx58	Ifit3	Irgm1	Ly6a	Ifi204	Dtx3l	Ifitm3	Tap2	Mpeg1	Zc3hav1	Ifit1
	Response to IFNs	response to external biotic stimulus	GO:0043207	1.51e-48	2.13e-52	51.6716	9.08	76	51.3514	Ifih1	Trim30a	Rsad2	Bst2	Ifit3b	Oas1a	Tlr3	Cxcl10	Stat2	Tmem106a	Slfn8	Psmb9	Lgals8	Irf7	Trim25	Eif2ak2	Parp9	Ifit2	Trim12c	Zbp1	Parp14	Trim21	Trim14	H2-K1	Ddx58	Gbp7	Ifit1bl1	Gch1	Gbp2	Dhx58	Ifit3	Irgm1	Ly6a	Ifi204	Dtx3l	Ifitm3	Tap2	Mpeg1	Zc3hav1	Ifit1
	Response to IFNs	immune response	GO:0006955	4.25e-41	2.7e-44	43.5686	9.01	66	44.5946	Ifih1	H2-T10	Trim30a	Tap1	Rsad2	Bst2	Tlr3	Cxcl10	Stat2	Tmem106a	Lgals8	Irf7	Trim25	Eif2ak2	Parp9	Ifit2	Trim12c	Zbp1	Parp14	Trim21	Trim14	H2-K1	Ddx58	Gbp7	Gch1	Gbp2	Dhx58	H2-Q4	Ifit3	H2-T24	Irgm1	Dtx3l	Ifitm3	Tap2	Mpeg1	Zc3hav1	Ifit1	Irf1	Herc6	Ifi44
	Response to IFNs	response to biotic stimulus	GO:0009607	9.07e-48	1.92e-51	50.7167	8.79	76	51.3514	Ifih1	Trim30a	Rsad2	Bst2	Ifit3b	Oas1a	Tlr3	Cxcl10	Stat2	Tmem106a	Slfn8	Psmb9	Lgals8	Irf7	Trim25	Eif2ak2	Parp9	Ifit2	Trim12c	Zbp1	Parp14	Trim21	Trim14	H2-K1	Ddx58	Gbp7	Ifit1bl1	Gch1	Gbp2	Dhx58	Ifit3	Irgm1	Ly6a	Ifi204	Dtx3l	Ifitm3	Tap2	Mpeg1	Zc3hav1	Ifit1
	Response to IFNs	biological process involved in interspecies interaction between organisms	GO:0044419	1.98e-43	1.11e-46	45.9547	7.47	76	51.3514	Ifih1	Trim30a	Rsad2	Bst2	Ifit3b	Oas1a	Tlr3	Cxcl10	Stat2	Tmem106a	Slfn8	Psmb9	Lgals8	Irf7	Trim25	Eif2ak2	Parp9	Ifit2	Trim12c	Zbp1	Parp14	Trim21	Trim14	H2-K1	Ddx58	Gbp7	Ifit1bl1	Gch1	Gbp2	Dhx58	Ifit3	Irgm1	Ly6a	Ifi204	Dtx3l	Ifitm3	Tap2	Mpeg1	Zc3hav1	Ifit1
	Response to IFNs	response to cytokine	GO:0034097	2.18e-15	3.99e-18	17.399	5.71	38	25.6757	Gm4951	Xaf1	Bst2	Igtp	Ifi47	Cxcl10	Stat2	Irf7	Trim25	Eif2ak2	Ifit2	Trim21	Gbp7	Gch1	Gbp2	Ifit3	Irgm1	Ifi204	Ifitm3	Ifit1	Irf1	Pnpt1	Gbp3	Irgm2	Ifi202b	Pml	Iigp1	Tcirg1	Nmi	Isg15	Trim56	Gbp9	Gm5431	Adar	Gbp10	Stat1	Tgtp1	Oas2
	Response to IFNs	cellular response to cytokine stimulus	GO:0071345	1.13e-10	2.86e-13	12.5436	5.16	30	20.2703	Gm4951	Igtp	Ifi47	Cxcl10	Stat2	Irf7	Trim25	Ifit2	Gbp7	Gbp2	Ifit3	Irgm1	Ifi204	Ifitm3	Ifit1	Irf1	Pnpt1	Gbp3	Irgm2	Ifi202b	Pml	Iigp1	Tcirg1	Nmi	Gbp9	Gm5431	Gbp10	Stat1	Tgtp1	Oas2
	Response to IFNs	response to external stimulus	GO:0009605	1.09e-33	1.08e-36	35.9666	5.08	78	52.7027	Ifih1	Trim30a	Rsad2	Bst2	Ifit3b	Oas1a	Tlr3	Cxcl10	Stat2	Tmem106a	Slfn8	Psmb9	Lgals8	Irf7	Trim25	Eif2ak2	Parp9	Ifit2	Trim12c	Zbp1	Parp14	Trim21	Trim14	H2-K1	Ddx58	Gbp7	Ifit1bl1	Gch1	Gbp2	Dhx58	Ifit3	Irgm1	Ly6a	Ifi204	Dtx3l	Ifitm3	Tap2	Mpeg1	Zc3hav1	Ifit1
	Response to IFNs	cytokine-mediated signaling pathway	GO:0019221	0.0181	0.000196	3.70774	4.65	9	6.08108	Cxcl10	Stat2	Irf7	Ifitm3	Irf1	Iigp1	Nmi	Stat1	Oas2
	Response to IFNs	response to stress	GO:0006950	1.32e-20	1.49e-23	22.8268	3.07	81	54.7297	Gm4951	Ifih1	Ascc3	Shisa5	Trim30a	Tap1	Rsad2	Bst2	Igtp	Ifit3b	Oas1a	Tlr3	Ifi47	Cxcl10	Stat2	Daxx	Tmem106a	Slfn8	Lgals8	Irf7	Trim25	Eif2ak2	Parp9	Ifit2	Trim12c	Zbp1	Parp14	Trim21	Trim14	H2-K1	Ddx58	Gbp7	Ifit1bl1	Gch1	Gbp2	Dhx58	Clec2d	Ifit3	Irgm1	Ifi204
	Response to IFNs	response to organic substance	GO:0010033	2.47e-09	7.66e-12	11.1158	2.63	54	36.4865	Gm4951	Xaf1	Ifih1	Bst2	Igtp	Tlr3	Ifi47	Cxcl10	Stat2	Daxx	Hap1	Irf7	Trim25	Eif2ak2	Ly6c1	Ifit2	Trim21	Ddx58	Gbp7	Gch1	Gbp2	Ifit3	Irgm1	Ly6a	Ifi204	Map2k1	Ifitm3	Tap2	Zc3hav1	Ifit1	Irf1	Pnpt1	Gbp3	Irgm2	Ifi202b	Lgals9	Pml	Ly6e	Iigp1	Tcirg1
	Response to IFNs	cellular response to organic substance	GO:0071310	6.11e-06	3.28e-08	7.48413	2.53	40	27.027	Gm4951	Ifih1	Igtp	Tlr3	Ifi47	Cxcl10	Stat2	Daxx	Hap1	Irf7	Trim25	Eif2ak2	Ifit2	Ddx58	Gbp7	Gch1	Gbp2	Ifit3	Irgm1	Ifi204	Ifitm3	Zc3hav1	Ifit1	Irf1	Pnpt1	Gbp3	Irgm2	Ifi202b	Pml	Iigp1	Tcirg1	Nmi	Cmpk2	Gbp9	B2m	Gm5431	Gbp10	Stat1	Tgtp1	Oas2
	Response to IFNs	cellular response to chemical stimulus	GO:0070887	0.000102	7.12e-07	6.14752	2.17	43	29.0541	Gm4951	Ifih1	Igtp	Tlr3	Ifi47	Cxcl10	Stat2	Daxx	Hap1	Irf7	Trim25	Eif2ak2	Ly6c1	Ifit2	Ddx58	Gbp7	Gch1	Gbp2	Ifit3	Irgm1	Ly6a	Ifi204	Ifitm3	Zc3hav1	Ifit1	Irf1	Pnpt1	Gbp3	Irgm2	Ifi202b	Pml	Ly6e	Iigp1	Tcirg1	Nmi	Cmpk2	Gbp9	B2m	Gm5431	Gbp10
	Response to IFNs	response to chemical	GO:0042221	3.7e-06	1.93e-08	7.71444	2.1	56	37.8378	Gm4951	Xaf1	Ifih1	Bst2	Igtp	Tlr3	Ifi47	Cxcl10	Stat2	Daxx	Hap1	Irf7	Trim25	Eif2ak2	Ly6c1	Ifit2	Trim21	Ddx58	Gbp7	Gch1	Gbp2	Ifit3	Irgm1	Ly6a	Ifi204	Map2k1	Ifitm3	Tap2	Zc3hav1	Ifit1	Irf1	Rtp4	Pnpt1	Gbp3	Irgm2	Ifi202b	Lgals9	Pml	Ly6e	Iigp1
	Response to IFNs	response to stimulus	GO:0050896	8.15e-17	1.32e-19	18.8794	2.03	108	72.973	Gm4951	Xaf1	Ifih1	H2-T10	Ascc3	Ifi27	Shisa5	Trim30a	Tap1	Rsad2	Bst2	Igtp	Ifit3b	Oas1a	Tlr3	Ifi47	Cxcl10	Stat2	Daxx	Hap1	Tmem106a	Slfn8	Psmb9	Lgals8	Irf7	Trim25	Eif2ak2	Parp9	Ly6c1	Ifit2	Trim12c	Zbp1	Parp14	Trim21	Hsh2d	Trim14	H2-K1	Ddx58	Gbp7	Ifit1bl1
Parent	IFN production	positive regulation of interferon-alpha production	GO:0032727	7.47e-05	4.85e-07	6.31426	25.3	6	4.05405	Ifih1	Tlr3	Irf7	Ddx58	Zc3hav1	Stat1
	IFN production	regulation of interferon-alpha production	GO:0032647	8.99e-06	5.14e-08	7.28904	25.3	7	4.72973	Ifih1	Tlr3	Irf7	Ddx58	Zc3hav1	Nmi	Stat1
	IFN production	positive regulation of type I interferon production	GO:0032481	8.64e-05	5.67e-07	6.24642	12.65	8	5.40541	Ifih1	Tlr3	Irf7	Ddx58	Dhx58	Zc3hav1	Irf1	Stat1
	IFN production	regulation of type I interferon production	GO:0032479	0.000153	1.09e-06	5.96257	9.36	9	6.08108	Ifih1	Tlr3	Irf7	Ddx58	Dhx58	Zc3hav1	Irf1	Nmi	Stat1
	IFN production	positive regulation of cytokine production	GO:0001819	0.00133	1.1e-05	4.95861	4.15	14	9.45946	Ifih1	Rsad2	Tlr3	Irf7	Eif2ak2	Ddx58	Dhx58	Ifi204	Zc3hav1	Irf1	Ifi202b	Lgals9	B2m	Stat1
	IFN production	regulation of cytokine production	GO:0001817	9.72e-05	6.58e-07	6.18177	3.72	20	13.5135	Ifih1	Trim30a	Rsad2	Tlr3	Irf7	Eif2ak2	Ddx58	Dhx58	Ifi204	Zc3hav1	Irf1	Elf1	F11r	Ifi202b	Lgals9	Pml	Nmi	Isg15	B2m	Stat1
Parent	IFN production	positive regulation of interferon-beta production	GO:0032728	0.000103	7.1e-07	6.14874	16.1	7	4.72973	Ifih1	Tlr3	Irf7	Ddx58	Dhx58	Zc3hav1	Irf1
	IFN production	regulation of interferon-beta production	GO:0032648	9.73e-05	6.52e-07	6.18575	12.39	8	5.40541	Ifih1	Tlr3	Irf7	Ddx58	Dhx58	Zc3hav1	Irf1	Nmi
Parent	Innate Immune Response	positive regulation of RIG-I signaling pathway	GO:1900246	0.0288	0.000329	3.4828	28.46	3	2.02703	Dhx58	Zc3hav1	Ddx60
	Innate Immune Response	positive regulation of pattern recognition receptor signaling pathway	GO:0062208	0.000898	7.28e-06	5.13787	14.69	6	4.05405	Rsad2	Tlr3	Dhx58	Zc3hav1	Ddx60	Ifi35
	Innate Immune Response	regulation of pattern recognition receptor signaling pathway	GO:0062207	0.000168	1.21e-06	5.91721	9.23	9	6.08108	Trim30a	Rsad2	Tlr3	Irf7	Dhx58	Zc3hav1	Irf1	Ddx60	Ifi35
Parent	Innate Immune Response	positive regulation of I-kappaB kinase/NF-kappaB signaling	GO:0043123	0.00493	4.59e-05	4.33819	6.6	8	5.40541	Trim30a	Tlr3	Tmem106a	Trim25	Trim12c	Trim21	Trim14	Zc3hav1
	Innate Immune Response	regulation of I-kappaB kinase/NF-kappaB signaling	GO:0043122	0.0102	0.000101	3.99568	5.1	9	6.08108	Trim30a	Tlr3	Tmem106a	Trim25	Trim12c	Trim21	Trim14	Zc3hav1	Stat1
	Innate Immune Response	positive regulation of NF-kappaB transcription factor activity	GO:0051092	0.0482	0.000568	3.24565	5.16	7	4.72973	Trim30a	Tlr3	Trim25	Eif2ak2	Trim12c	Trim21	Trim14
	Innate Immune Response	regulation of toll-like receptor signaling pathway	GO:0034121	0.00943	9.18e-05	4.03716	8.93	6	4.05405	Trim30a	Rsad2	Tlr3	Irf7	Irf1	Ifi35
	Innate Immune Response	pattern recognition receptor signaling pathway	GO:0002221	0.0118	0.000123	3.91009	8.43	6	4.05405	Ifih1	Tlr3	Ddx58	Irgm2	Lgals9	Nmi
Parent	Antigen Processing and Presentation	antigen processing and presentation of endogenous peptide antigen via MHC class I via ER pathway, TAP-dependent	GO:0002485	0.00457	4.19e-05	4.37779	75.91	3	2.02703	H2-K1	Tap2	H2-D1
	Antigen Processing and Presentation	antigen processing and presentation of endogenous peptide antigen	GO:0002483	5.42e-11	1.26e-13	12.8996	39.76	11	7.43243	H2-T10	Tap1	H2-K1	H2-Q4	H2-T24	Tap2	Tapbp	B2m	H2-Q6	Gm8909	H2-D1
	Antigen Processing and Presentation	antigen processing and presentation of endogenous peptide antigen via MHC class I	GO:0019885	5.26e-11	1.26e-13	12.8996	39.76	11	7.43243	H2-T10	Tap1	H2-K1	H2-Q4	H2-T24	Tap2	Tapbp	B2m	H2-Q6	Gm8909	H2-D1
	Antigen Processing and Presentation	antigen processing and presentation of endogenous peptide antigen via MHC class I via ER pathway	GO:0002484	1.04e-07	4.17e-10	9.37986	37.95	8	5.40541	H2-T10	H2-K1	H2-Q4	H2-T24	Tap2	H2-Q6	Gm8909	H2-D1
	Antigen Processing and Presentation	antigen processing and presentation of endogenous antigen	GO:0019883	1.11e-10	2.73e-13	12.5638	36.3	11	7.43243	H2-T10	Tap1	H2-K1	H2-Q4	H2-T24	Tap2	Tapbp	B2m	H2-Q6	Gm8909	H2-D1
	Antigen Processing and Presentation	antigen processing and presentation of peptide antigen via MHC class I	GO:0002474	4.11e-10	1.1e-12	11.9586	30.92	11	7.43243	H2-T10	Tap1	H2-K1	H2-Q4	H2-T24	Tap2	Tapbp	B2m	H2-Q6	Gm8909	H2-D1
	Antigen Processing and Presentation	antigen processing and presentation of peptide antigen	GO:0048002	3.52e-09	1.12e-11	10.9508	23.86	11	7.43243	H2-T10	Tap1	H2-K1	H2-Q4	H2-T24	Tap2	Tapbp	B2m	H2-Q6	Gm8909	H2-D1
	Antigen Processing and Presentation	antigen processing and presentation	GO:0019882	2.16e-09	6.55e-12	11.1838	16.72	13	8.78378	H2-T10	Tap1	Psmb9	H2-K1	H2-Q4	H2-T24	Tap2	Tapbp	B2m	H2-Q6	Gm8909	H2-D1	Psmb8
	Antigen Processing and Presentation	immune system process	GO:0002376	2.58e-47	7.28e-51	50.1379	6.05	91	61.4865	Ifih1	H2-T10	Trim30a	Tap1	Rsad2	Bst2	Ifit3b	Oas1a	Tlr3	Cxcl10	Stat2	Tmem106a	Slfn8	Psmb9	Lgals8	Irf7	Trim25	Eif2ak2	Parp9	Ifit2	Irf9	Psmb10	Trim12c	Zbp1	Parp14	Trim21	Hsh2d	Trim14	H2-K1	Ddx58	Gbp7	Ifit1bl1	Gch1	Gbp2	Dhx58	H2-Q4	Ifit3	H2-T24	Irgm1	Ifi204
Parent	Antigen Processing and Presentation	antigen processing and presentation of exogenous peptide antigen via MHC class I	GO:0042590	0.0112	0.000115	3.9393	45.54	3	2.02703	Tap1	H2-K1	Tapbp
	Antigen Processing and Presentation	antigen processing and presentation of exogenous peptide antigen	GO:0002478	0.000446	3.49e-06	5.45717	27.11	5	3.37838	Tap1	H2-K1	Tap2	Tapbp	B2m
	Antigen Processing and Presentation	antigen processing and presentation of exogenous antigen	GO:0019884	0.00177	1.5e-05	4.82391	18.98	5	3.37838	Tap1	H2-K1	Tap2	Tapbp	B2m
Parent	Antigen Processing and Presentation	antigen processing and presentation of endogenous peptide antigen via MHC class Ib	GO:0002476	1.02e-07	4.17e-10	9.37986	37.95	8	5.40541	H2-T10	H2-K1	H2-Q4	H2-T24	Tap2	H2-Q6	Gm8909	H2-D1
	Antigen Processing and Presentation	antigen processing and presentation of peptide antigen via MHC class Ib	GO:0002428	6.5e-09	2.15e-11	10.6676	40.19	9	6.08108	H2-T10	H2-K1	H2-Q4	H2-T24	Tap2	B2m	H2-Q6	Gm8909	H2-D1
	Antigen Processing and Presentation	antigen processing and presentation via MHC class Ib	GO:0002475	1.82e-08	6.68e-11	10.1752	34.16	9	6.08108	H2-T10	H2-K1	H2-Q4	H2-T24	Tap2	B2m	H2-Q6	Gm8909	H2-D1
	Antigen Processing and Presentation	antigen processing and presentation of endogenous peptide antigen via MHC class I via ER pathway, TAP-independent	GO:0002486	1.6e-06	7.9e-09	8.10237	35.42	7	4.72973	H2-T10	H2-K1	H2-Q4	H2-T24	H2-Q6	Gm8909	H2-D1
Parent	Cellular Regulation	regulation of ribonuclease activity	GO:0060700	1.28e-08	4.53e-11	10.3439	55.2	8	5.40541	Oas1a	Oas3	Oas1b	Oasl2	Oas1g	Oas1c	Oasl1	Oas2
	Cellular Regulation	regulation of nuclease activity	GO:0032069	6.88e-07	3.11e-09	8.50724	27.6	8	5.40541	Oas1a	Oas3	Oas1b	Oasl2	Oas1g	Oas1c	Oasl1	Oas2
	Cellular Regulation	regulation of molecular function	GO:0065009	0.00842	8.08e-05	4.09259	1.84	42	28.3784	Trim30a	Oas1a	Tlr3	Daxx	Hap1	Tor1aip1	Psmb9	Trim25	Eif2ak2	Parp9	Ifit2	Trim12c	Trim21	Trim14	Ddx58	Gch1	Dtx3l	Map2k1	Agrn	Zc3hav1	Parp10	F11r	Oas3	Irgm2	Lgals9	Mlkl	Oas1b	Pml	Tor1aip2	Oasl2	B2m	Oas1g	Grn	Adar	Oas1c	Nlrc5	Stat1	Psmb8	Oasl1	Mitd1
Parent	Cellular Regulation	protein mono-ADP-ribosylation	GO:0140289	0.000179	1.35e-06	5.86967	34.5	5	3.37838	Parp9	Parp14	Parp11	Parp10	Parp12
	Cellular Regulation	protein ADP-ribosylation	GO:0006471	0.00213	1.83e-05	4.73755	18.07	5	3.37838	Parp9	Parp14	Parp11	Parp10	Parp12
	Cellular Regulation	protein poly-ADP-ribosylation	GO:0070212	0.029	0.000329	3.4828	28.46	3	2.02703	Parp9	Parp14	Parp10
Parent	Cellular Regulation	cellular macromolecule catabolic process	GO:0044265	0.0124	0.00013	3.88606	2.48	21	14.1892	Nub1	Slfn8	Psmb9	Trim25	Psmb10	Dtx3l	Pnpt1	Pml	Isg20	Usp25	Tcirg1	Isg15	Rnf213	Helz2	Rnf114	Ube2l6	Uba7	Grn	Usp18	Psmb8	Oas2
	Cellular Regulation	macromolecule catabolic process	GO:0009057	0.0196	0.000215	3.66756	2.38	22	14.8649	Nub1	Slfn8	Psmb9	Trim25	Psmb10	Dtx3l	Pnpt1	Gaa	Pml	Isg20	Usp25	Tcirg1	Isg15	Rnf213	Helz2	Rnf114	Ube2l6	Uba7	Grn	Usp18	Psmb8	Oas2
	Cellular Regulation	ISG15-protein conjugation	GO:0032020	0.0112	0.000115	3.9393	45.54	3	2.02703	Isg15	Ube2l6	Uba7
	Cellular Regulation	cytoskeleton organization	GO:0007010	0.0293	0.000326	3.48678	0.09	1	0.675676	F11r
[truncated: 68 more columns]
