# Supplementary material for: A stimulus‐contingent positive feedback loop enables IFN‐β dose‐dependent activation of pro‐inflammatory genes
Source: Mol Syst Biol. 2023 Mar 17;19(5):e11294. doi: 10.15252/msb.202211294 (PMC10167482; doi:10.15252/msb.202211294)
Supplement: Supplementary file 8 — Source Data for Figure 1 [file MSB-19-e11294-s005.zip › Source Data for Figure 1/1E/Beta_GeneID_GOAnalysisResultsV2.xlsx]

## Sheet: Dataset Description
Gene Ontology data. The maximum RPKM value and gene names for the selected 188 genes in cluster 1 were analyzed using the Panther Classification System Database. The genes were mapped to the mm10 genome and analyzed using the statistical overrepresentation test which determines overrepresentation of gene ontology annotations in cluster 1 compared to all expressed genes using the Fisher’s Exact te…

## Sheet: Sheet1
Analysis Type:	PANTHER Overrepresentation Test (Released 20210224)
Annotation Version and Release Date:	GO Ontology database DOI: 10.5281/zenodo.4437524 Released 2021-01-01
Analyzed List:	Beta_GeneID_rpkm.txt (Mus musculus)
Reference List:	Expressed_GeneID_rpkmMaxBetaLambda.txt (Mus musculus)	There are duplicate IDs in the file. The unique set of IDs will be used.
Test Type:	FISHER
Correction:	FDR
GO biological process complete	Expressed_GeneID_rpkmMaxBetaLambda.txt - REFLIST (11234)	Beta_GeneID_rpkm.txt (175)	Beta_GeneID_rpkm.txt (expected)	Beta_GeneID_rpkm.txt (over/under)	Beta_GeneID_rpkm.txt (fold Enrichment)	Beta_GeneID_rpkm.txt (raw P-value)	Beta_GeneID_rpkm.txt (FDR)
RNA 3' uridylation (GO:0071076)	4	3	0.06	+	48.15	0.000119	0.0366
positive regulation of cytokine production involved in inflammatory response (GO:1900017)	14	4	0.22	+	18.34	0.000138	0.04
defense response to protozoan (GO:0042832)	20	5	0.31	+	16.05	3.32e-05	0.0139
response to protozoan (GO:0001562)	21	5	0.33	+	15.28	4.06e-05	0.0156
cellular response to interferon-beta (GO:0035458)	36	8	0.56	+	14.27	2.89e-07	0.000256
regulation of interleukin-10 production (GO:0032653)	25	5	0.39	+	12.84	8.37e-05	0.0297
antigen processing and presentation of peptide antigen via MHC class I (GO:0002474)	27	5	0.42	+	11.89	0.000115	0.0364
response to interferon-beta (GO:0035456)	44	8	0.69	+	11.67	1.11e-06	0.000712
defense response to Gram-positive bacterium (GO:0050830)	42	6	0.65	+	9.17	8.6e-05	0.0297
defense response to bacterium (GO:0042742)	85	11	1.32	+	8.31	2.3e-07	0.000233
antigen processing and presentation (GO:0019882)	59	7	0.92	+	7.62	6.44e-05	0.024
adaptive immune response (GO:0002250)	130	13	2.03	+	6.42	2.82e-07	0.000267
cytokine production (GO:0001816)	90	8	1.4	+	5.71	0.000127	0.0375
regulation of innate immune response (GO:0045088)	117	10	1.82	+	5.49	2.48e-05	0.0114
regulation of tumor necrosis factor superfamily cytokine production (GO:1903555)	95	8	1.48	+	5.41	0.00018	0.0472
positive regulation of defense response (GO:0031349)	138	11	2.15	+	5.12	1.78e-05	0.00844
regulation of mononuclear cell proliferation (GO:0032944)	113	9	1.76	+	5.11	0.000106	0.0348
regulation of response to biotic stimulus (GO:0002831)	191	15	2.98	+	5.04	6.11e-07	0.000456
regulation of leukocyte proliferation (GO:0070663)	120	9	1.87	+	4.81	0.000162	0.0433
inflammatory response (GO:0006954)	208	15	3.24	+	4.63	1.67e-06	0.00103
positive regulation of cytokine production (GO:0001819)	256	18	3.99	+	4.51	2.06e-07	0.000224
regulation of defense response (GO:0031347)	319	22	4.97	+	4.43	1.15e-08	1.8e-05
defense response to other organism (GO:0098542)	438	30	6.82	+	4.4	2.08e-11	7.38e-08
immune effector process (GO:0002252)	281	18	4.38	+	4.11	7.46e-07	0.000504
positive regulation of response to external stimulus (GO:0032103)	221	14	3.44	+	4.07	1.51e-05	0.00739
response to bacterium (GO:0009617)	302	19	4.7	+	4.04	4.67e-07	0.00039
defense response (GO:0006952)	609	38	9.49	+	4.01	4.15e-13	5.89e-09
regulation of inflammatory response (GO:0050727)	178	11	2.77	+	3.97	0.000156	0.0434
positive regulation of leukocyte activation (GO:0002696)	178	11	2.77	+	3.97	0.000156	0.0426
immune response (GO:0006955)	556	34	8.66	+	3.93	1.51e-11	7.13e-08
positive regulation of immune response (GO:0050778)	239	14	3.72	+	3.76	3.44e-05	0.0136
innate immune response (GO:0045087)	333	19	5.19	+	3.66	1.87e-06	0.00106
cellular response to cytokine stimulus (GO:0071345)	442	25	6.89	+	3.63	4.47e-08	6.34e-05
regulation of immune effector process (GO:0002697)	236	13	3.68	+	3.54	0.000119	0.0359
regulation of immune response (GO:0050776)	346	19	5.39	+	3.53	3.2e-06	0.00174
regulation of cytokine production (GO:0001817)	408	22	6.36	+	3.46	6.73e-07	0.000477
regulation of response to external stimulus (GO:0032101)	514	27	8.01	+	3.37	5.23e-08	6.75e-05
response to other organism (GO:0051707)	635	33	9.89	+	3.34	1.74e-09	4.1e-06
response to external biotic stimulus (GO:0043207)	635	33	9.89	+	3.34	1.74e-09	3.52e-06
response to biotic stimulus (GO:0009607)	656	34	10.22	+	3.33	1e-09	2.85e-06
response to cytokine (GO:0034097)	506	26	7.88	+	3.3	1.44e-07	0.00017
regulation of leukocyte activation (GO:0002694)	302	15	4.7	+	3.19	0.000108	0.0347
regulation of cell activation (GO:0050865)	328	16	5.11	+	3.13	7.74e-05	0.0281
positive regulation of immune system process (GO:0002684)	435	21	6.78	+	3.1	6.48e-06	0.0034
biological process involved in interspecies interaction between organisms (GO:0044419)	772	36	12.03	+	2.99	4.49e-09	7.96e-06
immune system process (GO:0002376)	1140	51	17.76	+	2.87	4.14e-12	2.94e-08
regulation of immune system process (GO:0002682)	736	31	11.47	+	2.7	5.6e-07	0.000441
cellular response to organic substance (GO:0071310)	1200	41	18.69	+	2.19	1.76e-06	0.00104
response to external stimulus (GO:0009605)	1165	37	18.15	+	2.04	3.05e-05	0.0135
response to organic substance (GO:0010033)	1557	47	24.25	+	1.94	7.95e-06	0.00403
cellular response to chemical stimulus (GO:0070887)	1504	44	23.43	+	1.88	3.16e-05	0.0136
response to chemical (GO:0042221)	2026	53	31.56	+	1.68	9.97e-05	0.0337
response to stress (GO:0006950)	2002	52	31.19	+	1.67	0.000141	0.04
response to stimulus (GO:0050896)	4037	90	62.89	+	1.43	3.39e-05	0.0137

## Sheet: Sheet2
			FDR	raw P-value	Fold Enrichment	# of genes
	RNA 3' uridylation	GO:0071076	0.0366	0.000119	48.15	3	Tent4a	Tut7	Tut4
Parent	positive regulation of cytokine production involved in inflammatory response	GO:1900017	0.04	0.000138	18.34	4	Stat3	Gbp5	Myd88	Il6
Parent	defense response to protozoan	GO:0042832	0.0139	3.32e-05	16.05	5	Batf2	Gbp4	Myd88	Gbp4	Il6
	response to protozoan	GO:0001562	0.0156	4.06e-05	15.28	5	Batf2	Gbp4	Myd88	Gbp4	Il6
Parent	cellular response to interferon-beta	GO:0035458	0.000256	2.89e-07	14.27	8	Gm12185	Gm4841	Ifi203	Tgtp2	F830016B08Rik	Gbp4	Ifi207	9930111J21Rik1
	regulation of interleukin-10 production	GO:0032653	0.0297	8.37e-05	12.84	5	Stat3	Tlr2	Cd274	Cd47	Il6
Parent	antigen processing and presentation of peptide antigen via MHC class I	GO:0002474	0.0364	0.000115	11.89	5	Tapbpl	H2-M3	H2-T23	H2-T22	Erap1
	response to interferon-beta	GO:0035456	0.000712	1.11e-06	11.67	8	Gm12185	Gm4841	Ifi203	Tgtp2	F830016B08Rik	Gbp4	Ifi207	9930111J21Rik1
Parent	defense response to Gram-positive bacterium	GO:0050830	0.0297	8.6e-05	9.17	6	Tlr2	Gsdmd	Gbp4	Myd88	Gbp4	H2-T23
	defense response to bacterium	GO:0042742	0.000233	2.3e-07	8.31	11	Optn	Tlr2	Gsdmd	Cebpb	Serpinb9	Gbp4	Myd88	H2-M3	Gbp4	H2-T23	Prkcd
	antigen processing and presentation	GO:0019882	0.024	6.44e-05	7.62	7	Psme1	Tapbpl	Psme2	H2-M3	H2-T23	H2-T22	Erap1
Parent	adaptive immune response	GO:0002250	0.000267	2.82e-07	6.42	13	Stat3	Rnf19b	Serpinb9	Cd274	Prkd2	Il18bp	Myd88	H2-M3	H2-T23	Prkcd	Il6	Erap1	Dbnl
	cytokine production	GO:0001816	0.0375	0.000127	5.71	8	Gbp5	Tlr2	Rnf19b	Myd88	Prkcd	Il6	Tut4	Lipa
Parent	regulation of innate immune response	GO:0045088	0.0114	2.48e-05	5.49	10	Gbp5	Tlr2	Cgas	Ifi203	Serpinb9	Samhd1	Socs1	H2-M3	H2-T23	Nectin2
	regulation of tumor necrosis factor superfamily cytokine production	GO:1903555	0.0472	0.00018	5.41	8	Stat3	Tlr2	Zfp36	Cd274	Myd88	Cd47	H2-T23	Il6
	positive regulation of defense response	GO:0031349	0.00844	1.78e-05	5.12	11	Optn	Gbp5	Tlr2	Cgas	Ifi203	Cebpb	Cd47	H2-M3	H2-T23	Il6	Nectin2
Parent	regulation of mononuclear cell proliferation	GO:0032944	0.0348	0.000106	5.11	9	Csf1	Peli1	Cebpb	Cd274	Myd88	H2-M3	H2-T23	Il6	Atm
	regulation of response to biotic stimulus	GO:0002831	0.000456	6.11e-07	5.04	15	Optn	Gbp5	Apobec3	Tlr2	Cgas	Ifi203	Serpinb9	Cd274	Samhd1	Socs1	H2-M3	Gbp4	H2-T23	Tut4	Nectin2
	regulation of leukocyte proliferation	GO:0070663	0.0433	0.000162	4.81	9	Csf1	Peli1	Cebpb	Cd274	Myd88	H2-M3	H2-T23	Il6	Atm
	inflammatory response	GO:0006954	0.00103	1.67e-06	4.63	15	Stat3	Csf1	Gbp5	Tlr2	Gsdmd	Cebpb	Serpinb9	Ccrl2	Myd88	Cd47	Il6	Pstpip1	Casp4	Lipa	Irf5
Sub-category	positive regulation of cytokine production	GO:0001819	0.000224	2.06e-07	4.51	18	Optn	Stat3	Gbp5	Tlr2	Peli1	Cgas	Gsdmd	Flt4	Cebpb	Cd274	Prkd2	Myd88	H2-M3	H2-T23	Il6	Tut4	Casp4	Irf5
	regulation of defense response	GO:0031347	1.8e-05	1.15e-08	4.43	22	Optn	Gbp5	Apobec3	Tlr2	Arel1	Zfp36	Cgas	Ifi203	Foxf1	Cebpb	Serpinb9	Samhd1	Myd88	Cd47	Socs1	H2-M3	Gbp4	H2-T23	Il6	Atm	Casp4	Nectin2
	defense response to other organism	GO:0098542	7.38e-08	2.08e-11	4.4	30	Batf2	Ifit1bl2	Optn	Csf1	Gbp5	Apobec3	Apobec1	Tlr2	Rnf19b	Nt5c3	Cgas	Trim26	Gsdmd	Cebpb	Serpinb9	Samhd1	Gbp4	Myd88	Cd47	H2-M3	Gbp4	H2-T23	Prkcd	Il6	Irf2	Pstpip1	Casp4	Sp110	Stxbp1	Irf5
	immune effector process	GO:0002252	0.000504	7.46e-07	4.11	18	Ifit1bl2	Stat3	Apobec3	Apobec1	Rnf19b	Nt5c3	Cgas	Cebpb	Serpinb9	Samhd1	Myd88	Cd47	H2-M3	Prkcd	Il6	Irf2	Irf5	Pi4k2a
	positive regulation of response to external stimulus	GO:0032103	0.00739	1.51e-05	4.07	14	Optn	Csf1	Gbp5	Tlr2	Cgas	Ifi203	Fgf16	Cebpb	Prkd2	Cd47	H2-M3	H2-T23	Il6	Nectin2
	response to bacterium	GO:0009617	0.00039	4.67e-07	4.04	19	Optn	Gbp5	Tlr2	Peli1	Zfp36	Gsdmd	Cebpb	Serpinb9	Cd274	Gbp4	Myd88	Cd47	H2-M3	Gbp4	H2-T23	Prkcd	Il6	Sp110	Irf5
	defense response	GO:0006952	5.89e-09	4.15e-13	4.01	38	Batf2	Ifit1bl2	Optn	Stat3	Csf1	Gm12185	Gm4841	Gbp5	Apobec3	Apobec1	Tlr2	Rnf19b	Nt5c3	Cgas	Trim26	Gsdmd	Tgtp2	Cebpb	Serpinb9	Samhd1	Ccrl2	F830016B08Rik	Gbp4	Myd88	Cd47	H2-M3	Gbp4	H2-T23	Prkcd	Il6	9930111J21Rik1	Irf2	Pstpip1	Casp4	Sp110	Stxbp1	Lipa	Irf5
	regulation of inflammatory response	GO:0050727	0.0434	0.000156	3.97	11	Tlr2	Arel1	Zfp36	Foxf1	Cebpb	Myd88	Cd47	H2-T23	Il6	Atm	Casp4
Parent	positive regulation of leukocyte activation	GO:0002696	0.0426	0.000156	3.97	11	Peli1	Il15ra	Cd274	Myd88	Cd47	Socs1	H2-M3	H2-T23	Il6	Nectin2	Stxbp1
	immune response	GO:0006955	7.13e-08	1.51e-11	3.93	34	Optn	Stat3	Csf1	Gbp5	Apobec3	Tlr2	Rnf19b	Cgas	Trim26	Gsdmd	Serpinb9	Cd274	Samhd1	Prkd2	Il18bp	Ccrl2	Gbp4	Myd88	Cd47	H2-M3	Gbp4	H2-T23	Tnfsf10	Prkcd	H2-T22	Il6	Erap1	Pstpip1	Casp4	Sp110	Dbnl	Stxbp1	Irf5	Pi4k2a
	positive regulation of immune response	GO:0050778	0.0136	3.44e-05	3.76	14	Gbp5	Tlr2	Cgas	Rnf31	Ifi203	Cd274	Prkd2	Usp12	H2-M3	H2-T23	H2-T22	Il6	Nectin2	Stxbp1
	innate immune response	GO:0045087	0.00106	1.87e-06	3.66	19	Optn	Csf1	Gbp5	Apobec3	Tlr2	Rnf19b	Cgas	Trim26	Gsdmd	Samhd1	Gbp4	Myd88	Cd47	Gbp4	Pstpip1	Casp4	Sp110	Stxbp1	Irf5
	cellular response to cytokine stimulus	GO:0071345	6.34e-05	4.47e-08	3.63	25	Snx10	Stat3	Csf1	Gm12185	Gm4841	Gbp5	Tlr2	Zfp36	Il15ra	Ifi203	Foxf1	Tgtp2	Cebpb	F830016B08Rik	Gbp4	Myd88	Cd47	Socs1	Gbp4	Il6	Ifi207	9930111J21Rik1	Tut4	Stxbp1	Irf5
	regulation of immune effector process	GO:0002697	0.0359	0.000119	3.54	13	Apobec3	Tlr2	Cgas	Foxf1	Serpinb9	Cd47	H2-M3	Gbp4	H2-T23	H2-T22	Il6	Nectin2	Stxbp1
	regulation of immune response	GO:0050776	0.00174	3.2e-06	3.53	19	Gbp5	Tlr2	Cgas	Rnf31	Ifi203	Foxf1	Serpinb9	Cd274	Samhd1	Prkd2	Cd47	Usp12	Socs1	H2-M3	H2-T23	H2-T22	Il6	Nectin2	Stxbp1
Sub-category	regulation of cytokine production	GO:0001817	0.000477	6.73e-07	3.46	22	Optn	Stat3	Gbp5	Tlr2	Peli1	Zfp36	Cgas	Gsdmd	Flt4	Cebpb	Cd274	Prkd2	Myd88	Cd47	Socs1	H2-M3	Gbp4	H2-T23	Il6	Tut4	Casp4	Irf5
	regulation of response to external stimulus	GO:0032101	6.75e-05	5.23e-08	3.37	27	Optn	Csf1	Gbp5	Apobec3	Tlr2	Arel1	Zfp36	Cgas	Ifi203	Foxf1	Fgf16	Cebpb	Serpinb9	Samhd1	Prkd2	Myd88	Cd47	Socs1	H2-M3	Gbp4	H2-T23	Prkcd	Il6	Atm	Tut4	Casp4	Nectin2
	response to other organism	GO:0051707	4.1e-06	1.74e-09	3.34	33	Batf2	Ifit1bl2	Optn	Csf1	Gbp5	Apobec3	Apobec1	Tlr2	Rnf19b	Peli1	Nt5c3	Zfp36	Cgas	Trim26	Gsdmd	Cebpb	Serpinb9	Cd274	Samhd1	Gbp4	Myd88	Cd47	H2-M3	Gbp4	H2-T23	Prkcd	Il6	Irf2	Pstpip1	Casp4	Sp110	Stxbp1	Irf5
	response to external biotic stimulus	GO:0043207	3.52e-06	1.74e-09	3.34	33	Batf2	Ifit1bl2	Optn	Csf1	Gbp5	Apobec3	Apobec1	Tlr2	Rnf19b	Peli1	Nt5c3	Zfp36	Cgas	Trim26	Gsdmd	Cebpb	Serpinb9	Cd274	Samhd1	Gbp4	Myd88	Cd47	H2-M3	Gbp4	H2-T23	Prkcd	Il6	Irf2	Pstpip1	Casp4	Sp110	Stxbp1	Irf5
	response to biotic stimulus	GO:0009607	2.85e-06	1e-09	3.33	34	Batf2	Ifit1bl2	Optn	Csf1	Gbp5	Apobec3	Apobec1	Tlr2	Rnf19b	Peli1	Nt5c3	Zfp36	Cgas	Trim26	Gsdmd	Cebpb	Serpinb9	Cd274	Samhd1	Gbp4	Myd88	Cd47	H2-M3	Gbp4	H2-T23	Prkcd	Il6	Irf2	Pstpip1	Casp4	Sp110	Stxbp1	Irf5	Bid
	response to cytokine	GO:0034097	0.00017	1.44e-07	3.3	26	Snx10	Stat3	Csf1	Gm12185	Gm4841	Gbp5	Tlr2	Zfp36	Il15ra	Ifi203	Foxf1	Tgtp2	Cebpb	Cd274	F830016B08Rik	Gbp4	Myd88	Cd47	Socs1	Gbp4	Il6	Ifi207	9930111J21Rik1	Tut4	Stxbp1	Irf5
	regulation of leukocyte activation	GO:0002694	0.0347	0.000108	3.19	15	Peli1	Cgas	Il15ra	Foxf1	Cebpb	Cd274	Myd88	Cd47	Socs1	H2-M3	H2-T23	Il6	Atm	Nectin2	Stxbp1
	regulation of cell activation	GO:0050865	0.0281	7.74e-05	3.13	16	Peli1	Cgas	Il15ra	Foxf1	Cebpb	Cd274	Myd88	Cd47	Socs1	H2-M3	H2-T23	Prkcd	Il6	Atm	Nectin2	Stxbp1
	positive regulation of immune system process	GO:0002684	0.0034	6.48e-06	3.1	21	Csf1	Gbp5	Tlr2	Peli1	Cgas	Rnf31	Il15ra	Ifi203	Foxf1	Cd274	Prkd2	Myd88	Cd47	Usp12	Socs1	H2-M3	H2-T23	H2-T22	Il6	Nectin2	Stxbp1
	biological process involved in interspecies interaction between organisms	GO:0044419	7.96e-06	4.49e-09	2.99	36	Usf1	Batf2	Ifit1bl2	Optn	Csf1	Gbp5	Apobec3	Apobec1	Tlr2	Rnf19b	Peli1	Nt5c3	Zfp36	Cgas	Trim26	Gsdmd	Cebpb	Serpinb9	Cd274	Samhd1	Gbp4	Myd88	Cd47	H2-M3	Gbp4	H2-T23	Prkcd	Il6	Irf2	Pstpip1	Casp4	Sp110	Nectin2	Chmp4b	Stxbp1	Irf5
	immune system process	GO:0002376	2.94e-08	4.14e-12	2.87	51	Snx10	Batf2	Ifit1bl2	Cebpd	Optn	Stat3	Csf1	Lmo2	Syvn1	Gbp5	Apobec3	Apobec1	Tlr2	Rnf19b	Nt5c3	Cgas	Psme1	Rnf31	Trim26	Gsdmd	Ifi203	Flt4	Cebpb	Serpinb9	Cd274	Samhd1	Prkd2	Il18bp	Ccrl2	Tapbpl	Psme2	Gbp4	Myd88	Cd47	H2-M3	Gbp4	H2-T23	Tnfsf10	Prkcd	H2-T22	Il6	Atm	Irf2
	regulation of immune system process	GO:0002682	0.000441	5.6e-07	2.7	31	Stat3	Csf1	Lmo2	Gbp5	Apobec3	Tlr2	Peli1	Zfp36	Cgas	Rnf31	Il15ra	Ifi203	Foxf1	Cebpb	Serpinb9	Cd274	Samhd1	Prkd2	Tapbpl	Myd88	Cd47	Usp12	Socs1	H2-M3	Gbp4	H2-T23	H2-T22	Il6	Atm	Nectin2	Stxbp1
	cellular response to organic substance	GO:0071310	0.00104	1.76e-06	2.19	41	Snx10	Usf1	Optn	Stat3	Csf1	Lmo2	Gm12185	Gm4841	Gbp5	Cpne3	Tlr2	Kat2b	Zfp36	Cgas	Il15ra	Ifi203	Flt4	Foxf1	Fgf16	Tgtp2	Cebpb	Cd274	Prkd2	F830016B08Rik	Gbp4	Myd88	Cd47	Wdtc1	Socs1	Gbp4	Prkcd	Il6	Atm	Ifi207	9930111J21Rik1	Tut4	Ehd4	Casp4	Stxbp1	Ywhag	Irf5
	response to external stimulus	GO:0009605	0.0135	3.05e-05	2.04	37	Usf1	Batf2	Ifit1bl2	Optn	Csf1	Gbp5	Apobec3	Apobec1	Tlr2	Rnf19b	Peli1	Nt5c3	Zfp36	Cgas	Trim26	Gsdmd	Foxf1	Cebpb	Serpinb9	Cd274	Samhd1	Ccrl2	Gbp4	Myd88	Cd47	H2-M3	Gbp4	H2-T23	Prkcd	Il6	Irf2	Pstpip1	Casp4	Sp110	Nlgn2	Stxbp1	Irf5
	response to organic substance	GO:0010033	0.00403	7.95e-06	1.94	47	Snx10	Usf1	Optn	Stat3	Csf1	Lmo2	Gm12185	Gm4841	Gbp5	Syvn1	Cpne3	Apobec1	Tlr2	Peli1	Kat2b	Zfp36	Cgas	Il15ra	Ifi203	Flt4	Foxf1	Mmp13	Fgf16	Tgtp2	Cebpb	Cd274	Prkd2	Rnf139	F830016B08Rik	Gbp4	Myd88	Cd47	Wdtc1	Socs1	H2-M3	Gbp4	Prkcd	Il6	Atm	Ifi207	9930111J21Rik1	Tut4	Ehd4
	cellular response to chemical stimulus	GO:0070887	0.0136	3.16e-05	1.88	44	Snx10	Usf1	Optn	Stat3	Csf1	Lmo2	Gm12185	Gm4841	Gbp5	Cpne3	Tlr2	Kat2b	Zfp36	Cgas	Il15ra	Ifi203	Flt4	Foxf1	Acaa2	Fgf16	Tgtp2	Cebpb	Cd274	Prkd2	Ccrl2	F830016B08Rik	Gbp4	Myd88	Cd47	Wdtc1	Socs1	Gbp4	Prkcd	Il6	Atm	Clic4	Ifi207	9930111J21Rik1	Tut4	Ehd4	Casp4	Stxbp1	Ywhag
	response to chemical	GO:0042221	0.0337	9.97e-05	1.68	53	Snx10	Usf1	Optn	Stat3	Csf1	Lmo2	Gm12185	Gm4841	Syvn1	Gbp5	Cpne3	Apobec1	Tlr2	Peli1	Kat2b	Tent4a	Zfp36	Cgas	Il15ra	Ifi203	Flt4	Foxf1	Acaa2	Mmp13	Fgf16	Tgtp2	Cebpb	Cd274	Prkd2	Ccrl2	Rnf139	F830016B08Rik	Gbp4	Trpm6	Myd88	Cd47	Wdtc1	Selenow	Socs1	H2-M3	Gbp4	Prkcd	Il6
	response to stress	GO:0006950	0.04	0.000141	1.67	52	Zfyve26	Usf1	Batf2	Gna13	Ifit1bl2	Optn	Stat3	Csf1	Gm12185	Gm4841	Syvn1	Gbp5	Apobec3	Apobec1	Tlr2	Rnf19b	Nt5c3	Zfp36	Map2k4	Cgas	Trim26	Gsdmd	Foxf1	Acaa2	Ppl	Tnks1bp1	Tgtp2	Cebpb	Serpinb9	Samhd1	Ccrl2	Rnf139	F830016B08Rik	Gbp4	Myd88	Cd47	H2-M3	Plat	Gbp4	H2-T23	Prkcd	Il6	Atm
	response to stimulus	GO:0050896	0.0137	3.39e-05	1.43	90	Zfyve26	Snx10	Usf1	Batf2	Gna13	Ifit1bl2	Optn	Stat3	Csf1	Lmo2	Gm12185	Gm4841	Syvn1	Gbp5	Apobec3	Cpne3	Btc	Apobec1	Tlr2	Rnf19b	Peli1	Kat2b	Tent4a	Nt5c3	Zfp36	Asb13	Map2k4	Cgas	Rnf31	Trim26	Il15ra	Cenpj	Gsdmd	Ifi203	Flt4	Foxf1	Acaa2	Ppl	Mmp13	Rab21	Fgf16	Tnks1bp1	Tgtp2
	Fill colors respresent GO terms that should be group together
[truncated: 47 more columns]

## Sheet: Sheet3
				FDR	raw P-value	#-log(P-value)	Fold Enrichment	# of genes	% genes of cluster
Parent	Cytokine Production	positive regulation of cytokine production involved in inflammatory response	GO:1900017	0.04	0.000138	3.86012	18.34	4	2.28571	Stat3	Gbp5	Myd88	Il6
	Cytokine Production	positive regulation of cytokine production	GO:0001819	0.000224	2.06e-07	6.68613	4.51	18	10.2857	Optn	Stat3	Gbp5	Tlr2	Peli1	Cgas	Gsdmd	Flt4	Cebpb	Cd274	Prkd2	Myd88	H2-M3	H2-T23	Il6	Tut4	Casp4	Irf5
	Cytokine Production	regulation of cytokine production	GO:0001817	0.000477	6.73e-07	6.17198	3.46	22	12.5714	Optn	Stat3	Gbp5	Tlr2	Peli1	Zfp36	Cgas	Gsdmd	Flt4	Cebpb	Cd274	Prkd2	Myd88	Cd47	Socs1	H2-M3	Gbp4	H2-T23	Il6	Tut4	Casp4	Irf5
	Cytokine Production	cytokine production	GO:0001816	0.0375	0.000127	3.8962	5.71	8	4.57143	Gbp5	Tlr2	Rnf19b	Myd88	Prkcd	Il6	Tut4	Lipa
	Cytokine Production	regulation of interleukin-10 production	GO:0032653	0.0297	8.37e-05	4.07727	12.84	5	2.85714	Stat3	Tlr2	Cd274	Cd47	Il6
	Cytokine Production	regulation of tumor necrosis factor superfamily cytokine production	GO:1903555	0.0472	0.00018	3.74473	5.41	8	4.57143	Stat3	Tlr2	Zfp36	Cd274	Myd88	Cd47	H2-T23	Il6
Parent	Inflammatory and Adaptive Immune Response	adaptive immune response	GO:0002250	0.000267	2.82e-07	6.54975	6.42	13	7.42857	Stat3	Rnf19b	Serpinb9	Cd274	Prkd2	Il18bp	Myd88	H2-M3	H2-T23	Prkcd	Il6	Erap1	Dbnl
	Inflammatory and Adaptive Immune Response	immune response	GO:0006955	7.13e-08	1.51e-11	10.821	3.93	34	19.4286	Optn	Stat3	Csf1	Gbp5	Apobec3	Tlr2	Rnf19b	Cgas	Trim26	Gsdmd	Serpinb9	Cd274	Samhd1	Prkd2	Il18bp	Ccrl2	Gbp4	Myd88	Cd47	H2-M3	Gbp4	H2-T23	Tnfsf10	Prkcd	H2-T22	Il6	Erap1	Pstpip1	Casp4	Sp110	Dbnl	Stxbp1	Irf5	Pi4k2a
Parent	Inflammatory and Adaptive Immune Response	regulation of mononuclear cell proliferation	GO:0032944	0.0348	0.000106	3.97469	5.11	9	5.14286	Csf1	Peli1	Cebpb	Cd274	Myd88	H2-M3	H2-T23	Il6	Atm
	Inflammatory and Adaptive Immune Response	regulation of leukocyte proliferation	GO:0070663	0.0433	0.000162	3.79048	4.81	9	5.14286	Csf1	Peli1	Cebpb	Cd274	Myd88	H2-M3	H2-T23	Il6	Atm
Parent	Inflammatory and Adaptive Immune Response	positive regulation of leukocyte activation	GO:0002696	0.0426	0.000156	3.80688	3.97	11	6.28571	Peli1	Il15ra	Cd274	Myd88	Cd47	Socs1	H2-M3	H2-T23	Il6	Nectin2	Stxbp1
	Inflammatory and Adaptive Immune Response	regulation of leukocyte activation	GO:0002694	0.0347	0.000108	3.96658	3.19	15	8.57143	Peli1	Cgas	Il15ra	Foxf1	Cebpb	Cd274	Myd88	Cd47	Socs1	H2-M3	H2-T23	Il6	Atm	Nectin2	Stxbp1
	Inflammatory and Adaptive Immune Response	regulation of cell activation	GO:0050865	0.0281	7.74e-05	4.11126	3.13	16	9.14286	Peli1	Cgas	Il15ra	Foxf1	Cebpb	Cd274	Myd88	Cd47	Socs1	H2-M3	H2-T23	Prkcd	Il6	Atm	Nectin2	Stxbp1
	Inflammatory and Adaptive Immune Response	positive regulation of immune system process	GO:0002684	0.0034	6.48e-06	5.18842	3.1	21	12	Csf1	Gbp5	Tlr2	Peli1	Cgas	Rnf31	Il15ra	Ifi203	Foxf1	Cd274	Prkd2	Myd88	Cd47	Usp12	Socs1	H2-M3	H2-T23	H2-T22	Il6	Nectin2	Stxbp1
	Inflammatory and Adaptive Immune Response	inflammatory response	GO:0006954	0.00103	1.67e-06	5.77728	4.63	15	8.57143	Stat3	Csf1	Gbp5	Tlr2	Gsdmd	Cebpb	Serpinb9	Ccrl2	Myd88	Cd47	Il6	Pstpip1	Casp4	Lipa	Irf5
	Inflammatory and Adaptive Immune Response	regulation of inflammatory response	GO:0050727	0.0434	0.000156	3.80688	3.97	11	6.28571	Tlr2	Arel1	Zfp36	Foxf1	Cebpb	Myd88	Cd47	H2-T23	Il6	Atm	Casp4
Parent	Innate Immune Response	regulation of innate immune response	GO:0045088	0.0114	2.48e-05	4.60555	5.49	10	5.71429	Gbp5	Tlr2	Cgas	Ifi203	Serpinb9	Samhd1	Socs1	H2-M3	H2-T23	Nectin2
	Innate Immune Response	regulation of response to biotic stimulus	GO:0002831	0.000456	6.11e-07	6.21396	5.04	15	8.57143	Optn	Gbp5	Apobec3	Tlr2	Cgas	Ifi203	Serpinb9	Cd274	Samhd1	Socs1	H2-M3	Gbp4	H2-T23	Tut4	Nectin2
	Innate Immune Response	regulation of defense response	GO:0031347	1.8e-05	1.15e-08	7.9393	4.43	22	12.5714	Optn	Gbp5	Apobec3	Tlr2	Arel1	Zfp36	Cgas	Ifi203	Foxf1	Cebpb	Serpinb9	Samhd1	Myd88	Cd47	Socs1	H2-M3	Gbp4	H2-T23	Il6	Atm	Casp4	Nectin2
	Innate Immune Response	regulation of immune response	GO:0050776	0.00174	3.2e-06	5.49485	3.53	19	10.8571	Gbp5	Tlr2	Cgas	Rnf31	Ifi203	Foxf1	Serpinb9	Cd274	Samhd1	Prkd2	Cd47	Usp12	Socs1	H2-M3	H2-T23	H2-T22	Il6	Nectin2	Stxbp1
	Innate Immune Response	regulation of response to external stimulus	GO:0032101	6.75e-05	5.23e-08	7.2815	3.37	27	15.4286	Optn	Csf1	Gbp5	Apobec3	Tlr2	Arel1	Zfp36	Cgas	Ifi203	Foxf1	Fgf16	Cebpb	Serpinb9	Samhd1	Prkd2	Myd88	Cd47	Socs1	H2-M3	Gbp4	H2-T23	Prkcd	Il6	Atm	Tut4	Casp4	Nectin2
	Innate Immune Response	regulation of immune system process	GO:0002682	0.000441	5.6e-07	6.25181	2.7	31	17.7143	Stat3	Csf1	Lmo2	Gbp5	Apobec3	Tlr2	Peli1	Zfp36	Cgas	Rnf31	Il15ra	Ifi203	Foxf1	Cebpb	Serpinb9	Cd274	Samhd1	Prkd2	Tapbpl	Myd88	Cd47	Usp12	Socs1	H2-M3	Gbp4	H2-T23	H2-T22	Il6	Atm	Nectin2	Stxbp1
	Innate Immune Response	positive regulation of response to external stimulus	GO:0032103	0.00739	1.51e-05	4.82102	4.07	14	8	Optn	Csf1	Gbp5	Tlr2	Cgas	Ifi203	Fgf16	Cebpb	Prkd2	Cd47	H2-M3	H2-T23	Il6	Nectin2
	Innate Immune Response	innate immune response	GO:0045087	0.00106	1.87e-06	5.72816	3.66	19	10.8571	Optn	Csf1	Gbp5	Apobec3	Tlr2	Rnf19b	Cgas	Trim26	Gsdmd	Samhd1	Gbp4	Myd88	Cd47	Gbp4	Pstpip1	Casp4	Sp110	Stxbp1	Irf5
Parent	Defense Response	defense response to protozoan	GO:0042832	0.0139	3.32e-05	4.47886	16.05	5	2.85714	Batf2	Gbp4	Myd88	Gbp4	Il6
	Defense Response	response to protozoan	GO:0001562	0.0156	4.06e-05	4.39147	15.28	5	2.85714	Batf2	Gbp4	Myd88	Gbp4	Il6
	Defense Response	defense response to other organism	GO:0098542	7.38e-08	2.08e-11	10.6819	4.4	30	17.1429	Batf2	Ifit1bl2	Optn	Csf1	Gbp5	Apobec3	Apobec1	Tlr2	Rnf19b	Nt5c3	Cgas	Trim26	Gsdmd	Cebpb	Serpinb9	Samhd1	Gbp4	Myd88	Cd47	H2-M3	Gbp4	H2-T23	Prkcd	Il6	Irf2	Pstpip1	Casp4	Sp110	Stxbp1	Irf5
	Defense Response	defense response	GO:0006952	5.89e-09	4.15e-13	12.382	4.01	38	21.7143	Batf2	Ifit1bl2	Optn	Stat3	Csf1	Gm12185	Gm4841	Gbp5	Apobec3	Apobec1	Tlr2	Rnf19b	Nt5c3	Cgas	Trim26	Gsdmd	Tgtp2	Cebpb	Serpinb9	Samhd1	Ccrl2	F830016B08Rik	Gbp4	Myd88	Cd47	H2-M3	Gbp4	H2-T23	Prkcd	Il6	9930111J21Rik1	Irf2	Pstpip1	Casp4	Sp110	Stxbp1	Lipa	Irf5
	Defense Response	response to other organism	GO:0051707	4.1e-06	1.74e-09	8.75945	3.34	33	18.8571	Batf2	Ifit1bl2	Optn	Csf1	Gbp5	Apobec3	Apobec1	Tlr2	Rnf19b	Peli1	Nt5c3	Zfp36	Cgas	Trim26	Gsdmd	Cebpb	Serpinb9	Cd274	Samhd1	Gbp4	Myd88	Cd47	H2-M3	Gbp4	H2-T23	Prkcd	Il6	Irf2	Pstpip1	Casp4	Sp110	Stxbp1	Irf5
	Defense Response	response to external biotic stimulus	GO:0043207	3.52e-06	1.74e-09	8.75945	3.34	33	18.8571	Batf2	Ifit1bl2	Optn	Csf1	Gbp5	Apobec3	Apobec1	Tlr2	Rnf19b	Peli1	Nt5c3	Zfp36	Cgas	Trim26	Gsdmd	Cebpb	Serpinb9	Cd274	Samhd1	Gbp4	Myd88	Cd47	H2-M3	Gbp4	H2-T23	Prkcd	Il6	Irf2	Pstpip1	Casp4	Sp110	Stxbp1	Irf5
	Defense Response	response to biotic stimulus	GO:0009607	2.85e-06	1e-09	9	3.33	34	19.4286	Batf2	Ifit1bl2	Optn	Csf1	Gbp5	Apobec3	Apobec1	Tlr2	Rnf19b	Peli1	Nt5c3	Zfp36	Cgas	Trim26	Gsdmd	Cebpb	Serpinb9	Cd274	Samhd1	Gbp4	Myd88	Cd47	H2-M3	Gbp4	H2-T23	Prkcd	Il6	Irf2	Pstpip1	Casp4	Sp110	Stxbp1	Irf5	Bid
	Defense Response	biological process involved in interspecies interaction between organisms	GO:0044419	7.96e-06	4.49e-09	8.34775	2.99	36	20.5714	Usf1	Batf2	Ifit1bl2	Optn	Csf1	Gbp5	Apobec3	Apobec1	Tlr2	Rnf19b	Peli1	Nt5c3	Zfp36	Cgas	Trim26	Gsdmd	Cebpb	Serpinb9	Cd274	Samhd1	Gbp4	Myd88	Cd47	H2-M3	Gbp4	H2-T23	Prkcd	Il6	Irf2	Pstpip1	Casp4	Sp110	Nectin2	Chmp4b	Stxbp1	Irf5
	Defense Response	response to external stimulus	GO:0009605	0.0135	3.05e-05	4.5157	2.04	37	21.1429	Usf1	Batf2	Ifit1bl2	Optn	Csf1	Gbp5	Apobec3	Apobec1	Tlr2	Rnf19b	Peli1	Nt5c3	Zfp36	Cgas	Trim26	Gsdmd	Foxf1	Cebpb	Serpinb9	Cd274	Samhd1	Ccrl2	Gbp4	Myd88	Cd47	H2-M3	Gbp4	H2-T23	Prkcd	Il6	Irf2	Pstpip1	Casp4	Sp110	Nlgn2	Stxbp1	Irf5
	Defense Response	response to stress	GO:0006950	0.04	0.000141	3.85078	1.67	52	29.7143	Zfyve26	Usf1	Batf2	Gna13	Ifit1bl2	Optn	Stat3	Csf1	Gm12185	Gm4841	Syvn1	Gbp5	Apobec3	Apobec1	Tlr2	Rnf19b	Nt5c3	Zfp36	Map2k4	Cgas	Trim26	Gsdmd	Foxf1	Acaa2	Ppl	Tnks1bp1	Tgtp2	Cebpb	Serpinb9	Samhd1	Ccrl2	Rnf139	F830016B08Rik	Gbp4	Myd88	Cd47	H2-M3	Plat	Gbp4	H2-T23
	Defense Response	response to stimulus	GO:0050896	0.0137	3.39e-05	4.4698	1.43	90	51.4286	Zfyve26	Snx10	Usf1	Batf2	Gna13	Ifit1bl2	Optn	Stat3	Csf1	Lmo2	Gm12185	Gm4841	Syvn1	Gbp5	Apobec3	Cpne3	Btc	Apobec1	Tlr2	Rnf19b	Peli1	Kat2b	Tent4a	Nt5c3	Zfp36	Asb13	Map2k4	Cgas	Rnf31	Trim26	Il15ra	Cenpj	Gsdmd	Ifi203	Flt4	Foxf1	Acaa2	Ppl	Mmp13	Rab21
Parent	Defense Response	defense response to Gram-positive bacterium	GO:0050830	0.0297	8.6e-05	4.0655	9.17	6	3.42857	Tlr2	Gsdmd	Gbp4	Myd88	Gbp4	H2-T23
	Defense Response	defense response to bacterium	GO:0042742	0.000233	2.3e-07	6.63827	8.31	11	6.28571	Optn	Tlr2	Gsdmd	Cebpb	Serpinb9	Gbp4	Myd88	H2-M3	Gbp4	H2-T23	Prkcd
	Defense Response	response to bacterium	GO:0009617	0.00039	4.67e-07	6.33068	4.04	19	10.8571	Optn	Gbp5	Tlr2	Peli1	Zfp36	Gsdmd	Cebpb	Serpinb9	Cd274	Gbp4	Myd88	Cd47	H2-M3	Gbp4	H2-T23	Prkcd	Il6	Sp110	Irf5
	Defense Response	positive regulation of defense response	GO:0031349	0.00844	1.78e-05	4.74958	5.12	11	6.28571	Optn	Gbp5	Tlr2	Cgas	Ifi203	Cebpb	Cd47	H2-M3	H2-T23	Il6	Nectin2
	Defense Response	immune effector process	GO:0002252	0.000504	7.46e-07	6.12726	4.11	18	10.2857	Ifit1bl2	Stat3	Apobec3	Apobec1	Rnf19b	Nt5c3	Cgas	Cebpb	Serpinb9	Samhd1	Myd88	Cd47	H2-M3	Prkcd	Il6	Irf2	Irf5	Pi4k2a
	Defense Response	positive regulation of immune response	GO:0050778	0.0136	3.44e-05	4.46344	3.76	14	8	Gbp5	Tlr2	Cgas	Rnf31	Ifi203	Cd274	Prkd2	Usp12	H2-M3	H2-T23	H2-T22	Il6	Nectin2	Stxbp1
	Defense Response	regulation of immune effector process	GO:0002697	0.0359	0.000119	3.92445	3.54	13	7.42857	Apobec3	Tlr2	Cgas	Foxf1	Serpinb9	Cd47	H2-M3	Gbp4	H2-T23	H2-T22	Il6	Nectin2	Stxbp1
Parent	Response to IFNs	cellular response to interferon-beta	GO:0035458	0.000256	2.89e-07	6.5391	14.27	8	4.57143	Gm12185	Gm4841	Ifi203	Tgtp2	F830016B08Rik	Gbp4	Ifi207	9930111J21Rik1
	Response to IFNs	response to interferon-beta	GO:0035456	0.000712	1.11e-06	5.95468	11.67	8	4.57143	Gm12185	Gm4841	Ifi203	Tgtp2	F830016B08Rik	Gbp4	Ifi207	9930111J21Rik1
	Response to IFNs	cellular response to cytokine stimulus	GO:0071345	6.34e-05	4.47e-08	7.34969	3.63	25	14.2857	Snx10	Stat3	Csf1	Gm12185	Gm4841	Gbp5	Tlr2	Zfp36	Il15ra	Ifi203	Foxf1	Tgtp2	Cebpb	F830016B08Rik	Gbp4	Myd88	Cd47	Socs1	Gbp4	Il6	Ifi207	9930111J21Rik1	Tut4	Stxbp1	Irf5
	Response to IFNs	response to cytokine	GO:0034097	0.00017	1.44e-07	6.84164	3.3	26	14.8571	Snx10	Stat3	Csf1	Gm12185	Gm4841	Gbp5	Tlr2	Zfp36	Il15ra	Ifi203	Foxf1	Tgtp2	Cebpb	Cd274	F830016B08Rik	Gbp4	Myd88	Cd47	Socs1	Gbp4	Il6	Ifi207	9930111J21Rik1	Tut4	Stxbp1	Irf5
	Response to IFNs	cellular response to organic substance	GO:0071310	0.00104	1.76e-06	5.75449	2.19	41	23.4286	Snx10	Usf1	Optn	Stat3	Csf1	Lmo2	Gm12185	Gm4841	Gbp5	Cpne3	Tlr2	Kat2b	Zfp36	Cgas	Il15ra	Ifi203	Flt4	Foxf1	Fgf16	Tgtp2	Cebpb	Cd274	Prkd2	F830016B08Rik	Gbp4	Myd88	Cd47	Wdtc1	Socs1	Gbp4	Prkcd	Il6	Atm	Ifi207	9930111J21Rik1	Tut4	Ehd4	Casp4	Stxbp1	Ywhag
	Response to IFNs	response to organic substance	GO:0010033	0.00403	7.95e-06	5.09963	1.94	47	26.8571	Snx10	Usf1	Optn	Stat3	Csf1	Lmo2	Gm12185	Gm4841	Gbp5	Syvn1	Cpne3	Apobec1	Tlr2	Peli1	Kat2b	Zfp36	Cgas	Il15ra	Ifi203	Flt4	Foxf1	Mmp13	Fgf16	Tgtp2	Cebpb	Cd274	Prkd2	Rnf139	F830016B08Rik	Gbp4	Myd88	Cd47	Wdtc1	Socs1	H2-M3	Gbp4	Prkcd	Il6	Atm	Ifi207
	Response to IFNs	cellular response to chemical stimulus	GO:0070887	0.0136	3.16e-05	4.50031	1.88	44	25.1429	Snx10	Usf1	Optn	Stat3	Csf1	Lmo2	Gm12185	Gm4841	Gbp5	Cpne3	Tlr2	Kat2b	Zfp36	Cgas	Il15ra	Ifi203	Flt4	Foxf1	Acaa2	Fgf16	Tgtp2	Cebpb	Cd274	Prkd2	Ccrl2	F830016B08Rik	Gbp4	Myd88	Cd47	Wdtc1	Socs1	Gbp4	Prkcd	Il6	Atm	Clic4	Ifi207	9930111J21Rik1	Tut4	Ehd4
	Response to IFNs	response to chemical	GO:0042221	0.0337	9.97e-05	4.0013	1.68	53	30.2857	Snx10	Usf1	Optn	Stat3	Csf1	Lmo2	Gm12185	Gm4841	Syvn1	Gbp5	Cpne3	Apobec1	Tlr2	Peli1	Kat2b	Tent4a	Zfp36	Cgas	Il15ra	Ifi203	Flt4	Foxf1	Acaa2	Mmp13	Fgf16	Tgtp2	Cebpb	Cd274	Prkd2	Ccrl2	Rnf139	F830016B08Rik	Gbp4	Trpm6	Myd88	Cd47	Wdtc1	Selenow	Socs1	H2-M3
Parent	Antigen Processing and Presentation	antigen processing and presentation of peptide antigen via MHC class I	GO:0002474	0.0364	0.000115	3.9393	11.89	5	2.85714	Tapbpl	H2-M3	H2-T23	H2-T22	Erap1
	Antigen Processing and Presentation	antigen processing and presentation	GO:0019882	0.024	6.44e-05	4.19111	7.62	7	4	Psme1	Tapbpl	Psme2	H2-M3	H2-T23	H2-T22	Erap1
	Antigen Processing and Presentation	immune system process	GO:0002376	2.94e-08	4.14e-12	11.383	2.87	51	29.1429	Snx10	Batf2	Ifit1bl2	Cebpd	Optn	Stat3	Csf1	Lmo2	Syvn1	Gbp5	Apobec3	Apobec1	Tlr2	Rnf19b	Nt5c3	Cgas	Psme1	Rnf31	Trim26	Gsdmd	Ifi203	Flt4	Cebpb	Serpinb9	Cd274	Samhd1	Prkd2	Il18bp	Ccrl2	Tapbpl	Psme2	Gbp4	Myd88	Cd47	H2-M3	Gbp4	H2-T23	Tnfsf10	Prkcd	H2-T22
	Cellular Regulation	RNA 3' uridylation	GO:0071076	0.0366	0.000119	3.92445	48.15	3	1.71429	Tent4a	Tut7	Tut4
[truncated: 50 more columns]
