# Supplementary material for: A stimulus‐contingent positive feedback loop enables IFN‐β dose‐dependent activation of pro‐inflammatory genes
Source: Mol Syst Biol. 2023 Mar 17;19(5):e11294. doi: 10.15252/msb.202211294 (PMC10167482; doi:10.15252/msb.202211294)
Supplement: Supplementary file 9 — Source Data for Figure 2 [file MSB-19-e11294-s004.zip]

Archive with 8 entries (6 files):
- Source Data for Figure 2/
- __MACOSX/._Source Data for Figure 2
- Source Data for Figure 2/2A-B/
- __MACOSX/Source Data for Figure 2/._2A-B
- Source Data for Figure 2/2A-B/Source Data Fig 2 EMSA quantified.xlsx
- __MACOSX/Source Data for Figure 2/2A-B/._Source Data Fig 2 EMSA quantified.xlsx
- Source Data for Figure 2/2A-B/Source Data Fig 2 EMSA.pdf
- __MACOSX/Source Data for Figure 2/2A-B/._Source Data Fig 2 EMSA.pdf
