# Supplementary material for: A stimulus‐contingent positive feedback loop enables IFN‐β dose‐dependent activation of pro‐inflammatory genes
Source: Mol Syst Biol. 2023 Mar 17;19(5):e11294. doi: 10.15252/msb.202211294 (PMC10167482; doi:10.15252/msb.202211294)
Supplement: Supplementary file 10 — Source Data for Figure 3 [file MSB-19-e11294-s007.zip]

Archive with 26 entries (24 files):
- Source Data for Figure 3/
- __MACOSX/._Source Data for Figure 3
- Source Data for Figure 3/3C/
- __MACOSX/Source Data for Figure 3/._3C
- Source Data for Figure 3/3C/Source Data Fig 3 qPCR plots quantified.xlsx
- __MACOSX/Source Data for Figure 3/3C/._Source Data Fig 3 qPCR plots quantified.xlsx
- Source Data for Figure 3/3C/Source Data Fig 3 Western plots quantified.xlsx
- __MACOSX/Source Data for Figure 3/3C/._Source Data Fig 3 Western plots quantified.xlsx
- Source Data for Figure 3/3C/Souce Data Fig 3 cyto phospho and total STAT1 Western.pdf
- __MACOSX/Source Data for Figure 3/3C/._Souce Data Fig 3 cyto phospho and total STAT1 Western.pdf
- Source Data for Figure 3/3C/Source Data Fig 3 EMSA plots quantified.xlsx
- __MACOSX/Source Data for Figure 3/3C/._Source Data Fig 3 EMSA plots quantified.xlsx
- Source Data for Figure 3/3C/Souce Data Fig 3 nuclear phospho and total STAT1 Western.pdf
- __MACOSX/Source Data for Figure 3/3C/._Souce Data Fig 3 nuclear phospho and total STAT1 Western.pdf
- Source Data for Figure 3/3C/Souce Data Fig 3 nuclear IRF9 Western.pdf
- __MACOSX/Source Data for Figure 3/3C/._Souce Data Fig 3 nuclear IRF9 Western.pdf
- Source Data for Figure 3/3C/Souce Data Fig 3 nuclear phospho and total STAT2 Western.pdf
- __MACOSX/Source Data for Figure 3/3C/._Souce Data Fig 3 nuclear phospho and total STAT2 Western.pdf
- Source Data for Figure 3/3C/Source Data Fig 3 EMSA CHX.pdf
- __MACOSX/Source Data for Figure 3/3C/._Source Data Fig 3 EMSA CHX.pdf
- Source Data for Figure 3/3C/Source Data Fig 3 EMSA.pdf
- __MACOSX/Source Data for Figure 3/3C/._Source Data Fig 3 EMSA.pdf
- Source Data for Figure 3/3C/Souce Data Fig 3 cyto IRF9 Western.pdf
- __MACOSX/Source Data for Figure 3/3C/._Souce Data Fig 3 cyto IRF9 Western.pdf
- Source Data for Figure 3/3C/Souce Data Fig 3 cyto phospho and total STAT2 Western.pdf
- __MACOSX/Source Data for Figure 3/3C/._Souce Data Fig 3 cyto phospho and total STAT2 Western.pdf
