# Supplementary material for: A stimulus‐contingent positive feedback loop enables IFN‐β dose‐dependent activation of pro‐inflammatory genes
Source: Mol Syst Biol. 2023 Mar 17;19(5):e11294. doi: 10.15252/msb.202211294 (PMC10167482; doi:10.15252/msb.202211294)
Supplement: Supplementary file 10 — Source Data for Figure 3 [file MSB-19-e11294-s007.zip › Source Data for Figure 3/3C/Source Data Fig 3 qPCR plots quantified.xlsx]

## Sheet: Dataset Description
RT-qPCR data. Cycle threshold (Ct) values were obtained (Bio-Rad CFX384 Touch Real-Time PCR Detection System). Technical replicate averages at each time point were normalized to time-matched GAPDH expression. Data was then normalized to biological replicate averages of unstimulated samples. The fold change from the average basal expression for each mRNA species (sheets STAT1, STAT2, IRF9, SOCS1, …

## Sheet: STAT1 mRNA
Time (hours)	Bio rep 1	Bio rep 2	Bio rep 3	Bio rep 4
0	1.17023	1.15084	0.507278	1.54766
0.5			0.65856	1.12758
1	2.07744	2.54227	1.60318	1.63652
2	8.55001	8.5945	9.38746	7.32466
4	23.3397	18.9446	13.2048	36.8799
8	23.4863	24.8654	23.5422	15.5357
12	17.7415	12.0197	7.49753	22.5205
24	7.62985	4.39562	4.44361	17.0237

## Sheet: STAT2 mRNA
Time (hours)	Bio rep 1	Bio rep 2	Bio rep 3	Bio rep 4
0	1.22729	0.95549	0.897862	1.06456
0.5			0.560563	1.41002
1	2.42613	2.38035	2.17401	2.69186
2	10.0088	5.064	10.8528	10.2116
4	13.8727	7.73012	11.1463	16.205
8	7.75235	5.39007	10.0004	9.14152
12	7.54848	4.46653	8.09857	6.70925
24	5.30173	2.39177	4.62572	2.7303

## Sheet: IRF9 mRNA
Time (hours)	Bio rep 1	Bio rep 2	Bio rep 3	Bio rep 4
0	0.978216	1.1025	0.709329	0.966399
0.5			1.11818	1.41163
1	5.78087	9.88968	6.45165	6.01044
2	11.3981	15.1821	11.4001	15.5277
4	10.8917	13.6395	10.5276	15.1311
8	11.7694	18.1198	13.6958	18.3884
12	14.1269	14.4389	9.33237	14.2856
24	11.775	18.3557	9.64123	15.1791

## Sheet: SOCS1 mRNA
Time (hours)	Bio rep 1	Bio rep 2	Bio rep 3	Bio rep 4
0	0.978084	1.11948	0.778051	0.667058
0.5			1.44893	1.71217
1	3.42778	8.30157	3.19719	3.78327
2	17.8792	24.7207	15.5928	7.40517
4	29.7834	35.1408	29.7806	14.6629
8	6.16319	3.70349	3.74133	2.24005
12	5.13848	2.38919	2.41969	1.46514
24	2.37669	1.07198	1.80148	0.74864

## Sheet: SOCS3 mRNA
Time (hours)	Bio rep 1	Bio rep 2	Bio rep 3	Bio rep 4
0	1.20302	0.80444	1.07801	0.639259
0.5			1.1879	1.26219
1	3.15024	5.82449	1.37873	2.04232
2	4.45321	3.54243	2.09282	1.58095
4	2.22452	1.72787	0.771337	0.918658
8	2.00874	0.969375	0.920427	0.928005
12	1.74317	1.16854	1.16205	0.795616
24	1.85002	1.06197	1.21753	0.677079

## Sheet: USP18 mRNA
Time (hours)	Bio rep 1	Bio rep 2	Bio rep 3	Bio rep 4
0	1	1.28074	0.272223	0.909994
0.5			0.756488	1.29656
1	29.6853	72.3516	38.1086	62.0397
2	256.471	403.532	280.253	505.52
4	984.214	1374	989.354	1722.06
8	597.936	774.994	510.256	745.483
12	688.464	509.396	292.022	535.932
24	373.964	401.987	157.118	211.516
