# Supplementary material for: A stimulus‐contingent positive feedback loop enables IFN‐β dose‐dependent activation of pro‐inflammatory genes
Source: Mol Syst Biol. 2023 Mar 17;19(5):e11294. doi: 10.15252/msb.202211294 (PMC10167482; doi:10.15252/msb.202211294)
Supplement: Supplementary file 10 — Source Data for Figure 3 [file MSB-19-e11294-s007.zip › Source Data for Figure 3/3C/Source Data Fig 3 Western plots quantified.xlsx]

## Sheet: Dataset Description
Immunoblot data. Band intensities for each time point were quantified (ImageJ). The background signal was subtracted out and the value normalized to the time-matched loading control intensity. Data for phosphorylated STAT1 and phosphorylated STAT2 during IFN-β stimulation were normalized to the 30 minutes time point. Data for total STAT1, total STAT2, and total IRF9 during IFN-β stimulation were …

## Sheet: Nuclear pSTAT1
Time (minutes)	Bio rep 1	Bio rep 2	Bio rep 3	Bio rep 4	Bio rep 5
0	0.0114091	0.00026515	0.0853612	0.0963522	0.00125708
10	0.308097	0.155691	0.203843	0.385353	0.0517069
30	1	1	1	1	1
60	1.33137	1.38448	1.13327	1.11757	1.37862
80	1.35962	1.49398	1.10473	1.02177	1.18977
100	1.3239	1.49285	1.08169	1.0049	0.964026
120	1.4565	1.57515	1.10123	1.61321	1.09427
240	1.59585	1.89372	1.14331	1.95718	1.25257
360	0.821107	0.997471	0.546066	1.08373	0.403354
480	1.06343	0.794386	0.364476	0.910529	0.167433
600	0.623512	0.707589	0.352113	1.04197	0.194596
720	0.479222	0.700541	0.507769	0.928962	0.176627

## Sheet: Nuclear STAT1
Time (minutes)	Bio rep 1	Bio rep 2	Bio rep 3	Bio rep 4	Bio rep 5
0	0.0852426	0.104872	0.0458869	0.243121	0.203332
10	0.142568	0.206507	0.0108831	0.414136	0.151709
30	0.407089	0.319861	0.303834	0.899705	0.553453
60	0.509995	0.432842	0.264388	0.773832	0.621473
80	0.523994	0.546924	0.590557	0.681005	0.544711
100	0.637387	0.678423	0.753172	0.915387	0.493096
120	0.736454	0.704812	0.690444	1.01826	0.66621
240	1	1	1	1	1
360	0.959812	0.835001	1.14481	0.717805	0.873293
480	1.00217	0.814783	1.54722	0.551463	1.26248
600	0.878487	1.01379	2.09357	0.597936	1.07611
720	0.989314	0.680555	2.36065	0.691379	1.40877

## Sheet: Nuclear pSTAT2
Time (minutes)	Bio rep 1	Bio rep 2	Bio rep 3
0	0.0306926	0.0325531	0.228567
10	0.1371	0.277234	0.0431727
30	1	1	1
60	1.17352	0.955187	1.67684
80	1.81042	0.858204	1.57429
100	2.59189	0.98608	1.44499
120	3.92724	1.22506	1.69712
240	4.72155	1.35455	1.84221
360	3.40923	0.82785	0.990056
480	4.54858	0.627796	0.538135
600	3.20322	0.474732	0.602548
720	2.0932	0.599954	0.645189

## Sheet: Nuclear STAT2
Time (minutes)	Bio rep 1	Bio rep 2	Bio rep 3	Bio rep 4
0	0.0914747	0.0527349	0.0344631	0.0949168
10	0.136337	0.126672	0.147519	0.092318
30	0.291689	0.485595	0.57571	0.426509
60	0.415039	0.634528	0.461557	0.735051
80	0.436543	0.613849	0.518431	0.798116
100	0.467822	0.675294	0.627571	0.674006
120	0.697942	0.924647	0.797565	0.694312
240	1	1	1	1
360	0.818903	0.835471	0.760268	0.790575
480	0.924152	1.02392	0.698201	0.981122
600	0.948559	0.791764	0.6115	1.23877
720	0.985555	0.927907	0.582789	1.3326

## Sheet: Nuclear IRF9
Time (minutes)	Bio rep 1	Bio rep 2	Bio rep 3	Bio rep 4
0	0.130112	0.0469727	0.0374304	0.0222904
10	0.0159697	0.0628495	0.0119963	0.0776148
30	0.0233019	0.0860331	0.0063753	0.0689349
60	0.312987	0.179539	0.0175981	0.0834909
80	0.883648	0.230316	0.0206418	0.0207895
100	0.898701	0.355309	0.0447702	0.180946
120	0.774981	0.445253	0.164061	0.253249
240	1	1	1	1
360	1.72764	1.15464	1.10294	1.04478
480	3.44925	1.49871	1.21787	1.1881
600	3.23765	1.57718	1.06687	2.60568
720	4.98319	1.40457	0.999075	2.7909

## Sheet: Cyto pSTAT1
Time (minutes)	Bio rep 1	Bio rep 2	Bio rep 3	Bio rep 4	Bio rep 5	Bio rep 6
0	0.148165	0.061152	0.1969	0.00162266	0	0.0317205
10	0.621561	0.679967	0.522575	0.223014	0.0839987	0.918986
30	1	1	1	1	1	1
60	0.808057	0.636644	0.609686	1.16191	1.46905	1.0443
80	0.757392	0.591825	0.557339	1.07511	1.14997	0.758291
100	0.751397	0.568373	0.403231	1.02167	1.02547	1.17171
120	0.520214	0.633372	0.355597	1.01853	0.681243	1.29686
240	0.838138	0.632644	0.374447	0.981694	1.06735	1.38408
360	0.826264	0.321824	0.163748	0.323627	0.709877	0.57165
480	0.933006	0.221191	0.397204	0.176134	0.432243	0.211389
600	0.975611	0.195591	0.365414	0.141458	0.26263	0.238224
720	0.500343	0.249723	0.482692	0.140688	0.0705743	0.397173

## Sheet: Cyto STAT1
Time (minutes)	Bio rep 1	Bio rep 2	Bio rep 3	Bio rep 4	Bio rep 5	Bio rep 6
0	0.555598	0.651119	1.92866	0.18472	0.417971	0.81505
10	0.444361	1.48661	1.48827	0.229903	0.33433	1.03003
30	0.275095	0.464651	1.31436	0.172231	0.301773	0.235043
60	0.176697	0.261343	1.12755	0.21262	0.414635	0.197896
80	0.175598	0.260372	1.00271	0.269132	0.347184	0.333375
100	0.285683	0.284926	0.722957	0.281957	0.331445	0.268463
120	0.366236	0.371021	0.452503	0.292067	0.317499	0.373008
240	1	1	1	1	1	1
360	2.19249	2.19591	2.00811	1.66654	2.83041	2.15936
480	2.55992	3.13971	4.06195	2.28995	4.26172	3.50475
600	3.92078	3.43251	4.05727	3.53136	3.78223	5.06765
720	3.35374	6.39638	4.65883	4.22653	4.16177	10.8422

## Sheet: Cyto pSTAT2
Time (minutes)	Bio rep 1	Bio rep 2	Bio rep 3	Bio rep 4
0	0.0307217	0.106709	0.199447	0.0332824
10	0.649513	0.458335	0.359529	0.514942
30	1	1	1	1
60	0.984488	1.19715	1.14917	0.98072
80	1.04593	1.45915	0.811774	1.03533
100	1.41109	1.64726	0.601623	1.41741
120	1.30439	1.57277	0.623286	2.04675
240	1.29134	1.29766	0.772758	3.16249
360	1.17028	0.662165	0.640745	2.38984
480	1.21103	0.590639	0.588005	1.20345
600	0.901115	0.729006	0.447698	0.872911
720	0.508963	0.705989	0.568223	0.743321

## Sheet: Cyto STAT2
Time (minutes)	Bio rep 1	Bio rep 2	Bio rep 3	Bio rep 4	Bio rep 5
0	0.350809	0.383772	0.159633	0.273536	0.353972
10	0.757498	0.0236987	0.207598	0.242128	0.363225
30	0.636134	0.120938	0.181936	0.190766	0.130353
60	0.373196	0.0279688	0.182666	0.199335	0.167334
80	0.302604	0.00128646	0.207313	0.177125	0.143758
100	0.309033	0.0993203	0.241191	0.168022	0.163289
120	0.386777	0.223564	0.324192	0.219237	0.234284
240	1	1	1	1	1
360	1.64977	1.47273	1.2593	2.33055	2.31638
480	1.97181	2.35484	1.21318	3.62739	1.80983
600	1.96405	1.89081	1.42418	2.97797	2.35299
720	3.47782	2.14399	1.68849	3.01924	5.33357

[truncated: 1 more sheets: Cyto IRF9]
