# Supplementary material for: A stimulus‐contingent positive feedback loop enables IFN‐β dose‐dependent activation of pro‐inflammatory genes
Source: Mol Syst Biol. 2023 Mar 17;19(5):e11294. doi: 10.15252/msb.202211294 (PMC10167482; doi:10.15252/msb.202211294)
Supplement: Supplementary file 11 — Source Data for Figure 4 [file MSB-19-e11294-s006.zip]

Archive with 14 entries (11 files):
- Source Data for Figure 4/
- __MACOSX/._Source Data for Figure 4
- Source Data for Figure 4/4F/
- __MACOSX/Source Data for Figure 4/._4F
- Source Data for Figure 4/4C-D/
- __MACOSX/Source Data for Figure 4/._4C-D
- Source Data for Figure 4/4F/Source Data Fig 4 EMSA pulse.pdf
- __MACOSX/Source Data for Figure 4/4F/._Source Data Fig 4 EMSA pulse.pdf
- Source Data for Figure 4/4F/Source Data Fig 4 EMSA pulse quantified.xlsx
- __MACOSX/Source Data for Figure 4/4F/._Source Data Fig 4 EMSA pulse quantified.xlsx
- Source Data for Figure 4/4C-D/Source Data Fig 4 EMSA dose curve.pdf
- __MACOSX/Source Data for Figure 4/4C-D/._Source Data Fig 4 EMSA dose curve.pdf
- Source Data for Figure 4/4C-D/Source Data Fig 4 EMSA dose curve quantified.xlsx
- __MACOSX/Source Data for Figure 4/4C-D/._Source Data Fig 4 EMSA dose curve quantified.xlsx
