# Supplementary material for: A stimulus‐contingent positive feedback loop enables IFN‐β dose‐dependent activation of pro‐inflammatory genes
Source: Mol Syst Biol. 2023 Mar 17;19(5):e11294. doi: 10.15252/msb.202211294 (PMC10167482; doi:10.15252/msb.202211294)
Supplement: Supplementary file 11 — Source Data for Figure 4 [file MSB-19-e11294-s006.zip › Source Data for Figure 4/4F/Source Data Fig 4 EMSA pulse quantified.xlsx]

## Sheet: Dataset Description
EMSA data. Band intensities for each time point were quantified (ImageJ). The background signal was subtracted out and the value normalized to the time-matched loading control intensity. Data for all stimulus conditions (sheets 10IFNbeta, Pulsebeta) were normalized to that of 20 minutes of IFN-β stimulation.

## Sheet: 10IFNbeta
Time (minutes)	Bio rep 1	Bio rep 2	Bio rep 3	Bio rep 4	Bio rep 5	Bio rep 6	Bio rep 7	Bio rep 8	Bio rep 9	Bio rep 10	Bio rep 11	Bio rep 12
0	0.19508	0.219954	0.121053	0.076437	0.248735	0.0619696	0.0406813	0.0352144	0.0377796	0.00187341	0.0712541	0.109916
10	0.693708	0.511091	0.536777	0.70244	0.557615	0.605458	0.429575	0.158211	0.32073	0.108221	0.879049	0.617599
20	1	1	1	1	1	1	1	1	1	1	1	1
30	0.586054	0.803253	0.717468	1.01931	0.867132	1.41974	0.558962	1.52587	0.807655	1.31426	3.67352	2.52201
40	0.89625	0.808487	0.818377	1.13516	0.804502	1.37209	1.81192	1.27957	0.866654	1.78396	6.99921	4.01299
60	0.830182	1.10168	0.938809	1.1735	1.03829	1.21681	2.29917	1.60449	0.825234	1.54738	3.42435	4.55467
80			1.15862	2.15596	1.11479	2.03304	2.67943	2.10977	0.828227	3.14738	2.86384	4.91532
100			1.43405	3.32387	1.37935	2.69597	2.20124	2.14259	1.16599	3.52032	6.51204	5.11275
120	1.12677	1.44649	1.48538	2.26114	2.26512	2.9963	2.55633	2.8504	1.09254	3.93923	9.45094	3.91334
240	1.22437	1.6758	1.93028	3.45886	1.68755	4.15851	2.69198	3.51614	0.917108	3.11513	4.2663	13.8661
360		1.19239	1.11152	1.68139	0.967382	1.77563	1.55145	1.729	0.716192	1.83408	3.38505	7.34453
480	0.557476	1.20842	0.871141	1.79317	0.984871	2.08602	0.939747	1.29761	0.462476	1.13095	3.59336	5.51195
600						1.2663	0.740493	1.5151	0.520625	1.13379	1.95833	8.10598
720						0.846796	0.50082	0.865514	0.42314	0.75031	1.09329	3.68737

## Sheet: Pulsebeta
Time (minutes)	Bio rep 1	Bio rep 2	Bio rep 3
0	0.0341033	0.0322126	0.562414
10	0.675802	1.49251	0.354108
20		1.87022	0.307711
30	1.7869	2.34509	1.09533
40	1.99046	2.86533	1.8976
60	1.14132	1.40873	1.20511
80	1.62775	1.67612	0.682526
100	1.34434	3.85066	1.20616
120	1.64969	1.41309	0.836118
240	0.361782	1.61831	1.34442
360	0.24075	0.74816	0.228107
480	0.231259	0.478626	1.12518
600	0.182027	0.382925	0.0372113
720	0.111707	0.205537	0.156947
