# Supplementary material for: A stimulus‐contingent positive feedback loop enables IFN‐β dose‐dependent activation of pro‐inflammatory genes
Source: Mol Syst Biol. 2023 Mar 17;19(5):e11294. doi: 10.15252/msb.202211294 (PMC10167482; doi:10.15252/msb.202211294)
Supplement: Supplementary file 11 — Source Data for Figure 4 [file MSB-19-e11294-s006.zip › Source Data for Figure 4/4C-D/Source Data Fig 4 EMSA dose curve quantified.xlsx]

## Sheet: Dataset Description
EMSA data. Band intensities for each time point were quantified (ImageJ). The background signal was subtracted out and the value normalized to the time-matched loading control intensity. Data for all stimulus conditions (sheets 0.1IFNbeta, 1IFNbeta, 10IFNbeta) were normalized to that of 20 minutes of IFN-β stimulation.

## Sheet: 0.1IFNbeta
Time (minutes)	Bio rep 1	Bio rep 2
0	0.025326	0.443661
10	0.186224	0.175262
20	0.184349	0.330123
30	0.165819	0.522961
40	0.218667	0.512553
60	0.224258	0.712325
80
100
120	0.288023	0.876722
240	0.22694	0.67413

## Sheet: 1IFNbeta
Time (minutes)	Bio rep 1	Bio rep 2
0	0.0946432	0.28436
10	0.353646	0.320473
20	0.532608	0.704562
30	0.476549	0.987349
40	0.395171	0.876537
60	0.469924	0.878147
80
100
120	0.525725	0.817594
240	0.422909	1.10854

## Sheet: 10IFNbeta
Time (minutes)	Bio rep 1	Bio rep 2	Bio rep 3	Bio rep 4	Bio rep 5	Bio rep 6	Bio rep 7	Bio rep 8	Bio rep 9	Bio rep 10	Bio rep 11	Bio rep 12
0	0.19508	0.219954	0.121053	0.076437	0.248735	0.0619696	0.0406813	0.0352144	0.0377796	0.00187341	0.0712541	0.109916
10	0.693708	0.511091	0.536777	0.70244	0.557615	0.605458	0.429575	0.158211	0.32073	0.108221	0.879049	0.617599
20	1	1	1	1	1	1	1	1	1	1	1	1
30	0.586054	0.803253	0.717468	1.01931	0.867132	1.41974	0.558962	1.52587	0.807655	1.31426	3.67352	2.52201
40	0.89625	0.808487	0.818377	1.13516	0.804502	1.37209	1.81192	1.27957	0.866654	1.78396	6.99921	4.01299
60	0.830182	1.10168	0.938809	1.1735	1.03829	1.21681	2.29917	1.60449	0.825234	1.54738	3.42435	4.55467
80			1.15862	2.15596	1.11479	2.03304	2.67943	2.10977	0.828227	3.14738	2.86384	4.91532
100			1.43405	3.32387	1.37935	2.69597	2.20124	2.14259	1.16599	3.52032	6.51204	5.11275
120	1.12677	1.44649	1.48538	2.26114	2.26512	2.9963	2.55633	2.8504	1.09254	3.93923	9.45094	3.91334
240	1.22437	1.6758	1.93028	3.45886	1.68755	4.15851	2.69198	3.51614	0.917108	3.11513	4.2663	13.8661
