# Supplementary material for: A stimulus‐contingent positive feedback loop enables IFN‐β dose‐dependent activation of pro‐inflammatory genes
Source: Mol Syst Biol. 2023 Mar 17;19(5):e11294. doi: 10.15252/msb.202211294 (PMC10167482; doi:10.15252/msb.202211294)
Supplement: Supplementary file 12 — Source Data for Figure 5 [file MSB-19-e11294-s001.zip]

Archive with 36 entries (29 files):
- Source Data for Figure 5/
- __MACOSX/._Source Data for Figure 5
- Source Data for Figure 5/5G/
- __MACOSX/Source Data for Figure 5/._5G
- Source Data for Figure 5/5A/
- __MACOSX/Source Data for Figure 5/._5A
- Source Data for Figure 5/5F/
- __MACOSX/Source Data for Figure 5/._5F
- Source Data for Figure 5/5C/
- __MACOSX/Source Data for Figure 5/._5C
- Source Data for Figure 5/5E/
- __MACOSX/Source Data for Figure 5/._5E
- Source Data for Figure 5/5B/
- __MACOSX/Source Data for Figure 5/._5B
- Source Data for Figure 5/5G/Source Data Fig 5 qPCR mutants.xlsx
- __MACOSX/Source Data for Figure 5/5G/._Source Data Fig 5 qPCR mutants.xlsx
- Source Data for Figure 5/5A/Source Data Fig 5 EMSA CHX quantified.xlsx
- __MACOSX/Source Data for Figure 5/5A/._Source Data Fig 5 EMSA CHX quantified.xlsx
- Source Data for Figure 5/5A/Source Data Fig 5 EMSA CHX.pdf
- __MACOSX/Source Data for Figure 5/5A/._Source Data Fig 5 EMSA CHX.pdf
- Source Data for Figure 5/5F/Source Data Fig 5 EMSA mutants quantified.xlsx
- __MACOSX/Source Data for Figure 5/5F/._Source Data Fig 5 EMSA mutants quantified.xlsx
- Source Data for Figure 5/5F/Source Data Fig 5 EMSA mutants.pdf
- __MACOSX/Source Data for Figure 5/5F/._Source Data Fig 5 EMSA mutants.pdf
- Source Data for Figure 5/5C/Souce Data Fig 5 nuclear IRF9 Western.pdf
- __MACOSX/Source Data for Figure 5/5C/._Souce Data Fig 5 nuclear IRF9 Western.pdf
- Source Data for Figure 5/5C/Souce Data Fig 5 nuclear phospho and total STAT2 Western.pdf
- __MACOSX/Source Data for Figure 5/5C/._Souce Data Fig 5 nuclear phospho and total STAT2 Western.pdf
- Source Data for Figure 5/5C/Source Data Fig 5 Western nuclear quantified.xlsx
- __MACOSX/Source Data for Figure 5/5C/._Source Data Fig 5 Western nuclear quantified.xlsx
- Source Data for Figure 5/5C/Souce Data Fig 5 nuclear phospho and total STAT1 Western.pdf
- __MACOSX/Source Data for Figure 5/5C/._Souce Data Fig 5 nuclear phospho and total STAT1 Western.pdf
- Source Data for Figure 5/5E/Source Data Fig 5 qPCR mutants S2 I9.xlsx
- __MACOSX/Source Data for Figure 5/5E/._Source Data Fig 5 qPCR mutants S2 I9.xlsx
- Source Data for Figure 5/5B/Source Data Fig 5 qPCR plots quantified.xlsx
- __MACOSX/Source Data for Figure 5/5B/._Source Data Fig 5 qPCR plots quantified.xlsx
