# Supplementary material for: A stimulus‐contingent positive feedback loop enables IFN‐β dose‐dependent activation of pro‐inflammatory genes
Source: Mol Syst Biol. 2023 Mar 17;19(5):e11294. doi: 10.15252/msb.202211294 (PMC10167482; doi:10.15252/msb.202211294)
Supplement: Supplementary file 12 — Source Data for Figure 5 [file MSB-19-e11294-s001.zip › Source Data for Figure 5/5G/Source Data Fig 5 qPCR mutants.xlsx]

## Sheet: Dataset Description
RT-qPCR data. Cycle threshold (Ct) values were obtained (Bio-Rad CFX384 Touch Real-Time PCR Detection System). Technical replicate averages at each time point were normalized to time-matched GAPDH expression. The normalized expression data for each mRNA species (IL6, TNFSF10, CD274, TLR2, CCRL2, GBP5, CGAS, MYD88) in the lenti control, STAT2 promoter mutant, and IRF9 promoter mutant are reported.

## Sheet: Sheet1
	10beta.0hrs	10beta.0.5hrs	10beta.1hrs	10beta.2hrs	10beta.3hrs	10beta.4hrs	10beta.6hrs	10beta.8hrs	10beta.12hrs	10beta.24hrs
lenti.rep1_IL6mRNA	0.00116606	0.00182213	0.0107212	0.0196867	0.0416282	0.0471423	0.0271119	0.0114579	0.00631161	0.00306182
lenti.rep2_IL6mRNA	0.00106375	0.00392902	0.00707334	0.0470493	0.0127679	0.0107427	0.00410905	0.00893415	0.00135472	0.000660092
lenti.rep3_IL6mRNA	0.00251471	0.00480266	0.0104882	0.0187168	0.0302636	0.0508277	0.011828	0.00715531	0.00280711	0.00121432
S2mut.rep1_IL6mRNA	0.00202405	0.0028069	0.0122293	0.0268542	0.0325661	0.0491767	0.0370573	0.0200078	0.0118004	0.00440934
S2mut.rep2_IL6mRNA	0.000999179	0.00237686	0.00876193	0.00652401	0.00853289	0.0116751	0.0254367	0.00537889	0.00253616	0.00124216
S2mut.rep3_IL6mRNA	0.00144262	0.00248035	0.0039566	0.0115405	0.014083	0.0165203	0.0140629	0.0226874	0.00393251	0.00187642
I9mut.rep1_IL6mRNA	0.00251338	0.00371285	0.0124867	0.0189854	0.0386901	0.0487965	0.0404958	0.0193294	0.0102271	0.00496204
I9mut.rep2_IL6mRNA	0.00085818	0.00157973	0.00245819	0.00542825	0.00667983	0.00879238	0.00961527	0.0126966	0.00296804	0.00157105
I9mut.rep3_IL6mRNA	0.000646351	0.00365411	0.00271967	0.00531629	0.00961725	0.00964114	0.010217	0.0062053	0.00302101	0.00139512
lenti.rep1_TLR2mRNA	0.00196651	0.00179485	0.0017675	0.00243912	0.00623953	0.00839157	0.00741977	0.00499048	0.00302049	0.00239075
lenti.rep2_TLR2mRNA	0.00245664	0.00241073	0.000545846	0.00294983	0.00383691	0.00327785	0.000949672	0.00377791	0.000540083	0.000408473
lenti.rep3_TLR2mRNA	0.00535489	0.00693098	0.00596906	0.0108602	0.0258029	0.034869	0.0107408	0.00798315	0.00145853	0.00120543
S2mut.rep1_TLR2mRNA	0.00250746	0.00281678	0.00213187	0.00268447	0.00611945	0.00795562	0.00908703	0.00608561	0.0032063	0.00255115
S2mut.rep2_TLR2mRNA	0.00152522	0.00147483	0.00217462	0.00130751	0.001779	0.00156874	0.00305584	0.00102296	0.000705258	0.00057036
S2mut.rep3_TLR2mRNA	0.00273162	0.00279571	0.00191476	0.0107293	0.00545233	0.00676578	0.00647989	0.017612	0.00318041	0.000935719
I9mut.rep1_TLR2mRNA	0.00196873	0.00235865	0.00154126	0.00240412	0.00439321	0.00621195	0.00764344	0.00564908	0.00359077	0.00234173
I9mut.rep2_TLR2mRNA	0.000548402	0.000412422	0.000471402	0.000688377	0.00130941	0.00215988	0.0018027	0.00636971	0.00063681	0.000264898
I9mut.rep3_TLR2mRNA	0.00131077	0.00518361	0.00142181	0.00149739	0.00446327	0.00512685	0.00461116	0.0038313	0.00432459	0.00109266
lenti.rep1_CD274mRNA	0.000390563	0.00034528	0.00106184	0.00285459	0.0113882	0.0110016	0.00549459	0.00172886	0.000732895	0.000489122
lenti.rep2_CD274mRNA	0.000198133	0.000291108	0.000319347	0.00418353	0.00395639	0.00337996	0.000326084	0.00072839	0.00012226	6.2071e-05
lenti.rep3_CD274mRNA	0.000667771	0.00082634	0.00288182	0.0107474	0.0246054	0.0417241	0.0034	0.00165501	0.000413455	0.000184889
S2mut.rep1_CD274mRNA	0.000273164	0.000423768	0.00109099	0.00312267	0.0078439	0.00978978	0.00504499	0.0022268	0.00118192	0.000615414
S2mut.rep2_CD274mRNA	0.000262034	0.00015581	0.000907773	0.00119909	0.00171198	0.00138516	0.00148136	0.000281085	0.000129243	0.000149795
S2mut.rep3_CD274mRNA	0.000370177	0.000247002	0.000517977	0.00684569	0.00410561	0.00451431	0.00287692	0.0058767	0.000784993	0.00019877
I9mut.rep1_CD274mRNA	0.000342086	0.00036511	0.000645405	0.00203512	0.00718696	0.00863356	0.00728453	0.00248155	0.00123839	0.000579692
I9mut.rep2_CD274mRNA	7.47795e-05	3.93085e-05	0.000114859	0.000596042	0.00112949	0.00241945	0.000796972	0.00158233	0.000162397	4.63166e-05
I9mut.rep3_CD274mRNA	0.000137879	0.000812299	0.000284321	0.00119129	0.00359737	0.00379115	0.00148392	0.000892764	0.00087816	0.000247621
lenti.rep1_CCRL2mRNA	0.000280519	0.000228888	0.00037674	0.00110648	0.00472985	0.0071739	0.00673535	0.00304572	0.00107109	0.000844665
lenti.rep2_CCRL2mRNA	0.00014032	0.000235842	7.22709e-05	0.00106213	0.00169253	0.00193668	0.00051787	0.00106971	0.000157365	6.70671e-05
lenti.rep3_CCRL2mRNA	0.000378065	0.000505676	0.000438647	0.00193604	0.00764761	0.017393	0.00407689	0.00207683	0.000233415	0.000125311
S2mut.rep1_CCRL2mRNA	0.000329394	0.000331875	0.000254348	0.0008845	0.00467255	0.0074961	0.00724956	0.0037766	0.00181012	0.000770196
S2mut.rep2_CCRL2mRNA	0.000153862	9.01991e-05	0.000205068	0.000326356	0.000682155	0.000888353	0.00184702	0.000397251	0.000147084	0.000141633
S2mut.rep3_CCRL2mRNA	0.000171493	0.000164577	0.000115045	0.00152287	0.00148507	0.00242802	0.0026627	0.00552692	0.000576664	0.000137885
I9mut.rep1_CCRL2mRNA	0.000431098	0.000387642	0.000277863	0.00121197	0.00303494	0.00565439	0.00922801	0.00342796	0.00143112	0.000754095
I9mut.rep2_CCRL2mRNA	4.62491e-05	1.8748e-05	3.89646e-05	0.000172821	0.000416236	0.00143605	0.000946546	0.00196512	0.0001599	6.18545e-05
I9mut.rep3_CCRL2mRNA	8.26343e-05	0.000446511	6.63883e-05	0.000197804	0.00109897	0.00150935	0.00147202	0.000803827	0.00073683	0.00013623
lenti.rep1_TNFSF10mRNA	7.6877e-06	1.33925e-05	7.66402e-05	0.000341643	0.00250388	0.00543489	0.00650843	0.00278359	0.000605692	0.000143941
lenti.rep2_TNFSF10mRNA	1.62185e-05	1.56504e-05	7.34733e-05	0.000562152	0.00124165	0.00245854	0.000705429	0.000747886	8.95733e-05	1.69608e-05
lenti.rep3_TNFSF10mRNA	3.0482e-05	0.000101637	0.000152019	0.000815684	0.00551681	0.0162165	0.00427438	0.00173914	0.000252883	4.85662e-05
S2mut.rep1_TNFSF10mRNA	4.44511e-05	2.82048e-05	8.52468e-05	0.000283385	0.00212938	0.00455398	0.00577645	0.00272124	0.00125947	0.000207537
S2mut.rep2_TNFSF10mRNA	9.48646e-06	4.18412e-05	7.43904e-05	7.99024e-05	0.000409504	0.000817632	0.00434308	0.000986353	0.000149282	4.11872e-05
S2mut.rep3_TNFSF10mRNA	2.13853e-05	8.93324e-06	4.35165e-05	0.000797051	0.00156759	0.0026554	0.00272746	0.00453729	0.000454128	7.97237e-05
I9mut.rep1_TNFSF10mRNA	2.6035e-05	3.47265e-05	8.11993e-05	0.000200221	0.00119442	0.00353881	0.00500308	0.00308915	0.000991548	9.90135e-05
I9mut.rep2_TNFSF10mRNA	6.86347e-06	3.95733e-06	9.41242e-06	7.78183e-05	0.000395797	0.000959697	0.000942722	0.00171424	0.00014972	2.44537e-05
I9mut.rep3_TNFSF10mRNA	1.59123e-05	4.32648e-05	1.54851e-05	0.000114918	0.000883853	0.00217179	0.00193595	0.00116885	0.000340122	2.58179e-05
lenti.rep1_MYD88mRNA	0.00439991	0.00374254	0.00748757	0.00983495	0.0164277	0.018524	0.0151608	0.0117503	0.00929524	0.00696949
lenti.rep2_MYD88mRNA	0.00639846	0.00797484	0.00364117	0.0107586	0.00934768	0.00725829	0.00199381	0.00802526	0.00138616	0.000748127
lenti.rep3_MYD88mRNA	0.0142662	0.0153499	0.0208406	0.0225041	0.0526514	0.0601614	0.0195218	0.0165123	0.00154456	0.00106129
S2mut.rep1_MYD88mRNA	0.00574155	0.00511986	0.00541478	0.00804656	0.0137543	0.0162823	0.0146939	0.0104319	0.00912693	0.00743771
S2mut.rep2_MYD88mRNA	0.00451161	0.00407263	0.0152413	0.00646864	0.00463206	0.00339137	0.00620881	0.00187616	0.000718863	0.00143506
S2mut.rep3_MYD88mRNA	0.00462276	0.00606395	0.00288839	0.0262899	0.00600271	0.00577168	0.00369129	0.0229736	0.00300642	0.00112065
I9mut.rep1_MYD88mRNA	0.00661594	0.00589023	0.00746196	0.0121819	0.01395	0.0166493	0.01888	0.0124079	0.00980653	0.00760968
I9mut.rep2_MYD88mRNA	0.000842619	0.00127574	0.00113371	0.00202552	0.00208417	0.00335736	0.00201147	0.0103169	0.00107932	0.000371408
I9mut.rep3_MYD88mRNA	0.00188425	0.0121023	0.00222576	0.00224464	0.00387513	0.00358547	0.00255379	0.00206808	0.00718141	0.00142018
lenti.rep1_CGASmRNA	0.00268459	0.00162567	0.00361265	0.00695662	0.0106907	0.00983912	0.010877	0.00679967	0.00557017	0.00586044
lenti.rep2_CGASmRNA	0.00196016	0.00224983	0.00137174	0.00438218	0.0025743	0.00218885	0.00038182	0.00216133	0.000513053	0.000245291
lenti.rep3_CGASmRNA	0.00390972	0.00515003	0.00881742	0.0108226	0.0128097	0.0182485	0.00408536	0.00470902	0.000697936	0.000320788
S2mut.rep1_CGASmRNA	0.00435027	0.00207161	0.00493518	0.00492914	0.00605365	0.00942553	0.00869154	0.00548731	0.0048802	0.00384551
S2mut.rep2_CGASmRNA	0.00149935	0.00111159	0.00356888	0.0016317	0.00116146	0.000949365	0.0017545	0.000677812	0.000305461	0.000526938
S2mut.rep3_CGASmRNA	0.00163074	0.00165247	0.000956341	0.00980212	0.00193075	0.00150151	0.00113241	0.00720966	0.0011317	0.000537779
I9mut.rep1_CGASmRNA	0.00325546	0.00283818	0.00438035	0.00493119	0.00676237	0.00729792	0.00644667	0.00632055	0.00535454	0.00459369
I9mut.rep2_CGASmRNA	0.00041717	0.000375861	0.000382101	0.000725954	0.00057384	0.000807934	0.000467266	0.00253754	0.000351079	9.87339e-05
I9mut.rep3_CGASmRNA	0.000938393	0.00458479	0.00095613	0.000962154	0.00149648	0.000974022	0.000660099	0.000689067	0.00262905	0.00067231
lenti.rep1_GBP5mRNA	3.01277e-05	2.36706e-05	6.84375e-05	0.000595476	0.00372373	0.003663	0.0054254	0.00256182	0.00051126	0.000208006
lenti.rep2_GBP5mRNA	0.000116524	4.7918e-05	3.87084e-05	0.000738989	0.00134427	0.00181067	0.000455087	0.0017041	0.00011995	1.51705e-05
lenti.rep3_GBP5mRNA	6.78137e-05	0.000178751	0.000187219	0.00130269	0.00636672	0.0134214	0.00365953	0.00273609	9.50321e-05	7.62622e-06
S2mut.rep1_GBP5mRNA	1.7474e-05	2.05338e-05	5.27256e-05	0.000298434	0.00176565	0.00405349	0.00411568	0.00238167	0.00068206	8.71887e-05
S2mut.rep2_GBP5mRNA	7.08306e-05	1.05099e-05	0.000155763	0.00026229	0.000597542	0.000603402	0.00152094	0.00045243	6.84168e-05	2.59896e-05
S2mut.rep3_GBP5mRNA	2.38207e-05	2.11011e-05	2.17506e-05	0.00134552	0.000911348	0.00142136	0.00104151	0.00502802	0.000280642	3.14983e-05
I9mut.rep1_GBP5mRNA	1.51134e-05	1.12702e-05	4.25491e-05	0.000310635	0.00131729	0.00250203	0.0033387	0.00248769	0.000521418	0.00012701
I9mut.rep2_GBP5mRNA	7.72795e-06	7.30345e-06	1.18088e-05	8.1456e-05	0.00017549	0.000412569	0.000277925	0.0022035	8.47654e-05	9.54528e-06
I9mut.rep3_GBP5mRNA	1.20636e-05	4.68379e-05	2.12264e-05	6.03094e-05	0.000266427	0.000439929	0.000564823	0.000341908	0.000590059	4.81172e-05
