# Supplementary material for: A stimulus‐contingent positive feedback loop enables IFN‐β dose‐dependent activation of pro‐inflammatory genes
Source: Mol Syst Biol. 2023 Mar 17;19(5):e11294. doi: 10.15252/msb.202211294 (PMC10167482; doi:10.15252/msb.202211294)
Supplement: Supplementary file 12 — Source Data for Figure 5 [file MSB-19-e11294-s001.zip › Source Data for Figure 5/5A/Source Data Fig 5 EMSA CHX quantified.xlsx]

## Sheet: Dataset Description
EMSA data. Band intensities for each time point were quantified (ImageJ). The background signal was subtracted out and the value normalized to the time-matched loading control intensity. Data for all stimulus conditions (sheets 10IFNbeta, BetaCHX) were normalized to that of 20 minutes of IFN-β stimulation.

## Sheet: 10IFNbeta
Time (minutes)	Bio rep 1	Bio rep 2	Bio rep 3	Bio rep 4	Bio rep 5	Bio rep 6	Bio rep 7	Bio rep 8	Bio rep 9	Bio rep 10	Bio rep 11	Bio rep 12
0	0.19508	0.219954	0.121053	0.076437	0.248735	0.0619696	0.0406813	0.0352144	0.0377796	0.00187341	0.0712541	0.109916
10	0.693708	0.511091	0.536777	0.70244	0.557615	0.605458	0.429575	0.158211	0.32073	0.108221	0.879049	0.617599
20	1	1	1	1	1	1	1	1	1	1	1	1
30	0.586054	0.803253	0.717468	1.01931	0.867132	1.41974	0.558962	1.52587	0.807655	1.31426	3.67352	2.52201
40	0.89625	0.808487	0.818377	1.13516	0.804502	1.37209	1.81192	1.27957	0.866654	1.78396	6.99921	4.01299
60	0.830182	1.10168	0.938809	1.1735	1.03829	1.21681	2.29917	1.60449	0.825234	1.54738	3.42435	4.55467
80			1.15862	2.15596	1.11479	2.03304	2.67943	2.10977	0.828227	3.14738	2.86384	4.91532
100			1.43405	3.32387	1.37935	2.69597	2.20124	2.14259	1.16599	3.52032	6.51204	5.11275
120	1.12677	1.44649	1.48538	2.26114	2.26512	2.9963	2.55633	2.8504	1.09254	3.93923	9.45094	3.91334
240	1.22437	1.6758	1.93028	3.45886	1.68755	4.15851	2.69198	3.51614	0.917108	3.11513	4.2663	13.8661
360		1.19239	1.11152	1.68139	0.967382	1.77563	1.55145	1.729	0.716192	1.83408	3.38505	7.34453
480	0.557476	1.20842	0.871141	1.79317	0.984871	2.08602	0.939747	1.29761	0.462476	1.13095	3.59336	5.51195

## Sheet: BetaCHX
Time (minutes)	Bio rep 1	Bio rep 2	Bio rep 3
0	0.125458	0.0763297	0.103515
10	0.493779	1.21484	0.389324
20	0.828001	1.61241	0.726332
30	0.770801	1.79353	0.65647
40	0.996799	1.61701	1.09699
60	0.799672	1.03584	0.958039
80	1.04045	1.99875	0.988301
100	0.551309	1.34338	0.862166
120	0.72431	1.751	1.12946
240	0.917984	2.24355	0.686564
360	0.727615	1.98074	0.689086
480	0.806557	2.11015	0.832306
