# Supplementary material for: A stimulus‐contingent positive feedback loop enables IFN‐β dose‐dependent activation of pro‐inflammatory genes
Source: Mol Syst Biol. 2023 Mar 17;19(5):e11294. doi: 10.15252/msb.202211294 (PMC10167482; doi:10.15252/msb.202211294)
Supplement: Supplementary file 12 — Source Data for Figure 5 [file MSB-19-e11294-s001.zip › Source Data for Figure 5/5F/Source Data Fig 5 EMSA mutants quantified.xlsx]

## Sheet: Dataset Description
EMSA data. Band intensities for each time point were quantified (ImageJ). The background signal was subtracted out and the value normalized to the time-matched loading control intensity. Data for all cell types (sheets lenti ctrl, STAT2 promoter mutant, IRF9 promoter mutant) were normalized to that of the 20 minutes of IFN-β stimulation lenti control cells.

## Sheet: lenti ctrl
Time (minutes)	Bio rep 1	Bio rep 2
0	0.0217755	0.60832
10	0.0510045	0.200228
20	1	1
30	2.26908	1.663
40	3.29291	2.05789
60	2.93359
80	3.93842	4.27201
100	4.18816	2.91696
120	4.14045	3.47433
240	3.24076	3.37388
360	1.69573	1.84306
480	1.08634	0.895642

## Sheet: STAT2 promoter mutant
Time (minutes)	Bio rep 1	Bio rep 2
0	0.0530282	0.935816
10	0.0806333	0.381185
20	0.445912	1.34564
30	1.05407	1.79441
40	1.55574	2.39931
60	1.62301	2.60252
80	1.72209	2.8572
100	1.88568	3.00561
120	2.10596	2.70307
240	1.64987	3.06198
360	0.890541	2.04508
480	0.527919	1.08678

## Sheet: IRF9 promoter mutant
Time (minutes)	Bio rep 1	Bio rep 2
0	0.172087	0.237223
10	0.194388	0.202549
20	1.52859	0.791649
30	2.18071	1.15015
40	2.52802	1.43218
60	1.98606	1.56908
80	2.3962	1.89578
100	2.39443	1.95524
120	2.77112	2.20575
240	3.14013	2.30577
360	1.63593	1.46606
480	1.0314	1.08269
