# Supplementary material for: A stimulus‐contingent positive feedback loop enables IFN‐β dose‐dependent activation of pro‐inflammatory genes
Source: Mol Syst Biol. 2023 Mar 17;19(5):e11294. doi: 10.15252/msb.202211294 (PMC10167482; doi:10.15252/msb.202211294)
Supplement: Supplementary file 12 — Source Data for Figure 5 [file MSB-19-e11294-s001.zip › Source Data for Figure 5/5C/Source Data Fig 5 Western nuclear quantified.xlsx]

## Sheet: Dataset Description
Immunoblot data. Band intensities for each time point were quantified (ImageJ). The background signal was subtracted out and the value normalized to the time-matched loading control intensity. Data for nuclear total STAT1, total STAT2, and total IRF9 during IFN-β stimulation were normalized to the 240 minutes time point.

## Sheet: nuclear STAT1
Time (minutes)	Bio rep 1	Bio rep 2	Bio rep 3	Bio rep 4	Bio rep 5
30	0.407089	0.319861	0.303834	0.899705	0.553453
100	0.637387	0.678423	0.753172	0.915387	0.493096

## Sheet: nuclear STAT2
Time (minutes)	Bio rep 1	Bio rep 2	Bio rep 3	Bio rep 4
30	0.291689	0.485595	0.57571	0.426509
100	0.467822	0.675294	0.627571	0.674006

## Sheet: nuclear IRF9
Time (minutes)	Bio rep 1	Bio rep 2	Bio rep 3	Bio rep 4
30	0.0233019	0.0860331	0.0063753	0.0689349
100	0.898701	0.355309	0.0447702	0.180946
