# Supplementary material for: A stimulus‐contingent positive feedback loop enables IFN‐β dose‐dependent activation of pro‐inflammatory genes
Source: Mol Syst Biol. 2023 Mar 17;19(5):e11294. doi: 10.15252/msb.202211294 (PMC10167482; doi:10.15252/msb.202211294)
Supplement: Supplementary file 12 — Source Data for Figure 5 [file MSB-19-e11294-s001.zip › Source Data for Figure 5/5E/Source Data Fig 5 qPCR mutants S2 I9.xlsx]

## Sheet: Dataset Description
RT-qPCR data. Cycle threshold (Ct) values were obtained (Bio-Rad CFX384 Touch Real-Time PCR Detection System). Technical replicate averages at each time point were normalized to time-matched GAPDH expression. The normalized expression data for each mRNA species (STAT2, IRF9) in the lenti control, STAT2 promoter mutant, and IRF9 promoter mutant are reported.

## Sheet: Sheet1
	10beta.0hrs	10beta.1hrs
lenti.rep1_STAT2mRNA	0.00719757	0.0133341
lenti.rep2_STAT2mRNA	0.00232964	0.00247226
lenti.rep3_STAT2mRNA	0.00115121	0.00439305
lenti.rep4_STAT2mRNA	0.00314779	0.0110589
S2mut.rep1_STAT2mRNA	0.00769018	0.00874324
S2mut.rep2_STAT2mRNA	0.00110984	0.00147813
S2mut.rep3_STAT2mRNA	0.000869343	0.00151383
S2mut.rep4_STAT2mRNA	0.0021888	0.00326994
lenti.rep1_IRF9mRNA	0.00769112	0.0474234
lenti.rep2_IRF9mRNA	0.00302347	0.0251187
lenti.rep3_IRF9mRNA	0.00213095	0.018356
lenti.rep4_IRF9mRNA	0.00460239	0.0333277
I9mut.rep1_IRF9mRNA	0.00666276	0.0266184
I9mut.rep2_IRF9mRNA	0.0032519	0.00962504
I9mut.rep3_IRF9mRNA	0.0015385	0.00537904
I9mut.rep4_IRF9mRNA	0.00222234	0.00787891
