# Supplementary material for: A stimulus‐contingent positive feedback loop enables IFN‐β dose‐dependent activation of pro‐inflammatory genes
Source: Mol Syst Biol. 2023 Mar 17;19(5):e11294. doi: 10.15252/msb.202211294 (PMC10167482; doi:10.15252/msb.202211294)
Supplement: Supplementary file 12 — Source Data for Figure 5 [file MSB-19-e11294-s001.zip › Source Data for Figure 5/5B/Source Data Fig 5 qPCR plots quantified.xlsx]

## Sheet: Dataset Description
RT-qPCR data. Cycle threshold (Ct) values were obtained (Bio-Rad CFX384 Touch Real-Time PCR Detection System). Technical replicate averages at each time point were normalized to time-matched GAPDH expression. Data was then normalized to biological replicate averages of unstimulated samples. The fold change from the average basal expression for each mRNA species (sheets STAT1, STAT2, IRF9) are rep…

## Sheet: STAT1 mRNA
Time (hours)	Bio rep 1	Bio rep 2	Bio rep 3	Bio rep 4
0	1.17023	1.15084	0.507278	1.54766
0.5			0.65856	1.12758
1	2.07744	2.54227	1.60318	1.63652
2	8.55001	8.5945	9.38746	7.32466
3				21.3369
4	23.3397	18.9446	13.2048	36.8799

## Sheet: STAT2 mRNA
Time (hours)	Bio rep 1	Bio rep 2	Bio rep 3	Bio rep 4
0	1.22729	0.95549	0.897862	1.06456
0.5			0.560563	1.41002
1	2.42613	2.38035	2.17401	2.69186
2	10.0088	5.064	10.8528	10.2116
3				10.4855
4	13.8727	7.73012	11.1463	16.205

## Sheet: IRF9 mRNA
Time (hours)	Bio rep 1	Bio rep 2	Bio rep 3	Bio rep 4
0	0.978216	1.1025	0.709329	0.966399
0.5			1.11818	1.41163
1	5.78087	9.88968	6.45165	6.01044
2	11.3981	15.1821	11.4001	15.5277
3				16.674
4	10.8917	13.6395	10.5276	15.1311
